# Supplementary material for: Comprehensive Characterization and Global Transcriptome Analysis of Human Fetal Liver Terminal Erythropoiesis
Source: Genomics Proteomics Bioinformatics. 2023 Aug 30;21(6):1117–32. doi: 10.1016/j.gpb.2023.07.001 (PMC11082260; doi:10.1016/j.gpb.2023.07.001)
Supplement: Supplementary Table S1 — Expressed genes in FL in vivo terminal erythropoiesis [file mmc6.xlsx]

## Sheet: Normalized Counts
Table S1 Expressed genes in fetal liver in vivo terminal erythropoiesis
Note: Normalized counts, gene expression of each sample by normalized counts in FL in vivo terminal erythroblasts. TPM, gene expression of each sample by TPM in FL in vivo terminal erythroblasts.
	FLP_ProE	FLP_ProE	FLP_ProE	FLP_BasoE	FLP_BasoE	FLP_BasoE	FLP_PolyE	FLP_PolyE	FLP_PolyE	FLP_OrthoE	FLP_OrthoE	FLP_OrthoE
A1BG	1.01916	0.419866	3.77997	3.93636	12.2444	2.35965	0	10.653	1.23762	17.3785	17.5568	0
A1CF	12.2628	7.15155	20.1971	23.6627	15.5088	33.6451	31.2708	31.9097	49.2575	100.282	30.4528	31.2685
A2M	15.8268	5.04476	1.41057	169.473	94.2687	7.04847	133.942	242.25	44.3706	614.177	211.336	115.522
A2ML1	2.51517	4.6713	2.08244	5.67888	15.0989	12.5032	7.91242	9.44457	13.5286	11.5801	43.3537	61.2501
A4GALT	785.018	983.496	965.314	1716.54	3316.15	1744.64	914.328	2967.3	1928.25	217.344	1486.92	889.93
AAAS	3775.51	3320.92	3036.49	4353.55	4734.71	4205.81	4005.63	4263.7	3863.84	4664.37	3982.17	4239.17
AACS	340.876	303.002	372.794	262.004	276.858	397.44	246.969	299.366	440.407	143.65	182.376	310.669
AADAT	160.39	177.779	227.619	85.7804	70.6233	118.523	38.8761	55.7254	128.38	50.5286	33.7934	48.1065
AAED1	45.2649	38.5724	42.2028	8.51674	5.78864	3.15598	2.96891	6.7733	3.72385	8.66754	1.59142	2.41913
AAGAB	1555.89	1607.48	1457.1	2459.7	2258.86	2406.41	3486.82	3183.21	2991.93	5403.33	4211.96	3155.44
AAK1	207.468	292.361	249.643	361.505	312.146	385.423	804.139	704.698	911.764	737.028	740.73	911.03
AAMDC	220.268	181.033	172.215	181.239	129.742	129.99	528.759	250.185	289.112	737.621	423.674	439.975
AAMP	2872.08	2766.27	2689.87	2432.45	2661.28	2347.57	3039.66	2738.42	2554.42	3566.44	3259.13	3298.73
AANAT	2.39876	2.37154	9.77769	0.617605	4.24706	10.3586	2.88778	1.82321	20.9565	4.09069	1.50289	4.54259
AAR2	1296.75	1229.23	950.454	982.104	1020.26	681.549	957.325	835.034	548.233	1313.69	1107.31	660.248
AARS	5209.14	5112.83	5110.72	5825.19	7073.19	9393.33	3221.04	5600.79	11373.8	2511.74	3410.82	9042.98
AARS2	1593.97	1508	1862.77	1107.51	1185.5	1492.62	745.629	856.605	1160.96	527.082	566.792	830.276
AARSD1	1744.49	1860.22	1661.27	1005.39	1541.99	1074.17	555.406	877.822	627.4	598.531	681.762	444.765
AASDH	546.928	635.881	657.869	500.771	506.627	663.417	567.58	601.934	679.863	760.2	658.321	817.758
AASDHPPT	2988.96	2702.11	2267.84	2005.02	2117.46	1500.43	1582.68	1652.64	1154.05	1805.83	1861.33	1288.92
AASS	7.14936	3.78423	23.4968	7.22683	7.75004	20.3525	4.46548	2.90726	14.7834	8.71458	11.2115	48.1181
AATF	2446.98	2382.85	2548.78	1863.61	2159.77	2411.23	1672.63	1864.29	2114.63	860.762	1332.14	1499.96
ABAT	212.751	106.188	168.373	708.656	357.12	488.15	7045.36	864.934	1656.22	13292.2	4554.76	8887.99
ABCA1	17.8807	7.15002	21.5978	24.9722	7.7532	48.4949	35.7335	15.5077	20.9274	87.193	59.2988	45.6873
ABCA10	13.2783	13.0352	6.57812	16.4254	10.98	3.13075	5.95424	2.90733	6.159	4.35768	14.4164	2.40568
ABCA13	16.3512	13.0401	15.9567	7.2298	3.23114	7.03692	11.9127	6.78511	13.5364	34.8862	12.8253	14.4238
ABCA2	79.1271	123.147	85.8981	13.8048	29.7217	8.60793	17.8678	5.8161	3.69475	13.0785	16.0255	19.2438
ABCA4	23.4951	20.1851	8.92515	36.1387	28.4221	28.9529	65.5017	30.0437	23.3992	104.601	36.8486	50.5115
ABCA5	437.685	354.505	293.849	591.469	360.541	333.735	639.152	485.26	397.156	318.838	371.103	280.755
ABCA7	6616.56	5344.65	11315.2	9129.61	9089.4	19938.9	12050.4	10064.4	25995.4	9709.71	9659.9	29404.7
ABCA9	13.2782	21.0244	54.9748	11.1692	20.0222	87.6616	26.794	21.3204	101.008	61.0072	40.0452	197.267
ABCB10	19337.1	19168.4	13319.9	54329.1	55831.7	43463.1	89664	87579.6	63280.7	97800.2	104981	71984.6
ABCB4	194.157	240.428	144.726	197.957	294.788	151.396	94.472	227.971	72.4646	59.9459	125.164	9.83695
ABCB5	24.2768	19.784	37.4017	63.0298	79.9234	76.5454	1106.87	235.786	206.895	2613.99	1559.4	945.459
ABCB6	2929.08	2290.51	2418.92	9182.8	8128.76	8196.18	28775.9	13334	13318.9	57224.6	35687.9	39257.2
ABCB7	1545.51	1520.91	1488.23	2309.44	2078.04	2089.6	3956.14	2822.08	2350.58	7957.19	5039.78	3949.91
ABCB8	1801.4	1684.96	1352.82	1693.81	1963.82	1514.55	1917.09	1859.91	1383.67	1800.95	1668.5	1325.07
ABCB9	464.153	417.648	538.776	63.5903	111.653	114.663	13.4335	19.4395	24.7524	17.469	25.6804	27.0753
ABCC1	562.812	883.888	909.599	144.546	112.387	114.266	59.5436	57.1782	45.574	169.956	75.2891	60.1396
ABCC10	487.454	643.227	667.032	269.249	382.776	399.011	186.263	281.794	318.157	183.185	181.156	339.214
ABCC2	9.19136	20.1815	7.52018	17.0807	19.3737	21.1383	20.8379	33.9171	27.1066	26.1412	32.0293	12.0307
ABCC4	2089.54	2334.68	1604.37	1406.85	1599.17	691.885	8746.57	2516.18	1082.93	25542.4	16071.2	8236.67
ABCC5	3302.67	3394.09	4002.17	3220.01	3509.08	4461.08	6160.34	3928.14	6364.32	10042.7	6768.61	11809.1
ABCC9	53.6347	61.4003	104.733	45.9975	54.2652	73.5434	116.123	64.9353	148.991	222.302	216.315	293.413
ABCD1	64.8177	85.3209	67.7565	32.1795	50.9915	30.5627	28.2706	32.9419	25.8985	26.1238	36.8046	26.4854
ABCD3	1260.11	1143.27	842.39	1934.92	1499.28	1270.36	1595.82	2034.36	1519.49	703.254	1220.13	678.282
ABCD4	369.929	305.504	378.989	159.556	130.35	148.968	348.116	152.1	108.578	504.89	105.571	192.687
ABCE1	7610.03	7663.81	5698.46	4885.94	6117.53	3095.08	3172.63	4614.14	1762.94	2735.13	3436.66	1215.65
ABCF1	4563.06	4913.09	4596.12	4236.01	5185.47	4378.77	4537.59	5259.52	4950.55	6560.2	7004.21	5191.42
ABCF2	3357.41	3387.91	2783.54	2852.64	3357.04	2451.84	2422.16	2888.13	1855.26	2404.72	2859.42	1704.55
ABCF3	1403.09	1406.91	1491.94	790.982	900.448	958.892	768.91	857.243	1060.7	691.657	786.459	812.158
ABCG1	204.905	235.343	95.3934	121.054	99.5436	146.522	55.706	74.6924	209.758	56.9983	43.3577	160.292
ABCG2	143.811	61.3336	100.981	1443.96	544.65	1205.96	11132.5	2884.47	4155.63	21254.8	9839.9	10209.9
ABHD10	1405.76	1329.91	1032.68	1347.49	1324.79	1077.55	1076.17	1550.18	1104.46	454.948	1079.15	610.573
ABHD11	277.664	311.88	196.514	213.305	215.355	180.579	167.525	164.477	190.631	80.2371	86.4526	111.754
ABHD12	600.735	500.521	391.706	1193.16	950.01	907.956	1393.27	1337.71	1463.02	482.733	946.796	882.528
ABHD12B	3.05455	5.45422	12.3022	6.55579	6.4382	14.175	14.8543	6.77579	29.7368	34.7153	31.8774	33.8232
ABHD13	517.766	519.243	366.161	935.481	841.44	600.516	1905.14	1302.4	669.075	2252.42	1836.8	1034.68
ABHD14A	407.125	383.874	350.447	142.755	152.979	127.975	22.2573	70.6188	53.4383	8.66021	17.4881	31.4757
ABHD14B	2511.01	2675.47	2362.79	1198.89	1666.62	1227.78	846.65	890.131	531.037	1782.11	998.111	726.903
ABHD15	87.772	190.797	68.7195	21.0131	52.2748	18.0292	8.92669	31.0025	6.16796	21.7657	27.1972	7.22469
ABHD16A	1312.82	1154.7	1214.67	1115.46	1247.58	1145.58	1059.09	993.377	1001.19	1565.85	1077.05	1300.89
ABHD16B	104.443	100.747	193.199	75.4312	90.2038	148.619	38.6406	61.9676	108.882	43.4377	44.6815	74.8181
ABHD17A	2153.23	1839.57	1843.55	2222.6	2672.76	2039.54	1903.26	2421.03	2235	1203.24	1721.65	1476.3
ABHD17B	438.687	426.868	530.243	247.989	339.6	285.312	295.85	324.61	381.183	362.807	428.027	376.115
ABHD2	8402.51	8174.73	5547.53	7998.07	8010.5	6400.28	5890.78	8649.98	6522.31	2133.41	5018.82	3021.35
ABHD3	164.556	133.346	208.11	314.462	218.934	399.805	342.663	277.573	481.804	316.256	242.943	263.728
ABHD4	211.65	157.111	201.716	487.041	376.024	810.678	4193.89	712.901	1625.19	20548	8001.32	10395
ABHD5	1296.98	1258.39	1038.3	2881.35	2552.11	2650.99	5475.83	4020.6	4142.52	9711.23	5904.44	6029.93
ABHD6	17.338	24.7828	9.89982	21.6591	34.18	10.9894	23.7933	43.5858	18.5282	26.0942	30.363	9.64213
ABHD8	321.653	222.567	255.72	454.068	424.833	410.83	475.747	433.86	453.637	212.997	309.84	233.939
ABI1	1161.52	1189.43	1235.7	1010.02	1088.79	1161.01	1485.29	1261.3	1301.57	2249.41	1867.89	1962.54
ABI2	1277.21	1285.54	1221.76	1716.11	1581.7	1713.55	1825.13	1745.24	2031.82	1384.14	1259.51	1619.57
ABI3	1.02594	1.26777	1.88117	15.0445	7.06911	6.32385	117.088	17.3771	24.8773	628.331	329.574	346.183
ABL1	4029.14	3970.2	3319.95	1922.81	2264.21	2199.11	1243.31	1604.91	1848.16	915.241	1068.63	1402.63
ABL2	399.362	759.694	555.347	115.349	1786.99	341.229	47.0571	773.055	149.208	55.8701	1847.78	76.8552
ABLIM1	14.4898	35.1653	217.623	25.1946	10.2192	22.7807	16.7662	11.9075	8.82762	116.085	41.3245	36.6871
ABO	228.141	296.268	276.146	31.4742	35.4207	34.6301	1.48572	7.74462	3.71507	30.3877	3.18922	2.41499
ABR	33.0744	64.2225	56.2949	28.7682	17.049	10.3367	20.0884	22.9634	16.6515	57.5097	28.0841	16.8839
ABRACL	408.234	507.529	340.276	183.709	289.231	169.809	38.5219	107.284	77.3718	60.4373	58.6161	36.4306
ABT1	1243.56	1125.61	1042.18	948.966	1034.28	780.469	997.732	985.954	721.561	1160.96	1199.86	1077.72
ABTB1	99.9507	80.1325	78.7941	319.052	281.003	389.197	3185.43	787.536	1569.85	8138.89	4305.69	5961.86
ABTB2	23.4864	14.2941	15.5142	17.0794	22.6	18.0106	44.6493	65.8934	50.5274	78.4119	653.282	231.024
ACAA1	1048.2	1045.74	1145.94	877.21	1031.43	1162.2	899.37	787.22	1064.59	929.672	752.729	1180.27
ACAA2	812.855	880.459	879.451	420.533	442.13	559.557	245.267	271.138	349.964	382.401	279.389	284.679
ACACA	3110.73	4688.53	3998.68	2093.11	3452.11	2492.68	963.042	2354.82	1720.91	753.082	1391.27	708.48
ACACB	969.063	1072.45	1345.84	234.598	275.22	305.089	99.7513	164.765	249.931	139.496	118.585	146.694
ACAD10	680.671	662.156	927.095	446.81	432.02	636.288	521.768	353.797	567.712	646.115	425.846	704.571
ACAD11	116.36	88.6804	219.761	57.1331	42.5985	136.369	43.1485	34.8791	59.2018	30.4758	56.0029	48.1583
ACAD8	749.446	558.996	707.007	712.671	528.703	822.206	450.518	485.215	772.328	286.951	434.518	335.165
ACAD9	2444.07	2477.75	1909.91	2347.35	2817.46	2187.71	1644.9	2549.45	2189.31	1087.51	1520.17	1038.69
ACADM	2777.98	2740.39	2019.97	4003.71	3344.95	3298.51	4089.72	4198.24	3688.71	2969.98	3350.46	2772.73
ACADS	2011.46	1488.39	1313.24	2549.42	2427.83	1640.99	2301.04	2317.25	1314.47	1433.99	1805.68	851.721
ACADSB	1392.1	1654.14	1046.52	523.62	689.115	425.046	509.068	575.64	395.449	901.972	698.331	724.166
ACADVL	2441.85	3210.81	3287.34	2307.93	3429.95	2982.96	2305.76	3261.55	2944.52	1975.69	3354.5	3411.27
ACAN	4.63108	4.66005	9.93474	4.63356	8.3703	12.1758	7.49852	0	4.79069	26.3457	24.2121	14.5357
ACAP1	126.48	81.0759	86.2478	55.1367	29.0242	32.9608	43.1286	15.4978	28.4038	91.3436	30.3685	48.2031
ACAP2	2129.84	2134.98	1570.41	2929.18	2453.95	2180.14	3461.13	3359.06	2655.27	2562.66	2729.93	2273.06
ACAP3	720.679	669.557	1071.31	646.891	755.866	1078.23	668.096	827.436	1657.38	130.626	532.9	975.093
ACAT1	3655.14	3168.99	3348.91	2416.11	2605.89	2767.86	1517.99	1777.13	1704.34	1156.36	1330.53	1073.14
ACAT2	1491.24	1311.87	1429.45	2432.02	1941.95	2496	2017.62	2527.94	2898.44	880.522	1488.34	1337.53
ACBD3	794.621	860.748	877.155	640.287	731.922	671.653	697.817	761.528	651.215	979.586	884.851	874.069
ACBD4	190.975	168.426	203.124	192.028	218.497	262.885	377.897	255.192	331.193	702.222	463.467	602.262
ACBD5	533.118	588.705	539.826	577.145	565.611	513.83	673.571	703.281	537.339	608.937	543.702	495.857
ACBD6	1282.9	1195.22	1380.91	800.68	977.706	981.265	396.712	688.328	635.163	208.4	422.636	376.689
ACBD7	93.8963	108.427	104.96	42.683	45.8215	55.6546	104.145	39.7221	86.3503	104.476	124.789	134.86
ACCS	107.4	146.639	251.657	47.6835	56.584	53.4062	4.94876	17.3649	17.4933	19.288	7.08616	21.4225
ACD	641.03	549.67	497.739	431.738	509.362	491.055	182.82	326.287	320.091	112.988	180.424	98.934
ACER2	147.942	251.68	151.662	97.8214	275.487	245.5	92.2236	270.272	150.584	30.4595	142.317	55.4122
ACER3	260.961	385.355	310.937	410.525	694.809	478.624	615.914	1081.19	727.576	429.283	789.31	579.203
ACHE	1768.15	1191.61	1152.61	3337.86	3580.09	3340.88	7207.04	5133.32	5530.01	7376.37	7769.7	7825.62
ACIN1	6380.11	5747.94	7384.76	7006.93	7433.33	7865.23	8493.4	7338.8	8820.52	13757.4	11029.2	12687.9
ACKR1	3.37785	3.20848	317.092	4.17791	4.10179	2224.33	2.18934	2.13927	6147.74	0	0	12827.8
ACKR2	11.7342	10.5047	16.0114	28.8884	26.4539	44.7012	1435.49	122.062	301.126	6231.76	3959.76	3502.66
ACLY	9719.62	8794.13	8071.14	11500.2	11460.1	10086.7	9706.21	12117.1	10898.7	7467.4	9511	8094.25
ACO1	1476.2	1580.78	1371.25	1160.39	1242.61	1162.65	771.897	1134.9	953.123	387.6	718.662	537.14
ACO2	6397.71	6660.09	5730.32	8369.48	8303.25	6992.01	12039	9337.18	8638.93	19531	13798.1	12129.4
ACOT1	212.367	543.042	268.07	74.0989	215.758	127.486	20.8009	151.024	56.9577	39.0732	76.5488	38.6365
ACOT13	925.297	811.087	570.11	658.652	692.576	440.599	719.37	610.869	351.284	1195.07	704.05	412.907
ACOT2	752.502	1107.38	936.696	270.897	465.841	368.791	117.408	248.839	185.592	82.5323	178.728	103.779
ACOT4	27.0049	54.5818	31.6849	3.28026	1.28875	1.57434	0	0.968536	0	8.68746	1.59563	2.41556
ACOT7	1648.35	1523.29	1320.69	1869.34	1836.57	1743.81	1715.94	2141.23	2325.27	701.494	1349.85	1112.84
ACOT8	568.453	483.319	462.142	691.032	671.296	789.415	1227.42	777.881	813.455	1897.5	1374.39	2093.32
ACOT9	701.148	693.383	551.837	540.908	499.983	487.719	421.906	453.079	343.754	177.387	312.599	198.058
ACOX1	997.642	1068.76	947.186	685.331	760.299	949.441	886.752	627.999	783.144	1282.81	712.15	1036.93
ACOX2	2.03957	2.52012	1.88607	13.7822	5.15876	12.5616	5.94795	5.81124	19.7668	56.5304	7.9891	24.1083
ACOX3	629.092	521.62	564.477	339.021	390.99	324.293	254.677	243.031	176.811	269.414	217.131	202.151
ACP1	2190.47	2018.93	2053.95	3597.83	2995.27	3421.67	13623.7	5299.52	5774.49	40726	18314.5	14733.9
ACP2	461.141	381.35	398.283	744.045	553.323	664.736	869.766	653.349	841.337	633.34	614.743	620.993
ACP5	88.7725	148.366	94.9481	124.522	43.0976	19.7219	230.233	47.6836	32.4432	2887.33	1201.85	1176.08
ACP6	216.542	218.295	223.871	45.2607	41.883	34.5948	8.91744	8.71441	13.6086	21.7207	7.97964	2.41328
ACPP	40.3224	18.4111	107.292	35.5792	20.6561	86.9026	53.5738	16.4749	112.322	60.9541	22.4008	202.396
ACPT	6.09847	5.02657	10.4065	5.23623	2.57078	9.44606	7.41531	1.93312	1.23847	0	0	4.82859
ACRBP	43.8243	45.7627	39.1884	19.0246	7.7334	13.3624	25.2686	9.68321	14.8418	26.0699	25.5407	28.9536
ACRC	14.7973	6.72367	16.0066	21.6683	12.2608	23.5208	59.5075	9.68794	18.5072	491.841	108.773	185.458
ACRV1	33.4604	17.874	20.3924	39.243	21.4957	12.0633	18.8606	24.2367	13.0475	4.96919	17.0928	11.7913
ACSBG1	781.105	806.44	702.149	692.636	975.582	568.591	220.149	526.072	171.53	134.901	211.096	48.1764
ACSF2	103.193	236.421	158.017	24.9375	88.4447	56.2702	8.55387	29.0754	15.6564	35.9402	29.396	7.14108
ACSF3	975.344	1098.66	813.574	924.391	1025.72	884.051	2158.03	950.611	683.319	4086.61	2383.16	1203.66
ACSL1	1305.8	1189.86	742.583	774.357	979.305	551.57	694.616	859.479	312.438	657.667	945.109	285.369
ACSL3	2599.41	2678.49	2251.63	3927.43	3599.61	3885.02	4504.83	5044.74	4558.38	2339.22	3577.05	2725.07
ACSL4	2979.94	3041	1780.35	2725.36	3225.46	1932.95	1493.33	2565.34	1648	1183.33	1561.73	861.84
ACSL5	965.482	1097.44	742.438	189.763	174.924	95.298	45.7705	73.3727	28.3072	208.217	51.0152	25.1051
ACSL6	33.5539	10.8723	27.1528	2075.77	607.233	1568.13	54945.8	6422.52	8574.96	147307	64850.9	52384.6
ACSM1	63.2055	51.2304	63.7022	26.9018	29.0082	43.9942	4.45996	11.621	8.65338	8.69309	3.19395	4.82385
ACSM3	48.2858	49.8686	73.26	19.3614	11.5521	27.1881	29.7958	17.4413	12.0763	196.437	68.0115	35.4263
ACSS1	13534.7	15128	14527	9669.78	14055.3	13522.1	7118.68	10063.1	12176.1	5145.82	8489.19	11893.8
ACSS2	395.644	449.046	387.329	412.462	510.208	584.602	299.996	405.985	476.252	438.618	396.87	638.768
ACTA2	4.31166	0.888403	1.50401	13.8819	2.04476	2.56566	12.5816	2.04984	21.4245	32.1551	11.8099	58.8622
ACTB	88637.1	77890.6	80317.4	108321	103754	85564.2	131569	131256	116773	117780	126816	94080.6
ACTG1	5397.64	3644.56	8787.77	2567.34	851.244	2578.19	1722.9	1090.02	1637.56	4247.12	1247.31	1402.53
ACTL6A	3546.73	3397.63	2900.53	3317.47	3510.45	2795.23	2383.05	3519.64	2498.84	1155.96	2439.75	1494.23
ACTN1	316.679	464.698	371.397	142.849	64.5177	69.9075	110.369	75.7524	66.7508	478.762	126.266	78.177
ACTN4	9147.99	8837.94	6963.06	10437.5	10443.5	9514.67	14867	13212.2	15209.1	9392.93	12781.5	11685.5
ACTR10	1342.74	1242.13	972.432	2453.47	1792.93	1818.57	5077.06	2834.1	2557.89	10060	4689.05	4075.94
ACTR1A	2845.64	2572.71	2271.09	6416.89	4919.48	5387.51	16236	9314.28	9314.95	29559.3	18236.2	16514.9
ACTR1B	1224.69	1428.43	1368.99	621.485	796.98	932.02	295.899	563.677	793.231	139.141	335.51	354.421
ACTR2	7474.73	7877.44	5095.19	5667.95	6075.05	3233.5	4138.21	5761.2	2284.76	3300.77	4215.62	1629.84
ACTR3	5810.06	5122.54	3771.28	12485.9	9777.25	8373.47	22911.5	15987.3	12615.5	32034.9	22589.6	16124.1
ACTR3B	273.898	288.581	211.067	102.09	168.625	92.9855	35.4111	85.7601	28.2024	60.4027	26.1026	35.8902
ACTR3C	10.848	10.5678	22.5993	1.34691	1.32232	3.05747	0	1.98936	1.27609	0	0	0
ACTR5	698.68	655.315	657.503	412.861	496.621	387.703	380.714	435.872	401.379	343.613	409.158	363.947
ACTR6	48.4479	66.7911	82.485	60.386	53.5312	95.7511	63.9475	94.9228	60.5172	278.365	65.5278	175.951
ACTR8	561.405	711.981	658.296	494.508	613.825	588.546	525.232	591.014	574.717	609.543	664.068	746.422
ACTRT3	37.7167	33.5919	47.1944	45.9276	29.6506	112.358	197.715	44.546	164.437	352.036	126.146	366.649
ACVR1	8.16293	10.9251	6.12329	6.56566	0	2.35315	1.48758	2.90635	4.93741	8.70337	3.19838	0
ACVR1B	23.3091	43.461	34.9209	18.9068	20.0865	20.9885	8.96107	22.366	12.3699	4.37116	16.0664	9.66156
ACVR2A	39.6446	62.3972	37.8047	16.7521	19.6342	18.4289	5.96722	8.89262	1.25644	22.2105	4.89831	2.45357
ACVR2B	440.392	770.54	485.909	424.54	766.951	572.51	393.078	760.858	797.647	165.675	480.83	567.455
ACVRL1	4.60729	2.5293	5.66032	13.1735	3.23709	2.3569	19.4005	6.80195	7.41831	56.7762	10.8587	14.4844
ACY1	1804.34	1805.66	1478.15	430.041	778.112	432.814	104.267	257.511	63.9305	125.083	142.601	85.3242
ACYP1	134.806	139.793	227.516	248.038	299.198	466.358	288.269	454.675	622.408	138.162	366.286	308
ACYP2	70.6935	41.9261	21.3392	81.2358	47.5948	26.0376	182.586	69.6679	43.4461	268.688	125.719	72.5752
ADA	121.184	318.479	418.595	26.2262	59.2413	61.4053	7.42795	16.4565	8.67058	69.4457	33.4799	21.7387
ADAL	603.263	493.294	490.81	1258.63	918.679	1093.46	1544.56	1297.98	1376.81	924.714	1020.75	1036.48
ADAM10	1196.82	1212.08	919.041	827.054	1018.97	842.536	1037.37	1246.17	975.989	1733.84	1516.39	1429.41
ADAM15	132.163	235.08	146.865	130.228	106.33	88.616	232.978	154.33	198.215	213.569	207.007	132.465
ADAM17	621.097	727.935	831.048	456.408	633.167	668.525	538.611	633.636	631.488	417.954	625.631	580.309
ADAM19	7.15003	9.25094	8.92693	21.6819	15.5015	20.3488	5.95434	2.90736	14.7809	17.4313	3.20377	2.4056
ADAM22	92.8154	116.381	152.88	41.0047	68.3263	46.8659	12.6891	21.0453	23.4661	35.4477	12.4163	16.7695
ADAM28	6.05824	7.82508	13.048	4.54632	3.8309	10.056	30.9009	5.74778	12.1741	68.9262	20.5861	11.7791
ADAM32	16.8292	20.5819	48.9828	3.93792	3.86972	7.05874	2.97406	1.93691	0	0	0	4.81793
ADAM33	2.55167	0.840552	5.6474	3.94012	7.0995	3.91892	26.7812	2.90655	17.2683	39.1814	22.3999	38.5285
ADAM7	15.8197	12.6079	11.7665	11.1634	13.553	16.4608	20.8292	10.6572	6.16773	17.413	22.3985	19.2653
ADAM8	74.3407	85.5777	304.745	29.1234	23.4127	98.7427	26.2578	17.3678	45.6663	50.6136	34.5092	74.0579
ADAM9	389.991	401.013	466.598	523.468	475.785	592.259	330.355	458.308	657.13	143.712	267.303	312.94
ADAMTS1	18.8901	32.7909	13.6356	17.0787	2.5827	4.69898	22.3237	8.72098	27.1154	117.608	11.2072	89.048
ADAMTS13	9.61388	9.23584	25.2265	29.5932	5.10934	22.1722	14.7206	6.95464	26.8155	13.3987	6.33485	52.8657
ADAMTS2	10.7465	9.42426	13.535	20.2155	8.56904	13.9198	42.4877	7.50981	19.856	32.9453	25.0741	59.1267
ADAMTS3	610.244	623.973	492.501	361.996	402.353	387.487	293.232	334.334	356.04	187.361	275.48	233.375
ADAMTS4	2.55249	7.56667	7.52454	5.25466	7.74741	20.3658	20.8342	5.8138	28.3525	17.4214	14.4072	48.1398
ADAMTS6	6.12911	14.7183	12.6833	7.22772	10.9812	10.1728	5.95468	5.8149	8.62084	4.35832	3.2042	16.8373
ADAMTS7	4.08508	3.3636	5.17003	18.3947	0.645794	1.56578	5.95371	11.6288	2.4642	52.283	8.00743	12.0306
ADAMTSL2	2.04182	6.72553	8.46669	11.1655	3.22781	8.61769	11.9046	18.4098	11.0962	13.0646	32.0118	12.0363
ADAMTSL4	363.45	350.642	904.224	633.771	577.97	2250.28	1017.17	595.26	3345.39	1646	1155.41	5988.39
ADAMTSL5	32.6495	47.479	23.5498	40.7043	47.0974	49.4134	17.8498	44.5611	58.0114	17.4055	52.7695	33.729
ADAP2	7.14149	9.66331	15.0746	7.87781	7.74141	11.767	13.3866	5.81214	18.5171	21.7545	17.5876	45.7801
ADAR	6980.49	7788.82	6814.32	5406.66	6521.14	4975.96	4608.35	5122.66	3978.13	6787.16	5320.6	4496.86
ADARB1	136.243	229.035	211.265	49.1111	79.886	34.6203	26.0458	48.1888	38.2104	16.3676	35.4803	3.57951
ADAT1	552.198	447.183	394.822	1164.33	806.14	645.018	3542.62	1508.52	1015.07	6321.52	3252.94	797.026
ADAT2	708.711	822.27	882.843	371.728	476.459	412.452	148.302	313.11	221.436	127.224	147.785	120.465
ADAT3	190.48	162.835	181.999	155.417	230.585	196.716	190.187	255.584	281.043	73.8108	106.859	147.29
ADCK1	1039.78	985.438	1389.37	588.186	868.396	906.071	336.975	469.108	349.573	367.065	351.748	332.777
ADCK2	621.598	606.116	615.245	549.342	468.187	614.659	563.591	628.597	868.405	178.303	383.514	518.286
ADCK3	2972.77	3207.25	3150.64	785.881	1212.33	949.749	733.351	694.584	742.975	1066.15	857.168	1385.21
ADCK4	733.284	747.662	647.333	372.48	456.353	342.416	298.56	331.23	292.483	156.184	223.981	245.485
ADCK5	232.411	238.919	249.2	166.649	213.35	190.94	200.685	177.214	212.664	39.1139	138.915	159.208
ADCY1	25.0037	35.5997	10.8302	4.59123	4.52098	10.9268	16.5398	6.62567	15.7759	18.628	12.3265	28.7622
ADCY10	16.9108	8.73093	21.0943	15.4406	3.78007	16.0394	10.1644	12.4238	26.4446	68.0067	18.6167	65.4022
ADCY2	11.2358	7.14847	5.63802	13.7976	2.5836	10.1744	11.9087	1.93824	16.0125	17.4314	3.20379	16.8391
ADCY3	113.333	120.228	152.366	192.454	169.155	310.958	199.416	230.616	514.026	100.175	204.909	373.074
ADCY6	4.68615	2.47437	8.62471	42.5282	11.4019	13.0506	39.4174	21.738	25.3719	115.511	29.3951	26.9839
ADCY7	9736.35	11977.6	12436	5929.14	9925.37	8546.25	2129.63	5361.18	5094.35	1398.73	2547.18	2648.47
ADD1	11474.3	10608.7	9695.21	18997.1	17089.8	16607.2	40993.5	25586.2	26645.6	59644.6	43946.4	44451.5
ADD2	23283.7	20863.2	20211.8	38800.1	37487.3	37181.8	59874.7	44967.5	47871.7	60318.4	50040.6	54488
ADD3	2032.74	2156.8	1707.78	2315.17	2202.12	1959.57	2627.24	3025.87	2420.1	1807.59	2267.1	2246.93
ADGRA2	15.3204	7.56859	15.507	53.2167	11.6254	10.9585	26.7933	18.4128	16.0147	100.221	30.4325	101.045
ADGRA3	1118.06	1210.3	1161.43	377.696	505.553	481.666	102.688	214.147	230.49	91.4704	96.0582	72.2033
ADGRE2	131.342	226.011	235.438	42.9006	25.7666	46.4531	46.8659	30.511	39.5505	146.386	35.312	51.4948
ADGRE5	1063.92	1519.96	1283.66	317.122	1120.89	555.605	144.482	509.347	376.286	227.814	290.937	310.69
ADGRF2	3.06359	10.9312	15.9826	9.85384	6.45748	12.5279	10.4185	7.7523	22.1808	34.852	12.8104	43.3142
ADGRF3	13.323	12.9148	27.0832	18.185	13.9863	24.1585	10.1705	3.78417	10.8336	4.25204	4.68842	23.5032
ADGRF5	2.55329	0.840928	6.10941	32.8488	9.04154	5.47972	26.7925	18.4125	9.85597	165.573	35.2352	40.9014
ADGRG1	759.198	829.216	612.452	103.554	166.113	72.3477	54.3918	38.37	15.4869	172.768	59.2492	37.7959
ADGRG4	8.68407	4.20554	11.7379	7.22824	4.52229	10.9504	17.8652	7.75328	20.9273	0	6.40999	31.2589
ADGRG6	3.07962	4.97377	6.06087	1.32061	8.41021	3.14591	8.97605	24.0443	2.47554	8.75935	17.6286	14.4046
ADGRL1	129.153	190.923	174.828	93.9085	139.055	102.439	93.7343	118.169	173.528	39.2738	68.8556	81.8713
ADGRL2	0.513767	0	2.36387	12.1289	3.21401	1.57504	8.98512	13.6495	7.4364	39.0315	12.753	26.625
ADH1A	1.52859	1.25972	0	9.84193	9.02123	0.788012	25.2734	19.3752	3.71954	95.5512	70.1934	14.5057
ADH4	11.2131	7.5582	22.1813	9.84163	11.6024	27.5002	44.5975	13.5575	64.2908	169.499	71.8557	192.973
ADH5	3089.98	3275.26	2582.93	1691.67	2030.67	1480.51	578.568	1279.6	797.587	435.044	665.046	402.426
ADHFE1	20.3837	14.2748	37.2985	21.6489	9.66691	58.9498	8.91841	13.5566	69.2595	8.69016	1.59634	26.5402
ADI1	3333.98	2173.8	1313.11	4694.19	3064.34	1739.36	3572.87	3105.27	1413.13	3846.17	2394.64	1286.47
ADIPOQ	11.2921	8.77368	14.0187	14.4343	9.62517	14.7882	11.9699	5.84522	11.1527	35.0334	19.0933	45.9745
ADIPOR1	4123.36	3596.89	3590.89	7562.69	6544.24	7343.67	25245.1	7166.8	9729.65	215384	66988.3	72616.7
ADIPOR2	5728.62	5829.63	5166.5	9905.52	9548.81	10495.5	12127.5	12018.5	13759	11552.9	12858.4	12496.7
ADK	1394.32	1280.07	1120.65	925.264	882.117	715.721	446.898	692.424	522.726	204.968	363.041	216.838
ADM	3.5648	3.35721	1.41847	97.0476	52.8105	130.643	157.489	172.32	455.69	160.627	188.173	340.5
ADM5	56.6026	42.0084	54.7439	13.1279	17.4121	19.6434	5.94891	2.9063	2.4728	13.0454	1.59772	0
ADNP	3753.82	3846.72	3307.67	3074.69	3270.87	3091.62	2950.62	3236.68	3302.52	3019.26	3035.73	2835.44
ADNP2	2003.69	2044.2	1722.63	1655.5	1715.2	1436.65	1064.21	1534.02	1260.48	936.713	1002.5	784.413
ADO	648.193	641.81	603.658	313.92	373.732	374.571	215.753	254.818	331.732	126.269	227.238	161.315
ADORA2B	240.014	314.881	224.744	113.491	182.379	89.6068	52.0234	128.787	66.7882	47.7948	70.2368	67.5586
ADPGK	751.775	837.672	941.085	708.267	699.193	756.459	996.451	848.522	807.585	970.044	813.618	816.991
ADPRH	11.6414	7.76142	13.1312	7.07693	3.50537	6.14215	7.10861	11.1092	4.02078	25.5916	1.73788	7.0767
ADPRHL1	27.7424	12.1079	13.8645	12.3429	15.7455	14.5731	10.7166	12.9655	10.4813	31.3262	1.64412	2.4852
ADPRHL2	811.957	880.582	631.343	567.301	741.466	466.468	682.071	799.715	533.457	929.339	1003.45	572.138
ADPRM	308.039	160.704	188.266	280.612	162.907	177.144	516.971	153.914	184.573	746.501	186.519	275.372
ADRA1D	3.06043	4.20124	2.82691	3.28227	15.4818	27.4598	5.94934	11.624	11.1116	4.35052	4.7961	36.1455
ADRB2	29.0422	10.4938	18.3961	7.8705	1.28872	14.1358	25.2628	1.93606	12.3574	17.379	0	26.5211
ADRBK1	3373.76	3168.84	3303.86	2961.62	3441.26	3417.42	2292.74	3537.25	3933.6	992.572	2062.34	1989.08
ADRBK2	1093.69	1597.73	1120.46	189.254	253.251	201.051	154.837	188.025	102.191	331.297	187.489	139.482
ADRM1	3600.38	3103.82	3303.78	5142.47	5285.45	5375.6	5580.38	5843.89	7247.85	3056.1	4725.54	6071.24
ADSL	5713.4	5519.7	4875.24	2921.01	3584.66	3046.8	1778.99	2571.15	1785.04	1554	1861.41	1346.49
ADSS	1471.18	1573.05	1370.3	922.376	1012.86	784.425	551.835	870.861	596.221	348.084	580.413	380.685
ADSSL1	38.7186	42.8161	11.8104	35.4188	34.7913	18.0874	17.8336	36.7927	19.7984	13.0306	14.3609	2.41363
AEBP1	8.16732	0.840695	6.58511	17.0767	2.58227	7.83417	26.7855	5.81363	18.4935	74.0332	14.4054	45.7376
AEBP2	778.759	836.527	672.557	387.074	422.641	270.635	174.407	339.949	159.963	117.057	255.278	101.108
AEN	3419.08	3153.74	2473.21	4081.42	5270.66	3645.19	2240.4	4484.49	2545.53	2637.53	3576.49	1688.47
AES	4580.51	4384.58	3580.79	5276.27	6201.73	5169.87	4760.98	6458.48	3868.06	3570.95	6225.62	2623.87
AFAP1L1	7.05014	2.14214	21.3425	19.4382	3.28988	6.18217	13.2122	6.69103	5.02641	66.5791	34.7398	26.9888
AFF1	7028.86	7361.01	6075.32	11530.9	11453.1	10568.4	32665.8	18964.6	19780.4	55137.1	34613.8	47015.1
AFF2	11.0411	29.8406	21.8957	31.9343	46.7773	24.5065	46.6566	41.8917	34.6666	72.0227	45.0294	41.567
AFF3	15.8426	28.1921	30.0748	22.3081	12.9266	28.1804	13.4048	18.4234	29.5673	43.5227	43.1974	57.749
AFF4	1432.42	1501.03	1749.13	1299.83	1432.34	1724.86	1484.38	1441.22	1754.38	1639.12	1509.6	2274.89
AFG3L2	4234.67	4259.5	3881.44	3756.54	4053.24	3461.35	2905.49	3541.93	3072.09	1980.47	2716.19	2451.84
AFMID	866.796	925.315	1375.9	327.935	497.79	624.508	135.347	253.789	257.402	182.832	195.359	166.933
AFP	13.7622	19.3161	0.471887	153.535	396.438	0.785639	38.6525	965.506	34.6147	421.605	354.518	24.1199
AFTPH	1076.07	1045.22	1088.22	1581.36	1411.97	1541.97	3963.85	2303.25	1996.8	9653	4711.4	4191.76
AGA	207.351	263.46	185.647	163.13	181.731	158.421	62.8785	139.374	132.046	108.503	105.246	67.8493
AGAP1	97.1794	157.518	369.009	44.537	133.949	844.904	36.582	89.947	954.59	108.708	142.524	892.058
AGAP2	136.75	152.967	134.346	28.7451	17.0766	13.3882	19.458	7.79624	2.47883	26.2857	11.2719	21.7821
AGAP3	334.539	452.788	351.213	36.6906	58.4978	34.5003	21.5632	25.9261	8.84182	37.3667	8.75435	16.4789
AGAP4	122.296	194.145	405.166	134.155	135.405	413.5	284.88	194.042	477.896	387.575	726.947	1092.09
AGAP5	103.522	113.836	205.995	128.645	91.5798	243.321	443.16	157.879	310.019	713.273	370.768	761.693
AGAP6	211.188	209.654	498.385	219.268	210.312	614.214	376.317	262.517	709.797	500.366	434.905	1549.26
AGAP9	129.014	72.2479	50.9141	112.889	63.2003	52.5928	98.1468	30.0257	51.8796	91.3288	59.1273	74.7272
AGBL2	7.6554	6.72466	7.99958	3.28355	1.93633	6.26965	7.43947	0.968869	4.93333	4.35379	4.80037	4.81573
AGBL3	7.14485	5.46368	7.52947	7.88037	14.8448	19.5937	5.95147	9.6886	27.1347	21.7682	17.6006	19.2636
AGBL5	1262.44	1065.84	1107.45	901.149	888.522	1034.76	1030.18	917.832	1159.2	1158.35	1034.06	1279.12
AGER	45.7898	61.0149	56.6803	150.014	102.657	130.443	502.818	194.299	256.148	756.17	330.189	494.209
AGFG1	3022.8	2730.23	2106.93	5388.98	4598.6	4382.03	11101.4	6816.79	6574.15	23136.4	12446.6	10438.4
AGFG2	6846.14	6683.65	6739.61	1619.23	1923.54	1876.32	858.742	1534.92	1473.98	553.223	845.395	786.95
AGGF1	1661.75	1877.44	1542.83	1590.9	1602.5	1582.89	1581.97	1604.64	1700.99	1302.34	1421.63	1427.25
AGK	848.926	876.92	852.885	437.914	412.284	424.288	214.204	303.215	255.474	182.769	203.098	171.043
AGL	1342.26	799.284	803.54	756.299	450.907	370.603	427.549	309.89	240.278	229.797	217.043	218.682
AGMAT	148.482	185.319	165.249	25.6077	43.8802	54.0992	37.1918	29.0637	50.5876	52.2299	46.3873	84.3006
AGO1	611.902	656.445	595.147	224.062	296.499	158.063	101.231	137.62	70.1955	152.545	89.7205	62.5367
AGO2	2196.4	2636.81	2398.04	4565.73	5654.27	5534.74	10818.4	10558	10518.6	13736.6	15977.2	13939.2
AGO3	293.532	359.378	533.206	234.847	278.778	412.905	123.361	220.055	319.347	78.2841	145.456	219.391
AGO4	267.121	262.822	317.567	135.353	138.877	269.198	136.956	120.174	230.309	122.029	68.8879	218.891
AGPAT1	4324.03	3674.06	3206.52	6348.54	5982.19	5044.75	7865.21	6276.93	5315.58	7634.67	6577.11	5032.8
AGPAT2	90.0344	143.446	73.78	15.9823	8.1623	0.767511	7.79444	13.2216	6.03803	45.5377	15.0532	20.2866
AGPAT3	4252.47	3863.37	2984.96	4937.44	4952.74	3916.67	9861.5	6339.67	5965.24	21618.3	11113.1	9919.77
AGPAT4	65.8917	68.9684	132.453	467.192	382.426	932.659	5048.27	1257.98	2600.75	11280.2	6037.25	9579.67
AGPAT5	4833.7	5507.92	2935.13	3296.61	4536.73	2943.63	2010.87	4632.13	2879.39	1424.72	3020.43	2384.44
AGPAT6	1910.53	1991.01	2330.08	1625.45	1760.67	2202.49	757.675	1473.05	1956.11	396.547	690.381	858.833
AGPAT9	5.62708	14.748	9.9242	5.2671	3.23476	21.2749	5.96644	1.94298	4.95323	0	1.60325	7.25043
AGPS	3366.03	3585.47	2256.96	3790.71	3707.91	2253.49	3391.27	4745.03	2445.68	1394.73	3133.89	1464.77
AGRN	1349.11	1393.23	1526.57	1490.11	2281.57	2457.16	772.946	1794.62	2598.3	374.976	1023.97	1139.51
AGT	3.57178	1.26085	0	34.1485	52.2696	2.35505	2.9758	131.792	6.17663	78.3353	33.5833	4.82195
AGTPBP1	1374.63	1290.85	1202.57	1732.65	1340.55	1591.08	2448.38	2055.69	2072.2	4124.88	2572.19	2510.54
AGTR1	1.57582	0	3.4012	8.11332	2.50258	4.04501	23.6193	4.75554	4.79385	34.4895	38.9334	50.5842
AGTRAP	960.219	1012.68	741.43	214.736	358.237	196.322	66.0382	129.051	63.8087	73.2403	56.1944	21.9063
AGXT	2.03838	0.419927	0.473104	11.8108	7.73351	0	11.8938	4.84359	3.71711	52.1303	30.3195	16.9146
AHCTF1	3398.48	3833.37	3906.38	3264.56	3441.4	3607.38	2653.01	3659.67	3932.71	1303.34	2450.06	2474.69
AHCY	12357.9	13717.3	14499.8	4209.44	6290.62	6192.33	1366.75	2667.86	2229.76	1361.17	1474.09	952.658
AHCYL1	2801.39	2784.48	2768.06	2606.11	2766.17	2348.19	3224.18	3300	2845.47	2657.88	3176.48	3023.46
AHCYL2	132.419	154.73	190.851	64.2357	74.7242	69.5196	44.534	55.101	47.9431	104.279	33.5452	74.1844
AHDC1	143.508	173.242	253.255	266.092	419.178	608.143	263.476	549.487	713.207	156.877	325.171	428.21
AHI1	462.674	425.208	621.287	366.737	273.069	475.982	285.772	271.368	467.889	111.54	173.908	289.74
AHNAK	52.1153	215.211	272.974	56.1809	19.4591	34.9334	41.946	46.1343	50.1509	122.841	46.7177	93.3978
AHR	66.3906	65.1753	108.072	43.3626	32.9395	44.6141	32.7481	31.9805	48.0412	130.728	49.6555	74.5774
AHRR	15.83	22.2842	10.8096	8.54054	28.4155	11.7428	4.46535	14.5361	22.177	26.1422	17.6169	14.4363
AHSA1	4012.15	3753.92	3973.02	3224.22	3740.91	4353.87	3291.14	3148.51	4103.14	5921.28	4395.72	6397.2
AHSA2	162.756	193.293	966.705	185.154	150.343	1082.14	160.661	170.502	1173.55	143.618	131.148	903.312
AHSG	43.7941	24.339	8.03878	192.122	215.096	11.8061	109.942	495.653	27.2446	620.765	347.616	74.8662
AHSP	26627.6	24166	17035	93814.7	80789.4	69034.8	240674	136006	101830	437631	246634	170355
AICDA	6.63161	10.5039	9.42091	24.2905	32.257	52.5555	17.8492	20.3428	35.7974	43.5111	25.5833	48.1873
AIDA	4390.27	4246.94	3270.34	8434.92	6713.69	6415.42	16241.4	11881.8	9902.03	22934.9	17783	13070.6
AIF1	39.2951	45.4114	52.5445	51.4917	13.9606	14.6223	24.9538	16.0961	13.5085	147.2	44.2485	23.5662
AIFM1	2093.98	2226.28	1935.83	1944.28	2095.31	1832.08	1922.99	1910.22	1612.93	1983.94	1911.44	1762.65
AIFM2	297.036	256.843	192.555	254.145	214.934	291.63	246.996	172.458	277.583	221.951	155.142	235.863
AIG1	441.46	393.805	417.735	372.911	251.346	382.972	279.201	251.557	295.997	138.337	183.696	166.082
AIM1	3544.76	2687.61	3613.11	781.922	777.748	1136.16	1103.12	167.665	662.54	1464.45	102.539	1681.26
AIM2	0	0	15.5	0	0	14.8531	0	0	17.2196	0	0	11.9915
AIMP1	2020.8	1816.37	1845.22	1436.67	1489.08	1631.96	1313.66	1374.42	1177.05	1523.87	1270.21	1072.26
AIMP2	1466.23	1292.57	1111.57	695.083	865.055	714.082	261.259	492.51	376.129	281.684	235.52	205.634
AIP	210.55	243.33	230.401	251.558	314.58	317.107	163.281	265.106	224.681	212.351	205.293	166.889
AIPL1	3.57084	6.30248	4.71063	3.93906	4.51598	5.49097	17.8487	0.968698	12.3441	26.106	28.7801	28.9123
AK1	2648.25	1830.8	2112.16	4678.56	4571.72	5361.18	5694.97	3866.34	4659.22	8879.02	5010.37	5323.48
AK2	6094.26	6449.87	5691.93	3254.34	4022.66	3233.69	2669.75	3300.52	2144.07	2178.52	2688.73	1623.25
AK3	2167.64	2027.57	1754.76	2950	2703.72	2547.72	2633.61	3137.89	2809.28	1261.73	2207.82	2029.91
AK4	36.7614	95.53	6.10958	21.0332	16.1575	10.1771	20.8477	20.3589	6.16035	100.294	38.4605	19.2502
AK6	1151.21	1186.33	1059.06	506.842	492.15	412.632	374.597	408.997	293.917	521.387	446.683	284.145
AK7	441.399	352.169	290.429	456.369	455.617	319.84	1233.35	939.754	653.839	1850.01	1615.76	1078.93
AK8	11.7229	10.4971	15.095	3.9365	1.93376	1.57076	0	2.90493	0	0	0	0
AK9	122.461	112.699	122.852	168.353	146.871	211.814	453.445	245.532	269.067	842.228	390.548	689.772
AKAP1	2321.83	2665.96	2698.38	649.983	1235.08	762.731	158.727	433.619	264.239	204.91	208.31	113.28
AKAP10	868.754	1013.84	1284.24	880.733	1028.33	1208.15	1136.86	1191.77	1271.24	1907.31	1496.45	1531.11
AKAP11	1685.84	1962.43	1181.38	1372.8	1679.17	835.411	967.762	1506.17	666.024	684.436	992.007	336.656
AKAP12	6.67534	7.60964	3.30491	63.4136	14.5667	28.314	64.3529	49.688	47.8096	185.163	37.047	282.237
AKAP13	452.294	573.29	516.046	298.885	343.802	209.314	2380.62	316.663	288.74	9358.77	2727.31	3134.06
AKAP17A	1448.12	1443.92	2145.74	1208.84	1443.57	2267.33	1254.13	1459.01	2547.74	957.588	1188.53	2574.67
AKAP2	13.9557	8.93686	20.8663	59.8509	8.29464	11.8801	27.9388	22.844	24.9296	105.851	42.9865	63.2951
AKAP3	21.8916	29.7684	5.63508	20.3088	19.9595	5.47442	17.9369	18.494	13.538	43.7344	65.4394	12.098
AKAP5	8.17141	10.9329	19.7335	9.19834	8.39662	27.3929	20.8401	5.81471	11.0858	69.7248	9.61123	19.2449
AKAP6	56.1927	53.4114	78.8751	44.0272	61.3754	58.6603	26.7984	29.0751	77.5507	0	12.8205	50.4938
AKAP7	576.314	557.826	561.471	1212.65	1092.55	1035.27	3117.62	1747.05	1672.32	5388.21	3284.45	2995.89
AKAP8	1604.03	1560.52	1727.05	1532.74	1690.37	1677.21	1484.9	1801.11	1879.68	1462.83	1614.47	1801.14
AKAP8L	1723.08	1674.55	3091.67	2255.94	2498.71	5266.83	8654.42	3525.87	7556.81	27635.8	16458.5	30967.8
AKAP9	1626.59	2012.31	2482.86	1654.44	1739.58	2192.93	4261.11	2149.05	3469.6	11205.8	6804.86	10890.4
AKIP1	293.342	299.623	265.61	534.812	422.141	522.511	378.967	384.756	510.18	118.963	283.691	359.184
AKIRIN1	1431.02	1222.57	1298.7	3442.41	3140.28	3815.26	6030.86	4372.9	5344.09	13735.7	7647.85	8938.87
AKIRIN2	913.249	821.256	930.441	913.229	893.925	952.51	2139.02	1083.58	1504.98	4519.27	2350.04	3799.75
AKNA	67.421	330.533	44.1555	36.1389	49.093	17.9975	47.6378	37.797	22.1674	100.243	52.8702	103.427
AKR1A1	1328.11	1382.6	1290.01	462.316	621.635	467.553	154.496	343.251	147.637	294.905	223.237	80.4516
AKR1B1	790.921	810.011	868.756	315.932	299.297	518.438	80.1989	108.402	240.489	195.205	103.559	96.6719
AKR1B15	6.11163	8.39355	9.92728	14.4269	6.4409	15.7373	29.7167	12.5856	58.1899	204.064	33.4931	275.264
AKR1C1	627.503	409.39	463.091	112.734	48.2703	68.5564	152.965	68.7174	70.6682	464.112	183.2	145.021
AKR1C2	512.633	280.838	193.216	69.2063	44.8889	19.751	37.2507	32.3424	23.6142	72.6717	55.1437	17.1623
AKR1C3	2929.06	1535.42	1356.29	326.25	140.211	166.477	41.5639	42.5743	14.8953	134.344	7.95691	14.5146
AKR1E2	25.6977	95.9603	82.0632	37.2019	90.1899	115.497	18.7507	63.577	79.8661	0	59.6637	90.402
AKR7A2	1536.27	1534.25	1206.26	1723.8	1907.4	1471.96	1009.87	1612.8	1448.32	395.876	1042.29	648.244
AKT1	3634.55	3723.99	3068.44	3804.9	4372.03	3659.23	2590.52	3876.63	3578.72	897.454	2323.41	1689.55
AKT1S1	1944.57	1716.54	1313.55	1985.49	2432.44	1455.88	4226.28	2288.19	1807.27	10798.4	5983.77	4544.36
AKT2	3593.04	3294.45	3609.49	4726.17	5065.37	4597.47	7998.99	6058.44	5618.72	14188.3	9202.51	9884.64
AKT3	3.33788	6.88558	10.6832	10.7962	3.43156	10.4086	9.80537	11.0198	8.18962	31.8354	5.22309	40.0053
AKTIP	14.7912	3.78356	15.0874	17.0845	4.52115	6.20833	10.425	2.90927	17.3148	13.0639	6.40053	7.23925
ALAD	16678.2	12688	12852.3	45334.8	38224.8	39156.3	82501.3	52100.8	54966	108919	72727.6	93051.3
ALAS1	504.335	475.987	605.606	506.628	482.314	709.233	535.752	546.304	746.914	576.844	501.561	632.474
ALAS2	23754.7	16053.6	15937.4	128789	112362	111752	472662	197621	176084	1.7602e+06	801470	605969
ALB	124.915	173.04	7.07389	1856.56	3283.95	83.2323	704.797	8115.17	270.595	4808.96	3680.95	417.115
ALCAM	2.36219	8.55829	4.35023	7.29402	5.07614	2.468	1.37714	10.7597	2.2807	21.2141	7.40788	4.45358
ALDH16A1	3491.34	3168.48	3036.89	4089.07	4672.22	3191.42	2842.85	4234.54	3165	1663.47	2560.06	1874.47
ALDH18A1	6744.1	6909.47	6162.73	3166.44	4081.66	3026.12	1068.29	2217.47	1365.65	983.906	1079.75	693.704
ALDH1A1	2948.4	3696.35	3046.96	388.544	512.687	342.259	83.275	155.939	66.7047	173.955	119.849	55.4442
ALDH1B1	2317.93	2510.76	2125.88	636.888	1294.4	880.57	98.1831	531.855	269.003	204.553	188.733	96.3501
ALDH2	284.594	176.994	347.807	76.6765	27.6858	55.7096	38.6066	46.4281	20.0436	212.727	49.4474	33.7256
ALDH3A2	458.57	553.952	359.129	230.938	315.097	196.24	93.59	190.067	116.022	126.816	152.683	96.7268
ALDH3B1	830.509	1926.61	1268.9	218.135	754.104	606.249	69.6097	186.361	247.403	100.864	106.674	158.326
ALDH4A1	1916.66	2582.39	2129.32	989.769	1747.98	1264.99	533.538	1237.25	915.544	290.568	666.231	403.053
ALDH5A1	1471.49	1692.87	1259.55	1342.63	1599.92	1192.48	2826.47	1660.82	1372.61	10431.4	6386.7	4284.65
ALDH6A1	1023.67	1080.95	1006.59	964.307	1020.61	990.417	805.947	1007.65	861.557	794.98	900.074	763.371
ALDH7A1	148.571	201.902	97.3104	38.7555	18.725	11.7453	25.3002	10.6588	9.85843	91.4773	27.2192	14.4382
ALDH8A1	4.10937	6.38134	22.3177	5.98259	5.22523	29.4146	9.0365	6.86676	27.5219	28.7246	16.5869	34.179
ALDH9A1	2213.89	2021	2020.97	2393.84	1973.63	2199.77	2491.04	2151.29	2126.61	2287.92	1889.22	2077.58
ALDOA	18184.7	18040.5	16565.4	10669.6	12225.2	9500.55	8766.65	9543.59	8095.94	5662.73	7219.47	5421.49
ALDOB	7.64937	4.62064	1.41415	31.5049	47.0797	6.27924	37.1778	130.759	14.8216	295.747	169.403	38.5667
ALDOC	75.3817	127.168	108.239	48.529	85.0253	72.3827	83.2104	73.5789	106.462	251.846	118.035	130.377
ALG1	1074.97	1097.49	909.794	845.266	880.505	604.077	916.627	904.97	536.364	1707	1094.72	890.745
ALG10	242.363	263.058	207.158	239.659	235.529	165.439	255.877	288.697	190.018	174.096	228.731	101.163
ALG10B	942.07	1009.38	747.263	1208.46	1188.37	720.857	1048.22	1080.36	828.45	800.206	1047.85	987.794
ALG11	699.757	694.422	567.849	606.526	632.116	500.639	1039.59	731.319	614.944	1570.35	1237.22	1029.06
ALG12	571.121	564.116	598.732	655.67	670.042	775.57	813.421	939.508	1078.38	352.261	762.245	619.525
ALG13	582.995	579.902	526.24	766.144	668.557	621.711	1162.37	812.69	690.712	1740.87	1244.08	1125.61
ALG14	234.537	224.932	161.257	290.308	261.432	197.697	322.551	298.78	184.467	385.615	278.557	202.583
ALG1L	6.53581	13.863	12.7068	3.5486	17.1207	10.286	9.65083	7.11467	6.78161	14.0556	6.8767	2.63889
ALG1L2	14.1831	5.84881	28.9608	5.87517	3.84342	3.15849	4.43778	0	4.96837	0	0	4.83735
ALG2	251.498	227.308	283.552	284.926	254.837	269.823	297.492	322.581	312.286	426.424	372.573	450.535
ALG3	1268.86	1178.51	943.151	642.273	895.752	353.138	379.257	547.538	252.665	705.222	630.682	142.57
ALG5	497.531	482.671	449.09	357.014	349.208	307.726	273.114	379.275	260.683	155.995	273.684	145.151
ALG6	450.09	489.603	420.782	660.602	594.389	487.565	583.214	760.533	577.313	313.429	515.154	361.231
ALG8	1133.68	1094.62	979.737	569.287	651.96	432.277	286.433	422.772	211.639	260.77	232.632	173.529
ALG9	1121.55	1061.86	895.246	1332.43	1236.35	1105.79	1305.08	1493.64	1118.14	723.636	1061.82	814.823
ALKBH1	652.336	622.593	639.923	515.947	560.529	552.41	627.626	631.554	477.862	765.619	756.102	551.873
ALKBH2	671.978	748.824	662.676	167.259	306.465	201.574	45.0775	91.6783	46.9019	65.673	51.9052	22.2465
ALKBH3	704.263	627.354	668.18	483.907	421.816	470.679	240.682	252.666	291.028	238.752	188.156	173.885
ALKBH4	558.711	564.414	504.787	382.557	439.679	314.183	325.599	351.549	279.329	334.729	268.334	340.036
ALKBH5	4879.7	4285.48	3852.2	6499.78	6679.82	5939	8217.23	8319.45	8218.83	5890.09	6729.33	7395.29
ALKBH6	177.136	125.151	152.889	226.84	221.533	295.255	300.834	259.837	423.706	208.975	193.869	304.998
ALKBH7	1518.35	1347.96	1204.62	653.38	904.74	644.028	316.287	423.889	290.21	524.71	331.257	297.367
ALKBH8	481.11	475.697	403.055	307.735	321.37	234.144	236.778	253.094	124.557	248.038	236.708	103.434
ALMS1	1896.55	1847.35	1717.6	3895.27	2830.19	3430.78	8243.04	6328.34	7869.81	5123.23	6278.59	6102.09
ALOX12	114.732	131.892	175.854	91.2284	114.144	221.374	173.984	86.2018	170.471	295.719	161.394	284.457
ALOX12B	16.3415	27.762	30.2034	1.97176	2.58332	0	1.48915	0	0	8.71083	3.20089	0
ALOX5	11.3709	29.6063	14.8093	4.64212	10.1077	10.6624	7.76904	4.69468	1.29065	42.1662	17.0441	17.0513
ALPK1	109.732	98.464	129.391	38.4155	26.6141	43.1986	27.3744	19.8031	62.9445	102.602	44.1783	108.183
ALPL	9.37101	9.15977	5.01232	22.2168	33.6825	47.2912	3.25713	12.729	14.3282	4.76254	13.9122	9.32149
ALS2	1007.38	1038.38	1115.36	1265.8	1089.39	1427.46	1982.85	1466.67	1941.74	2793.47	2007.41	2023.63
ALS2CL	5.79763	8.68116	4.8616	9.49511	5.99902	6.47723	12.2931	6.01961	25.4831	17.9841	16.5235	47.1327
ALS2CR11	3.43322	7.72429	3.25406	5.2616	5.94264	4.40547	65.5358	8.13668	9.86704	112.277	54.2583	32.7577
ALS2CR12	27.2722	16.2585	36.6691	87.859	41.6011	99.2762	943.574	135.486	330.76	2880.84	930.559	2790.84
ALX3	22.4001	30.208	30.7553	26.2232	36.6979	32.2872	34.1649	28.0712	38.4098	82.4491	55.7857	43.4868
ALYREF	6105.44	5594.82	5499.72	5654.28	6156.65	5656.94	4022.46	5358.18	5851.62	1558.7	3653.03	3184.18
AMACR	114.816	153.736	106.965	40.4936	55.872	44.5704	18.2004	16.4233	15.6217	32.2032	22.5822	38.7543
AMBP	7.6353	4.61465	0.47331	53.0967	96.5591	0.787716	14.8528	182.937	7.43615	130.158	101.985	4.83281
AMBRA1	2144.95	2040.06	1878.93	2121.8	2185.7	2084.95	4927.68	2339.58	2738.88	17133.8	9596.46	10447.8
AMD1	7916.69	7458.5	7343.92	7143.29	7004.5	5907.19	7106.51	8388.66	6270.01	12253	8795.44	5058.73
AMDHD2	376.516	364.663	555.56	351.203	401.781	556.513	242.9	297.618	525.377	148.043	165.713	247.061
AMER1	1109.99	1316.33	980.617	417.923	667.985	401.352	196.518	341.154	157.608	152.562	179.464	72.1498
AMER2	7.6629	7.57045	9.86045	5.25724	6.46082	12.5155	20.8441	5.81533	16.0042	21.7974	19.2312	40.8796
AMER3	2.55346	6.30733	21.1451	3.94206	5.16694	22.6989	8.93116	11.6292	30.7962	69.7205	12.814	81.7954
AMFR	1709.2	1650.07	1516.15	2507.32	1992.49	3043.11	4225.63	3125.58	4639.77	4301.56	5325.24	7437.86
AMH	14.2715	8.81803	25.0118	17.7152	5.80134	54.9981	11.8928	14.526	63.0519	13.0388	9.58108	33.7692
AMHR2	89.8438	83.5886	114.697	12.3577	7.77032	13.6161	4.30051	2.7954	0	16.7238	0	0
AMIGO1	29.5779	34.8647	11.3117	0.656349	5.80441	0.784808	0	1.93713	0	0	3.19639	2.41019
AMIGO2	17.4947	16.1548	14.1881	10.9156	4.6932	11.4066	6.18283	2.0132	7.69299	14.1795	6.6475	10.0114
AMIGO3	121.425	96.2239	171.413	235.704	190.341	296.435	508.746	251.875	808.338	509.165	471.786	912.995
AMMECR1	7393.23	7131.35	5422.05	12183.1	12334.3	8187.58	13141.6	15282.7	8530.14	12641.2	14063.6	10730.4
AMMECR1L	1320.57	1481.24	1429.21	1033.99	1276.44	1334.47	1126.43	1199.43	1496.51	2508.59	1523.94	2666.64
AMN1	60.2242	57.3685	44.1155	70.7979	60.6349	39.0189	70.1519	62.2064	43.7859	79.1978	100.604	33.435
AMOT	104.848	40.2497	61.2012	253.562	139.672	274.832	100.972	102.273	257.808	79.4619	69.4737	82.7585
AMOTL1	909.528	1213.55	1510.91	318.394	386.155	819.92	81.6119	151.594	452.844	70.6883	92.594	138.959
AMPD2	1334.07	1287.17	1545.4	307.493	455.099	448.485	111.754	125.184	126.354	494.065	167.065	284.764
AMPD3	531.204	504.157	469.784	1294.8	1210.36	1446.8	4816.89	2130.83	2969.83	8604.67	5421.02	6547.85
AMT	1152.89	1146.55	1207.12	347.649	480.593	374.772	22.1633	141.003	46.3251	77.7223	61.8742	43.1043
AMY2B	13.2562	12.1799	17.9208	26.2503	16.1198	30.6236	44.6073	23.2443	16.0629	121.745	35.1476	65.0995
AMZ2	799.323	499.178	469.439	942.077	603.021	768.612	1320.41	665.726	939.741	1256.15	732.892	929.534
ANAPC1	5642.1	6514.51	5495.54	3644.2	4988.27	3652.48	2180.97	3712.88	2508.45	1974.44	2829.51	1729.33
ANAPC10	328.241	309.376	324.464	384.466	345.278	440.258	424.842	399.654	415.692	280.187	386.26	362.163
ANAPC11	1684.12	1154.95	1026.77	3010.17	2805.65	2483.15	3226.76	3343.1	2987.45	1492.6	2434.93	2088.32
ANAPC13	1138.88	853.268	946.356	786.063	690.56	821.344	359.682	512.358	473.776	356.843	335.153	394.7
ANAPC15	1229.19	949.194	1150.9	1955.87	1827.54	2134.46	2194.09	1951.74	1928.9	1596.54	1684.81	1792.4
ANAPC16	1262.96	1334.85	1120.84	1401.65	1406.36	1334.74	2323.44	1601.52	1439.78	4167.65	2698.95	2266.78
ANAPC2	2403.53	2144.78	1996.62	2207.7	2390.71	1870.3	2057.02	2071.03	1628.39	2275.4	2086.4	1857.81
ANAPC4	970.673	899.089	936.064	794.998	627.052	688.801	435.801	534.681	493.775	234.98	306.927	279.545
ANAPC5	6604.2	6842.23	5977.44	5633.83	6350.11	5110.02	3881.14	5522.01	3847.18	2120.03	3410.13	2354.42
ANAPC7	2910.44	3141.44	2581.41	2081.94	2520.66	1935.42	1879.61	2020.59	1550.31	2437.86	2163.24	1909.74
ANGEL1	1346.6	1602.79	1737.5	604.913	931.561	868.012	267.856	505.787	491.919	326.621	382.55	452.557
ANGEL2	847.869	934.117	664.099	1025.18	1072.45	731.795	802.328	978.671	920.612	619.972	702.527	588.101
ANGPT1	43.3977	86.5885	46.5582	66.3589	10.3327	15.6621	41.6585	32.9369	12.3242	130.677	51.2135	36.1223
ANGPT2	9.26867	17.8077	31.9521	13.2498	13.6756	37.9027	28.5185	14.2137	52.1942	85.2024	29.7518	70.376
ANGPTL6	25.4779	15.9534	13.2217	9.83993	14.8216	11.0054	14.8633	4.84151	11.1324	4.34468	11.1731	21.7168
ANK1	35228	37546.6	31099.7	70585.2	86574.2	66514.5	157037	120765	117071	332787	277223	225021
ANK3	1.29769	1.06842	1.79028	7.51232	2.51545	2.98228	16.4506	2.46233	7.82262	33.2195	10.5251	30.5566
ANKAR	19.9099	29.8468	29.156	12.48	10.3301	15.6652	10.4173	5.81385	9.8613	26.1329	8.00432	31.2898
ANKDD1A	6.1228	5.04261	9.88726	4.59618	5.16224	0.784084	14.8765	3.87512	11.1051	13.057	12.796	28.904
ANKEF1	89.2571	90.1585	91.1037	30.2812	16.8223	18.8496	50.2986	33.9909	35.3929	87.29	43.3106	38.6112
ANKFY1	5393.86	5772.6	4614.47	4904.05	6210.76	4741.29	3198.91	5555.71	4567.19	1822.66	3083.24	2688.02
ANKH	2381.87	1990.03	1507.15	6791.17	6688.12	6012.67	14924.7	9965.12	9180.98	27360.3	17779.3	17985
ANKHD1	3276.19	3104.57	4069.14	4050.29	3998.19	5899.49	6270.57	4908.93	7554.66	8046.58	6083.89	8875.12
ANKHD1-EIF4EBP3	1626.41	1814.68	2020.44	1693.37	2266.22	2418.32	2483.26	2694.33	4036.3	3988.37	3975.41	5084.2
ANKIB1	1100.53	1154.64	1057.28	854.099	863.512	670.809	836.551	983.634	559.274	762.558	845.713	577.392
ANKLE1	3393.49	2901.85	4129.92	7045.51	5281.54	8154.64	22720.3	10435.1	16038.3	30093.1	22300	27562.7
ANKLE2	2510.73	2616.89	2733.03	2775.86	2658.12	3138.41	2101.34	2959.27	3948.08	927.742	2002.74	2036.2
ANKMY1	208.222	271.448	280.583	216.857	247.043	254.201	137.097	269.407	314.676	76.9473	169.828	181.225
ANKMY2	934.361	829.688	843.072	840.204	743.051	735.277	828.391	807.838	675.462	617.693	831.197	527.793
ANKRA2	255.932	233.089	381.57	376.022	317.221	534.006	643.808	444.537	692.011	878.238	623.018	1540.8
ANKRD10	879.491	911.036	1411.04	631.34	712.524	1305.85	346.356	674.288	1052.56	217.333	402.174	506.475
ANKRD11	2058.22	2609.51	3466.75	1695.16	2476.85	3975.28	1209.54	2128.67	4285.17	779.039	1509.73	3033.55
ANKRD12	2167.41	2855.63	2715.46	1796.8	2378.08	1911.18	1469.11	2106.57	1716.39	2362.7	2543.76	2260.22
ANKRD13A	1278.62	1162.63	1264.05	1975.56	1608.65	2023.03	3721.54	2559.87	3117.13	4968.52	3468.17	3411.36
ANKRD13B	15.8178	35.7194	13.6528	6.56614	0.645304	2.35209	4.46305	2.90638	2.46764	8.70511	1.59959	14.4513
ANKRD13C	769.041	782.475	665.478	971.657	957.097	891.655	1964.77	1340.23	1118.68	4291.74	2578.52	1867.07
ANKRD13D	109.094	118.848	196.242	45.9339	70.2732	144.517	26.762	34.8647	71.6826	69.5564	41.5295	33.7612
ANKRD16	359.852	287.781	324.509	133.532	148.368	146.5	59.3113	73.6297	95.7772	21.774	37.3996	77.6576
ANKRD17	4373.19	5043.99	5058.79	3650.31	4082.3	3692.82	3120.11	3791.87	3787.53	4241.29	4162.45	3830.82
ANKRD18B	208.241	300.943	260.653	287.652	343.399	506.992	221.706	404.998	541.365	117.563	283.252	387.631
ANKRD20A1	48.4664	7.14241	0	12.4731	0	14.1031	31.2347	0	22.1942	0	0	52.9582
ANKRD20A2	0.510587	2.94338	0	8.54113	0	0	32.7487	6.78527	14.8082	0	12.8064	166.231
ANKRD20A3	31.6404	15.129	19.2835	99.8097	5.80864	32.1172	92.2397	8.71855	11.095	226.393	0	21.6626
ANKRD20A4	73.9833	2.52113	1.41149	157.572	5.8075	6.26869	321.307	7.74914	14.7977	400.442	0	4.81489
ANKRD23	44.8831	32.768	142.311	14.4412	14.1906	33.7411	7.43631	10.655	20.9915	17.4004	15.9852	19.2795
ANKRD24	14.2925	17.6543	23.0489	7.88145	10.9744	25.8538	17.8568	16.4718	17.2612	13.0643	11.2039	36.1097
ANKRD26	717.618	846.048	869.159	469.787	481.197	572.819	180.117	368.311	347.319	178.678	225.824	146.768
ANKRD27	2337.14	2848.08	3064.6	773.11	805.114	859.22	1373.6	842.042	978.715	4399.1	2370.92	3273.35
ANKRD28	1093.69	1102.88	1194.49	662.826	751.118	741.563	395.358	611.308	634.356	196.255	361.536	329.905
ANKRD31	12.2561	13.8755	13.1572	3.9419	9.04176	7.82735	5.95395	6.78353	3.69561	13.072	0	0
ANKRD32	1058.58	1063.4	1042.56	1723.97	1394.93	1664.3	1208.24	1646.16	1647.45	814.257	945.81	835.426
ANKRD33B	61.3011	135.003	71.3764	9.85709	5.81454	9.38726	14.8883	9.69209	11.0806	43.5927	16.0251	4.80959
ANKRD36	254.328	224.12	849.063	118.262	110.445	443.008	122.061	90.127	315.346	43.5763	70.4791	180.428
ANKRD36B	133.797	164.826	510.8	36.7916	77.5018	205.866	29.7702	74.6202	144.134	34.8591	46.4491	67.3637
ANKRD36C	130.764	135.415	753.827	66.367	61.3701	479.616	68.4821	39.7362	445.759	39.2288	32.0457	266.965
ANKRD37	46.6997	14.6541	24.2878	49.0675	21.8251	35.6407	54.8535	28.0404	37.3739	34.5787	12.6924	16.9789
ANKRD39	309.024	200.922	451.825	161.553	230.366	202.898	120.057	130.516	185.739	112.328	123.683	133.47
ANKRD40	1029.11	1184.56	919.978	982.586	1013.57	858.579	1129.48	1125.92	687.922	1485.07	1344.57	765.475
ANKRD42	439.327	401.266	612.725	209.801	226.919	394.47	164.229	91.6966	192.14	233.799	186.824	159.785
ANKRD44	11.8509	14.1055	20.9884	3.73222	1.66525	11.2084	3.8415	0	6.40137	0	2.022	1.51851
ANKRD46	313.329	353.342	161.646	147.602	139.246	72.344	164.458	159.321	35.1962	726.311	277.735	159.315
ANKRD49	342.452	309.011	296.96	445.447	411.818	440.93	1113.33	648.783	610.948	1859.74	1352.13	979.553
ANKRD50	455.606	684.076	650.578	73.4237	95.9775	144.657	29.4426	48.8757	46.2639	72.6388	38.0276	52.3157
ANKRD52	2485.65	2822.78	2404.03	2793.41	3721.78	2913.43	2216.8	3426.1	3527.61	1316.42	2392.38	2902.76
ANKRD53	2.97677	1.63484	3.21396	11.4952	9.41152	7.36872	35.6269	21.6912	15.0323	49.814	59.573	56.3294
ANKRD54	877.802	825.185	871.406	1127.31	1065.64	1184.54	1088.28	1109.84	1543.81	556.409	971.066	1128.68
ANKRD55	2.04136	0	0	8.53878	0	0	227.693	4.84633	16.0654	417.849	65.5756	217.063
ANKRD6	11.2599	7.27668	7.68287	6.42924	10.7439	1.62565	6.17966	1.00587	5.11683	17.055	4.9863	0
ANKRD60	5.61347	3.36212	10.3544	8.53672	4.5177	7.83839	23.8049	8.71954	18.503	39.1795	31.9981	43.3466
ANKRD61	12.2161	11.3266	59.1682	17.6985	9.65558	89.0177	86.1446	33.8767	259.042	281.996	159.343	898.944
ANKRD62	13.7831	17.2342	19.2744	10.5087	5.16481	9.39631	10.4165	8.71986	11.0907	0	12.8069	26.4694
ANKRD9	828.129	618.186	791.814	1994.19	2794.07	3370.92	8744.16	3998.34	7555.98	27027.8	18124.6	25126.2
ANKS1A	585.778	768.236	503.693	420.49	620.047	359.251	470.386	607.633	397.869	610.078	639.129	572.551
ANKS3	79.9675	100.417	183.682	59.4426	49.2168	97.643	23.5962	54.865	71.3718	18.6061	18.7021	23.2122
ANKS4B	10.2033	10.9246	17.8965	9.19151	9.0327	17.2543	26.7753	17.4372	25.9183	39.1642	35.1816	40.9547
ANKS6	43.9302	87.4787	62.4863	19.7142	8.39832	3.91318	10.4219	4.84633	0	43.5879	9.61359	4.81133
ANKZF1	743.562	743.601	1024.6	1004.67	1126.58	1476.7	1848.15	1131.35	1711.26	4166.85	2323.83	4209.46
ANLN	3549.97	3434.85	3615.44	7989.63	8193.5	8964.19	10167.6	13697.4	12640.9	3196.94	9277.96	8359.43
ANO1	34.2077	19.3388	46.545	92.6215	147.22	359.445	95.2504	213.183	379.588	26.1365	216.152	370.613
ANO10	694.636	691.674	561.738	684.281	657.136	629.042	902.601	782.361	729.859	925.857	706.866	655.715
ANO6	579.102	620.969	633.7	221.292	242.58	317.183	58.6347	82.2326	115.451	110.37	70.3072	63.9731
ANO7	7.1465	8.82738	9.87736	2.62721	2.5823	5.48377	2.97619	1.93789	6.16433	13.0649	1.60064	19.2576
ANO8	59.7248	86.1725	109.59	33.4971	25.8232	43.0861	19.3454	19.3789	39.4511	17.4201	12.8053	19.2574
ANOS1	0	0	70.8413	0	0	220.38	0	0	580.52	0	0	2995.3
ANP32A	9827.29	9524.25	7640.92	7112.43	8095.47	6270.12	3408.55	5553.95	3959.55	1909.41	3043.05	2106.59
ANP32B	17725.4	16434.3	16572.8	30240.2	25391.4	30032.1	35363.9	32860.6	41158.1	36292	27426.7	42548.9
ANP32E	5383.88	5157.93	3042.8	14853.6	11366.1	7665.67	26944	24783.1	15472.5	11948	20935.9	14103.3
ANPEP	1.53112	1.2609	1.41161	5.91049	13.5546	0.783669	7.43959	15.5021	7.39966	4.35393	22.4026	4.81557
ANTXR1	1.40236	5.80226	3.4228	7.818	0	2.14961	0	1.77415	13.5322	3.98855	8.27355	24.2251
ANTXR2	7.54233	4.13988	24.0479	27.8899	3.81549	10.0149	33.7074	16.2196	19.4933	25.7435	17.581	49.7276
ANXA11	1542.56	1334.07	1319.95	397.49	321.629	403.447	55.9055	86.44	77.1964	184.512	74.6672	71.9711
ANXA2	17.4217	17.462	36.4646	56.7424	13.6082	3.16836	65.1126	26.3014	12.1503	194.97	49.1951	70.4804
ANXA2R	21.8737	13.8376	28.4393	30.1402	18.0126	48.8996	31.1775	16.4506	69.4873	8.66973	23.8785	84.6477
ANXA3	0.509514	1.25956	0	2.62417	0	0.787233	130.809	13.5594	3.71597	490.823	560.039	65.2238
ANXA4	174.857	223.838	207.563	38.7158	39.3273	57.3353	14.8678	24.2116	27.1898	47.8202	12.7784	26.5266
ANXA5	890.712	378.532	458.613	434.754	85.0141	143.228	494.762	98.7458	179.544	1007.21	191.369	458.815
ANXA6	19.3147	17.1634	10.7901	46.4411	10.9278	11.7189	53.3518	12.5465	11.065	212.444	62.1391	62.7643
ANXA7	2355.77	2208.45	2049.05	2831.89	2279.72	2503.15	11310.1	3833.23	3792.47	37704.7	16975.3	16374.9
ANXA9	30.5716	33.1648	39.1984	37.3901	19.3312	35.3789	46.0744	25.1753	14.8449	34.7546	22.3441	50.6767
AOC2	6.58543	14.2779	25.7356	11.0831	13.4536	28.0506	4.58145	7.69615	30.6539	0	4.92417	14.359
AOC3	2.69597	4.44145	6.41287	13.0125	4.04856	4.29976	14.6518	0	6.53035	0	10.5608	0
AP1AR	500.261	567.771	377.064	213.894	323.262	168.939	111.467	184.867	71.5216	82.6083	126.224	50.5471
AP1B1	8855.75	8006.1	7716.19	15307.3	15415.8	14890.8	15725	17076.8	17813.5	13240.7	14394.6	14706.2
AP1G1	1219.54	1668.51	1375.2	936.336	1198.83	900.037	1992.99	1502.27	1220.6	5329.81	3590.32	3855.61
AP1G2	615.257	738.004	698.671	242.262	349.8	324.861	68.7658	178.408	197.708	87.8462	128.378	266.814
AP1M1	1898.08	1351.7	1360.11	1869.24	1260.95	1319.72	2112.34	1593.72	1908.4	1331.25	1490.48	1442.14
AP1S1	387.675	412.233	256.825	159.889	212.32	120.64	151.447	187.74	80.6347	104.055	146.486	87.0505
AP1S2	113.2	106.269	75.4217	195.582	178.628	142.888	258.744	423.263	229.789	195.69	292.413	159.116
AP1S3	38.7931	37.8299	32.4568	28.2413	22.5938	27.4207	52.0811	0	0	0	0	0
AP2A1	12653.2	10705.7	11296.1	29549.4	29878	32556.6	41460.6	38707.7	46691.1	52746.8	46163.6	49788
AP2A2	1617.4	1552.56	1430.29	1889.88	1884.76	1634.42	3500.39	2657.91	2409.46	4177.39	3530.4	3013.09
AP2B1	14028.1	13794.2	12375	17103.4	17365.5	15901.8	28943.8	21492.7	18247.4	75306.7	41494.3	27030.7
AP2M1	13315.8	11320.8	9802.03	25680.8	22095.1	20014	52089.9	33147.5	30380.2	70440.2	48830.1	44507.6
AP2S1	2621.22	2098.63	2019.08	5287.24	4899.37	4634.35	8688.79	6431.84	6186.22	13099.7	8548.96	7757.6
AP3B1	1667.61	1812.87	1394.69	1789.69	1768.87	1288.8	1691.98	1938.81	1464.77	1101.8	1440.39	1242.2
AP3D1	4219.16	5111.5	4461.27	4230.75	5927.19	4845.47	3916.57	5103.75	5236.05	4314.74	4926.41	5442.8
AP3M1	1737.14	1808.71	1649.02	1560.83	1779.03	1537.3	1315.66	1710.88	1179.11	1170.85	1362.92	1008.01
AP3M2	676.036	528.559	717.337	673.669	483.034	857.389	397.745	458.808	740.578	196.157	270.748	372.509
AP3S1	930.998	914.187	704.663	801.391	711.57	611.915	604.291	703.533	472.673	433.545	506.304	345.8
AP3S2	853.846	1181.11	892.388	1024.9	1387.92	942.46	1201.22	1497.24	904.238	936.83	1973.26	1063.4
AP4B1	656.208	547.324	578.572	698.802	673.425	786.729	1165.29	831.911	965.235	1918.52	1232.56	1205.27
AP4E1	1235.34	1301.88	1134.5	2242.69	2265.85	1789.44	2709.77	3136.03	2349.99	2375.54	2597.25	2364.81
AP4M1	619.125	605.397	465.1	914.47	830.024	831.664	613.864	896.654	750.791	212.895	454.921	282.31
AP4S1	299.528	218.347	338.158	413.907	303.209	548.07	763.83	393.312	861.624	1850.32	946.106	1668.5
AP5B1	640.443	668.594	430.364	839.028	981.773	703.588	675.822	910.976	816.631	174.315	570.279	519.604
AP5M1	1060.76	947.584	711.428	1632.29	1318.94	1066.38	2417.41	1929.8	1315.36	2968.26	2373.62	1678.87
AP5S1	471.343	443.628	347.823	423.869	394.354	343.53	548.702	340.45	391.674	409.86	297.251	360.221
AP5Z1	933.957	883.79	1034.46	790.32	808.539	932.41	1297.91	852.777	1367.62	2034.69	1399.71	2182.33
APAF1	315.871	291.685	473.672	337.686	246.442	466.103	282.794	271.4	630.704	130.358	229.009	329.675
APBA2	276.616	364.814	621.139	63.0443	96.8167	114.42	53.5643	36.8171	48.0997	87.0762	56.0046	81.867
APBA3	446.074	380.909	439.635	473.127	453.885	479.083	652.706	493.921	562.313	778.187	667.693	853.649
APBB1	25.9901	20.1357	30.4337	27.6099	22.0824	31.4626	29.0959	34.1089	66.1868	30.8235	31.2747	56.1185
APBB1IP	1371.55	1517.88	1200.09	251.417	406.386	319.334	74.3655	178.233	98.7745	143.562	87.9251	48.1955
APBB2	7.26525	5.018	15.922	15.089	4.9433	5.13334	22.7843	12.7144	16.1578	23.8365	8.76422	44.7398
APBB3	157.147	123.178	242.187	101.642	89.7564	144.155	45.9702	44.7102	73.7568	43.625	22.44	36.3041
APC	1818.47	1976.01	1726.89	1833.53	2254.85	1902.06	2235.24	2174.48	1845.06	2769.91	2202.43	2289.82
APC2	120.564	105.987	69.491	118.289	98.8517	91.5176	132.51	118.246	92.3303	91.5503	99.3629	110.614
APEH	9865.01	8730.21	7738.81	10475.6	11349.6	9243.99	9276.96	10211	8379.48	8845.47	8750.71	7023.56
APELA	8.6709	3.3609	13.6645	9.19011	4.51534	12.554	19.3349	13.5611	54.3273	34.8024	39.9651	55.4258
APEX1	9002.25	8433.56	7688.33	6247.51	8368.07	6231.69	2045.1	4591.3	2723.9	1898.7	2618.87	1282
APEX2	2044.57	1896.42	1788.61	2648.67	2041.39	2603.52	3098.48	2428.51	3541.28	1940.52	2015.19	2554.86
APH1A	3126.07	3125.69	2697.14	2074.88	2523.23	1843.75	1210.79	1893.17	1402.42	1027.35	1444.92	886.737
APH1B	831.882	946.552	600.517	256.249	257.024	152.123	80.6774	154.625	96.9659	148.063	82.8128	108.26
API5	6430.42	6257.33	5166.73	7469.8	7252.67	5779.13	7561.5	8398.97	6007.23	8540.62	7769.78	6150.49
APIP	958.929	733.419	843.133	961.897	671.002	792.573	810.642	866.093	893.327	541.893	673.424	573.149
APITD1	219.223	228.094	158.349	391.794	353.781	331.323	258.31	368.673	301.584	108.357	256.253	106.429
APITD1-CORT	40.6273	27.6521	39.923	36.1257	39.933	116.412	44.293	32.8346	82.83	33.8844	35.6854	93.029
APLF	201.103	202.595	122.788	181.265	165.896	144.956	290.16	129.834	149.204	566.072	257.663	288.903
APLNR	59.2086	45.3951	23.0517	285.692	143.305	73.6519	190.465	155.995	48.0897	622.687	110.429	89.0771
APLP2	12254.2	12874.7	12017.7	14497.7	15116.2	17578.7	22798.1	18301.8	22012.9	28360.7	25059.4	34622
APMAP	1596.82	1800.91	1498.83	1450.96	1644.83	1790.39	1356.04	1728.78	2180.95	591.312	1095.92	1256.22
APOA1	7.61134	7.95309	2.3831	114.46	149.512	5.5481	35.5721	455.354	26.1784	241.934	206.134	33.9747
APOA1BP	1255.02	1111.87	1258.16	536.999	632.534	798.538	100.905	307.636	433.657	142.908	160.592	242.095
APOA2	6.02351	6.23509	1.46634	81.7137	118.703	4.86277	57.3734	265.153	15.2727	289.139	321.188	59.1483
APOB	3.57686	10.9371	0	77.5581	197.747	3.12815	23.8261	448.809	7.38494	174.429	129.852	9.61742
APOBEC2	8.65834	5.4559	4.72704	83.9396	41.2227	64.5202	760.76	173.295	196.847	2036.36	712.949	572.243
APOBEC3A	8.10345	5.2346	5.65056	181.078	48.8099	146.729	1361.96	209.943	629.214	1998.1	411.596	1027.73
APOBEC3A_B	2.0332	0	0	17.027	0	7.11079	66.7765	0	36.045	173.212	76.3147	70.224
APOBEC3B	3161.03	1362.79	2280.02	2846.96	1432.79	2259.3	2128.54	1193.4	2106.55	933.05	623.853	1011.87
APOBEC3C	3839.5	3808.17	3673.94	2889.17	3101.38	2992.37	4099.82	2723.18	3011.15	5442.99	3504.01	3626.94
APOBEC3D	152.489	132.325	166.37	128.652	111.581	144.401	257.284	159.821	230.937	287.078	187.005	260.299
APOBEC3F	1194.78	1126.21	1401.34	1261.78	1099.16	1431.22	2203.06	1204.73	1823.51	2951.63	1955.03	2467.11
APOBEC3G	198.209	160.369	166.232	245.991	161.097	201.259	384.949	181.069	253.592	404.032	231.428	311.292
APOBR	24.4993	35.7268	33.4039	11.1647	7.74596	7.8358	11.9038	5.8134	18.4971	30.4799	6.40134	43.3367
APOC1	2553.28	1948.67	3215.55	416.03	199.167	448.889	66.1634	113.294	72.6678	186.8	77.8719	51.831
APOC2	1.5213	3.7678	0.959706	7.84845	10.2615	0	5.92999	31.9311	1.25408	34.5145	37.9815	7.31483
APOC3	1.01029	0.835413	0	20.2221	18.5249	4.03741	19.2254	54.1102	2.53766	102.851	51.8565	27.0557
APOC4	8.08011	10.4301	12.0434	1.95486	2.55457	11.2042	5.90934	4.82506	6.28928	4.29196	7.86787	12.2131
APOE	1707.66	942.364	1984.66	236.754	153.967	142.009	78.8168	162.852	42.2843	251.8	79.7099	60.5923
APOF	25.4691	31.899	28.8266	26.8893	34.1421	36.9717	29.7198	16.459	50.7469	43.4268	27.12	74.8371
APOH	0	2.51987	0	30.1875	54.1173	0	25.2787	133.763	7.46263	73.7939	68.5404	12.1192
APOL1	122.931	125.525	50.6303	28.9356	35.4486	25.4141	25.2617	34.5703	56.647	65.205	30.9771	76.1553
APOL2	282.55	319.27	168.712	116.84	188.986	85.5354	175.493	113.329	46.925	339.292	183.82	110.862
APOL3	31.1172	22.978	13.4944	12.0181	9.6239	7.53758	11.4711	3.94461	2.51642	20.9663	22.1402	24.5515
APOL4	1275.31	925.423	282.856	289.069	356.867	110.238	144.119	149.35	177.332	294.679	161.613	336.139
APOL6	80.7168	70.2375	132.878	59.1444	49.7489	61.0118	68.4883	50.3997	78.7886	204.898	123.402	189.967
APOLD1	43.9069	104.679	39.4936	92.6188	369.974	90.8416	272.349	853.854	168.845	182.948	765.304	259.912
APOM	218.259	181.843	149.83	389.487	317.308	288.51	583.869	411.227	368.015	755.066	555.215	415.973
APOO	280.093	245.601	251.131	485.28	365.139	314.331	402.15	494.355	401.315	307.489	434.109	213.03
APOOL	1046.96	1472.15	889.42	974.365	1305.35	626.91	875.284	1257.91	482.849	1211.46	1446.48	483.531
APOPT1	256.66	208.404	201.349	156.035	193.571	179.173	295.437	236.394	145.738	497.654	378.646	427.32
APP	93.6723	151.899	745.986	173.881	38.4114	211.839	130.699	94.4674	113.878	496.642	170.345	166.855
APPBP2	683.14	775.173	625.651	456.502	462.975	392.78	758.96	420.477	402.667	1966.35	1108.18	957.282
APPL1	145.034	168.191	186.083	114.318	69.1065	72.7953	132.478	147.303	170	126.366	150.562	137.131
APPL2	666.493	731.193	744.12	1047.16	1140.99	1111.58	1437.62	1040.43	1134.89	2588.83	2005.22	2579.39
APRT	5142.97	5025.67	4215.25	3462.17	4883.1	3330.96	1067.34	2749.2	1556.29	617.315	1318.92	619.603
APTX	508.73	612.176	600.936	578.512	547.616	566.92	653.583	641.679	539.459	635.097	676.426	393.616
AQP1	692.994	486.152	678.134	17420.7	16653.9	19333.9	45089.1	37889.1	35273.8	26142.9	37341	30438.8
AQP11	23.9528	31.0675	44.3275	11.152	4.51161	7.0663	2.97265	2.90449	4.94191	0	9.58098	7.23209
AQP3	866.78	377.43	390.019	6199.92	5666.49	5553.54	10040.4	8538.56	8309.33	8268.21	9808.82	8642.97
AQP6	4.08053	2.52073	8.95208	3.28224	3.8704	8.63039	11.8986	11.6239	6.17324	4.35046	14.3881	2.40973
AQR	2744.44	3003.11	2452.91	2142.21	2535.83	1760.21	1367.79	2393.51	1348.12	919.21	1622.1	1032.34
ARAF	2402.99	2138.04	2151.38	2741	2718.54	2593.37	4632.99	3236.37	3158.95	7703.05	5065.69	3883.18
ARAP1	1498.82	1589.73	1590.1	1225.98	1648.18	1467.78	2127.93	1423.82	1648.15	3614.71	2598.74	5083.04
ARAP2	10.2144	45.8333	24.8941	4.59909	5.81313	7.82437	5.9542	10.6598	1.23142	0	3.20397	9.62035
ARAP3	31.1474	44.1459	63.9265	10.511	5.16613	7.82954	25.3026	11.6286	11.0898	47.9233	19.2165	19.25
ARCN1	3775.31	3802.06	3230.75	3745.51	3957.56	3083.11	5116.33	4111.27	2829.85	8570.98	5957.67	4406.16
AREG	25.4357	24.7408	38.3892	24.8992	7.07669	63.8795	8.90812	0.9677	22.3334	4.33512	3.18402	16.9285
AREL1	4294.92	4176.31	3539.19	5028.96	5394.92	4878.25	4306	5051.71	4289.01	5690.07	4881.26	4485.05
ARF1	9879.83	9215.47	9154.56	11965.2	12540.4	12384.4	22436.2	15432.6	14915.5	48389.8	31128.8	28979.9
ARF3	1639.75	1657.6	1352.95	573.955	440.826	351.902	185.984	251.904	131.973	356.999	132.805	113.173
ARF4	2997.03	2682.66	2297.04	3956.98	3661.99	3101.79	11674.8	4582.57	3847.3	43385.6	23415.1	18327.5
ARF5	2356.17	2016.91	2036.54	2593.03	2340.14	2567.78	2909.63	2549.94	2838.84	1892.07	2351.08	2552.21
ARF6	7332.34	6420.57	5019.84	10965.5	9723.02	8079.4	15828.2	14866.1	11984.9	10982.3	14015.4	11341.3
ARFGAP1	1228.31	1230.28	1080.18	1311.18	1532.86	1126.88	1845.54	1515.75	1335.9	2099.05	1916.97	2034.52
ARFGAP2	3796.05	3920.19	3765.99	4436.25	4890.12	4441.65	6356.65	5405.75	5385.38	8559.87	7109.07	7396.14
ARFGAP3	688.566	745.657	605.618	1023.12	1010.79	881.472	1654.5	1958.58	1506.84	578.617	1809.78	1043.03
ARFGEF1	1533.29	1737.59	1490.06	934.344	1131.7	1050.93	602.909	934.259	772.187	422.755	704.918	606.146
ARFGEF2	2018.3	2362.73	2297.77	2435.98	2842.6	2538.57	3013.35	3264.27	2796.11	2663.44	3009.42	3022.91
ARFGEF3	4.59856	3.7857	6.10172	5.91509	3.87718	10.1654	11.9123	9.69285	20.9217	4.3605	14.4274	28.8494
ARFIP1	1182.4	1036.44	759.854	1268.05	1212.36	835.943	1413.74	1390.86	836.766	1355.05	1280.59	803.459
ARFIP2	1279.53	1219.34	1500.67	1147.2	1307.92	1447.79	1330.39	1319.94	1352.51	1322.58	1253.16	1320.41
ARFRP1	1064.83	1085.13	1059.78	1163.11	1128.6	1206.52	1497.81	1189.62	1338.77	1534.99	1344.51	1680.55
ARG1	38.1993	15.9053	21.7442	80.6734	57.326	53.5767	2909.8	143.326	147.387	15961	7219.88	5618.47
ARG2	257.381	267.469	183.129	301.802	292.628	298.596	606.51	419.308	364.752	1468.92	1052.22	793.641
ARGFX	47.4851	55.9166	116.582	52.5533	51.0134	101.009	78.8823	52.3278	172.521	152.475	104.083	291.173
ARGLU1	1406.08	1284.9	2654.55	2171.68	1907.07	4249.04	2596.26	2455.42	5406.27	1980.62	2406.22	4795.93
ARHGAP1	1415.64	1244	1071.63	738.107	822.882	514.179	592.155	689.818	437.889	744.43	734.378	488.841
ARHGAP10	74.4915	56.3078	79.5749	45.3041	27.7461	44.6958	23.8018	24.2192	34.5514	8.7043	27.19	19.2702
ARHGAP11A	4143.92	4379.7	3775.33	5806.87	6189.23	4999.17	7392.98	8568.4	7604.27	2706.81	5928.74	5708.38
ARHGAP11B	202.674	210.284	285.785	291.278	339.168	590.822	492.424	513.558	883.373	203.347	381.186	741.509
ARHGAP12	280.928	317.201	276.519	118.471	115.433	117.499	134.477	119.5	112.808	68.3688	129.814	66.7284
ARHGAP15	664.335	665.753	901.351	282.04	274.467	540.255	92.1408	177.186	316.769	112.933	76.5926	248.601
ARHGAP17	1234.98	1014.78	948.23	701.627	787.766	633.438	460.528	613.44	593.306	306.635	416.793	338.455
ARHGAP18	590.461	662.359	648.027	497.771	475.67	532.965	297.57	328.441	324.392	539.839	364.804	267.288
ARHGAP19	3959.94	4087.19	3800.85	7013.24	7267.13	7532.16	8490.39	10853	9297.05	2528.38	6776.48	5748.54
ARHGAP21	1573.12	1785.94	1592.96	1330.55	1766.02	1694.19	1022.71	2043.93	2017.31	470.692	1542.8	1063.17
ARHGAP22	581.255	558.597	554.495	112.447	142.376	122.55	18.8957	21.538	28.7604	69.0746	33.8416	38.2905
ARHGAP23	6326.19	5318.12	4540.93	14063.5	16012.3	12537.8	10330.2	18353.6	17663.6	2901.98	10130.5	8050.09
ARHGAP25	25.3493	40.9297	13.1076	13.7924	15.4015	1.5938	14.7824	11.5522	1.25405	61.897	13.9968	7.34345
ARHGAP26	217.316	211.346	179.014	155.742	185.688	156.734	72.2161	102.791	120.214	47.4567	85.2186	138.044
ARHGAP27	6.36621	15.3294	12.0563	27.5046	15	39.4651	40.3064	20.1946	39.6461	143.332	62.7065	203.4
ARHGAP28	20.4256	8.8295	11.7499	30.877	8.39539	10.9603	11.9075	6.78346	7.39251	21.7848	4.80451	2.40609
ARHGAP29	2.04334	2.94396	5.63515	10.5141	2.5842	0.782292	13.3994	18.4149	11.0809	52.3103	14.4223	26.4532
ARHGAP30	3.86387	0.884063	4.45255	22.9535	3.4904	7.45925	30.5746	11.5842	6.30631	100.746	18.5138	15.6223
ARHGAP31	16.3455	9.67251	20.196	49.9395	25.8401	32.8611	294.771	125.993	78.8082	313.83	257.968	242.914
ARHGAP32	172.079	219.439	332.742	87.8636	87.8259	204.058	40.1804	81.3759	227.64	34.8595	51.2594	84.1226
ARHGAP33	412.956	391.285	857.719	949.245	918.271	2361.93	1232.32	1428.48	4393.23	349.032	928.71	2440.36
ARHGAP35	2725.27	2596.55	2196.37	3208.09	3190.8	3168.38	3174.13	3894.24	4634.39	1403.63	2347.57	2835.36
ARHGAP39	86.7084	127.512	124.833	14.4255	34.2843	21.1081	1.49101	10.5982	4.93915	4.36395	4.81201	2.41114
ARHGAP4	739.685	860.811	923.762	117.947	126.278	80.2427	53.7448	66.1085	29.7777	148.511	62.6057	62.8368
ARHGAP42	138.871	63.9014	124.124	370.483	81.3572	237.287	3119.42	313.958	663.063	8119.6	2633.79	3520.89
ARHGAP44	12.7621	8.82764	16.4608	9.85232	3.87362	7.05	13.3932	7.75166	8.6294	8.71042	12.806	7.2212
ARHGAP5	1258.71	1302.07	1264.55	1291.96	992.375	1234.4	1336.99	1279.37	1493.38	666.936	963.124	860.954
ARHGAP6	37.291	55.0475	23.6826	47.7653	36.105	46.9536	35.6687	25.1609	45.5671	91.3325	19.1817	16.8316
ARHGAP8	2.52331	4.57407	8.42521	5.84771	10.8498	21.8164	8.83309	36.448	153.097	264.638	129.106	150.354
ARHGAP9	77.2365	198.432	193.218	32.5495	138.795	26.4254	11.2932	82.7915	8.43395	23.5851	50.753	13.0858
ARHGDIA	3871.64	3620.93	2805.83	2315.04	2642.39	1772.11	1724.74	2167.01	1754.85	1184.57	1525.87	1036.13
ARHGDIB	2226.53	2098.78	2650.5	697.041	625.146	901.899	302.82	235.126	266.898	797.367	276.888	266.12
ARHGEF1	1429.55	1534.2	1707.32	803.685	913.492	993.713	469.165	603.203	916.846	370.494	417.822	561.833
ARHGEF10	6.68054	6.77006	14.1899	8.2773	3.24954	13.0433	1.49791	8.77712	7.38804	0	3.22337	14.5287
ARHGEF11	161.771	246.446	295.192	89.7809	81.9623	197.64	38.9742	73.4264	189.721	39.4959	48.3943	92.0474
ARHGEF12	3555.24	4002.08	2740.63	6793.54	6231.01	5962.33	28677.5	10289.2	11877.5	111754	47844.7	47972.6
ARHGEF17	42.906	2.94376	5.63637	11.1705	1.29197	3.9122	19.3534	1.93834	3.69429	43.5862	9.61337	45.698
ARHGEF18	1221.4	1268.16	1286.37	1367.71	1574.65	1487.51	1507.43	1797.8	1908.39	1104.2	1600.58	1681.72
ARHGEF19	77.0413	107.992	79.5779	53.1825	101.304	148.991	25.2891	66.8445	83.9132	21.7603	28.7886	55.4032
ARHGEF2	4045.77	3980.8	4097.76	2983.75	3527.7	4338.66	9019.29	3531.93	6151.62	25982.8	14927.9	14276
ARHGEF25	92.1703	106.566	27.8859	7.05559	9.65583	5.90934	6.95751	2.08253	0	0	1.71765	6.76464
ARHGEF26	5.64085	6.67269	12.2749	10.5562	5.12073	7.86383	8.96873	5.83935	12.376	21.5918	16.0822	23.852
ARHGEF3	9.68437	9.65426	15.0385	28.8581	22.5614	20.3499	30.0634	28.061	18.476	113.053	94.2862	36.2151
ARHGEF37	502.4	668.035	622.462	825.719	1277.21	1234.14	3765.4	1472.91	2050.71	9984.33	5548.01	6196.82
ARHGEF38	6.69434	7.72573	8.77404	32.7666	37.2202	20.7211	35.8535	19.8553	5.35502	45.6571	67.0775	6.35702
ARHGEF39	762.533	609.453	542.003	1582.75	1418.78	1549.17	1952.21	2305	2209.84	670.547	1568.3	1584.22
ARHGEF6	409.342	525.405	366.462	114.932	81.0879	79.0942	90.1988	43.0632	19.8889	171.588	63.08	63.1973
ARHGEF7	960.429	1084.51	1389.92	638.521	797.69	1031.5	520.778	781.307	1315.71	693.196	673.469	1345.05
ARHGEF9	416.787	437.3	375.166	342.533	332.142	289.231	188.167	274.338	197.14	92.17	167.871	97.4341
ARID1A	5649.3	6377.12	7957.62	4660.98	6349.34	5834.67	4240.58	5875.36	7008.9	4239.76	5834.28	7501.64
ARID1B	3538.39	3663.34	4048.43	2778.81	3098.22	3533.72	2203.36	2608.43	4023.66	1599.58	2206.6	3429.12
ARID2	1785.8	1990.9	1726.87	2052.82	2246.86	1991.11	1765.68	2482.09	2436.76	1617.16	2051.02	2402.58
ARID3A	306.078	360.916	691.005	428.041	693.534	1215.02	2492.96	1470.5	2825.46	6713.86	5748.36	8837.41
ARID3B	672.828	597.356	629.281	946.397	1000.75	1134.22	1517.82	1345.95	1505.11	3022.47	2218.69	2012.44
ARID4A	660.972	693.925	1015.31	995.264	958.288	1766.97	2224.64	1478.66	2357.9	4936.14	3302.69	5443.96
ARID4B	816.229	950.159	1364.58	907.881	1030.38	1571.41	1804.95	1105.98	2119.15	4940.65	3052.75	6518
ARID5A	167.734	158.334	174.981	76.7799	104.452	148.419	55.014	81.3536	123.571	56.5211	73.4853	69.9259
ARIH1	1801.95	1990.35	1860.46	1907.74	2074.2	2003.59	3881.7	2685.23	2667.73	7907.32	5684.86	5642.68
ARIH2	3226.57	3358.98	3874.94	3515.81	3843.67	4290.06	4305	4228.43	4665.36	7607.91	5851.74	5763.01
ARIH2OS	29.0283	41.9657	68.0832	42.6229	38.6427	73.9753	89.1461	58.0857	115.156	156.29	74.9525	166.623
ARL1	1173.74	1247.94	906.52	828.005	853.721	561.629	653.295	791.668	507.15	404.392	645.061	419.923
ARL10	37.7236	61.7271	78.2276	3.93675	5.8023	12.5548	1.4866	2.90477	4.9391	4.34766	0	4.81938
ARL11	14.2911	6.72499	22.113	7.8809	4.51842	18.8064	28.2713	9.68895	34.5288	30.4794	14.4027	60.1909
ARL13B	490.349	498.794	408.681	726.13	642.927	547.037	658.017	776.722	584.213	421.79	565.819	315.015
ARL14EP	642.515	706.933	644.925	398.392	375.329	367.372	330.128	401.955	260.638	360.961	442.649	337.482
ARL15	323.333	343.202	245.558	334.754	326.998	228.381	333.127	336.107	205.01	456.705	322.855	236.202
ARL16	418.027	439.363	527.875	303.308	353.719	403.246	224.139	298.015	388.585	164.664	303.919	341.138
ARL17A	376.244	373.063	511.228	199.727	223.027	295.079	189.267	199.512	288.96	318.417	205.271	321.895
ARL17B	61.499	29.6656	35.2212	27.4618	20.013	3.89082	8.68555	12.2817	11.0127	0	12.367	0
ARL2	2139.71	1699.95	1636.12	1282.84	1281.92	1208.1	759.388	960.961	1061.16	417.421	651.019	705.164
ARL2BP	2177.69	1644.49	1653.64	5038.76	3890.59	5230.67	5315.04	4675.65	6738.86	3625.36	3354.02	6494.7
ARL3	237.345	224.033	196.175	105.739	92.9545	124.582	40.1762	55.2279	38.2252	43.5445	27.207	33.7049
ARL4A	603.735	784.345	555.194	689.225	740.486	614.04	16220.5	1568.55	1406.59	152997	70281.8	36092.6
ARL4C	2.55222	0.840679	1.41118	5.91106	6.45549	7.05112	53.57	11.6271	20.9603	82.74	46.4156	101.108
ARL4D	9.16651	7.134	5.67403	15.0816	6.44022	8.65726	8.91441	9.68083	4.95328	26.0472	3.1893	2.41493
ARL5A	1886.67	2011.04	1331.27	1532.55	1658.78	1131.49	1000.92	1490.3	868.199	732.893	1029.66	515.949
ARL5B	1014.08	1136.47	910.544	933.841	1095.96	1061.93	647.233	900.079	814.003	879.463	723.254	676.611
ARL6	59.6533	79.7462	36.9428	60.233	68.9924	46.272	47.6025	83.2849	40.9306	125.264	57.4709	41.1172
ARL6IP1	8747.78	7854.93	6421.86	21771.1	19331.4	15099.8	48887.4	44054.1	24460.1	66157.7	55288	27919.4
ARL6IP4	3846.71	3475.78	3781.34	3715.08	3847.76	4514.38	2789.42	3465.44	3997.37	2461.75	2839.6	3440.7
ARL6IP5	2386.27	2284.55	2026.65	2960.08	2943.04	2777.33	5074.32	3531.97	3335.82	8711.75	5590.37	5659.95
ARL6IP6	1856.9	1545.35	1219.94	2640.49	2470.3	2233.9	1488.95	2901.29	2653.82	639.633	1706.15	1195.01
ARL8A	121.63	204.673	180.875	22.0113	19.9875	27.4159	13.7864	8.60074	8.92946	30.0116	14.1756	12.4407
ARL8B	1988.22	1866.08	1561.05	2293.37	1991.17	1601.35	2693.99	2457.72	1678.35	2989.75	2691.62	1577.85
ARL9	150.599	178.646	140.345	151.662	223.793	199.212	90.3715	201.995	158.52	47.4794	104.54	77.7303
ARMC1	2664.83	2471.67	1944.61	3494.92	2980.59	2304.41	4142.99	4239.61	2621.15	3328.83	3325.74	2073.66
ARMC10	1874.61	2036.65	1558.22	965.875	1075.49	906.727	1628.74	1290.6	1145.18	1455.37	1295.24	1396.77
ARMC2	47.9585	43.7057	46.1167	57.1735	36.2222	53.3703	32.6842	39.6629	30.9473	13.0422	22.3691	21.6354
ARMC5	711.448	653.868	573.225	590.504	622.156	592.675	479.991	518.042	650.611	434.787	426.992	545.34
ARMC6	3138.54	2994.06	2578.67	2374.74	2866.62	2285.96	2589.35	2589.12	2224.19	2114.34	2298.84	2820.29
ARMC7	220.137	232.305	135.432	172.775	214.819	150.827	95.6044	162.062	85.0126	123.297	100.302	38.8296
ARMC8	3677.76	3550.18	3371.18	3994.98	3897.91	3785.06	8828.3	6138.17	5586.84	17465	11907.7	10470.6
ARMC9	206.896	122.858	177.595	162.361	146.397	204.208	56.3209	82.447	94.0112	6.99026	44.2628	49.1855
ARMCX1	656.089	718.124	394.38	182.422	195.989	91.8957	25.2751	65.8553	18.5389	52.1666	30.3481	12.0577
ARMCX2	11.7724	12.6038	7.08925	6.5871	5.07955	3.10158	11.9395	0	1.23851	17.4631	12.8348	12.0871
ARMCX3	2351.5	2344.59	2002.08	3442.68	3195.25	3233.04	4270.73	3604.65	3736.08	5172.8	3789.36	4586.89
ARMCX4	80.7012	87.4696	85.4917	64.3931	81.3913	89.2045	181.62	62.9951	91.1319	440.2	176.235	170.775
ARMCX5	370.943	367.719	332.421	228.756	225.223	285.688	191.645	181.099	157.45	251.358	119.252	135.567
ARMCX5-GPRASP2	88.815	68.9345	67.7403	55.8257	51.6427	61.8961	38.6888	35.85	32.0584	100.156	40.0119	50.5556
ARMCX6	984.431	1028.09	1001.24	744.607	831.545	895.628	395.285	575.406	642.554	247.824	262.338	523.034
ARMT1	654.237	617.103	445.004	680.826	527.109	383.414	548.052	567.143	288.114	582.126	408.67	240.656
ARNT	3897.38	3859.2	3632.01	3973.62	4982.05	4563.72	4717.62	4204.91	4504.5	5935.26	4716.56	5747.81
ARNTL	73.9288	63.5232	69.518	156.331	89.0277	189.932	153.661	100.082	242.511	78.1324	73.9263	322.329
ARNTL2	158.108	216.399	195.737	72.0139	77.1092	90.7693	28.6239	69.857	51.7829	61.7478	41.6999	81.5725
ARPC1A	2054.94	1697.54	1615.94	3282.68	2840.95	2839.27	5498.9	3957.61	4187.55	5835	4990.11	5290.72
ARPC1B	631.376	704.514	647.999	196.04	274.312	191.302	80.2217	115.195	74.3197	212.677	98.8451	67.6317
ARPC2	1694.05	1524.01	1447	2091.88	1927.84	1974.43	2655.85	2379.58	2308.79	2370.26	2167.05	2791.72
ARPC3	3893.97	3509.42	3199.54	4967.52	4246.98	4284.11	6826.23	5187.8	4438.63	10008.9	6484.36	5936.5
ARPC4	2493.93	2491.16	1928.25	2150.37	2143.94	1703.68	2886.71	2216.92	1654.21	5263.19	3495.92	2581.08
ARPC4-TTLL3	29.6055	27.7423	63.9745	30.8687	21.303	93.2328	46.1295	42.6327	71.5126	47.9016	22.4073	182.959
ARPC5	1592.93	1298.02	921.956	3463.85	2162.15	1788.71	4433.22	3602.58	2995.11	1725.67	2687.88	2206.81
ARPC5L	704.068	778.335	750.74	699.751	695.722	925.276	572.54	699.268	998.971	268.266	460.643	564.568
ARPIN	20.7042	29.4444	55.1385	15.6021	11.1412	34.9523	51.6203	28.5216	56.2583	110.557	47.1408	131.844
ARPP19	2059.67	2347.44	2053.07	2316.37	2270.32	2093.74	2479.84	3420.75	2941.44	2042.41	3382.4	2468.1
ARPP21	30.6266	65.8203	54.822	7.62117	1.25412	1.4274	2.06976	1.00039	0	0	0	2.19276
ARRB1	908.543	642.536	586.742	241.902	158.85	133.871	95.2416	88.0699	56.7163	301.067	55.9586	67.422
ARRB2	316.154	232.313	231.521	895.201	677.084	729.107	1192.86	807.68	1104.54	545.599	742.598	804.063
ARRDC1	387.043	362.164	373.512	116.065	139.758	110.963	38.63	69.7029	65.6268	65.1209	41.4631	53.1261
ARRDC2	978.766	979.817	974.722	1435.6	1507.59	1611.08	6779.23	1800.55	2059.79	33008.9	14869.4	14878.9
ARRDC3	931.608	853.741	919.984	1174.37	825.701	1434.37	4061.05	1440.82	2502.67	10774.4	6120.95	7534.42
ARRDC4	720.761	681.38	987.781	312.634	391.856	694.116	796.121	320.718	630.018	1393.55	1025.98	2315.79
ARSA	267.679	321.09	250.904	260.669	330.589	313.01	701.021	502.272	518.066	673.726	639.166	716.243
ARSB	1499.38	1136.13	618.43	1148.58	1426.42	1084.82	1151.16	1473.3	1295.48	506.382	1025.72	952.203
ARSD	14.2969	16.3969	41.8358	34.8172	21.3099	28.9702	34.2325	25.1951	48.0573	82.7748	35.2294	60.1577
ARSG	26.8788	43.4568	34.4739	7.68703	15.4061	9.95063	17.0994	7.08696	12.0453	45.4679	12.4814	10.0752
ARSI	3.0615	3.78205	4.70788	4.59628	3.87181	10.9765	37.192	9.68792	16.0397	60.9355	27.1929	74.6655
ARSK	138.291	191.216	223.576	110.318	121.329	161.481	95.2177	123.041	171.471	65.2965	78.3914	113.188
ART4	554.71	464.749	404.402	1582.83	1509.85	1344.41	6054.62	2970.3	2779.77	14352.2	8992.3	7882.22
ARV1	2343.62	2214.25	2028.9	1535.91	1793.5	1970.71	803.561	1270.9	983.979	494.625	790.433	683.806
ARVCF	1397.1	1340.47	1492.53	2398.59	3429.84	3143.17	2377.93	3283.71	3647.03	2064.17	3013.86	3192.08
AS3MT	36.6895	28.9619	36.2646	24.2665	0	9.41068	0	0	0	0	0	0
ASAH1	1109.38	920.571	760.945	1492.43	897.57	1062.32	7074.89	1091.3	1259.03	19661	5390.93	6552.77
ASAH2	14.8801	15.216	15.1834	1.32086	1.94673	0	4.48907	0	0	37.5282	3.21579	4.852
ASAH2B	23.7532	22.1229	20.669	5.21606	3.19592	7.98606	0	0	0	0	0	0
ASAP1	5895.85	5573.47	5783.62	8829.45	8641.03	8694.83	24211.3	12600.1	14265.5	56953.2	25654.3	32212.2
ASAP2	21.0444	35.6687	22.9493	34.5446	21.4215	29.1154	26.9302	30.4084	24.7684	65.6923	102.183	21.7663
ASAP3	3.07862	2.53516	3.28679	5.2454	3.89349	5.47434	83.1903	10.6401	17.2305	321.715	385.092	341.235
ASB1	1340.17	1486.5	1522.62	1840.38	2171.59	2150.56	2608.07	2453.85	2819.26	3102.93	2833.9	3040.53
ASB13	164.957	275.517	115.556	5.25803	62.0035	0	0	0	0	26.1357	12.8058	0
ASB16	10.1957	13.8586	37.2673	22.9669	21.92	46.3398	34.1959	25.18	63.0315	21.7363	28.7512	57.8765
ASB3	456.893	318.206	424.302	733.935	511.955	703.17	876.428	757.371	890.892	881.351	715.97	792.977
ASB4	8.67695	7.14543	17.4072	5.91078	10.3281	28.9918	31.2478	9.68904	22.1961	56.6065	16.0037	40.9284
ASB6	1763.93	1744.13	1790.03	1578.55	1742.88	1822.35	2346.65	1853.3	2215.78	3783.85	3090.44	3790.28
ASB7	522.263	537.087	795.334	530.493	550.003	633.951	1205.29	643.72	608.805	4837.99	2323.23	1882.87
ASB8	1246.05	1085.57	945.225	1589.88	1479.73	1358.2	4095.99	1997.36	1848.39	11080.1	5534.3	5195.63
ASB9	220.984	344.22	267.319	34.5462	24.8338	17.3482	20.0072	5.01359	6.40905	51.8802	15.8825	0
ASCC1	567.158	647.679	538.377	310.022	343.575	323.659	227.32	302.086	295.542	270.049	243.431	262.06
ASCC2	2558.97	2144.09	2265.16	4288.93	3768.61	4257.3	13381.7	5582.27	6413.7	49332.9	24621.6	21397.7
ASCC3	2397.22	2555.58	2134.28	2130.26	2242.06	1928.73	1804.39	1996.99	1666.3	1548.93	1359.55	1223.72
ASF1A	2011.95	1877.77	1703.28	3141.48	2857.27	2781.26	6448.47	4228.97	3645.57	11300.5	7184.56	5950.68
ASF1B	1933.79	1557.7	1387.17	5517.26	4197.29	4284.79	5079.43	5643.7	5938.83	1450.64	4098.91	3200.69
ASH1L	1236.9	1622.7	1797.09	1315.69	1598.54	1518.83	2184.29	1945.29	2199.62	4303.28	3306.59	4520.31
ASH2L	5363.56	4652.18	4077.42	10067.5	8538.92	8719.68	23170.1	13232.5	13035.5	48112.4	25181.4	22089
ASIC3	0	6.25968	4.246	11.0574	10.8766	19.6383	20.6768	27.09	13.5971	60.9089	55.7809	59.5716
ASIC4	9.69271	5.04198	20.7243	42.0171	47.097	221.188	226.096	37.7799	281.422	674.455	361.385	1048.02
ASL	802.785	801.188	936.649	786.85	802.939	903.364	563.322	792.725	853.014	389.644	500.751	468.61
ASMTL	902.522	1060.87	885.747	1083.84	1440.26	897.57	539.518	1269.96	631.35	312.896	809.938	323.04
ASNA1	2377.26	2149.96	1923.18	2812.98	2769.61	2562.19	3812.72	3141.17	2640.21	4968.16	3555.05	3022.88
ASNS	581.715	715.263	692.251	371.492	508.599	2831.89	201.379	335.443	4333.61	185.187	240.759	3551.63
ASNSD1	2089.9	2023.48	1602.07	2102.36	2134.16	2014.67	2453.81	2252	1984.7	8342.32	3947.69	3866.08
ASPH	584.072	623.033	515.216	332.652	296.715	240.573	182.579	214.15	186.447	164.891	153.854	114.367
ASPHD2	14.7984	21.8531	37.6563	24.9526	41.3026	39.1956	19.3409	32.9399	27.1401	39.177	27.1963	38.5328
ASPM	4571.49	4285.32	3032.3	10809.7	9526.58	5771.91	18343.5	17890.2	10257.1	5587.66	14049.2	8772.67
ASPN	4.96774	1.81842	10.5582	16.6235	6.28144	6.87955	13.0376	4.71743	8.42009	50.843	10.3761	63.3844
ASPRV1	18.3531	13.4391	8.96209	22.3115	15.4737	8.63885	4.46047	14.5272	7.41482	8.69507	22.3637	2.41137
ASPSCR1	1018.91	886.741	830.413	1124.19	1152.27	917.191	948.951	1095.58	930.051	658.215	910.572	737.883
ASRGL1	139.405	40.4176	52.0524	160.728	23.866	51.0592	154.654	22.2961	60.8135	56.502	25.564	24.4759
ASS1	7.65078	6.724	5.67446	28.2364	23.7547	11.8078	55.0502	31.0184	18.5793	215.574	39.9397	19.3288
ASTE1	261.801	325.555	273.087	242.188	222.829	230.902	240.885	261.986	308.557	212.105	206.79	244.2
ASTN2	202.179	199.67	322.672	119.643	130.896	206.526	234.436	130.722	308.514	384.94	302.485	557.79
ASUN	1644.85	1859.35	1832.79	865.344	1062.68	1071.24	1005.59	997.812	825.611	2097.59	1221.85	978.033
ASXL1	3242.06	3341.94	3369.26	4089.88	4139.39	4136.01	5224.51	5873.26	6284.36	4927.32	5532.73	5697.13
ASXL2	2471.03	2801.5	2392.96	3606.61	4019.08	3456.45	4945.33	5269.25	4838.84	4358.27	5376.56	4485.99
ATAD1	1059.19	1250.53	1192.25	730.768	820.756	836.696	718.511	739.166	781.129	617.994	802.887	749.145
ATAD2	5933.15	6001.99	6189.76	18669.5	16396.9	17473.6	14796.6	23936.9	24358.1	5023.61	16886.4	10711.8
ATAD2B	1207.08	1304.07	1342.8	1722.14	1861.17	2048.34	3025.48	2520.7	2638.33	3495.74	3196.05	4187.14
ATAD3A	3692.24	3633.32	3572.89	1916.39	2622.29	1982.44	1067.42	1561.36	1523.4	460.462	966.431	780.348
ATAD3B	1130.59	1291.69	1629.08	536.899	1051.89	906.553	342.038	709.975	681.785	213.114	514.607	344.687
ATAD3C	22.4583	31.1039	55.5131	16.419	35.5032	24.2898	35.7121	20.3471	40.6918	121.924	48.012	103.523
ATAD5	3534.3	4124.77	4293.47	4291.16	4743.67	5111.07	2564.9	5441.69	4988.17	980.565	2736.2	2227.46
ATAT1	144.249	127.902	174.785	61.0571	64.0971	61.2072	16.9978	49.3584	26.2331	25.7755	29.1539	12.6042
ATCAY	38.2942	50.8713	56.8817	37.4441	40.6813	52.4627	89.3003	44.5754	57.9185	196.037	89.6704	113.101
ATE1	942.714	960.981	645.244	806.372	850.823	533.601	650.949	864.819	480.862	824.77	652.062	457.827
ATF1	1500.41	1374.09	976.538	1981.63	1719.51	1168.55	2257.56	2209.41	1436.25	1578.93	1946.77	1226.77
ATF2	508.268	615.085	745.673	557.056	557.261	773.906	601.066	780.291	680.851	858.301	712.835	1102.46
ATF3	208.858	94.5433	168.373	173.489	63.1257	289.28	38.5049	25.7286	207.039	95.477	20.684	129.17
ATF4	9140.07	8059.38	13257.8	9851.63	9034.18	16691.4	11922.4	9368.46	16757.4	16729.4	11016.1	16931.5
ATF5	1102.61	1610.2	1455.37	664.557	1144.48	941.588	501.995	846.683	609.857	810.899	832.991	617.647
ATF6	2218.8	2253.62	1909.42	2773.52	2808.68	2833.35	4067.12	3655.67	3220.33	5317.35	4446.01	4048.01
ATF6B	2389.85	1850.3	1925.23	2987.28	2306.88	2879.86	4350.67	2535.03	3356.97	4798.31	3057.44	3807.57
ATF7	1277.89	1223.75	1302.69	1520.24	1314.95	1327.9	2590.57	1869.67	1679.36	5626.69	3097.31	1987.61
ATF7IP	2879.26	3106.48	3362.82	3590.4	3786.18	4103.72	6746.1	5555.35	5314.37	10010.4	8793.66	8075.69
ATF7IP2	612.07	548.514	420.917	284.549	267.86	139.397	188.561	212.357	109.841	165.604	155.105	190.653
ATG10	256.351	302.403	268.191	310.884	278.834	365.746	219.795	266.692	347.383	126.116	210.727	220.492
ATG101	467.834	454.911	486.736	298.864	359.726	340.523	310.975	318.308	273.004	331.494	338.383	429.185
ATG12	684.965	673.918	565.77	677.082	755.955	651.573	965.968	981.938	708.59	1798.77	1347.66	736.307
ATG13	1960.59	1844.7	1766.67	3377.83	3248.18	3413.64	8679.3	4123.43	4823.75	24979.4	12849.7	12742.2
ATG14	800.549	738.649	925.29	976.128	778.703	914.694	7000.83	1233.54	1423.5	34342.7	13658.9	17992
ATG16L1	874.743	922.186	1110.32	1012.97	985.452	1212.9	1507.91	1351	1598.96	1497.99	1330.09	1668.56
ATG16L2	37.7244	26.4575	44.8143	79.4004	33.525	128.022	75.826	33.8963	198.979	65.2097	22.3623	130.221
ATG2A	2192.97	2062.51	2345.54	3592.57	3914.71	3935.31	4751.5	3494.62	4908.67	9312.44	6378.5	12675.5
ATG2B	2438.48	2538.3	2797.21	3490.27	3748.78	3415.58	8993.09	5623.54	5284.53	21585.4	13131.2	12400
ATG3	2876.42	4172.8	3225.03	2540.08	3201.56	2947.08	2596.1	3194.54	3106.61	2941.19	5342.95	4432.2
ATG4A	715.924	606.037	471.018	2371.76	2291.28	1802.51	5278.23	3313.36	2234.1	10767.4	8194.75	5692.36
ATG4B	1726.09	1356.12	1510.84	2081.57	1735.14	1986.09	2439.46	2092.38	2780.06	1096.9	1653.97	2077.07
ATG4C	779.546	704.35	514.202	802.03	679.546	550.009	692.797	721.142	521.971	657.845	595.243	368.633
ATG4D	899.401	669.138	907.408	2512.57	2310.93	3286.87	9685.82	4469.46	6339.6	18106.1	10950.9	14555.5
ATG5	1093.01	1076.74	866.28	1108.92	1036.04	969.081	1259.75	1172.75	1093.95	1201.65	1152.68	1289.27
ATG7	792.817	871.886	548.499	914.987	1095.21	771.351	896.599	1037.15	749.194	657.468	728.455	606.531
ATG9A	3326.71	2868.67	2778.9	7104.77	7332.52	7329.56	14807.6	9288.21	11174.8	37036.8	22485	24541
ATIC	5904.9	5938.72	4208.14	2362.84	3416.68	2009.41	495.071	1722.85	618.043	569.434	742.649	231.53
ATL1	42.9384	33.8906	14.6084	63.6846	54.1932	16.4789	65.4516	87.1922	9.93984	74.4219	51.1645	9.64044
ATL2	861.1	970.626	784.85	1187.62	1438.3	1026.61	1513.05	1803.39	1265.94	1580.7	2087.58	1635.51
ATL3	1492.72	1549.08	1164.57	1707.56	1750.95	1555.38	1631.31	2157.98	1904.82	631.675	1491.4	1072.98
ATM	3172.35	3791.04	3900.81	1758.7	1936.56	1524.16	1277.56	1332.74	1111.41	1273.19	1147.69	978.537
ATMIN	1612.11	1543.99	1160.3	2326.85	2073.12	1910.13	2580.7	2781.35	2155.31	1889.61	2548.37	1885.23
ATN1	1065.38	1234.26	843.246	576.723	665.016	524.729	513.437	463.185	537.484	304.82	342.588	365.876
ATOX1	469.818	469.194	400.261	384.275	378.738	352.641	194.339	324.015	264.15	153.296	231.119	280.526
ATP10D	69.9683	55.5057	46.5137	32.1944	12.918	9.39172	17.8631	14.5368	6.15867	43.5785	11.2132	9.62236
ATP11A	2634.15	3671.03	3351.61	1727.08	2992.97	2595.46	1190.93	2703.95	2654.73	570.382	1724.52	1901.35
ATP11B	4134.11	4197.67	3887.61	4999.63	4668.33	5465.84	4838.19	5487.34	5550.53	4153.51	4682.97	4853.91
ATP11C	1131.16	1255.89	1169.93	932.106	881.996	681.908	592.85	860.933	552.322	328.923	534.534	306.981
ATP13A1	2107.51	2165.51	2546.53	1449.47	1799.7	1773.15	1246.95	1463.05	1589.44	1180.05	1365.15	1779.14
ATP13A2	426.363	623.974	488.386	183.239	317.869	202.014	82.7674	234.555	160.128	105.942	115.603	107.595
ATP13A3	7107.77	8007.2	6462.75	9237.72	9201.65	7461.23	4860.52	9290.3	6471.71	1608.23	4740.65	2318.72
ATP13A4	16.8556	22.2882	36.1682	18.3982	10.9816	28.9514	16.3757	14.5374	29.5554	21.7925	14.4196	62.5358
ATP1A1	9637.11	8325.46	7489.49	13821.5	11645.8	11126.7	14234.4	13628.1	14640.9	6905.68	9675.1	10082.1
ATP1B1	118.28	93.2359	107.537	375.366	301.747	442.909	239.384	321.539	411.497	147.823	222.051	200.135
ATP1B2	2765.63	1576.66	2243.01	6840.47	5239.29	6947.15	10658.2	7873.99	10888.3	8520.82	9129.38	11989.2
ATP1B3	3694.27	4871.21	2825.72	7027.64	7616.94	5215.87	12208.7	12387.4	7447.69	9871.02	14920.8	7318.62
ATP1B4	11.2307	9.24811	10.8126	12.4795	9.03855	17.2263	7.44008	5.81323	29.5747	0	3.20163	57.7496
ATP2A1	24.0819	29.7746	34.1924	51.9475	45.8746	69.7188	16.79	45.2513	43.2781	0	26.2591	37.0672
ATP2A2	5213.81	5777.68	4856.4	3858.8	4404.3	3838.34	2642.79	4086.15	4102.14	1372.83	2819.21	1827.31
ATP2A3	12.2338	7.13226	13.138	182.914	42.5341	51.6612	129.88	74.495	59.038	512.956	129.08	76.8554
ATP2B1	1148.04	1219.32	980.386	1633.36	1533.87	1617.55	3172	2335.9	2419.65	5533.36	4063.45	5114.75
ATP2B4	11427.4	11470.9	10869.4	5869.03	7173.21	6693.12	5315.13	3416.26	4206.58	8096.65	3634.03	5980.98
ATP2C1	3146.09	3286.7	3298.5	2985.88	2757.54	3282.78	4745.28	3578.19	4030.71	5632.76	4260.92	4526.08
ATP5A1	31653.2	31598.3	24287.8	30762.4	33706.7	25183.4	19153.7	26685.4	17442.5	15972	18231.6	13256.5
ATP5B	29155.1	27920.8	28636.1	22195.8	23264.1	22592.2	30200.3	22756.8	21745.1	55988	34689.6	31816.2
ATP5C1	5649.15	5656.13	5134.72	4413.9	4807.43	4579.3	3737.75	3958.98	3345.08	2783.35	2921.5	3213.52
ATP5D	3090.56	2439.46	1977.36	2525.54	3022.35	2020.4	2820.88	2443.17	1988.85	2318.2	2254.73	1673.67
ATP5E	4943.2	4374.72	3581.36	10786.8	8992.3	7829.77	15132.8	11309.9	8413.45	24483.9	13702.5	12253.2
ATP5F1	7522	7134.82	6568.29	6520.4	6916.69	6236.09	5784.85	5631.5	4097.44	6972.53	5728.99	4066.11
ATP5G1	3693.98	3496.22	2870.55	2052.76	2887.41	1699.5	738.799	1560.04	645.774	532.104	826.215	362.047
ATP5G2	6887.47	6755.66	5507.07	2991.21	3749.52	2293.99	971.363	1878.61	920.363	973.451	1218.31	582.91
ATP5G3	7495.43	7414.91	5664.5	6002.38	6697.17	4348.76	3752.14	5439.13	2888.89	2211.11	3729.57	1927.85
ATP5H	2936.69	2874.48	2302.22	3909.81	3625.25	3310.72	4188.54	4462.49	3572.61	3944.19	4062.8	3151.47
ATP5I	1870.26	1833.16	1870.73	1719.41	1733.44	1639.34	1485.45	1508.16	1111.87	1682.49	1333.82	1220.12
ATP5J	1914.27	1755.71	1815.23	1993.76	1601.72	1766.06	2321.61	1884.69	1852.86	2769.01	2109.67	1914.25
ATP5J2	3789.7	3667.28	3336.73	4047.42	4380.2	3723.98	6955.52	4813.56	4343.34	9418.95	7159.57	6276.04
ATP5J2-PTCD1	26.0403	62.2216	22.0878	84.0833	0	49.3168	89.2984	15.5037	0	374.666	59.2505	2.40587
ATP5L	3045.43	2815.93	2401.04	4839.82	4444.68	4004.27	7032.69	5243.51	4316.96	10811.2	7681.36	6268.64
ATP5L2	26.8612	47.679	142.407	16.3365	35.8923	103.278	29.6208	37.6865	116.189	30.195	42.733	150.695
ATP5O	4919.63	4530.66	3820.27	5346.34	5368.98	4611.68	5696.45	5198.03	3993.43	6367.66	5408.92	3956.45
ATP5S	19.9035	50.9304	19.874	45.4688	51.5925	23.3893	169.061	67.8819	44.2694	767.536	263.629	175.301
ATP5SL	1646.36	1476.26	1380.96	1531.64	1551.34	1407.16	1648.53	1448.27	1291.47	1875.98	1653.19	1374.24
ATP6AP1	2086.95	1736.04	1761.68	2931.78	2801.1	2746.91	4678.72	3419.57	3651.25	4277.4	3865.11	3926.24
ATP6AP1L	32.6345	21.4217	28.7599	34.1283	14.8321	28.2613	50.559	17.434	27.1773	117.416	23.9689	53.0354
ATP6AP2	2280.95	2278.88	1519.96	4516.81	4086.83	3130.8	12469.9	7207.87	4879.47	26043.7	16588.8	10282.4
ATP6V0A1	2239.14	2120.53	2040.88	4003.74	3987.49	3569.99	12117.7	5709.13	5559.59	22683.4	14296.1	12797.2
ATP6V0A2	2031.12	2015.45	1669.8	2415.89	2282.61	2256.37	1752.07	2191.18	2069.32	1080.74	1723.63	1344.73
ATP6V0B	1492.31	1506.72	1235.36	2935.86	2952.89	3001.34	6115.74	4723.08	4738.24	7813.05	6736.15	5295.65
ATP6V0C	3279.49	2755.52	2685.47	4698.24	4391.31	4216.95	17093.9	6404.58	7370.32	68260.1	30517.3	22959.4
ATP6V0D1	2870.24	2626.97	2216.56	7029.71	6885.44	6736.5	10874.1	9811.33	9655.09	11177.4	9968.29	9321.39
ATP6V0D2	3.05957	7.56073	10.3718	7.21958	16.1222	14.1299	7.43527	4.84282	22.2349	13.0467	9.58794	26.5167
ATP6V0E1	1449.47	1331.78	1164.32	1192.86	1208.09	1018	1671.71	1289.61	1047.45	4392.77	2400.07	1980.66
ATP6V0E2	256.738	594.261	232.087	98.6009	365.115	129.61	21.6735	117.551	63.8515	21.6385	52.4813	14.6337
ATP6V1A	3748.86	3182.79	2687.24	5769.25	5223.43	4569.11	6168.73	4935.08	3610.14	13725	6885.85	5205.81
ATP6V1B2	2691.37	2539.72	2421.19	2933.59	2952.68	2675.51	4137.03	3446.87	2654.33	7594.43	6698.26	4393.66
ATP6V1C1	2785.11	2725.01	2227.63	2645.63	2624.61	2112.08	2061.52	2390.71	1612.71	2919.28	2229.4	1768.4
ATP6V1C2	25.5115	20.5906	23.5414	19.6978	8.38859	27.4433	17.8517	17.438	28.38	4.35231	7.99741	12.0434
ATP6V1D	1050.61	993.239	831.732	2281.4	1792.59	1772.21	6844.12	3048.1	2600.51	22263.6	10376.7	6296.27
ATP6V1E1	1686.96	1634.06	1582.46	2460.54	2236.73	2441.77	4908.4	3230.25	3211.05	8173.78	4891.98	5312.26
ATP6V1E2	15.2846	20.1476	8.49277	3.27932	9.02061	9.4261	5.94411	3.87217	11.1242	0	1.59614	2.41145
ATP6V1F	1271.91	1184.66	1333.52	1430.78	1611.98	1703.97	1654.98	1650.72	1979.16	1486.11	1676.98	2095.48
ATP6V1G1	1582.86	1621.17	1575.25	1485.93	1521.29	1526.63	2154.41	1760.99	1482.08	3460.25	2251.88	2030.77
ATP6V1H	1378.54	1195.61	1076.01	1883.81	1657.07	1558.69	2334.24	2045.39	1850.89	2613.18	1893.3	2339.24
ATP7A	2609.98	2753.13	1707.97	1934.79	1761.2	1058.8	10318	2805.6	1883.87	28372	13670.7	9652.24
ATP7B	4781.69	4416.16	4425.83	1681.69	2328.61	1912.42	608.523	1124.15	969.274	624.615	569.349	906.686
ATP8A1	768.763	954.21	713.226	473.106	639.642	382.59	141.452	348.956	180.903	161.3	161.857	108.243
ATP8B1	5.61741	7.14803	4.69925	11.8258	10.9793	7.82774	14.885	9.6909	11.0874	87.147	32.0335	28.8704
ATP8B2	218.462	121.302	416.856	48.3642	12.031	49.3631	52.5177	13.5396	43.6044	116.276	50.7219	78.4329
ATP8B3	213.799	265.929	457.094	71.6442	97.4626	201.815	68.3962	71.6375	184.659	52.2257	25.8244	105.775
ATP9A	57.207	60.9772	66.6996	45.3386	55.5539	71.987	2.97741	19.3833	14.7776	39.2267	11.2153	12.0261
ATP9B	787.796	871.29	802.226	671.659	830.467	814.862	512.61	699.129	794.598	413.144	579.286	613.625
ATPAF1	2679.06	2339.01	1897.34	3133.37	3040.11	2865.84	2004.19	2559.77	2230.41	1065.02	1837.69	1249.2
ATPAF2	1173.72	908.479	948.696	1037.29	1128.87	1151.62	759.165	842.204	811.234	468.794	688.791	654.526
ATPIF1	13107.3	11505.4	8665.68	13103	14825.9	11992.5	10656.4	12168.3	11518.6	4828.65	7573.62	7843.8
ATR	1006.8	1145.99	1222.05	658.419	773.921	789.427	470.447	698.78	519.628	274.607	480.696	382.401
ATRAID	1313.76	1147.98	1161.08	836.512	931.002	989.673	582.959	709.652	598.139	538.879	432.779	547.922
ATRIP	917.22	864.331	847.4	917.149	954.072	900.968	744.815	1006.57	1223.04	193.626	628.091	635.137
ATRN	2866.75	3009.35	2946.82	1382.55	1975.16	1693.57	717.86	1169.87	908.98	565.366	943.099	658.833
ATRNL1	0.479134	0	0	11.4033	3.20048	1.9526	25.8373	2.27268	0	64.7316	11.8904	2.25573
ATRX	2918.43	3411.19	3426.78	3313.55	3494.41	3394.58	4482.11	4381.07	4227.73	7613.58	6353.64	6496.55
ATXN1	34.7558	43.7617	49.2855	21.0389	10.9887	13.2406	47.6669	14.5452	16.0103	78.5086	25.654	33.679
ATXN10	4618.25	4668.42	4211.86	3846.43	3784.91	3816.05	2792.94	3759.62	3305.82	2448.28	3024.63	2670.22
ATXN1L	1267.78	1328.48	1514.75	1378.58	1464.46	1576.6	2227.13	1838.52	2175.91	2937.74	2648.51	2734.64
ATXN2	1004.04	1032.05	1437.65	811.55	860.821	1173.55	709.048	856.511	1302.64	714.607	928.245	983.749
ATXN2L	8156.87	7581.24	10380.9	7516.32	8187.12	11656	7587.8	7777.04	13129.6	5965.43	7028.53	13312
ATXN3	463.596	504.368	398.882	278.302	359.246	271.448	685.478	471.169	290.391	1848.22	1175.9	795.3
ATXN7	993.511	1023.97	1140.92	949.944	1009.76	986.439	1377.45	1118.7	1006	1799.74	1476.41	1251.05
ATXN7L1	185.229	186.172	199.168	121.903	125.784	137.622	70.5319	95.8596	84.1548	80.4787	51.8722	85.7285
ATXN7L2	194.795	159.617	247.502	151.613	130.914	223.718	162.09	139.474	175.404	191.354	131.038	156.687
ATXN7L3	2099	2105.69	1548.94	1433.66	1673.75	1308.45	864.462	1217.43	1031.86	1018.47	953.888	568.487
ATXN7L3B	3726.79	4153.85	3127.1	3459.64	4018.68	2916.74	3454.98	3542.24	2699.57	4737.16	4471.02	3669.39
AUH	390.347	324.009	412.437	330.238	347.743	324.334	620.656	384.216	356.958	2072.23	1039.34	1321.54
AUNIP	859.698	506.944	1197.31	1121.31	791.366	2246.79	527.722	921.759	2103.56	207.229	540.545	884.948
AUP1	2351.1	2180.33	1781.91	2746.49	2843.21	2334.32	3423.53	3794.16	2635.54	2210.18	3099.24	2028.08
AURKA	2611.39	2270.02	1799.38	6197.59	6108.47	3683.26	8452.67	10223.6	5676.52	4734.41	8291.12	5255.71
AURKAIP1	3344.84	3082.48	2919.53	2974.76	3398.53	2954.61	2924.88	3031.38	2886.44	2653.39	2701.97	2802.26
AURKB	2142.1	1707.88	1910.43	3374.24	3616.1	3620.15	3266.33	4824.39	4440.84	840.82	2569.53	2536.99
AURKC	8.62018	6.69948	21.0698	2.54231	12.1288	15.3437	3.14563	7.14706	11.9876	9.17983	0	6.69926
AUTS2	40.7186	42.6376	94.5156	10.0597	18.6957	7.70478	4.82978	4.77024	7.92543	17.8752	10.5131	25.6554
AVEN	502.555	478.767	537.318	324.548	336.129	352.689	188.669	227.487	276.221	134.551	200.879	169.079
AVIL	42.8564	42.0196	30.1375	24.2929	39.3591	28.2311	23.8012	23.2501	14.8088	65.2788	43.1814	45.7693
AVL9	1457.68	1624.45	1289.06	1191.9	1426.23	1048.62	1010.79	1542.88	846.107	915.222	1082.98	755.294
AVPI1	253.965	231.968	181.335	163.207	204.032	242.683	63.8612	122.919	106.613	65.0665	66.9127	41.0867
AXIN1	1292.75	1340.43	1345.3	1044.02	1347.86	1302.78	1263.35	1593.45	1975.08	1178.48	1410.91	1899.66
AXIN2	5.61452	6.72485	10.3455	0.656727	0.645508	0	0	0	3.69785	0	0	0
AXL	22.2438	12.0627	33.8736	38.3989	14.3928	38.9005	47.6863	14.7287	24.9876	66.199	34.0633	56.107
AZGP1	49.9279	67.1941	109.66	6.56223	5.79861	3.9496	2.97383	7.75332	0	4.34148	6.3773	0
AZI2	957.69	831.26	782.915	1369.41	1176.45	1341.88	2580.51	1665.3	1983.94	3536.18	2218.24	2912.11
AZIN1	6202.13	6022.93	5214.71	8012.18	7377.56	7781.46	6526.3	8314.21	8155.95	3764.67	5376.39	4885.13
AZU1	11.1599	0	3.33369	122.919	15.3957	14.2558	44.4494	20.2943	49.8268	190.043	22.1943	89.7308
B2M	4884.37	4963.47	4762.83	5680.53	5164.67	6297.11	6560.67	7151.48	7947.65	8351.93	8676.73	8469.49
B3GALNT1	6577.13	6689.61	4114.15	2586.96	2627.57	1763.87	1393.14	1819.01	1146.33	692.348	959.131	372.373
B3GALNT2	726.754	801.002	912.948	382.846	537.61	745.063	229.201	437.7	698.555	182.554	251.089	407.982
B3GALT4	9.67817	14.6902	4.72574	14.4284	30.9209	18.8794	17.8318	77.4539	37.1324	39.0838	59.0252	14.4847
B3GALT6	767.225	732.328	430.537	236.34	387.729	135.703	72.8842	153.055	61.7198	56.5643	91.1403	33.7312
B3GAT3	622.442	471.465	544.531	476.143	501.33	665.677	457.453	462.218	785.624	172.48	321.702	489.448
B3GLCT	237.373	192.525	156.617	258.785	205.944	211.506	209.826	218.014	215.74	95.8129	166.474	134.798
B3GNT2	1525.73	1400.76	1314.79	2434.9	1890.84	2220.03	2843.91	2006.16	2605.97	3889.71	1656.43	2751.62
B3GNT3	3.57042	5.0413	11.7768	1.96929	5.16047	13.3356	2.97455	0	11.11	17.4019	4.79611	9.63756
B3GNT5	386.931	478.78	552.664	61.7394	38.7345	130.044	29.7619	18.4099	59.1777	30.4848	24.0095	16.8504
B3GNT6	2.54942	7.55968	7.06707	4.59363	3.22417	10.9833	13.3815	6.77861	11.1109	0	4.79404	7.22822
B3GNT7	403.7	1034.77	1118.02	158.269	766.151	804.061	71.4196	270.316	167.729	47.8926	99.2099	98.7205
B3GNT8	9.6819	7.55703	10.3878	38.7045	35.444	49.5215	230.386	102.641	113.791	1494.63	1216.34	974.8
B3GNT9	13.2623	10.0832	8.48013	2.62587	0.645094	5.49162	1.48737	2.90603	4.93821	4.3507	1.59878	2.40959
B3GNTL1	156.751	174.915	177.56	34.0826	75.9464	40.9751	8.91067	27.1	9.91808	30.3631	4.77923	14.5018
B4GALT1	1598.3	1701.19	1556.31	2204.27	2317.67	2115.86	1837.83	2859.38	2675.2	1249.92	2341.82	1749.98
B4GALT2	1797.28	1864.68	1461.83	535.663	1011.33	578.435	276.145	400.724	331.738	689.932	571.554	383.28
B4GALT3	1165.11	1127.44	1109.04	1248.78	1329.61	1199.19	3273.64	1712.24	2138.44	15762.9	7292.07	7221.86
B4GALT4	184.878	198.123	275.418	155.306	144.333	254.908	142.361	153.9	224.935	74.1334	160.232	142.663
B4GALT5	2472.6	2441.7	2435.49	7937.09	7252.37	6950.32	12325.8	12645.5	10603	12074.8	11985.6	11626.5
B4GALT6	354.841	467.915	267.045	89.994	91.6897	90.0568	35.7189	37.7915	44.3673	52.2731	22.4158	26.4723
B4GALT7	456.444	416.81	338.294	255.792	311.17	253.254	194.676	211.069	153.454	147.668	205.82	130.346
B4GAT1	315.527	406.492	351.992	136.48	232.716	143.759	49.0605	89.0954	46.973	69.5473	49.5083	19.2947
B9D1	464.651	376.165	372.678	439.296	410.152	418.278	544.892	358.093	397.083	638.902	463.736	436.699
B9D2	120.906	105.988	78.9174	121.102	118.207	83.8212	164.647	130.571	111.955	328.862	160.442	109.03
BAALC	1.00668	0	0	3.2388	1.27312	0.82607	29.562	1.91159	2.43567	45.8086	20.5105	26.1481
BAAT	11.2273	5.88386	8.00051	11.1637	6.45408	14.1082	14.8784	10.6574	19.7353	34.8279	23.9999	24.0803
BABAM1	3504.99	2863.24	2929.5	5351.76	4836.52	5074.03	9520.71	6073.7	6086.72	19377.2	10400.9	12394.8
BACE1	203.511	250.156	202.868	142.94	186.469	135.341	121.066	174.397	112.764	124.028	180.727	112.548
BACE2	285.004	326.865	184.472	1743.88	1186.99	1218.97	5159.73	2694.05	3025.6	4436.08	3027.75	3049.15
BACH1	2240.38	2473.65	1878.19	3206.25	3682.62	3290.45	5304.56	4521.86	4317.24	13308.5	8704.28	8355.68
BAD	534.502	416.847	455.534	1067.87	899.165	1090.24	1101.95	1086.69	1387.62	510.382	741.766	835.824
BAG1	3522.91	3085.6	2811.85	4478.46	4651.59	4038.33	8466.76	5816.37	5400.86	17792.3	10551.5	8871.61
BAG2	1084.18	1054	867.762	383.843	506.032	445.44	135.286	216.926	247.239	1099.68	394.453	282.195
BAG3	290.716	52.0923	1067.36	168.699	41.2812	2318.77	60.9773	36.8081	1873.22	69.6004	35.1667	1479.72
BAG4	1106.09	1250.33	973.04	920.696	1064.33	836.218	846.171	1131.26	931.09	1016.07	1131.08	1044.55
BAG5	1666.91	1476.91	1155.61	2038.19	1743.2	1321.65	2196.27	2177.22	1607.8	2228.53	2250.33	1490.85
BAG6	9009.32	8268.03	7780.74	11104.6	12150.4	9694.71	17064	13692.3	12377.6	35567.9	23525.8	20379.1
BAHCC1	30.1414	39.1145	64.7949	31.5437	20.0289	47.7137	47.6443	9.69228	66.4766	91.5513	36.8608	45.688
BAHD1	1473.85	1600.84	1576.91	1233.52	2068.28	1823.39	572.946	1513.4	1426.23	354.364	885.675	530.641
BAIAP2	116.617	112.788	163.188	40.6573	38.0807	50.9289	41.9837	23.8036	39.7667	96.497	33.672	77.9249
BAIAP2L1	5.10377	8.82632	25.8791	5.91053	5.80918	6.26925	11.9034	3.87553	13.5658	30.4779	8.00104	16.8543
BAIAP2L2	6.11748	8.81917	6.60421	5.24962	7.09184	10.2103	11.8943	7.74773	14.8307	21.7366	22.3623	12.0575
BAIAP3	4.088	41.6583	8.94306	9.82826	29.7278	3.91983	4.46869	20.3677	1.23377	4.35962	12.7195	2.40907
BAK1	273.774	306.165	238.19	186.369	197.295	120.153	59.4739	88.1325	60.5516	78.2582	41.5341	38.5806
BAMBI	4.0745	0	5.19622	19.672	6.44103	22.0176	16.3432	7.74398	22.2711	17.3688	6.38059	24.1333
BANF1	5012.72	4622.52	3884.12	5125.52	5641.1	5155.41	3150.27	4589.69	4340.54	1864.48	2996.18	2563.39
BANK1	6.48134	4.57509	14.6084	15.6171	1.33458	1.62185	7.69207	3.00556	2.55228	40.5068	9.92412	0
BANP	407.296	437.205	418.702	520.643	600.638	652.379	719.334	807.247	895.329	847.88	919.035	1199.97
BAP1	7095.86	7112.4	7236.05	7920.18	8750.67	7718.03	8217.89	9517.37	8894.04	7057.92	8458.87	8417.36
BARD1	788.412	1068.74	790.242	780.959	1083.43	922.352	557.423	1281.59	946.418	143.837	670.029	451.424
BASP1	8.76464	13.3582	17.2984	18.3427	1.86406	3.38325	21.4967	6.5353	2.66171	41.8927	15.3909	20.7664
BAX	1177.42	829.139	876.442	1517	1278.95	1326.86	1899.71	1383.96	1783.86	894.004	1308.95	1336.3
BAZ1A	5642.97	5320.21	5011.93	7547.11	7318.29	7084.12	5255.18	7576.9	8615.22	2476.81	4527.33	8138.4
BAZ1B	6825.34	7638.45	7491.57	9649.38	9585.22	10108.2	7296.77	11229	12097	2745.23	7114.94	5925.44
BAZ2A	2885.06	3076.76	3583.75	4333.31	4644.8	5530.32	20001	8803.23	11322.9	49836.7	34174.4	28904.7
BAZ2B	479.915	513.74	694.178	272.637	279.369	427.538	576.019	235.318	364.396	1473.8	652.478	1119.19
BBC3	47.166	53.6755	87.3635	50.5827	82.5424	218.537	77.7399	66.9438	387.001	209.987	136.611	645.087
BBIP1	229.45	181.521	144.665	422.25	349.7	271.199	777.779	519.32	404.557	1090.98	762.428	682.861
BBS1	382.73	414.376	460.319	244.278	282.028	292.383	316.899	197.642	202.306	635.563	446.36	414.212
BBS10	301.111	324.884	255.519	348.712	385.973	292.325	489.516	410.8	262.702	644.357	585.641	443.05
BBS12	95.9388	113.894	88.5067	62.385	69.0558	68.2107	505.866	62.9775	86.3678	2128.68	771.972	599.745
BBS2	438.713	189.071	384.831	110.293	52.2571	138.052	44.6235	21.3116	38.2651	47.8631	9.59397	36.1398
BBS4	368.56	367.334	462.859	304.079	306.846	456.961	365.4	235.083	345.739	617.374	310.472	349.425
BBS5	325.027	338.702	396.409	168.092	229.726	230.509	246.954	120.13	207.285	774.746	395.093	387.782
BBS7	485.299	435.576	478.609	828.348	561.938	960.628	2304.34	1037.92	1528.18	3250.26	1860.29	2915.45
BBS9	198.913	179.912	173.658	135.188	171.645	131.745	123.409	113.273	73.9171	278.479	155.127	203.152
BBX	829.393	893.603	1043.03	684.478	756.793	922.52	1159.95	829.287	1054.79	2238.38	1503.94	2303.69
BCAM	101.236	62.4144	140.765	1176.05	1159.27	3517.09	1800	1849.93	4573.48	1768.01	2263.97	3809.16
BCAP29	1728.28	1716.5	1025.18	2897.83	2281.01	1598.83	4182.21	3925.1	2379.6	2108.5	3693.31	1861.86
BCAP31	2195.02	2192.66	1882.47	1432.79	1467.83	1220.08	1015.48	1287.18	1092.7	793.077	942.64	879.085
BCAR1	60.0538	111.532	50.0833	24.6496	66.0662	20.6824	16.6035	26.2681	9.75794	48.5776	28.6199	11.8715
BCAS2	1215.96	1115.1	1104.97	1159.86	1065.48	1230.8	1187.84	1020	1225.61	1205.34	1028.61	1112.29
BCAS3	233.328	225.241	195.37	302.866	249.126	268.614	644.519	342.965	341.596	2871.98	1450.96	1917.09
BCAT1	4750.8	4154.2	3341.72	2277.17	2724.57	1940.36	871.551	1618.56	1251.21	773.012	977.761	937.943
BCAT2	1197.91	1268.96	1275.47	248.716	410.826	270.803	95.2112	215.112	126.916	73.3544	130.872	105.487
BCCIP	4213.18	3810.06	3918.89	4400.11	4311.6	3993.42	4016.61	4023.48	3183.99	4209.99	3715.21	2803.56
BCDIN3D	174.003	170.618	60.2547	80.7659	110.997	49.3898	117.53	77.5047	24.6744	143.643	76.7854	16.8589
BCKDHA	1697.58	1502.38	1406.68	1288.9	1499.91	1215.66	867.927	995.321	822.794	873.12	857.059	552.655
BCKDHB	817.014	931.619	827.795	463.771	534.377	526.803	278.734	499.958	355.292	235.864	310.507	159.397
BCKDK	1133.02	1013.78	887.001	818.8	954.201	786.421	682.419	813.804	681.244	399.904	613.155	523.762
BCL10	404.613	376.094	355.945	468.152	399.426	469.671	562.329	426.262	592.278	474.403	451.055	553.998
BCL11A	1462.98	1371.19	1253.09	592.639	877.484	935.373	278.683	502.573	629.878	166.158	325.362	311.73
BCL2	102.138	93.2981	91.3327	67.7285	80.843	70.4731	58.4621	50.5972	101.788	107.268	55.9089	90.9721
BCL2L1	1934.03	1525.11	822.039	7111.48	5260.76	4064.97	71451.9	15230.5	14859.3	486934	218028	143366
BCL2L11	3339.53	3641.88	3037.43	6096.1	6412.45	6744.46	9727.92	8529.33	9986.16	13784.1	11655	11159.4
BCL2L12	1131.94	962.544	810.858	1403.3	1386.35	1065.38	1123.09	1587.98	1252.41	474.442	870.845	728.097
BCL2L13	1560.13	1956.73	1430.41	1099.81	1640.52	1287.28	3082.1	1751.17	1364.75	10843.9	7037.15	4629.86
BCL2L15	8.67989	11.3513	18.8045	9.85361	8.39444	22.7083	20.8365	14.5354	22.1821	21.7815	32.0244	36.0968
BCL2L2	593.069	560.714	635.086	912.968	884.811	943.393	821.175	879.069	990.117	506.993	630.824	580.042
BCL2L2-PABPN1	1189.82	1199.39	1723.78	1286.14	1215.9	1782.16	1079.39	1226.07	1457.17	1043.33	924.811	1685.68
BCL6	2.45645	0.944639	1.05845	14.7601	11.6045	48.1811	319.674	39.8843	285.66	1402.77	650.408	2029.39
BCL6B	50.5241	84.897	27.7651	7.22366	9.68133	6.27003	5.95145	12.5952	3.70021	34.8289	4.80014	9.63185
BCL7A	3129.12	2804.31	3149.2	1573.19	2027.29	2752.95	776.005	1407.83	2458.04	325.314	895.941	1390.44
BCL7B	1004.33	862.353	874.472	1316.57	1089.52	1180.65	1220.86	1371.94	1454.52	518.522	958.426	939.92
BCL7C	547.869	534.328	496.376	286.776	336.343	269.938	268.577	230.104	261.209	156.014	183.967	153.108
BCL9	319.694	341.012	249.979	166.223	224.762	143.237	77.4041	140.52	86.2291	69.7211	86.4956	43.3034
BCL9L	27.0715	24.8116	29.1217	30.2259	34.2371	37.5576	29.7743	23.26	50.4893	61.0202	30.442	43.2932
BCLAF1	12002.3	11850.5	12735.1	9960.48	9830.05	10531.2	5598.49	8192.06	8276.54	6105.91	6244.38	6711.11
BCOR	2668.47	3448.82	2974.15	4468.73	5679.28	7115.43	5180.27	7752.84	12977	2217.95	6553.75	7958.03
BCORL1	452.878	698.338	626.399	196.604	405.243	210.723	89.0865	326.715	130.2	112.151	188.555	35.9849
BCR	179.01	206.275	293.085	64.7225	19.6663	35.8184	62.2099	27.9644	31.2505	117.08	55.7898	34.1787
BCS1L	1499.15	1282.24	1493.52	944.514	1158.35	1000.81	343.523	698.396	465.958	214.471	393.48	213.134
BDH1	1404.12	1215.45	1472.09	880.354	852.737	882.7	379.892	618.321	627.405	214.674	300.891	242.66
BDH2	167.336	199.166	230.295	34.1401	30.3244	37.6451	44.6258	22.2809	51.8357	39.1647	33.5829	36.1361
BDKRB1	3.04979	6.28469	5.68069	7.20153	9.64217	0.787743	0	6.76791	2.4787	0	3.18161	2.41578
BDP1	2573.35	3333.23	3766.72	2235.71	2559.92	2466.86	2257.2	2691.58	2533.33	2341.21	2731.06	2101.54
BECN1	1004.28	882.335	1040.64	1223.16	1188.2	1399.61	3040.47	1431.39	1863.73	9094.55	4502.79	5437.94
BEND2	6.01202	7.99695	8.9443	8.9252	3.50922	12.953	22.2744	9.65521	43.0087	27.6195	21.7699	66.866
BEND3	669.56	738.402	495.662	186.598	308.098	244.961	138.44	159.906	131.792	492.446	248.299	151.549
BEND4	5.62679	10.1073	33.581	10.5284	0.646925	8.54665	7.45421	1.94106	12.3295	8.73011	6.41849	7.22466
BEST1	57.7332	36.3858	22.7382	72.5873	40.5683	51.081	41.7862	48.1508	46.2888	56.5113	19.559	58.3075
BEST3	1.97763	0.67625	1.71762	118.369	68.3302	101.207	1678.1	285.437	422.281	4668.65	2357.33	2351.52
BET1	330.621	352.555	292.401	300.715	287.786	245.433	432.897	283.849	250.496	570.134	548.601	334.819
BET1L	1366.37	1646.59	947.564	1234.37	1711.65	905.219	732.497	1571.93	676.147	576.325	1212.8	430.792
BEX1	10.6517	15.0651	7.15545	12.4233	10.9045	3.17274	14.818	11.5992	1.24749	56.1352	12.6777	9.71216
BEX2	13.5108	8.0014	27.2608	5.06834	2.59413	4.58876	5.96469	1.08315	6.27049	6.91214	3.19062	2.72265
BEX4	1225.14	961.71	778.192	1099.89	904.962	1060.04	840.63	536.229	712.659	1488.5	535.444	935.775
BFAR	1736.25	1740.91	1504.89	1299.37	1247.92	1225.62	916.365	1245.83	1004.47	931.35	934.044	732.277
BFSP1	69.8196	104.218	99.7459	21.5231	33.2719	39.018	1.48214	15.3776	24.6097	8.62918	11.9724	19.2289
BGN	8.66945	2.10032	4.71365	107.643	10.964	24.3312	62.4595	43.5866	58.0494	173.973	9.58911	207.291
BHLHB9	201.78	229.515	155.268	124.696	139.417	117.79	116.223	114.539	69.7579	169.002	115.062	102.15
BHLHE40	5.6123	2.94142	3.76698	22.9801	2.58099	7.84157	32.7272	5.81258	27.1482	87.0414	25.59	120.441
BHMT2	18.8473	21.5619	20.8113	7.45451	12.8192	14.503	12.2135	15.8826	17.7812	49.1158	24.6108	29.6928
BICD1	144.864	169.773	111.33	104.388	95.7527	78.6432	94.6044	97.543	87.6007	143.012	106.813	76.6987
BICD2	1433.18	1650.14	1950.43	1188.44	1594.39	1998.57	1212.38	1763.38	2559.14	740.195	1374.83	1579.76
BID	1238.85	1263.2	1080.68	183.173	290.524	162.895	62.392	100.838	38.3702	147.173	97.8855	49.2577
BIN1	0.5368	0	0.496784	13.3826	0	0.827115	15.6558	4.57779	3.61792	64.9376	15.1407	10.158
BIN2	403.814	528.34	354.276	231.92	303.395	256.39	74.429	155.135	144.723	261.178	117.264	111.031
BIN3	753.622	729.228	642.697	778	769.418	684.72	856.117	808.526	690.234	838.503	799.654	810.779
BIRC2	1153.52	1171	1161.87	1619.14	1434.8	2022.64	6288.86	2357.09	2849.72	34530.3	14662.4	10146.1
BIRC3	8.85033	7.19331	14.0202	3.79521	1.86549	3.76691	8.59856	4.6649	5.92843	237.135	47.8093	37.4432
BIRC5	4944.88	3891.92	2950.43	9840.85	9067.4	7252.12	11119.6	12141.6	9992.45	3825.2	7941.18	6440.87
BIRC6	4061.63	4710.73	4374.76	3415.02	4152.54	3510.06	3234.24	4198.97	3555.34	2921.61	3800.93	3591.66
BIVM	993.678	1098.93	731.475	593.436	694.753	531.612	203.847	403.336	268.075	168.585	206.13	109.427
BIVM-ERCC5	353.336	469.2	704.17	302.842	544.367	601.337	108.65	206.405	285.883	117.626	41.6342	60.1583
BLCAP	529.57	546.791	514.413	659.654	757.032	689.125	1186.64	850.059	747.369	1870.59	1557.16	1349.93
BLM	2516.89	2420.1	2746.14	3928.78	3363.31	3937.19	1996.38	3739.08	3936.75	658.33	1817.58	1415.97
BLMH	2679.1	2772.18	2780.97	1441.46	1484.14	1563.2	612.735	1107.14	992.848	482.834	618.586	448.273
BLOC1S1	1172.25	844.571	858.741	2164.38	1832.08	1993.4	3919.46	2523.58	2724.39	3599.59	2659.09	3239.18
BLOC1S2	764.4	600.642	605.765	898.67	732.29	787.922	1552.87	1112.84	1022.18	3051.17	1562.52	1225.12
BLOC1S3	276.443	259.626	180.945	228.437	268.335	170.27	301.917	280.907	174.1	282.762	346.887	224.119
BLOC1S4	275.984	272.331	275.728	266.859	294.287	303.067	413.005	305.902	434.736	629.385	444.833	601.405
BLOC1S5	902.129	1030.61	728.425	822.527	993.788	655.014	643.709	1163.49	680.116	382.229	731.49	431.366
BLOC1S6	2637.91	2586.73	1577.31	2979.78	2839.06	1920.34	5185.79	3253.63	1913.64	15554.6	7664.68	3827.78
BLVRA	4398.96	4074.73	2406.81	3638.93	4167.4	2711.5	2714.98	3324.9	2497.47	1684.13	2353.63	1905.88
BLVRB	35321.1	28118.9	25898.2	73465.4	72021.6	67466.6	172993	97775.7	92472.8	403355	213877	178568
BLZF1	476.754	430.524	441.803	462.034	431.405	473.407	734.576	523.981	375.564	1213.24	781.344	460.464
BMF	26.9952	18.3203	19.7774	180.629	151.232	358.935	229.798	284.942	666.158	163.938	276.961	401.58
BMI1	2683.78	2673.75	1625.6	2688.43	2791.32	1628	1362.84	1945.43	1017.64	300.381	1123.15	332.319
BMP1	26.7074	39.7677	53.3256	19.4426	14.8396	23.9673	10.2567	5.00897	10.6276	32.1053	8.04391	18.6696
BMP2	5.61388	6.3047	10.3598	22.3294	2.58173	1.56843	11.9039	2.90698	2.46822	43.534	3.19979	0
BMP2K	4143.77	3344.01	3241.14	7485.89	5359.54	6764.9	27837.3	10342.8	13104.4	59462.9	30693.5	44079.6
BMP8A	19.9153	32.3752	64.387	17.7381	22.6034	42.2739	29.769	14.5361	64.0664	87.1411	20.8201	55.3388
BMP8B	70.435	73.1345	42.8141	48.5991	45.1844	39.1796	26.7834	31.0047	57.9585	13.0627	44.8088	38.5219
BMPR2	1281.87	1189.06	751.588	932.559	802.509	650.688	714.701	712.403	497.274	950.486	556.184	420.767
BMS1	3197.58	3673.03	3617.92	1705.83	2077.54	1796.41	957.26	1335.52	1185.82	1041.74	1107.18	892.29
BNIP1	360.476	298.396	435.269	307.313	313.567	413.391	354.262	254.209	285.964	476.414	362.993	289.268
BNIP2	1491.25	1527.01	1152.78	1390.24	1510.56	1288.59	1774.23	1552.69	1416.46	3088.32	2301.65	1952.2
BNIP3	1077.2	1718.6	1581.2	1455.17	4712.25	3034.82	512.621	4617	1663.92	325.643	2622.11	929.596
BNIP3L	3505.51	3345	4865.14	5164.87	5515.07	6760.81	70159.7	9989.85	9867.44	464353	179500	126586
BNIPL	20.4333	24.3402	15.4165	28.2111	22.4355	22.3557	5.55814	12.6705	10.4232	9.16659	20.2082	15.2536
BOC	0.487265	12.9704	0.448888	4.38859	22.4552	1.37869	18.4657	41.6192	6.45471	24.9428	86.7283	17.1169
BOD1	336.695	298.583	312.257	129.735	140.126	115.97	130.09	98.3584	86.0878	248.864	130.194	133.09
BOD1L1	2015.92	2422.18	2687.5	2361.85	2920.38	3242.89	3035.86	3082.16	3958.96	4316.06	4761.54	5754.18
BOLA1	423	402.138	336.35	430.876	460.527	452.961	395.627	505.52	560.172	254.748	348.605	405.515
BOLA2	1195.68	1031.7	956.82	790.684	1009.11	790.985	633.312	792.087	591.031	592.705	636.86	528.292
BOLA2B	1195.68	1031.7	956.82	790.684	1009.11	790.985	633.312	792.087	591.031	592.705	636.86	528.292
BOLA3	1235.02	1117.15	1064.96	1555.33	1481.65	1425.06	1662.3	1671.68	1517.25	1228.19	1416.48	1291.85
BOP1	7254.16	6459.66	5852.69	4726.4	6609.23	4340.52	2650.04	4301.49	3005.08	1204.74	2510.68	1677.65
BORA	857.552	662.371	772.211	1515.18	1251.66	1429.23	2600.27	2155.29	2261.5	849.002	1900.92	2224.01
BPGM	1356.4	1096.24	1024.74	5881.22	4513.81	5287.46	66393.6	12187.3	12234.1	432789	191771	139589
BPHL	387.76	327.039	194.736	114.11	117.232	73.5307	34.8138	85.3537	28.9713	38.9453	66.646	17.2007
BPNT1	493.371	480.326	488.006	298.141	302.482	343.451	174.875	200.68	152.379	215.303	144.674	208.424
BPTF	3521.48	3801.09	3721.05	4097.2	4377.02	4745	7509.54	4798.77	6448.03	12189.9	8270.02	14329.5
BRAF	344.371	379.848	518.025	406.404	398.74	639.16	919.302	579.308	902.158	1940.87	1474.49	1821.21
BRAP	1391.48	1383.77	1278.5	1550.02	1539	1436.83	4126.41	2127.77	2008.45	8774.91	5464.32	3957.6
BRAT1	2257.64	2116.96	2050.24	1736.63	1899.59	1446.81	1024.95	1427.95	1364.85	330.751	828.46	761.203
BRCA1	2573.9	2267.51	1865.79	4318.08	3554.99	2871.87	2500.35	3873.33	3003.46	860.498	2017.7	1193.58
BRCA2	2382.82	2529.49	1602.32	3787.34	3252.6	2632.61	2354	4065.99	2934.55	658.341	2166.94	1031.52
BRCC3	836.58	746.865	568.346	831.155	742.581	480.251	380.234	640.356	383.133	196.172	347.23	232.244
BRD1	1431.24	1658.51	2035.8	1423.91	1973.82	2380.75	1144.58	1799.31	2923.93	402.066	1347.63	2201.4
BRD2	8154.6	7677.74	11319.5	11138.4	9885.4	17121.7	11498.8	11492	24331.3	12379.2	11589.7	23326.6
BRD3	3102.19	3753.85	2806.7	3696.75	4589.13	3995.66	3803	5610.93	6155.29	1577.26	4466.72	4203.33
BRD4	4825.59	4716.31	4490.97	4790.96	5266.33	5389.05	8561.59	6037.81	7230.6	20583.6	13090	14622.6
BRD7	2388.23	2407.59	2588.14	4280.3	3701.08	4358.2	4529.6	5148.91	6198.21	2195.77	3740.55	4862.3
BRD8	2479.57	2315.12	3018.65	3058.96	3404.41	3857.66	7021.43	4394.53	5982.37	15226	9463.42	15881.3
BRD9	1043.32	941.264	974.229	982.125	1153.28	938.926	789.606	1009.65	899.82	641.333	953.501	686.488
BRE	734.587	722.533	679.818	624.878	662.684	675.247	425.481	533.025	652.958	479.641	440.582	556.993
BRF1	1145.89	1037.46	1159.64	809.32	893.645	894.588	572.44	805.105	903.562	257.149	515.521	480.505
BRF2	717.123	701.649	721.139	736.151	779.935	799.874	948.435	878.33	837.026	977.871	902.179	788.783
BRI3	313.177	345.437	296.831	202.557	289.028	219.316	161.421	236.739	213.683	163.891	197.803	126.409
BRI3BP	497.004	693.152	521.83	530.739	735.963	635.662	546.358	776.09	825.121	225.421	608.13	394.202
BRICD5	28.4484	27.23	70.8355	58.2598	59.7461	132.849	38.566	45.458	169.177	4.32713	33.3593	77.5325
BRIP1	952.643	950.855	920.546	1629.61	1257.77	1459.17	1104.65	1744.52	1881.52	501.261	1152.06	928.354
BRIX1	2241.87	2102.95	2460.78	1479.52	1489.3	1664.06	773.515	1254.13	1096.84	433.505	722.757	548.978
BRK1	2434.55	2311.42	1735.06	3911.77	3674.23	3016.2	6290.08	4724.42	3543.01	10033.7	7230.19	4774.54
BRMS1	1166.43	986.191	1077	1172.82	1133.16	1081.18	1406.74	1114.53	1131.63	1491.46	1107.24	1135.38
BRMS1L	214.215	197.028	145.138	267.163	262.526	158.504	209.704	278	175.34	143.553	209.406	132.546
BROX	1480.45	1525.1	878.62	2611.52	2376.86	1599.69	5802.05	4031.43	2671.35	13732.4	8345.65	6965.82
BRPF1	1386.36	1440.64	1707.85	1764.27	2054.85	2662.41	1741.56	2362.5	3691.02	1193.26	1917.64	2551.58
BRPF3	1865	1731.1	1969.4	4706.71	4381.46	5933.27	5562.58	6081.07	8813.01	4374.86	5754.94	6810.9
BRWD1	1430.32	1487.41	1895.22	1873.72	1802.98	2390.76	1894.93	2473.19	3065.69	1881.91	2106.87	2669.65
BRWD3	836.89	946.806	802.245	857.654	923.361	736.681	1846.34	1264.89	977.271	3470.7	1947.52	1322.37
BSCL2	165.793	109.765	105.731	199.811	138.628	106.425	90.9846	91.0884	93.7942	64.7689	71.4842	86.3437
BSDC1	3780.69	3423.1	4214.09	6739.51	6539.52	8212.75	25019.3	10195.9	12916.5	72563	39027.7	46395.2
BSG	22932.1	18487.7	17273.3	50328.3	40274.8	41558.5	213664	67211.8	72135	823255	393469	242803
BSN	38.3223	53.8419	55.382	31.5477	27.7871	33.6224	53.6063	42.6489	27.074	95.9341	65.7273	43.2727
BSPRY	614.959	535.543	665.717	202.801	260.529	290.462	294.432	221.799	354.538	213.088	180.566	245.89
BST2	205.725	207.354	226.338	85.0933	73.8729	195.353	50.4295	65.7668	129.392	103.839	49.2377	106.62
BTAF1	1602.21	1934.37	2565.45	1715.57	2019.2	2517.48	2489.01	2489.72	3359.81	3042.01	3125.57	4312.89
BTBD1	2643.97	2676.03	2282.39	2827.61	3030.32	2627.4	3328.93	3222.26	2647.47	3905.55	3779.65	3052.07
BTBD10	489.502	493.425	440.689	507.938	527.739	541.214	668.984	761.37	651.065	536.022	683.483	638.375
BTBD11	10.2256	19.999	46.6169	2.467	0.808256	10.7914	0	6.06586	2.0539	10.9045	1.33505	6.03012
BTBD2	1638.28	1654.4	1615.73	302.616	458.628	383.683	78.8265	150.141	114.829	208.813	75.1341	74.7047
BTBD3	743.197	829.867	714.726	567.963	584.219	570.685	120.925	355.288	362.443	132.458	212.15	133.972
BTBD6	1995.87	1436.87	1500.87	3023.95	2147.68	2727.38	3515.7	3164.67	3725.34	1412.44	2567.53	2520.8
BTBD7	1242.28	1353.95	1158.43	1248.73	1377.84	1382.59	1918.29	1693.61	1762.03	3121.48	2178.75	2909.78
BTBD8	14.2532	15.5225	12.7781	1.31107	2.57503	8.66409	5.94132	0.967936	3.71776	13.0166	7.96815	12.0813
BTBD9	88.6161	93.2302	78.71	33.3955	37.455	15.9024	34.4358	31.4868	18.5737	75.7347	56.401	16.9299
BTD	231.105	196.627	156.587	277.203	251.174	172.784	524.821	275.485	174.002	989.041	538.82	424.121
BTF3	21086.6	21198.8	19062.3	21117.1	22140.2	21078.3	20432.7	18947.2	14281.4	61593.6	29483.6	21627.8
BTF3L4	2022.64	1877.69	1412.25	2591.21	2348.54	1975.42	2507.95	2832.21	2027.91	2799.09	2767.22	1729.39
BTG1	692.811	657.924	578.797	1146.9	856.818	1170.03	4329.34	1431.21	2170.43	12571.1	6096.78	7398.13
BTG2	704.435	1020.93	787.23	7091.19	8239.19	9006.17	25002.7	16415.2	19144	70242.5	51607.5	51179.4
BTG3	923.766	796.389	1155.36	3431.86	2358.64	3919.04	5242.48	5322.85	6895.77	1824.23	4910.15	4429.16
BTK	1803	1638.1	1420.02	2056.86	2011.71	1687.71	3096.78	2159.57	1566.37	3820.77	3356.42	3071.28
BTN2A1	151.076	173.321	239.409	94.3748	122.712	208.777	82.5542	78.8447	114.844	100.104	84.5161	99.2849
BTN3A1	72.9069	83.482	82.3253	20.2718	16.1385	15.6108	4.66949	7.09511	15.4884	4.55406	16.7367	27.8057
BTN3A2	340.911	361.279	338.045	146.993	156.528	151.407	74.8282	100.729	107.98	107.247	86.0694	157.837
BTN3A3	12.8566	12.5928	8.02975	2.40257	1.248	3.7926	2.87731	0.90622	0	8.14204	6.18656	6.98988
BTNL10	64.854	46.8339	50.2073	235.193	193.51	229.721	2501.04	501.473	688.749	5398.39	2710.03	2633.31
BTNL9	2.82994	1.33173	8.17689	9.2417	4.91386	12.794	9.79084	2.3025	13.3259	33.0245	21.5799	22.8171
BTRC	2118.49	2683.41	1378.56	4178.37	3440.44	2489.5	18708.7	8109.78	5587.15	37572.3	25437.6	18294.5
BUB1	6197.54	7375.16	6595.3	8714.41	10501.3	8487.78	9901.78	13647.2	10120.1	3056.35	8747.25	6797.03
BUB1B	2631.58	2738.32	2679.48	4099.36	4602.3	4064.59	3307.73	5583.73	5058.54	1097.25	3439.01	3014.39
BUB3	3910.98	3605.13	3821.79	4600.92	5302.55	5643.2	3401.59	6309.75	5811.13	1132.19	3466.92	3219.85
BUD13	1167.28	1113.51	1349.66	1322.79	1298.74	1746.7	1200.62	1485.69	1757.94	669.13	1190.98	973.518
BUD31	1606.46	1357.39	1467.77	1911.56	1561.89	2377.43	2377.88	1829.99	2778.53	2964.43	2027.25	3401.34
BVES	4.59567	7.9885	22.0906	11.8251	3.22894	20.3555	23.8147	11.6287	38.1959	30.498	30.4277	36.0922
BYSL	1993.84	1958.8	1596.19	1507.72	2121.26	1169.2	752.199	1470.98	765.339	834.432	1074.6	610.295
BZRAP1	17.7752	26.5178	54.3021	50.1281	55.0817	129.87	44.4053	52.8117	100.046	26.5461	61.8024	98.0345
BZW1	6873.4	6805.99	5153.4	7677.92	6964.6	5916.24	6840.12	7457.04	5444.67	6046.43	6681.71	5085.15
BZW2	3346	3321.17	2704.05	1926.58	1855.06	918.568	2700.81	1507.51	516.352	3960.98	3144.5	586.539
C10orf10	3.57007	0.420156	0	10.5041	1.28998	0.786024	47.5995	3.87583	6.18424	1469.97	548.075	395.767
C10orf11	11.651	16.7179	37.6581	4.57133	0.640609	9.51089	4.43992	0.965453	1.24648	12.9368	0	2.42591
C10orf111	7.64115	9.23428	8.50514	7.21449	4.50959	8.652	10.4023	8.71377	8.6632	4.34301	11.168	14.4835
C10orf12	658.071	757.96	928.686	1089.07	1233.21	1469.29	2233.82	2298.44	2541.58	2713.6	2969.77	2683.58
C10orf126	5.09792	3.35969	10.8497	5.90583	3.22357	16.4935	10.4075	5.81081	13.5947	13.042	12.7785	28.9378
C10orf131	13.7287	23.0556	13.7591	6.55018	11.5744	14.2087	4.45263	7.74019	16.1441	4.33235	3.1816	7.25981
C10orf2	1672.57	1909.12	1505.36	532.689	945.396	531.74	191.383	411.718	204.687	234.238	265.988	103.218
C10orf25	121.945	137.831	64.9745	61.7198	70.335	37.6366	38.6787	62.9705	28.3801	30.4661	27.1912	7.22608
C10orf32	589.108	502.748	400.62	550.626	500.735	412.98	725.068	441.802	334.364	1548.87	709.953	513.292
C10orf54	148.062	116.452	42.3144	546.529	446.821	259.212	528.339	344.967	268.673	413.823	251.373	168.462
C10orf67	5.61196	7.98353	13.6571	8.53513	5.16168	13.3322	11.9003	2.90622	19.7464	17.4069	11.1946	31.3173
C10orf76	983.656	1036.58	936.487	1343.81	1353.76	1269.91	1867.55	1787.69	1548.5	2173.11	2143.23	1778.94
C10orf88	359.709	387.016	289.565	524.616	491.696	467.328	934.233	751.769	793.421	1044.54	1063.64	1197.13
C10orf90	4.08288	0	0	6.56764	0.64544	0.784323	63.9851	6.78322	19.7484	78.3612	36.7972	103.603
C10orf95	21.3709	15.0964	10.4051	14.4155	19.3047	11.8073	5.93872	7.73993	4.95395	0	3.18607	4.8297
C11orf1	438.248	417.138	380.636	299.072	323.022	358.478	149.777	229.193	156.846	121.1	134.947	84.8441
C11orf21	379.34	262.083	756.876	666.77	513.913	1282.2	1950.86	926.873	2065.84	4761.25	3048.38	4631.55
C11orf24	525.084	552.301	496.573	451.067	488.126	515.332	318.726	493.215	478.952	141.75	335.489	245.001
C11orf30	512.206	535.868	908.54	852.96	865.726	1681.85	1119.09	1264.72	2578.85	1917.46	2046.69	2624.81
C11orf31	2585.48	2187.79	1856.58	1589.05	1755.8	1323.92	610.238	960.954	779.074	390.201	490.399	398.988
C11orf49	614.731	608.476	565.266	347.635	462.819	422.201	146.886	244.875	267.285	155.609	181.786	261.384
C11orf54	301.316	268.158	330.577	173.111	192.347	198.633	375.913	175.525	160.501	1275.11	508.902	492.276
C11orf57	1662.63	1706.15	1253.82	1381.39	1385.48	1058.57	1488.81	1483.36	943.048	2720.52	1983.68	1383.82
C11orf58	5642.39	5188.63	4054.88	7478.1	6230.78	6273.27	9459.51	7531.45	6946.62	14940.9	9290.97	9099.84
C11orf63	8.32556	13.441	18.0684	8.56009	3.99246	17.836	9.20724	0.999585	19.1359	0	1.64855	29.87
C11orf65	10.1603	22.2032	10.4586	10.4738	22.4854	19.7686	29.6665	24.1799	8.70738	38.9449	50.8343	24.2284
C11orf68	1022.52	854.731	822.114	926.493	1007.31	842.198	1115.46	992.404	995.89	1206.7	1187.73	1446.4
C11orf71	204.524	129.079	111.017	212.01	148.767	161.482	484.441	132.563	197.874	1012.46	480.001	596.602
C11orf73	1134.66	1109.85	888.597	1611.76	1567.99	1436.47	2175.54	1709.47	1473.43	2607.32	2118.23	1411.23
C11orf74	568.607	590.082	504.488	494.729	488.829	561.42	483.486	409.975	367.467	543.337	462.096	431.952
C11orf80	35.419	42.0033	32.0672	160.73	89.2177	172.477	476.035	395.834	605.121	141.472	321.948	461.321
C11orf84	179.419	188.122	206.215	250.643	210.144	342.54	276.514	266.313	462.354	108.661	265.089	221.903
C11orf95	1430.31	1513.22	1396.33	1356.63	1677.8	1672.98	1539.05	1625.13	2088.35	2344.07	2258.15	4602.79
C11orf96	109.397	124.562	247.752	26.8689	47.6173	90.6548	17.8188	14.5167	31.006	56.3729	7.96277	72.5296
C11orf98	905.277	844.548	757.172	1014.01	1080.37	884.981	1054.02	1074.5	873.946	605.938	907.769	756.189
C12orf10	1419.42	1246.43	1239.66	1196.23	1276.65	1440.84	981.192	916.314	1084.98	2192.74	1061.4	1553.18
C12orf29	870.323	868.074	591.556	556.078	536.788	365.494	901.421	615.14	418.413	1427.27	1136.96	522.791
C12orf4	914.575	761.159	582.872	1669.04	1439.55	1217.57	2154.59	2044.12	1302.07	1720.44	1917.35	1030.39
C12orf43	632.649	573.404	535.025	426.555	476.33	351.04	507.703	405.206	250.079	462.756	481.297	266.109
C12orf45	295.484	285.816	252.335	98.4083	123.918	95.9949	14.7749	45.3601	22.6333	38.6368	20.4636	14.6522
C12orf49	433.001	418.336	283.437	544.6	546.965	397.738	558.146	563.017	372.123	470.521	523.652	360.937
C12orf57	336.668	317.251	315.181	498.307	429.366	737.296	516.079	605.095	988.839	410.54	449.451	741.631
C12orf60	69.6407	63.7045	47.9493	72.6928	75.2122	62.3945	189.943	86.1004	118.038	450.396	289.398	220.298
C12orf65	883.102	854.861	724.764	1108.98	1012.85	656.626	1199.02	1398.33	901.419	650.007	1030.89	876.423
C12orf66	202.597	222.853	148.966	90.5973	149.199	67.3983	73.3027	110.367	28.0147	121.72	133.441	33.9251
C12orf73	189.491	170.409	201.309	154.123	123.686	146.311	224.386	145.227	149.763	282.278	207.391	183.469
C12orf75	17.8115	13.4222	22.2573	11.7973	1.93072	14.1854	10.3953	2.9035	8.67933	21.6861	6.37168	12.0859
C12orf76	95.3024	104.968	123.674	53.7975	54.7841	99.0185	53.5137	37.766	49.4629	91.2575	46.3003	57.899
C12orf77	2.54571	2.5175	35.9525	5.24499	2.57553	35.4307	10.3987	4.84003	26.015	78.1194	17.5353	118.366
C14orf1	975.094	816.982	792.216	1230.03	1013.56	1169.01	1654.97	1394.94	1229.93	1710.15	1422.15	1127.96
C14orf105	4.59237	5.88329	4.23684	1.96987	7.74383	5.48796	5.95083	6.78161	14.8052	13.0581	1.59965	7.22543
C14orf119	782.104	946.679	762.911	1194.26	1355.59	1014.03	2972.11	1772.8	1099.62	7141.19	3644.64	2510.19
C14orf132	8.06076	5.8558	9.59286	19.3608	4.19769	8.71642	1.38199	6.29781	24.0068	20.2305	10.4114	15.6295
C14orf142	295.929	217.98	203.539	373.361	309.293	272.334	259.737	374.431	273.208	129.97	241.802	137.936
C14orf159	1526.73	1445.4	1544.81	315.118	396.109	365.106	97.2881	132.898	112.88	152.001	112.487	214.411
C14orf166	3593.66	3685.22	3389.99	3448.15	3222.26	3566.94	3373.37	3419.21	2855.34	3228.65	3085.63	2747.03
C14orf169	605.345	671.693	526.016	306.525	468.237	337.482	147.228	367.1	305.055	108.737	214.165	147.027
C14orf178	8.39042	10.515	36.3782	10.8246	12.2345	35.4554	28.2981	19.4556	39.2668	64.9268	12.697	73.914
C14orf2	1980.67	1990.45	1888.55	1925.45	1948.04	2076.25	1899.21	1746	1469.44	2818.04	2082.8	1680.58
C14orf28	31.1201	29.4125	28.7286	6.56537	9.6779	8.62716	31.2378	16.4684	22.2157	91.3831	81.5573	81.9095
C14orf37	4.08179	2.94149	0.941682	23.6372	16.1317	26.6598	389.759	72.658	97.4815	648.484	353.479	320.361
C14orf79	124.34	116.716	80.7362	24.2728	18.0447	18.0783	10.4048	9.68323	19.7888	13.0351	9.57788	2.41278
C14orf80	676.714	522.48	514.756	774.815	794.453	696.434	553.921	760.322	752.481	215.281	481.834	432.774
C14orf93	633.559	518.055	521.606	785.519	811.908	809.025	848.89	888.424	945.806	721.953	733.921	820.556
C15orf39	1476.91	1949.72	1441.8	859.81	1227.35	1552.41	547.653	1145.33	2021.56	352.796	697.98	1148.09
C15orf40	291.962	228.195	233.138	336.645	239.889	348.936	375.121	271.835	358.115	644.87	309.884	483.881
C15orf41	216.976	211.998	182.284	164.821	182.921	184.633	171.131	149.267	212.409	51.5563	93.9744	123.292
C15orf52	3.06372	4.62485	11.7509	7.22635	6.45774	12.5269	8.93039	9.69052	18.4826	30.4971	22.4197	43.3118
C15orf57	971.951	654.066	584.127	966.939	919.946	884.801	1133.71	708.185	672.593	2024.89	1003.29	1114.46
C15orf59	6.12774	6.30684	12.2196	7.88356	10.3329	14.0915	8.93068	12.5979	14.7847	17.4281	16.0153	12.0303
C15orf61	217.24	196.261	206.597	95.0159	122.245	121.429	95.0257	70.6445	76.9131	173.426	71.6506	137.83
C15orf62	26.0095	25.6247	43.8325	13.1276	16.7692	29.8227	11.8974	9.68609	54.3395	17.3984	14.3847	45.7941
C15orf65	37.4764	26.7545	21.0593	22.2052	31.384	15.1155	47.3721	24.1521	5.00396	34.475	28.4576	4.86583
C16orf13	684.304	711.012	649.058	314.723	472.634	363.132	216.95	336.292	200.589	202.576	266.896	163.806
C16orf45	5.23261	12.6234	3.96018	7.20499	0.660142	2.41358	33.4937	9.9173	8.86171	126.675	86.6769	66.6898
C16orf46	36.9311	30.9994	45.4161	26.9927	27.1265	36.9485	48.9296	25.5473	32.9736	81.5187	100.951	34.4573
C16orf52	94.445	98.7893	88.8774	97.8702	111.05	91.6402	63.9923	97.8667	64.0976	43.5553	73.6406	64.9859
C16orf54	14.2811	23.9461	28.7441	21.6621	15.4808	30.6017	31.2328	6.78051	35.8081	43.5017	33.5695	60.2473
C16orf58	3018.96	2333.56	2950.54	2576.79	2344.47	2850.47	7257.27	3200.61	3893.17	14772.3	8573.8	9536.09
C16orf59	1263.59	1070.18	1168.09	1266.95	1261.78	1724	641.885	923.589	1286.35	238.801	505.592	439.453
C16orf62	1849.35	1775.58	1614.25	1670.31	1895.35	1732.39	1040.64	1764.14	1246.14	830.748	1055.07	747.857
C16orf70	674.407	705.036	741.839	709.037	733.55	655.723	782.409	748.817	818.349	513.454	797.924	621.587
C16orf71	6.63115	9.66308	11.3068	3.28234	5.16076	4.70709	7.43683	2.90603	2.4691	26.1042	7.99392	2.40959
C16orf72	884.079	960.048	988.318	764.492	867.609	835.966	1578.82	1184.99	1065.3	3936.63	2418.37	2797.36
C16orf86	47.8176	42.3519	35.548	7.86272	21.2294	11.0416	2.96931	6.77382	4.96325	17.3398	6.36773	7.25539
C16orf87	239.707	276.425	309.191	230.713	209.818	342.772	169.303	240.028	281.425	130.127	164.087	130.517
C16orf89	6.62485	4.61838	6.60955	3.28018	7.08922	13.3614	4.45927	3.87334	9.89383	13.0356	9.57834	26.5395
C16orf91	440.261	456.074	364.968	331.129	432.176	283.324	332.169	355.872	247.737	263.81	358.776	254.547
C16orf93	86.4654	54.2739	84.3704	119.24	112.659	177.712	101.873	80.2009	167.203	20.6141	80.8053	92.8013
C16orf95	555.579	553.86	622.982	576.141	799.566	861.649	313.426	505.862	573.727	185.211	396.265	351.885
C17orf100	30.5529	32.3112	38.7785	11.8024	16.0994	14.9555	2.97133	10.6486	4.95392	21.704	28.7005	7.24549
C17orf104	6.12655	7.98758	10.8142	3.94125	8.39384	9.39783	8.92953	4.845	7.395	4.3559	9.60627	7.22004
C17orf107	7.14314	2.52127	2.3542	19.6977	9.03375	42.342	37.1907	19.3755	61.6971	8.70449	14.3951	31.3135
C17orf49	1034.55	812.081	935.144	926.404	882.912	947.084	577.016	718.905	682.754	278.013	447.031	426.002
C17orf51	8.17264	21.027	7.51501	1.97128	5.81393	1.56486	8.93237	3.87669	13.5455	21.7934	20.8293	45.6975
C17orf53	643.793	639.893	679.231	608.521	621.135	629.089	473.004	583.252	775.22	187.083	380.612	339.738
C17orf58	540.741	484.82	348.946	472.797	438.132	448.428	341.634	457.734	345.727	119.804	307.105	233.796
C17orf59	264.487	215.386	202.53	431.675	418.269	342.673	362.69	425.101	451.396	373.693	370.369	598.335
C17orf62	757.624	769.844	578.509	777.466	716.031	525.228	896.116	810.79	809.287	749.339	807.918	631.883
C17orf67	2.54846	8.39807	11.3263	1.31223	4.51211	17.2854	7.43297	3.87359	28.4356	8.6924	3.19365	43.4181
C17orf75	440.59	371.626	346.545	579.354	465.524	513.773	730.721	573.643	555.883	452.999	603.57	616.131
C17orf77	3.09501	5.94842	5.78726	2.65559	3.91417	13.4933	6.01681	10.9836	7.49413	8.79898	16.1665	19.5011
C17orf80	520.545	556.828	651.679	508.596	541.346	679.607	1067.69	668.944	855.23	1976.07	1131.91	1077.81
C17orf85	2357.86	2361.37	2582.69	3687.66	3684.18	4044.97	3668.28	4593.91	4921.74	1974.54	3557.12	2905.31
C17orf89	1015.75	725.464	764.661	592.23	969.126	765.5	398.398	472.344	414.026	381.044	349.884	384.432
C17orf96	25.0082	25.2193	10.3586	1.97028	0.645454	0.78414	0	0.969	0	4.35362	0	0
C17orf97	75.4871	77.7433	4.25439	32.8317	52.2479	0.786938	41.6579	27.1391	0	39.1394	27.1604	0
C17orf99	951.884	647.422	1337.07	3518.18	2505.22	5980.6	16774.8	5597.03	11758.9	33297.9	17554.9	25697.7
C18orf21	550.647	478.224	503.01	533.742	526.259	556.603	573.407	557.972	554.164	632.944	522.031	533.623
C18orf25	1500.41	1239.64	1517.47	2507.4	2001.79	2938.64	3041.48	2538.17	3645.16	3575.82	2608.65	3412.04
C18orf32	281.838	235.744	255.394	500.382	309.81	435	616.216	539.869	533.571	462.089	383.302	606.815
C18orf54	459.74	401.071	306.446	871.698	609.988	609.454	768.566	921.777	856.077	185.964	627.2	458.791
C18orf8	454.749	431.792	377.282	903.15	732.136	818.762	1346.88	1045.61	1358.44	1653.43	1171.11	1579.69
C19orf12	204.982	228.793	141.862	42.7657	46.7534	32.9193	18.7969	20.3368	12.937	41.1337	18.4883	12.6302
C19orf18	3.55261	1.67455	5.71712	7.19553	7.70161	7.92303	13.3412	11.6022	12.4617	21.6066	3.17221	4.85233
C19orf24	852.452	802.832	677.309	529.123	674.394	440.695	576.557	464.051	362.772	838.107	581.914	451.391
C19orf25	639.367	717.784	532.886	755.363	918.848	643.072	923.381	954.958	757.402	878.324	957.002	660.623
C19orf35	0.510029	2.94069	27.3319	2.62566	1.29004	25.1102	4.46175	1.93727	39.5141	4.35003	7.99245	48.1994
C19orf43	3537.71	3049.25	2912.72	4567.04	4765.13	4501.51	5105.05	5186.07	5297.96	4558.68	5000.59	4355.26
C19orf44	230.264	227.636	321.031	72.4593	51.9673	144.924	41.4122	52.0075	132.427	26.7229	30.2189	71.8143
C19orf45	5.60306	3.35773	3.78073	12.4607	11.5951	11.0133	60.9246	20.3315	23.5179	47.768	52.6428	28.9701
C19orf47	448.186	398.241	469.976	616.358	612.619	559.361	598.494	717.772	922.486	421.185	673.631	400.575
C19orf48	5932.05	4824.88	6039.66	4521.85	4368.19	4588.34	2264.52	3180.74	3328.49	1040.6	2061.37	1519.48
C19orf52	797.023	780.644	762.244	894.043	942.939	960.463	1605.46	1037.56	1292.96	2554.99	1943.7	2042.21
C19orf53	1756.91	1581.97	1687.73	2033.63	2071.61	2206.03	2024.81	2065.14	2232.14	1737.03	1784.2	1822.2
C19orf54	683.544	544.928	539.856	762.836	734.146	581.284	605.373	610.275	543.164	413.338	538.822	378.287
C19orf57	282.005	191.126	242.766	666.195	517.229	597.32	559.152	713.846	844.842	273.999	506.605	414.596
C19orf60	929.765	745.675	1121.03	657.711	873.318	962.036	678.465	682.442	841.039	1063.45	685.866	974.829
C19orf66	444.676	412.712	533.056	329.259	391.257	628.967	272.953	320.179	422.972	199.525	253.909	330.309
C19orf68	423.598	403.479	271.046	438.682	456.972	304.08	537.129	557.099	495.802	213.335	403.23	231.156
C19orf70	1029.61	972.967	776.298	683.464	956.694	559.226	420.311	609.764	333.117	434.24	408.204	244.385
C19orf71	35.9027	17.9561	31.2182	18.9176	21.105	25.5359	13.3088	16.4144	22.5831	8.60045	6.30827	58.5109
C19orf73	13.1657	16.7201	17.2352	21.5502	24.3355	16.7108	11.8417	26.0831	27.5288	4.30863	17.3872	9.73348
C19orf84	0	18.8524	9.46504	2.6185	20.5686	0.787528	1.48329	8.70063	3.71705	0	6.36305	2.41522
C1D	1052.64	1086.68	623.436	1762.61	1519.45	1007.62	4001.2	2236.3	1295.4	8075.79	4311.99	3446.9
C1GALT1	1892.64	1774.87	1182.22	4976.19	3999.89	2733.99	12298.4	7230.5	4030.55	27910.5	15915.4	7818.61
C1GALT1C1	311.212	329.89	233.34	342.293	324.282	208.417	269.955	394.516	276.719	162.277	257.811	243.693
C1GALT1C1L	14.2359	10.479	21.825	5.23973	3.21482	5.52564	1.48409	0	0	0	0	0
C1orf105	113.908	66.4385	51.3335	176.034	87.078	46.6289	1030.86	122.396	58.7281	3710.48	609.72	332.492
C1orf109	1233.02	1203.85	1147.25	1327.28	1208.57	1224.91	4514.75	1801.75	1550.82	10242.7	7275.77	3069.38
C1orf112	1046.12	918.265	1187.52	1352.72	1153.28	1674.35	1001.28	1276.92	1807.2	417.903	715.132	866.959
C1orf116	33.7977	34.679	18.667	35.4551	27.6189	35.877	263.63	32.564	50.8481	2393.17	748.556	343.12
C1orf122	495.295	437.676	435.029	372.768	342.244	355.168	611.563	412.017	434.354	717.77	507.246	518.694
C1orf123	954.793	842.859	734.516	847.715	830.684	758.969	848.394	721.3	729.98	730.631	726.959	802.262
C1orf131	797.24	714.164	647.911	665.287	601.947	611.476	583.704	617.424	594.832	442.326	505.132	410.856
C1orf159	348.676	357.792	407.153	273.626	279.789	392.747	203.682	230.49	414.067	69.5518	161.314	277.343
C1orf174	1446.06	1347.68	1378.17	1254.57	1176.23	1448.34	656.784	1034.96	1435.91	325.678	601.375	871.553
C1orf186	5.60288	12.1715	17.9598	10.493	3.86492	11.8008	10.4015	9.68156	14.8543	30.3965	19.1418	38.6285
C1orf198	3017.69	3092.23	2942.68	2193.69	2505.2	2425.28	2664.41	2396.05	2210.02	2524.75	2463.91	1748.08
C1orf21	398.99	363.387	462.015	233.949	182.198	231.528	183.133	241.338	302.837	117.709	181.099	134.659
C1orf210	3.56278	4.61432	7.57463	7.21017	5.79296	11.0301	8.91112	4.83941	22.3126	17.3521	6.37306	21.7506
C1orf216	307.125	357.156	263.727	541.65	485.195	636.817	461.136	659.711	1062.61	243.695	476.565	346.902
C1orf226	3.53823	14.5904	6.63002	9.63934	9.47457	7.66483	5.19992	6.7716	13.0096	15.0672	4.47452	0
C1orf229	5.09863	7.98005	11.7895	2.62507	8.38248	8.63709	4.46078	3.87407	18.5334	13.0444	7.98834	26.5213
C1orf233	15.3011	69.7487	33.0452	3.93921	5.80521	1.57194	4.46263	3.87593	0	0	1.59801	0
C1orf27	438.131	512.952	739.889	404.935	386.278	605.681	594.677	472.028	515.876	582.937	512.746	493.29
C1orf35	968.658	885.169	1036.56	991.134	979.103	1220.97	781.256	1008.57	1654.56	242.959	578.44	901.328
C1orf43	3664.17	3410.68	3176	3092.49	3213.6	2806.62	3400.87	2812.9	2485.58	6132.9	3530.03	3442.45
C1orf50	221.973	193.107	194.017	299.784	211.977	283.16	390.079	260.163	322.254	380.727	328.765	390.148
C1orf52	404.65	342.498	275.378	401.862	418.178	359.834	621.873	447.591	431.796	731.279	431.923	582.83
C1orf53	55.6379	63.0662	52.3209	52.8505	45.4191	48.6519	32.5381	26.0728	32.6044	12.9051	25.2441	12.1853
C1orf56	96.8438	69.7052	60.4037	49.2094	50.279	49.4968	13.3796	28.0838	30.9069	30.4244	17.5657	16.8843
C1orf74	277.749	293.868	171.601	248.963	250.535	142.522	175.619	268.417	119.543	78.4107	160.115	67.3831
C1orf95	21.9636	7.56962	1.40912	10.5133	46.5106	8.60701	72.9468	17.445	3.69436	26.1514	30.4419	38.483
C1QA	3.57478	0	0	38.1617	1.29164	0	31.3088	3.88804	0	165.321	0	0
C1QB	6.64268	0	0	57.94	1.29237	0	17.9031	3.89114	0	147.986	1.5979	0
C1QBP	8090.19	7857.36	6772.41	3460.95	5104.59	3370.3	1231.84	2446.8	1489.18	1130.64	1472.92	803.495
C1QC	5.10456	0	0	63.5541	1.29107	0	35.7607	7.77063	0	287.048	1.59698	4.85927
C1QL3	9.17775	0	8.0105	17.062	0.644823	6.27698	11.8947	1.93677	1.2347	8.69722	0	0
C1QTNF3	16.5107	23.7928	33.7751	15.936	20.2278	32.4855	12.0334	7.83578	11.2213	22.0073	19.4118	29.2103
C1QTNF4	3.56291	0.838988	4.2604	28.1859	2.57474	7.09033	35.6453	7.74316	13.6346	108.455	43.0205	65.2486
C1QTNF6	28.2786	15.1423	27.5708	29.7617	19.2681	19.643	18.629	32.6627	47.5564	20.9607	30.8116	58.0177
C1QTNF9B-AS1	52.2244	59.9983	55.8381	6.71225	5.7467	8.70424	2.95087	11.5517	2.48879	4.29744	1.57681	7.26309
C1RL	89.5172	91.8041	82.2712	66.8832	130.297	136.758	47.7505	117.865	94.1	34.8444	82.0203	49.7433
C1S	3.50757	2.13446	4.78676	10.3178	9.17663	14.9278	7.55644	10.4668	32.9928	25.644	15.9938	17.1379
C2	6.62782	5.3531	10.7201	35.6725	15.2004	11.786	15.454	35.5007	26.5735	75.4078	9.04697	33.8976
C20orf194	157.308	255.25	214.225	28.9101	30.3586	12.5212	10.4204	9.69136	1.23164	34.8648	22.428	9.62181
C20orf196	215.256	133.063	159.192	308.932	190.192	271.254	1010.31	321.593	298.294	3061.43	1186.94	1396.52
C20orf203	12.2535	15.1347	27.269	15.7653	10.9769	18.7946	16.3711	22.2872	14.7892	17.4243	24.0167	52.945
C20orf24	1914.73	1617.03	1431.82	2513.35	2544.14	2410.9	2734.59	2940.04	3022.37	1345.73	2305.06	1984.01
C20orf27	5285.55	3956.23	5308.48	5466.08	5837.4	9323.5	3597.15	4621.15	8435.22	2050.8	2652.69	5686.01
C20orf96	262.352	235.943	324.379	142.946	168.762	179.473	40.1085	84.2084	89.1314	60.7696	55.8069	48.2852
C21orf140	3.55533	5.02687	12.38	1.96371	4.49607	9.50293	1.48328	4.83665	0	0	1.5877	2.42558
C21orf2	938.211	848.008	1020.85	716.592	1007.46	855.286	285.404	689.343	526.323	165.569	425.045	268.376
C21orf33	3009.36	3068.43	2787.1	1090.17	1286.75	1098.42	957.366	832.473	684.643	1476.05	1050.88	1091.44
C21orf58	979.661	918.929	1590.38	1911.2	2109.34	4048.4	2252.15	2936.46	5371.07	1693.69	2516.58	4310.62
C21orf59	1586.58	1510.65	1482.95	1317.57	1331.84	1491.2	1351.59	1144.07	1189.83	1062.93	964.046	1186.49
C21orf62	10.7192	12.61	11.7602	17.0762	9.03755	8.61829	10.4163	18.4095	16.0289	13.0639	38.412	33.7033
C21orf91	340.977	362.853	249.852	504.016	416.918	307.878	680.762	680.74	367.176	778.846	729.871	382.767
C22orf23	9.79492	15.7161	16.729	5.30964	9.1274	10.3437	3.00762	5.87838	0	0	8.07351	0
C22orf24	5.75958	5.17937	0	0	0	11.0298	7.64083	0	1.13135	0	0	0
C22orf29	1239.01	1315.33	925.085	808.807	1059.93	824.106	455.511	894.502	757.502	235.327	494.993	353.617
C22orf34	12.7354	98.2199	250.423	7.87042	59.2695	123.485	11.8885	22.2686	40.84	17.3723	23.9319	33.7943
C22orf39	471.967	480.216	542.749	549.564	517.785	623.024	978.978	704.987	865.733	1417.28	1042.23	1273.67
C22orf46	537.643	539.819	401.945	450.639	523.684	407.967	190.506	351.756	271.115	108.908	208.159	81.8193
C2CD2	137.133	240.439	133.428	30.0338	40.0738	21.1676	10.0645	10.1902	6.47722	54.9814	23.2077	17.7092
C2CD2L	372.028	336.213	403.821	956.792	932.581	1818.56	1523.47	1527.83	3479.91	896.626	1550.4	2776.73
C2CD3	1409.97	1191.1	1283	3563.52	2657.36	3582.17	8592.94	4685.42	6706.71	18664.4	10167.8	12251.2
C2CD4A	14.2891	10.5068	30.5913	9.85018	16.7803	38.4067	49.0983	10.6573	60.441	34.8271	41.5987	132.445
C2CD5	2336.08	2020.12	2072.18	3037.96	2532.82	2526.21	3065.68	3318.64	2927.21	1280.33	2029.78	1812.21
C2orf15	25.9578	20.5549	24.1434	7.21024	5.79305	13.3934	7.426	11.6147	9.91644	21.6905	4.7799	9.66673
C2orf16	19.9226	23.9743	18.8006	10.5151	6.4605	0	5.95583	0.969375	3.69656	4.3588	4.80667	0
C2orf42	242.764	210.884	295.023	332.793	309.596	576.012	560.678	438.785	685.377	852.558	628.164	824.257
C2orf44	439.004	460.17	559.286	305.136	341.379	364.785	659.643	320.246	397.029	1441.11	760.746	808.178
C2orf47	773.9	764.066	626.322	638.58	632.941	469.255	560.044	574.997	412.519	841.961	699.823	492.784
C2orf48	32.1047	19.3131	54.7659	71.5075	26.4232	158.768	129.318	81.3398	340.106	43.4515	62.2583	173.715
C2orf49	802.391	901.053	985.876	698.689	887.954	839.827	1180.73	1031.83	845.291	1716.88	1380.05	1203.2
C2orf68	964.31	994.582	714.393	824.97	947.102	669.746	846.752	886.597	701.444	940.729	1013.28	1020.59
C2orf69	732.919	795.643	673.761	1211.68	1096.67	709.175	2017.66	2138.34	1260.33	818.575	1675.48	934.179
C2orf72	39.2975	34.0434	20.7051	34.8055	49.0533	61.1299	4.46366	24.2217	11.1001	52.245	25.6017	7.22365
C2orf74	40.5769	11.2986	16.2199	24.1924	3.84855	16.6577	22.2267	9.66589	12.4754	60.4514	1.58465	9.71247
C2orf76	93.4126	96.3082	83.7902	166.846	141.242	137.771	163.093	184.689	119.563	134.025	133.3	99.4274
C2orf83	28.5418	24.3539	23.5981	36.0855	26.4272	23.5725	16.3522	25.178	22.2553	52.1522	35.1284	45.8322
C2orf88	427.548	468.734	211.068	1256.79	982.706	933.419	7776.26	2757.25	2972.6	15076.6	7383.03	6720.77
C2orf91	11.7389	16.392	27.2894	14.4482	13.555	36.8303	52.0782	20.3467	56.7276	104.498	76.8126	113.161
C3	13.2756	30.2709	19.2731	30.2185	93.6335	10.9619	7.4418	153.108	17.2517	52.2781	51.2419	24.0634
C3orf14	23.5415	30.5621	14.4958	15.9276	8.10694	4.93705	9.37565	6.12415	3.98898	13.6214	9.98936	0
C3orf17	806.187	908.509	732.477	515.006	574.035	463.588	401.841	515.517	401.763	544.519	883.837	339.322
C3orf33	185.403	232.212	233.521	110.396	140.248	114.732	57.8151	99.0003	56.4989	53.6492	76.788	41.2376
C3orf35	4.68783	4.32196	1.40765	4.56148	2.56046	11.7166	10.3353	4.80953	9.83248	21.5777	23.7813	34.061
C3orf38	804.359	752.846	743.057	930.831	826.313	942.32	1427.81	1172.07	1250.75	1983.75	1515.49	1472.39
C3orf52	11.0966	9.34991	11.6012	7.33942	1.36697	3.33183	5.62799	7.33159	9.3526	4.60857	11.8527	7.67188
C3orf58	616.202	591.253	577.581	932.009	626.772	1148.97	2303.34	864.977	2219.24	6927.07	2913.88	5694.04
C3orf62	131.673	168.957	123.759	120.835	152.324	131.663	418.098	201.525	164.034	1023.14	688.052	431.008
C3orf67	21.4209	21.4248	25.9191	32.8204	18.0602	48.6526	37.1808	41.6511	49.3943	8.69986	27.1736	31.3303
C3orf70	80.686	68.9572	73.3092	21.0236	16.146	25.049	13.3965	16.4745	22.175	52.2878	14.4149	16.8412
C3orf80	126.998	167.2	74.9258	21.0054	12.9005	8.63151	10.4108	18.4041	6.174	8.70014	6.39403	2.40995
C4A	155.372	6.72616	68.6616	22.333	29.0561	0	50.5987	30.0364	49.2779	570.662	28.8219	0
C4B	193.529	387.652	398.573	38.1031	49.7256	91.5999	74.4208	31.9789	50.5173	553.319	1060.16	404.233
C4B_2	193.529	387.652	398.573	38.1031	49.7256	91.5999	74.4208	31.9789	50.5173	553.319	1060.16	404.233
C4orf19	8.67566	8.40582	12.7042	8.53701	6.45414	16.4357	10.4143	12.5944	12.332	0	12.8	16.8531
C4orf27	1356.36	1258.18	979.768	1707.23	1329.4	1492.12	985.648	1401.08	1415.18	390.016	741.551	645.945
C4orf29	420.09	425.436	484.878	496.108	453.258	455.488	533.776	518.14	502.957	599.973	514.378	366.52
C4orf3	1479.92	1510.07	984.883	1180.41	1409.68	815.734	691.673	973.558	476.446	761.477	900.26	628.816
C4orf32	360.128	367.621	278.892	181.844	209.014	161.605	87.7556	187.925	113.575	87.016	95.9294	84.3338
C4orf33	322.469	211.212	275.251	591.361	378.961	723.55	662.586	565.28	693.008	373.366	414.94	542.866
C4orf45	1.01387	0.836612	1.43288	1.96079	3.84652	3.97029	54.807	1.93281	11.2389	151.023	87.0843	65.6031
C4orf46	338.869	312.27	278.121	386.138	378.218	309.581	272.279	450.519	408.255	191.559	292.809	195.045
C5	32.6805	33.6359	32.9006	27.592	32.9353	31.3158	22.3264	24.2265	34.4992	156.848	62.4574	93.839
C5AR2	16.6164	10.0536	13.3128	6.55787	4.44423	2.39009	17.7462	3.91337	5.01384	69.4448	18.7549	14.6614
C5orf15	1390.94	1341.09	985.54	1222.65	1221.94	886.432	1330.82	1108.96	803.075	1656.7	1236.65	863.116
C5orf22	1162.61	1041.07	861.115	1343.64	1205.05	1214.73	1913.44	1398.08	1431.88	2904.01	1982.58	2222.43
C5orf24	1577.93	1693.92	1130.28	1755.75	1865.12	1333.47	1279.66	2187.49	1341.69	828.929	1264.89	756.914
C5orf28	221.388	248.307	150.272	165.435	172.248	107.47	110.068	165.647	76.5359	108.774	116.719	81.9212
C5orf30	1259.18	1582.89	965.321	2884.3	2577.73	2227.86	6176.45	4663.6	4248.82	10192.3	7368.15	6995.38
C5orf34	143.823	89.479	138.555	171.32	119.324	154.595	193.338	139.482	193.878	65.2475	94.3058	113.274
C5orf42	335.656	451.302	572.771	157.723	222.265	238.549	754.886	263.634	241.267	1565.18	1166.8	1404.22
C5orf45	168.816	112.327	145.775	25.1665	43.078	43.5337	8.77299	18.1093	8.56107	17.0735	17.2409	2.85512
C5orf51	1785.09	1712.85	1625.46	2112.69	2146.51	1847.02	2315.92	2757.9	1754.68	2683.67	2735.11	1908.18
C5orf63	108.9	116.749	107.169	99.1394	93.7474	141.081	153.626	101.132	112.408	273.438	169.08	288.383
C5orf66	86.1871	107.959	169.68	150.31	87.0695	291.172	111.537	99.7661	429.789	26.097	47.9478	221.744
C6orf1	63.6082	62.0052	54.6706	44.8198	56.2051	54.1084	22.2562	36.125	53.804	20.2462	22.5389	22.7405
C6orf106	3390.14	3692.62	3045.58	6303.9	6328.17	5408.47	12777.4	10092	8151.11	19504.4	18145.8	11413.3
C6orf120	993.88	964.29	791.59	1136.93	1227.89	896.194	2306.56	1580.35	1114.5	3314.16	2292.14	1899.26
C6orf132	4.08584	5.46656	5.63773	5.25631	3.22957	4.69564	4.46583	2.90739	18.4752	26.1479	1.60195	14.4331
C6orf136	418.802	347.787	419.168	451.119	429.377	488.717	325.706	456.864	562.541	90.1223	241.113	328.281
C6orf163	21.3566	15.0889	34.0957	9.82395	11.575	29.1565	14.8398	5.80322	21.0762	0	9.54852	19.333
C6orf203	357.143	356.974	225.878	224.93	247.774	192.013	134.571	218.853	99.033	76.1387	126.901	62.6901
C6orf226	38.807	32.0776	48.8836	68.3239	75.8477	72.339	138.664	103.118	159.147	149.761	152.138	232.72
C6orf25	50.4467	26.149	46.9363	58.4443	23.8311	40.2451	49.8274	26.0032	30.0131	95.01	35.4133	33.511
C6orf47	464.595	455.779	370.467	483.748	482.43	446.568	403.021	555.01	500.184	265.32	378.788	344.667
C6orf48	2649.82	1531.29	1746.58	1615.69	928.099	1343.4	1116.78	645.502	990.858	1019.52	441.58	824.333
C6orf62	2773.79	2719.12	2257.7	3351.44	3107.41	2345.87	8469.37	4514.65	3251.83	27401.8	13327.9	8686.61
C6orf89	6880.2	6947.87	5028.08	8462.25	8367.08	7109.78	18013.9	10950.8	9821.47	27987.2	18160.5	15059.3
C6orf99	12.2121	8.18295	6.11857	7.62835	6.53842	3.50595	14.6544	19.7341	5.68373	6.48714	14.9982	8.66657
C7	4.594	2.94238	7.05587	36.1232	3.8733	14.1022	31.2492	10.6582	16.0284	60.9665	17.606	108.33
C7orf25	157.968	117.545	153.486	146.28	106.321	169.031	111.47	93.9224	155.87	69.5088	100.548	82.0471
C7orf26	1241.22	1044.16	1023.7	922.52	1055.29	983.561	628.841	874.418	959.5	365.145	701.169	614.81
C7orf31	40.3187	35.3046	34.8212	22.3282	14.1998	13.3228	14.879	7.75097	2.46663	13.0615	12.8011	19.2627
C7orf34	22.7962	12.9614	51.6624	32.0084	33.9543	114.505	183.596	54.1053	203.816	301.755	197.699	610.442
C7orf43	388.786	407.997	423.541	322.938	425.647	391.145	179.25	367.435	262.936	143.568	220.762	252.995
C7orf49	1409.23	1425.76	958.279	1734.5	1699.84	1544.64	1643.01	1716.41	1834.13	1088.13	1363.34	1229.55
C7orf50	1308.47	1152.46	1183.53	728.94	969.497	760.583	246.93	527.494	318.991	203.408	279.884	194.738
C7orf55	204.948	237.292	212.945	129.055	279.764	215.427	204.845	239.962	187.459	117	241.868	309.679
C7orf55-LUC7L2	326.978	384.851	856.9	419.493	365.136	927.239	160.639	442.691	976.47	47.8599	380.53	597.552
C7orf60	168.953	211.007	265.316	102.457	136.208	234.265	205.349	172.468	230.573	1280.25	601.78	560.926
C7orf61	13.2055	14.6602	13.7931	17.6718	14.7729	18.1949	23.7297	17.4081	22.3995	69.2153	61.933	43.6241
C7orf73	1825.78	1949.59	756.923	3816.22	3829.22	2073.43	7180.12	5278.93	2565.03	13079.4	9559.55	6830.47
C8orf33	1986.14	2385.39	2004.47	1092.31	1875.15	1169.1	273.662	1006.43	479.072	374.123	489.17	216.885
C8orf37	73.9945	116.412	61.1874	35.4598	98.0969	62.7092	20.8291	67.8182	48.1093	34.8255	63.9944	28.8984
C8orf4	2.54771	1.25945	0.944471	40.0149	9.66594	3.93074	37.1576	20.3341	4.94802	117.302	28.7296	33.783
C8orf44	38.7284	39.0452	48.6316	36.737	19.3335	55.0217	139.72	34.8595	64.3145	252.009	95.7775	246.106
C8orf44-SGK3	13.2738	34.472	43.7301	50.5784	20.6611	29.7616	104.176	20.3488	40.6748	126.316	35.2213	48.1356
C8orf48	8.65377	10.4882	5.67922	2.62216	2.57504	3.93828	1.48534	0.967941	3.71781	0	3.18727	0
C8orf58	134.163	178.138	94.9251	37.4442	83.8515	22.2687	28.831	45.5814	11.2997	43.0385	49.7515	26.2721
C8orf59	1108.01	927.837	878.629	975.073	804.889	898.79	1190.19	905.915	828.783	1208.38	1036.92	970.864
C8orf76	338.896	345.599	340.558	332.27	326.261	386.227	466.277	395.83	430.32	524.74	496.92	541.514
C8orf82	943.317	665.486	729.341	310.97	395.724	252.274	202.159	183.018	168.182	204.236	189.983	98.9142
C8orf86	7.13638	7.13885	8.49291	9.84238	2.5786	17.2822	11.8935	14.5265	23.4861	34.7741	19.1648	16.8826
C8orf88	539.589	524.969	488.547	694.612	607.837	601.589	1507.2	1251.62	1120.47	930.528	1188.52	1014.98
C9orf114	1985.81	1796.23	1842.16	1313.65	1585.61	1377.86	803.599	1238.33	1123.04	583.606	774.771	717.297
C9orf116	23.2583	34.235	27.5668	5.13293	3.77483	4.69564	0	5.69564	0	0	0	2.62467
C9orf117	46.8665	57.9248	49.1389	19.6761	43.8082	25.1686	16.3467	29.0461	6.1878	4.34311	9.57287	2.41386
C9orf131	2.47696	0.423071	11.1694	2.61632	0	13.4183	4.49324	1.95068	17.2055	4.38203	3.22085	4.84958
C9orf142	596.118	532.479	606.188	392.793	528.861	523.353	158.489	320.838	256.029	138.066	224.813	116.638
C9orf153	0	0	0.953716	0	0.650719	0.793845	5.72969	4.83622	4.94222	96.0265	43.05	26.5132
C9orf156	533.778	460.404	327.088	453.808	484.382	387.097	591.385	368.861	316.917	1541.45	700.224	651.894
C9orf16	612.891	523.983	452.972	780.726	998.501	697.835	432.052	749.528	433.406	322.906	547.977	255.685
C9orf163	13.7708	18.9045	7.06854	17.0668	16.1255	10.201	5.94901	18.4041	12.3481	17.4002	12.788	14.4598
C9orf172	33.1613	34.0348	22.6053	28.888	35.4862	43.1343	25.2881	39.7183	46.8983	13.055	30.3849	19.2724
C9orf3	242.52	265.369	217.037	241.74	260.031	227.613	235.122	223.558	228.486	264.638	204.063	206.658
C9orf40	2218.08	1917	1487.57	4080.89	3684.07	2929.88	7470.71	5881.98	4743.88	10223.5	8836.2	6639.27
C9orf41	531.744	627.449	398.084	198.838	290.784	180.622	153.145	191.761	116.16	121.735	158.149	125.387
C9orf43	26.4763	31.4105	36.7842	15.1281	16.0721	25.6564	15.445	11.0676	14.0847	20.8788	21.5652	2.50659
C9orf64	937.348	1016.99	750.836	1033.79	1011.3	911.976	608.248	985.069	829.938	269.669	594.552	515.797
C9orf66	29.0769	36.1331	32.9736	30.1989	35.4825	24.317	37.1857	22.2801	19.7505	13.0532	17.5884	31.322
C9orf69	2023.66	1904.35	1230.53	1373.78	1871.54	1077.37	998.732	1558.42	1001.38	934.74	1110.82	713.289
C9orf72	170.361	155.403	190.008	220.376	162.337	215.273	152.393	150.673	207.657	139.673	118.15	89.7949
C9orf78	2567.47	2049.48	2085.12	5058.77	3700.6	4375.29	12071.4	5233.52	6611.09	37951.4	13074.2	19416.7
C9orf85	114.479	127.912	132.181	100.263	108.742	88.2989	99.485	123.873	107.912	117.074	132.171	120.891
C9orf89	61.4038	50.652	72.9079	86.3409	66.0994	121.244	83.0067	93.781	185.71	34.5663	71.3646	101.911
C9orf9	51.1216	38.8634	57.026	11.0985	13.4431	15.9286	8.87836	8.69324	7.51419	12.918	11.0561	9.73911
C9orf91	74.5331	139.564	191.403	22.9892	40.6742	46.9972	17.858	30.038	23.4214	65.3308	25.6131	21.6627
CA1	920.928	172.236	295.901	1211.22	102.103	129.657	1212.55	104.858	87.4744	1651.58	75.8479	135.218
CA11	15.7855	15.1053	25.0444	1.31127	1.93191	6.29249	0	2.9037	6.18805	0	6.37871	0
CA13	8.16664	10.9284	26.8157	13.1352	8.39166	22.7227	55.056	13.5647	25.8948	191.594	94.4234	173.341
CA14	4.58396	4.6161	6.60934	6.55714	1.93238	14.9322	2.9714	3.87163	13.6028	0	4.78615	2.41228
CA2	3386.36	3301.31	4556.99	3100.35	2789.55	4975.78	2107.8	2230.15	4550.8	1032.81	1654.7	2925.89
CA3	241.989	80.1748	64.7221	187.587	57.9851	66.0595	60.9311	31.9514	24.7483	17.3739	7.97818	2.41366
CA5B	128.692	160.622	183.265	108.404	140.796	151.071	150.34	135.673	157.683	130.723	152.163	134.726
CA8	1357.8	811.459	666.777	1794.92	767.338	1340.26	6966.37	1420.83	2795.96	23467.7	8837.04	8534.76
CAAP1	1216.59	1182.55	602.93	1105.51	1196.53	559.626	1319.3	1215.64	528.118	1633	1229.78	473.179
CAB39	3676.58	4105.52	3092.27	2930.94	3260.99	2574.1	3645.63	3629.1	2798.73	5944.83	4959.6	4308.42
CAB39L	78.4227	42.189	51.5206	68.6864	41.4281	63.8229	78.6854	39.0593	78.1544	39.4915	38.6243	59.7369
CABIN1	3423.24	6504.04	4885.48	3641.31	7182.41	5532.08	2967.21	6632.46	6035.1	1195.41	4538.9	3918.98
CABLES1	433.836	344.426	203.578	39.2774	33.5969	15.6148	16.7407	15.0199	12.2845	53.1084	8.86185	29.3164
CABLES2	549.192	540.945	453.072	1534.82	1629.87	1776.39	1349.59	2290.48	2800.48	352.695	1451.5	1131.57
CABP4	15.8236	12.1897	30.5764	13.7924	19.3662	21.1539	23.8087	22.2852	20.9608	26.128	38.4121	72.2212
CABP7	1.53057	4.20193	1.41273	5.90904	5.80703	0.784211	16.3632	1.9375	14.8091	60.9261	6.39715	28.9073
CACFD1	21.8039	15.8402	7.47806	91.5902	48.6603	43.5847	415.72	140.811	88.681	380.103	218.756	172.156
CACHD1	157.363	205.155	179.159	61.1317	145.836	96.1351	8.93568	40.7244	22.1928	34.8743	11.2164	12.0384
CACNA1C	35.6611	28.8748	52.0159	12.54	18.6121	27.34	1.49482	7.73147	14.7783	8.75516	8.04599	4.8276
CACNA1I	54.1697	16.4356	29.9764	683.412	958.842	1183.18	483.005	977.583	1223.47	331.214	532.472	727.678
CACNA2D2	100.55	86.8678	17.5833	63.7674	173.829	13.4569	9.02966	56.4625	4.98316	13.2157	31.205	4.68888
CACNA2D4	92.4224	92.9177	48.8833	120.877	109.136	151.888	156.282	125.977	135.538	135.059	139.323	199.715
CACNB2	13.2713	7.56603	17.8756	12.4788	10.9742	26.6384	20.8326	10.6581	22.1939	52.2557	9.60299	21.6664
CACNG8	26.052	26.9158	47.9013	20.3708	20.0271	43.8104	38.7086	17.4455	45.5567	100.258	43.2652	93.7919
CACTIN	1735.94	1766.77	1878.46	1365.64	1788.12	1491.64	1178.49	1385.33	1271.94	852.161	1025.64	1273.57
CACUL1	1421.87	1579.84	1299.5	898.829	1063.82	763.825	1159.63	1053.44	763.642	2553.78	1773.36	1828.19
CACYBP	7183.47	6502.95	7152.25	5086.99	5017.47	8502.7	3916.82	4035.13	8307.37	3365.57	3279.49	7470.07
CAD	8767.39	11447.8	10435.3	2481.21	5509.99	3048.57	632.518	1920.31	1006.49	751.396	1005.91	470.505
CADM3	0	0.422065	11.8181	0	0	50.3709	0	0.972963	49.5434	4.37212	1.60685	48.362
CALCOCO1	983.865	759.152	792.415	1946.69	1514.63	1910.78	19909.3	2906.23	4255.28	67339.2	28487.1	38276
CALCOCO2	846.086	1559.97	1760.62	950.969	1743.82	2236.21	1784.16	2497.07	3011.46	4087.32	4805.03	5091.37
CALCRL	4.10457	1.26734	0.944237	10.9107	1.94663	2.35929	14.9549	10.71	1.23768	63.8512	16.092	16.9198
CALD1	4.81496	1.7622	0.462486	49.097	12.1788	11.5548	42.1091	25.3873	24.2459	111.377	52.0325	47.6517
CALM1	6020.15	4232.22	3744.59	2673.92	2240.24	1898.8	3038.78	2018.34	1936.68	4490.22	2610.81	2267.46
CALM2	9712.45	9826.15	8626.7	11356.1	11651.3	8883.95	13685.9	17452.5	10638.2	10607.6	14266.3	10031.9
CALM3	13401.3	17977	15444.6	21001.2	24202.8	20958.2	38165	40600.3	40490.5	21727.7	38246.7	36748.8
CALML4	189.356	171.018	178.844	261.989	242.287	226.821	256.831	260.169	228.567	262.932	313.916	205.27
CALN1	2.04327	2.10284	9.86277	8.54258	4.52222	6.25917	14.8872	5.81629	8.61757	47.9489	4.8072	28.8552
CALR	18228.6	15372.1	12514	22205.6	18790.4	18340.3	26399	21233.7	21254.1	26519	21085.3	18978
CALU	1946.51	2047.95	1881.99	2707.62	2538.81	2531.32	2871.69	3326.65	3135.24	2084.95	2662.53	2313.41
CAMK1	55.4936	65.4528	68.6013	62.282	51.508	66.9313	80.2155	80.3429	75.5745	86.7935	94.0452	53.1475
CAMK1D	45.1595	63.6341	117.26	161.26	160.929	277.363	211.097	354.538	723.131	219.363	399.953	1197.54
CAMK2D	39.0197	49.7129	44.0814	14.5082	12.3611	17.3492	3.05244	8.23456	21.0007	14.7904	21.7392	20.4921
CAMK2G	590.103	592.157	607.409	266.692	304.885	255.917	110.374	163.475	124.069	99.6777	97.5718	65.7927
CAMK2N1	2.54886	6.29871	0.942664	11.8103	3.86815	4.70881	19.3259	18.3973	4.93985	0	12.7798	12.0499
CAMKK2	1123.41	1285.19	1389.59	423.009	501.06	531.321	309.401	494.409	431.161	190.734	374.603	279.451
CAMKMT	271.408	284.085	294.157	441.275	493.281	611.614	528.893	603.097	673.747	711.88	1001.31	1231.75
CAMLG	514.952	505.677	516.401	463.975	488.753	439.723	465.402	516.216	473.238	534.808	407.393	426.763
CAMSAP1	1430.69	1731.33	2041.38	1271.45	1677.6	1866.18	1056.98	1541.94	2299.15	963.234	1310.59	1702.89
CAMTA1	211.897	171.444	96.0812	339.326	246.875	141.219	349.529	380.056	196.687	110.612	256.785	106.591
CAMTA2	1004.44	1089.61	929.919	1185.5	1564.99	1117.17	1091.61	1512.87	1312.48	705.665	1100.26	963.63
CAND1	6214.44	6400.05	5130.07	7276.2	7050.73	5201.44	5430.09	7650.99	4922.72	3708.15	5506.63	3214.21
CAND2	134.404	134.947	57.0617	33.4282	30.3307	21.6617	1.58274	12.3281	7.23752	34.1027	1.7025	2.56011
CANT1	1474.22	1549.44	1087.94	1718.86	1920.12	1205.72	2858.32	2763.98	1898.63	3765.06	3346.7	2268.57
CANX	26590.5	27235.3	20329.7	14207.5	16574.2	12000.3	5858.94	10460.9	6306.85	4946.37	6315.57	3227
CAP1	1971.82	2078.4	1986.59	1794.44	1590.61	1646.19	2218.96	1951.04	1881.76	2792.15	2760.25	2208.11
CAPG	2.04676	24.8849	6.19558	14.4993	6.47102	1.5861	20.9067	11.6797	6.23848	91.5729	12.8112	14.5921
CAPN1	7958.7	6619.12	5747.52	15013	14841.2	12628	18920.7	17730.5	16000	14640.8	16590.4	15932.3
CAPN10	265.616	271.031	458.051	193.973	267.884	388.587	244.985	240.781	382.089	221.489	327.16	473.906
CAPN12	6.12286	2.1011	5.64974	12.4754	7.74344	10.1929	53.5557	11.6254	20.9759	121.867	78.3767	24.0864
CAPN15	3876.13	3497.76	3200.43	2688.62	3485.44	2695.53	1546.31	2460.31	2726.21	871.199	1503.42	1617.25
CAPN2	158.02	192.013	492.938	87.7163	63.9239	296.059	126.057	77.5182	125.227	93.2516	95.1757	157.974
CAPN3	4.03472	5.87078	27.5405	2.05902	3.26445	10.9884	11.4461	7.20472	17.3427	26.9166	10.0313	30.272
CAPN5	131.711	72.725	74.302	300.833	273.747	230.282	808.08	544.562	389.527	1054.02	1082.17	565.63
CAPN6	3.57252	2.94204	0.470563	16.4178	12.2634	10.1882	44.6368	24.2217	8.63332	47.8917	22.4018	2.40786
CAPN7	1258.39	1141.31	1277.26	1049.63	1134.36	1178.06	833.376	937.963	1053.95	844.949	834.032	1251.62
CAPNS1	4964.13	4727.83	3655.43	3280.23	3822.38	3101.47	3544.52	3217.83	2967.13	5045.17	4256.58	4111.83
CAPRIN1	13123.7	13911.3	11974.8	8405.61	9933.03	7386.11	4962.07	8269.15	6731.56	2939.2	5536.93	4755.52
CAPRIN2	665.369	569.775	1210.29	906.125	795.476	1428.94	827.204	870.802	1138.31	589.534	589.317	577.151
CAPS	19.77	11.3339	38.1099	16.4453	12.8218	41.3924	19.2195	10.5932	36.8681	18.0376	28.59	104.057
CAPS2	137.812	92.8327	58.7301	52.8972	69.6941	29.9746	38.5675	18.5098	23.6475	39.9951	32.203	29.0667
CAPZA1	5145.4	5168.16	4254.88	4027.51	4369.99	3159.86	2390.24	4351.34	2626.99	2501.75	3618.2	2052.9
CAPZA2	4509.74	4169.7	2875.92	7865.98	7009.2	5301.23	13288.2	10409.1	6673.12	19587	15420.2	11105.9
CAPZB	3089.62	2844.42	2322.09	3119.84	3008.18	2373.26	2427.13	2960.88	2400.36	1207.84	2088.72	1749.28
CARD16	68.5576	46.4113	51.2751	24.1135	11.0505	11.7865	8.97527	4.89886	3.5621	22.1949	1.50104	2.60411
CARD6	112.301	112.233	76.6689	89.3246	38.7341	46.2213	188.987	39.7265	38.2196	304.844	185.671	86.6604
CARD8	1325.13	1249.22	1376.53	1717.31	1652.5	1604.09	2760.8	2136.08	1899.46	3246.28	2180.3	2867.63
CARD9	62.2015	144.848	122.831	12.6089	26.6342	18.8916	7.14214	9.30461	2.83102	33.4128	4.60371	2.76122
CARF	173.309	165.496	186.397	161.557	151.19	208.339	186.023	173.241	213.564	102.928	162.434	155.331
CARHSP1	2123.91	1843.17	1435.8	4939.3	4254.39	3544.13	5986.49	6115.75	5167.07	3008.23	5340.75	3672.79
CARKD	725.365	748.057	696.052	600.145	699.974	876.952	594.834	798.672	939.231	762.724	769.332	1121.51
CARM1	3149.89	3187.99	2922.98	2569.76	3637.75	2576.17	3884.01	3403.21	2547.2	5196.07	5405.53	3256.92
CARNS1	7.14486	7.14448	6.58477	3.28333	5.80885	9.40037	1.48778	1.93752	2.46562	0	1.60021	12.035
CARS	1045.68	1026.74	792.885	1243.08	1465.98	2167.34	1133.59	1366.24	2924.57	1138.07	1251.8	3383.53
CARS2	1603.73	1453.11	1276.1	1161.84	1288.31	959.657	658.487	967.367	779.134	304.166	533.197	340.186
CASC3	3696.85	3489.8	2940.99	4803.26	4612.72	3860.45	11994.2	6844.66	6400.84	25603.5	15224.1	12519.6
CASC4	892.131	968.884	722.207	606.44	695.117	569.247	480.491	461.384	530.507	419.206	437.735	712.449
CASC5	2440.33	2403.88	1723.19	7616.77	6372.26	5159.58	11432.2	12656.3	9732.19	3995.31	9397.21	6408.32
CASD1	328.2	252.616	285.558	242.346	179.454	199.016	130.945	160.839	131.938	56.608	80.0209	69.817
CASK	127.69	124.233	137.462	117.505	96.8384	166.015	133.791	145.283	204.324	34.9136	99.3872	108.377
CASKIN2	42.7006	85.3889	45.1003	25.6399	28.2872	10.9142	11.8543	22.1896	15.9497	48.5742	25.5072	45.5209
CASP10	459.368	611.908	508.46	493.811	442.362	479.232	1690.11	578.981	695.144	4101.92	1873.18	2234.96
CASP14	4.59219	1.68089	10.8284	5.90945	3.87176	9.40866	14.8767	9.68787	8.637	13.0574	4.79864	33.7205
CASP2	2343.79	2654.17	2411.37	3170.52	3257.37	3449.26	2112.98	3598.14	3641.67	1245.11	2615.33	1862.09
CASP3	2971.69	1995.83	1886.91	1392.15	1224.37	1212.21	965.532	1027.54	1247.93	960.834	1072.29	1282.73
CASP4	299.108	244.509	268.622	63.5678	48.9035	64.6468	25.2433	18.3879	17.3649	69.3801	20.7025	29.0139
CASP6	888.302	748.304	870.537	293.195	238.096	344.583	121.988	129.276	190.11	133.988	75.7318	88.3561
CASP7	183.646	211.646	220.431	66.1398	71.5608	79.9082	21.8452	53.7948	45.873	39.2766	33.7738	37.8716
CASP8	370.689	364.455	297.829	120.604	160	124.543	401.568	123.015	213.99	787.649	547.531	1138.75
CASP8AP2	2530.53	2486.24	3434.67	5600.46	4433.61	7894.45	2729.67	5424.23	7637.36	867.7	2477.43	2510.06
CASP9	286.178	267.111	223.16	205.778	223.663	209.45	526.085	237.853	256.774	744.384	585.07	664.899
CASQ1	1.01902	1.2593	0.943788	3.2795	0	4.71374	16.3472	0.968107	7.4172	30.4118	19.1542	36.1763
CASS4	10.9299	9.02173	13.3982	21.3254	3.29628	9.5687	97.7365	19.7231	22.2041	226.038	60.614	40.9603
CAST	15052.8	12849.8	9466.6	15656.8	13771	10041.4	10399.4	12709.7	7446.3	7391.04	8061.92	5568.8
CASZ1	30.7438	35.0502	31.4445	139.077	102.243	177.9	206.381	214.344	385.233	75.0862	146.967	293.985
CAT	25684.6	22765.8	18968.6	49874.1	47007.4	46763.8	143547	83613.7	76723.9	326550	233577	165607
CATSPER1	3.56945	0.420005	3.29751	13.1254	3.8693	32.9459	10.4084	3.87362	14.8128	0	1.59819	16.8645
CATSPER2	2.59694	8.76002	4.98663	0	8.42752	5.45821	0	7.28514	0	0	9.19857	0
CATSPER3	12.2136	15.9389	17.048	34.0813	21.8816	26.7945	37.1263	29.035	37.1969	4.33724	30.2657	58.0119
CATSPERG	1.02078	1.26092	1.41152	7.22409	0.645479	3.13449	22.3192	6.78223	11.0989	39.187	25.6042	31.2999
CAV1	2.39528	0	0.497424	51.9473	5.44462	0	23.7468	21.4645	10.7609	75.3037	38.7892	7.6308
CAV2	35.4746	57.9747	41.7172	25.8652	18.7265	26.0219	24.6713	26.2922	37.37	80.1521	24.8652	85.1036
CBFA2T2	553.87	658.935	852.372	258.561	319.436	400.534	180.292	261.579	336.064	329.521	164.922	278.757
CBFA2T3	1037.33	1248.64	975.202	660.818	819.072	783.003	897.441	999.884	1163.36	1140.44	1654.52	1817.63
CBFB	55.6657	56.3059	64.4573	55.8565	8.43771	22.6297	37.0145	20.4635	11.1122	112.624	9.65309	28.766
CBL	148.67	155.201	153.051	311.503	329.522	277.655	370.743	485.591	434.526	200.553	367.03	264.494
CBLB	533.918	548.118	589.417	644.957	657.161	833.617	742.535	851.684	1085.03	696.747	693.02	1186.83
CBLL1	5556.34	6496.57	4071.96	2695.72	2832.43	1699.65	3086.45	2782.93	2153.49	5282.97	4251.97	3478.03
CBR1	944.82	784.335	548.502	407.245	454.028	299.042	241.231	307.51	249.277	187.355	235.223	182.204
CBR4	946.678	986.394	685.675	1083.54	1166.91	746.933	1022.15	1109.34	626.582	1336.54	1126.41	635.712
CBS	180.377	619.254	128.621	15.5804	233.792	33.0484	22.6313	34.18	12.6823	34.4167	26.8748	15.2777
CBWD1	642.334	774.785	823.183	378.406	496.019	480.057	315.881	480.967	389.256	342.206	571.219	582.008
CBWD2	758.688	649.864	626.694	582.501	664.999	421.397	491.958	717.496	340.193	773.295	715.017	390.932
CBWD3	59.1826	55.1224	93.6121	38.1273	63.1662	60.433	39.8912	61.2071	43.0088	21.3963	35.9906	49.461
CBWD5	484.186	373.576	697.184	268.924	241.745	468.057	271.913	258.01	443.888	182.382	223.669	268.409
CBWD6	38.2062	39.4559	59.5345	48.5342	23.8366	52.6974	34.1793	24.205	34.6521	17.3723	52.6503	33.7943
CBX1	2067.36	2001.48	1790.63	1421.38	1554.32	1431.56	715.623	1240.43	921.909	381.053	644.212	347.41
CBX2	510.44	611.332	379.163	185.375	261.292	153.341	107.916	173.767	122.145	140.843	105.102	75.4826
CBX3	10276.3	10496.7	7184.77	14431.8	13552	10259.8	14029.5	17784	12167.9	6007.9	12093.9	8773.01
CBX4	114.765	123.515	140.879	74.1785	106.436	108.273	34.2084	39.7151	53.0903	13.0513	15.9866	26.5072
CBX5	15480.1	15941.2	10160	22192.3	22919.6	16115.4	13673.2	26848.9	14826.7	5833.66	13575.3	6530.59
CBX6	2993.61	2894.67	2214.75	4664.96	4998.5	3528.47	3231.95	5277.37	4842.07	871.058	2607.28	2405.95
CBX7	271.552	210.167	118.543	1539.49	1174.88	848.512	3255.83	2901.92	2441.33	2390.7	3140.17	2696.27
CBX8	157.851	152.74	152.289	47.8641	95.949	55.103	8.91377	30.9774	18.5785	13.0218	19.1326	4.83056
CBY1	435.421	356.939	377.354	293.369	281.154	372.91	356.706	214.761	322.428	534.422	284.183	400.178
CBY3	9.13814	16.3382	11.4828	2.61827	4.49414	4.77261	2.96695	0	0	0	1.58557	0
CC2D1A	927.343	812.855	1182.94	1553.8	1479.38	2332.22	2184.26	1923.22	3606.13	1314.88	1963.42	2973.63
CC2D1B	304.347	247.23	427.205	118.911	102.038	229.373	44.6537	66.8661	162.629	82.7846	54.453	144.361
CC2D2A	9.05585	9.20996	21.1485	11.2306	10.1252	32.7787	17.567	19.398	33.6071	29.2492	23.2779	63.8183
CC2D2B	7.35763	1.732	2.09054	9.47215	4.65244	7.44409	21.4617	4.68145	14.0342	16.7393	3.29244	19.9106
CCAR1	3419.59	3539.81	4455.05	3622.58	3599.29	4047.82	4472.57	3971.33	3975.04	5097.58	4174.39	4622.36
CCAR2	1199.02	1184.51	993.483	868.265	901.181	944.861	485.104	605.579	787.87	265.637	348.914	536.839
CCBE1	6.63907	9.67119	15.5059	19.0533	8.39637	21.1329	17.8626	10.6602	17.2455	8.71525	12.8144	31.2743
CCBL1	408.226	330.263	270.418	660.088	560.005	524.799	682.464	648.917	614.88	435.018	539.385	448.916
CCBL2	1089.7	847.039	576.762	934.004	722.735	533.502	663.247	754.816	466.419	537.007	409.949	356.79
CCDC101	557.714	541.963	484.086	597.32	599.856	412.952	399.216	637.565	398.736	142.941	368.986	186.369
CCDC102A	90.7728	81.0714	95.6903	15.7525	15.4783	7.849	8.9227	13.5602	4.94051	17.397	15.9815	12.0521
CCDC102B	28.3859	57.7554	36.0477	9.08933	22.9683	19.3925	1.53288	9.98319	3.66205	4.30302	3.16259	2.48331
CCDC103	47.0543	32.3039	14.2703	16.2477	18.6376	6.33457	4.40094	8.77239	3.73771	0	8.03092	2.43012
CCDC106	135.574	138.565	139.229	45.2709	53.499	39.2875	32.7044	16.4625	24.7281	13.0381	25.5479	12.0611
CCDC107	94.3272	74.099	78.1634	118.261	138.084	147.771	213.09	213.213	208.962	121.895	198.001	199.158
CCDC109B	451.734	371.529	327.5	474.392	425.241	554.421	639.896	599.004	796.57	255.769	503.068	515.117
CCDC112	780.502	803.635	774.719	338.129	333.542	295.949	105.432	189.899	145.646	156.629	159.875	86.7905
CCDC113	131.143	111.642	94.3595	30.0433	27.3248	41.3841	40.8494	25.6111	43.8268	17.7138	19.5329	56.2606
CCDC114	11.2258	13.8678	25.8916	4.59638	5.80789	18.8157	10.414	8.71922	19.7401	21.7636	11.1976	40.9439
CCDC115	492.853	410.655	318.579	194.861	175.321	140.651	68.3816	65.85	91.495	82.5737	52.6921	69.955
CCDC117	2258.79	2541.14	2256.74	4328.93	4167.32	4667.04	8034.14	6595.44	6977.47	12581.9	9914.56	10258.9
CCDC12	910.493	828.659	887.463	873.702	868.085	860.325	1100.35	887.968	932.599	1125.32	1128.94	1280.15
CCDC120	165.745	209.748	192.036	40.7012	58.7258	60.5108	31.7281	24.0492	20.5253	41.4608	35.4095	19.9133
CCDC121	85.7793	84.4606	94.4564	131.19	123.096	194.38	222.606	135.353	274.286	206.065	202.648	339.731
CCDC122	18.3488	16.3762	12.7423	9.84168	23.205	9.42854	47.5708	30.0202	19.7815	78.231	68.6628	86.837
CCDC124	2597.26	2025.93	2760.46	3062.79	3224.38	3512.19	2648.58	2749.75	3095.68	2625.98	2297.81	2853.84
CCDC125	340.285	291.186	259.042	273.001	207.26	197.553	167.638	226.302	125.137	131.799	141.891	123.46
CCDC126	48.4483	82.3341	46.6621	55.7918	50.9518	29.0388	46.102	62.9592	35.8158	39.1455	81.5112	38.5643
CCDC127	307.943	258.832	349.81	175.673	202.765	287.541	100.996	150.025	290.034	147.503	192.802	681.467
CCDC13	3.06083	2.94113	7.53628	5.2521	3.87095	10.1968	13.3872	2.90614	13.5776	52.2151	38.3766	38.5485
CCDC130	448.194	398.279	680.701	409.204	469.55	897.784	671.606	543.119	1089.48	894.43	684.234	1224.17
CCDC134	198.863	241.049	290.735	262.676	312.592	482.234	414.106	351.15	640.93	290.409	289.716	614.615
CCDC137	1380.95	1370.28	2051.31	1274.96	1462.13	2226.85	826.624	1165.04	1875.03	482.519	747.48	1015.31
CCDC138	603.364	718.709	490.791	371.717	340.431	242.446	170.199	297.499	166.507	114.44	130.87	80.506
CCDC14	1850.66	2004.15	3239.18	2450.43	2468.55	5260.55	2326.95	2488.93	5320.64	2209.71	2386.03	4325.26
CCDC141	18.3901	22.29	38.9764	18.3997	23.9039	38.3323	35.7316	50.3986	41.861	91.5431	65.7016	60.121
CCDC142	230.745	245.917	188.113	300.83	348.634	213.056	492.582	437.004	305.713	461.668	388.996	462.141
CCDC146	7.65445	12.1874	12.7087	3.93992	5.80825	7.83896	2.97554	4.84412	7.40171	4.35306	4.79943	9.63307
CCDC15	1054.02	907.486	579.578	1653.74	1348.5	1086.74	1188.92	1647.15	1299.64	404.968	960.259	585.015
CCDC150	59.2041	66.4078	206.089	65.0161	50.3465	149.676	50.5897	58.133	167.721	26.1241	41.6058	74.6398
CCDC152	179.128	260.152	240.953	112.294	146.508	138.729	56.5382	87.1967	66.6058	74.0098	41.6002	132.441
CCDC154	14.7802	28.1298	34.8925	15.0886	14.8247	22.7671	4.45915	10.6501	7.41222	0	3.19393	2.41055
CCDC157	81.1216	114.714	80.0518	91.9193	160.018	172.521	203.799	233.47	208.556	161.022	283.081	199.938
CCDC159	89.9378	70.3904	67.9489	73.3273	79.0372	73.5089	32.6377	50.2983	50.9804	77.9118	77.8659	82.3533
CCDC167	335.87	268.284	192.16	1063.56	777.961	595.24	2247.19	1560.56	1180.81	1794.35	1659	1282.14
CCDC168	8.17586	5.04783	16.8926	6.57263	10.9862	15.6353	22.3366	12.6008	23.3778	0	4.80981	16.8259
CCDC169	378.679	326.131	127.853	166.045	169.476	20.9814	59.9152	103.106	11.9809	13.9412	28.3389	5.52111
CCDC169-SOHLH2	34.6775	42.0037	214.809	10.5011	0	46.2814	0	0	0	4.34958	0	2.40926
CCDC17	10.1523	5.85412	14.274	9.26884	7.80586	25.7977	105.106	14.6562	39.3647	246.754	81.1212	369.669
CCDC171	114.863	127.793	114.747	85.3887	71.0185	67.3626	32.7397	93.99	65.3331	43.5539	30.4156	2.40696
CCDC173	50.4708	46.1967	58.4903	170.616	95.4205	166.496	1229.6	277.953	249.635	2208.53	1204.43	918.74
CCDC174	539.265	484.478	697.436	560.04	569.082	768.546	1227.23	643.247	1044.07	2241.17	1511.3	1958.5
CCDC176	134.191	152.959	149.252	78.7915	62.592	69.7839	507.287	83.315	90.0753	3686.42	1853.81	1370.54
CCDC18	530.665	563.148	507.601	733.823	739.509	724.537	730.946	989.944	752.378	312.294	670.945	653.77
CCDC180	41.8646	8.40744	18.3253	7.22515	0	39.9171	0	0	0	0	6.40489	26.4609
CCDC181	13.7585	8.39654	17.0016	4.59198	7.73327	0	1.48858	0.969768	3.7098	4.3516	7.98159	2.41616
CCDC183	38.2059	38.6162	64.7329	28.8581	25.1249	35.3942	25.2628	40.6643	56.9292	17.3721	22.3362	45.8641
CCDC186	229.815	225.802	217.551	394.864	311.312	386.653	2049.74	712.294	836.404	5878.45	3001.77	3615.78
CCDC22	947.903	923.633	848.237	725.867	984.045	773.305	147.213	390.323	248.315	156.548	193.34	77.1455
CCDC24	6.61786	4.61494	9.93749	20.9778	9.65681	32.2906	86.1518	40.654	84.2621	338.451	186.468	205.369
CCDC25	1528.24	1490.13	1264.9	1647.24	1645.57	1362.88	1679.69	1753.75	1237.9	1597.38	1765.44	1438.71
CCDC27	14.2747	10.0793	9.43378	12.4682	18.0526	17.2777	31.2233	13.5587	12.358	65.213	14.3766	24.1137
CCDC28A	467.883	406.985	453.703	723.133	656.735	817.331	1553.82	872.16	972.535	3970.87	1916.01	2176.59
CCDC28B	849.492	721.107	678.276	1098.46	1019.44	1098.69	636.559	817.189	874.488	271.77	477.447	475.949
CCDC3	2.31621	5.24624	2.13907	16.7471	3.90064	13.4509	27.6358	1.79963	4.58315	32.3435	8.91496	22.3679
CCDC30	10.7148	8.4043	13.6541	9.19231	6.45275	12.5456	8.92584	0.968777	2.46784	21.7615	6.39791	14.4522
CCDC34	1825.73	1413	1365.27	3264.31	2622.52	2840.4	3214.56	3292.38	3624.85	946.394	1879.91	2459.37
CCDC39	26.5416	12.1894	10.8204	34.1515	18.7199	13.3202	13.392	11.6269	14.7971	56.6073	16.0039	12.0376
CCDC42B	4.58019	7.54905	15.6031	4.58726	5.14873	13.3783	1.48484	2.90267	27.2403	0	1.5934	2.41445
CCDC43	935.017	936.739	1013.95	679.136	636.134	731.607	705.786	529.773	554.044	543.722	513.904	585.381
CCDC47	4411.7	4374.56	3508.21	4321.57	4213.75	3457.48	6680.28	5352.84	4296.35	9350.92	7442.82	5367.72
CCDC50	1119.63	1155.62	965.016	599.888	699.324	875.957	194.745	377.721	411.551	192.406	133.421	199.955
CCDC51	816.569	864.396	764.085	432.798	518.031	417.307	188.267	387.816	274.595	129.15	244.848	150.318
CCDC53	228.551	183.872	225.892	233.698	188.205	313.272	219.488	229.207	342.157	259.69	168.297	399.833
CCDC57	189.283	263.043	411.564	86.6665	183.246	186.638	11.9006	90.0941	58.0011	30.4635	57.5754	43.3603
CCDC58	480.299	430.556	454.006	226.124	221.254	194.278	85.5667	142.832	73.8567	94.9802	117.186	73.2308
CCDC59	1299.71	1008.05	1334.57	955.44	762.587	1321.2	1031.16	777.395	1025.17	1020.29	585.313	1178.36
CCDC6	2702.95	3062.26	2557.9	1403.97	1613.29	1241.52	961.562	1034.98	643.089	867.092	647.059	517.274
CCDC61	386.729	354.737	404.737	194.822	237.129	245.295	138.223	183.005	220.201	86.8862	137.256	159.27
CCDC66	556.001	496.806	411.245	439.149	478.525	595.123	424.233	599.515	647.102	591.585	446.009	735.1
CCDC68	289.805	246.426	249.195	1191.52	706.715	970.317	4323.69	2458.69	2532.33	5526.18	4358.51	3176.85
CCDC69	980.823	1059.49	910.724	666.519	814.473	768.168	714.146	754.724	864.713	748.761	739.151	1078.86
CCDC7	24.7014	19.7259	30.9732	19.0504	19.9952	15.8091	26.0004	33.3722	30.1591	0	2.54639	1.91883
CCDC71	773.952	755.641	597.452	505.086	530.308	389.972	483.031	469.611	421.862	425.73	501.128	424.732
CCDC71L	658.049	603.243	418.998	589.189	642.407	701.015	3668.38	840.102	1572.87	10270.3	4596.1	6156.86
CCDC73	9.69851	9.24752	8.9373	16.4197	9.68332	7.051	10.4165	0.968931	12.3294	4.35479	4.80168	7.22191
CCDC77	653.946	669.578	920.688	628.981	638.186	1088.75	673.952	778.949	1167.42	512.966	597.706	818.753
CCDC78	15.7764	25.1619	52.439	7.86334	5.79242	4.71811	0	6.77186	12.3727	0	3.18734	4.82594
CCDC8	810.351	989.699	315.364	216.696	313	108.178	83.3152	124.978	94.9885	134.945	91.1892	89.1059
CCDC81	9.96804	10.6228	24.2777	5.10718	13.1743	19.07	4.8445	11.3039	13.2042	14.1691	13.9937	15.702
CCDC82	526.422	500.386	477.693	724.751	598.66	622.098	771.953	909.595	785.145	609.115	671.509	566.239
CCDC84	37.6418	72.1215	48.8247	88.4526	108.072	97.0174	112.83	226.435	134.02	104.032	198.976	215.258
CCDC85B	892.613	1009.62	981.022	386.538	639.989	388.161	118.759	261.259	192.387	151.689	143.235	99.1797
CCDC85C	24.5113	30.6936	26.3183	21.023	16.7912	13.3083	5.95384	3.8763	20.9445	8.7142	6.40626	16.8421
CCDC86	2272.73	2442.17	1966.04	633.809	1050.68	516.987	202.177	461.926	187.921	252.081	298.608	137.49
CCDC87	8.16218	6.72246	5.65109	9.84747	1.29031	5.48959	20.824	0	4.93645	26.108	11.1935	9.63572
CCDC88A	2807.83	3082.19	2955.35	2123.85	2006	1853.8	2284.25	2293.48	1873.02	1736.32	1978.19	1748.57
CCDC88B	25.5288	9.24915	20.6855	285.752	147.869	741.562	471.795	200.587	1415.99	553.242	326.643	2035.89
CCDC88C	683.414	1084.97	1379.11	316.054	919.216	898.285	175.666	631.892	566.484	156.905	520.704	324.707
CCDC9	727.912	629.479	821.922	936.34	1000.5	1406.92	1195.3	1158.25	1801.01	1608.31	1571.52	1734.08
CCDC90B	852.064	698.784	656.864	757.491	686.878	620.206	1524.05	715.37	622.22	3387.89	2042.94	1268.2
CCDC91	513.988	449.011	371.531	790.851	630.033	661.8	1320.47	1000.51	889.458	2574.41	1390.17	1554.93
CCDC92	110.665	70.8895	80.0801	37.8091	22.5654	40.3515	20.5027	17.2592	27.8588	36.8826	33.8758	23.0398
CCDC93	475.499	654.316	613.544	351.521	454.734	406.939	208.409	408.007	370.721	161.25	248.311	211.679
CCDC94	837.743	690.458	734.779	715.105	760.79	796.572	1099.02	725.905	872.709	2082.18	1327.14	2158.21
CCDC96	11.7253	9.65916	16.9818	9.8431	14.1838	15.7078	13.3812	18.4009	25.9532	4.34737	6.38934	33.7604
CCDC97	972.109	951.872	777.595	848.393	878.331	600.471	1212.53	873.878	547.732	1458.27	1219.04	854.942
CCHCR1	1110.12	1003.24	1472.33	1323.89	1237.1	2004	976.695	1199.19	1963.28	427.783	767.183	1035.32
CCL14	6.59451	0.839467	0	74.3291	6.41454	10.204	49.0259	33.6656	16.6216	275.247	56.7694	66.4683
CCL16	5.09146	5.03504	20.8142	11.8013	5.795	27.5568	44.5659	11.6161	45.8352	125.861	62.1713	113.533
CCL22	6.63221	12.6054	19.78	8.53503	12.904	21.1754	25.2879	2.9062	25.9179	39.1646	31.9837	52.9997
CCL28	65.4363	60.087	82.7507	68.1291	66.6159	88.0109	89.42	64.8543	125.665	111.268	108.608	174.605
CCL5	15.2581	11.7396	17.07	12.4477	10.9343	17.3573	35.6273	18.3848	31.031	52.0066	35.0123	70.1529
CCM2	402.642	298.896	301.869	689.847	496.953	467.747	1069.14	883.04	893.074	542.685	789.955	629.106
CCNA2	9052.18	7666.99	5803.71	20038.4	17974.3	13465.9	21896.6	27774.7	18044.2	7592.71	18116.3	11133.6
CCNB1	5871.42	5178.22	4150.47	8146.26	8702.59	5869.03	8742.47	11717.6	6328.66	2699.79	8076.36	5119.4
CCNB1IP1	525.022	538.579	666.592	170.047	218.39	302.556	79.6058	124.171	162.969	90.4429	74.497	118.814
CCNB2	5382.25	4676.64	4599.32	9250.93	8811.28	8947.01	10583.7	12230.3	10237.8	3850.14	8448.74	7586.31
CCNB3	3.06752	9.74283	2.42178	6.20206	11.0841	11.6528	5.47922	12.4762	5.29013	0	19.2386	8.93148
CCNC	1270.99	1250.52	882.666	1398.26	1152.69	761.485	1475.2	1298.72	701.634	1933.51	1380.89	795.315
CCND1	7.14687	21.4387	2.35149	23.6457	10.9754	3.13327	49.1089	18.4103	3.69825	178.566	25.6123	28.8844
CCND2	2533.66	3298.38	2836.89	229.302	297.113	295.059	44.6575	88.1899	43.111	148.166	36.8433	16.8392
CCND3	4028.4	2489.44	1787.07	24260.7	21869.2	21913.7	13120.5	23696.1	24614.8	4034.03	11422.8	10013.9
CCNDBP1	3211.27	2880.3	2465.15	10269.8	9059.01	9654.02	36903.4	16669.6	15536.8	124705	60312.6	48586.7
CCNE1	3041.52	2785.01	2360.19	5045.81	6791.29	5471.17	1962.17	4192.99	3660.25	769.171	2069.14	1379.93
CCNE2	851.352	769.274	591.231	2970.55	2143.04	2827.31	2376.84	2861.49	3336.89	813.599	2313.5	1390.3
CCNF	3457.04	2814.35	1630.99	11704.6	10396.2	5467.57	14430.6	18778.5	11103.4	3627.94	11973.7	7230.73
CCNG1	4559.95	4693.2	3983.4	3187.97	2890.65	3025.71	3067.02	3111.45	2481.27	4588.13	3776.41	2718.56
CCNG2	26.0423	37.42	36.6605	21.0225	10.3327	16.4407	43.1643	23.2575	28.3385	60.9966	24.0222	127.525
CCNH	1088.16	1045.34	1165.31	965.119	845.383	1064.4	982.082	1007.32	964.565	1117.15	943.436	1093.72
CCNI	4836.35	4908.28	4031.42	6202.56	5884.98	5245.36	16726	9047.91	8324.12	49561.7	26661.9	19351.3
CCNI2	11.814	19.557	12.813	1.98322	3.8213	3.15193	2.99484	2.92563	0	0	3.15677	0
CCNJ	1436.52	1672.2	1454.77	477.057	461.029	509.295	117.393	213.348	248.425	152.202	105.489	144.221
CCNJL	28.6712	47.9752	30.9521	15.7924	12.8597	16.4016	83.0087	13.5137	20.8947	192.487	60.5688	71.9833
CCNK	2314.59	2186.67	2445.56	2708.43	2595	2875.72	5227.8	3384.45	3894.38	7086.5	5652.54	5533.05
CCNL1	2098.28	1834.37	4206.68	2303.65	1870.51	4921.86	3240.65	2427.54	6941.77	3577.71	2589.4	10018.3
CCNL2	1151.42	1081.25	2510.79	1036.31	1060	2295.39	1196.76	1069.87	2983.37	1686.5	1460.11	4465.83
CCNT1	2304.36	2449.27	3116.14	2573.16	2773.21	2979.17	2819.37	3210.23	3101.78	3369	3329.32	2441.65
CCNT2	836.989	1003.32	1533.52	1005.14	1248.09	1693.43	1070.02	1653.64	2026.89	930.412	1421.72	1939.91
CCNY	2174.69	1965.47	1653.85	1834.58	1604.3	1469.27	1466.91	1625.47	1472.16	1064.32	1480.94	1464.01
CCNYL1	438.561	380.222	244.202	529.491	459.161	342.761	1028.56	687.524	414.947	1463.78	960.805	679.461
CCP110	2505.21	2166.02	2487.77	6405.05	4218.35	5093.69	9258.23	7631.3	8010.26	4067.35	6168.69	5449.37
CCPG1	465.243	389.255	449.219	735.133	690.722	630.991	1709.79	793.085	694.262	3277.92	2222.35	1683.79
CCR7	39.783	23.5289	4.84124	154.28	128.361	59.3868	62.4744	99.7976	79.1242	39.1456	62.3623	28.9486
CCRL2	122.675	112.404	61.8453	396.784	233.678	200.398	3794	585.305	526.132	12302.8	4182.47	2357.87
CCS	1035.84	872.203	1120.04	1220.84	1218.7	1426.52	3996.05	1418.87	1526.3	13362.3	6649.69	5802.77
CCSAP	222.11	320.367	231.278	319.921	325.456	289.709	428.647	558.165	437.455	169.903	440.358	368.171
CCSER1	12.8726	15.7407	109.029	2.0931	0.685759	14.7543	4.74228	0	2.61974	4.62594	0	15.3447
CCSER2	69.9129	67.3421	48.7443	83.1914	51.7394	65.2457	149.463	93.7002	146.503	233.441	139.82	118.647
CCT2	14005.8	13515.7	12486.1	18972.2	17764.2	16985.6	15903.2	16980.2	15038.3	16683.6	13723.1	13696.1
CCT3	15326.9	15457.3	13476.3	12002.5	14344.7	12367.3	9248.36	11442.9	10236.5	9316.4	9447.18	9858.16
CCT4	11683.1	11385.6	9986.23	9321.96	9473.15	9573.52	7116.41	8441.84	8764.11	6168.24	6375.28	8017.35
CCT5	12483	12541.6	11065.9	10038.3	11106.8	9783.03	7258.96	10588.4	8869.98	4051.65	7612.39	6324.89
CCT6A	14247.8	14174.1	11116.2	11232.3	11021.3	8903.71	8549.23	10818.2	8002.73	6371.31	7993.21	6064.28
CCT6B	28.7226	14.2916	34.825	17.6882	9.97798	15.2229	14.2342	4.95945	15.2094	13.5534	8.29842	16.1734
CCT7	14480	14022.9	12302.2	11278.2	12312.7	10466.7	9067.58	10062.9	8646.6	7903.58	8898.59	7858.28
CCT8	11851.4	15230.5	10226.3	10447.5	13019.3	9319.45	8227.92	11500.2	7462.87	8549.71	9617.29	7208.18
CCZ1	1872	1834.56	671.095	2316.22	2115.48	899.41	2440.46	2302.57	837.502	1711.66	1966.28	755.324
CCZ1B	593.611	447.102	1155.11	679.592	434.963	1573.9	814.489	576.131	1698.44	764.624	429.341	1747.09
CD109	56.7909	46.1907	102.564	34.5092	9.13385	21.5498	34.5804	10.7664	29.8413	74.8363	19.4191	34.0006
CD14	4.31143	2.56005	2.4049	72.6708	6.54777	6.40436	96.6802	18.7026	16.3023	331.01	38.9072	54.0362
CD151	675.853	537.966	653.025	577.906	476.071	690.948	709.897	592.032	1118.41	256.222	420.517	758.428
CD160	0	2.51601	1.41694	9.8285	7.07926	4.7171	13.3616	8.70593	22.2662	0	23.9045	43.4256
CD163	3.57452	0	2.82317	33.5089	1.29161	1.56738	29.7726	2.90788	0	121.982	1.6012	0
CD163L1	0	1.6814	1.88061	15.1064	2.58241	7.04786	8.92847	13.5645	7.39445	74.041	9.60498	12.0324
CD164	10261.3	7939	6090.93	6548.4	4974.13	3635.75	9415.08	5779.75	3777.42	17533.7	9829.03	5961.74
CD1D	54.6129	44.133	32.4632	21.6726	16.7828	29.7763	8.92784	8.72008	13.5647	8.7085	9.60195	12.038
CD209	7.65619	10.0877	15.0546	6.56757	13.5557	11.7532	19.344	9.68906	17.2634	34.8351	43.2104	48.1506
CD226	4.92155	3.64748	2.27169	45.5929	26.7639	25.7671	3.39721	19.626	16.6683	16.7876	6.16916	2.75333
CD244	11.8173	6.48918	15.4707	13.3081	3.53401	5.3037	63.5664	31.8497	7.15373	133.452	47.8372	48.8649
CD27	6.09763	8.37672	8.98929	1.96338	5.14085	10.235	2.96582	7.73191	3.71603	0	0	19.3165
CD28	2.55263	4.62426	4.23203	2.62743	5.16524	10.1818	14.8822	4.84493	13.5585	34.8454	11.2066	14.4409
CD2AP	1929.66	1836.93	1524.27	4613.75	3339.35	2852.93	9887.53	7362.9	5832.93	16041.8	11157.3	8481.72
CD2BP2	1525.13	1425.41	1346.78	1929.28	2013.21	1908.78	1819.45	1870.36	2226.68	1184.42	1576.34	1880.53
CD300E	5.61379	5.04338	4.70596	3.94018	5.8088	9.40504	4.46359	3.87543	3.70021	56.5969	24.0007	36.1194
CD302	241.375	259.607	183.577	65.8342	35.946	39.5522	48.2591	63.799	39.9871	208.226	63.0145	42.1623
CD320	1711.51	1745.69	1863.59	386.659	610.68	351.005	88.942	265.842	113.645	211.409	157.392	55.3741
CD34	10.8035	1.27122	5.22792	60.4983	4.55431	18.2023	124.511	42.0116	19.9262	371.672	141.147	117.813
CD36	50865.8	39498.9	16504.6	78372.6	62949.9	42899.6	148005	71996	46653.4	208942	112249	81062.6
CD37	85.9408	67.3187	105.099	34.6279	7.69746	14.1602	32.9926	0.964963	14.8517	95.8204	14.285	29.2028
CD3EAP	630.672	772.753	529.487	176.643	332.918	168.531	69.9046	186.979	62.9345	108.852	145.616	36.1279
CD4	152.805	355.519	132.581	205.288	61.4643	18.9072	146.084	52.3227	14.8767	636.815	78.534	73.9132
CD44	1519.11	4153.56	2648.69	1024.07	3585.37	2168.34	3664.31	5446.29	3968.32	10786.6	19537.5	14208.4
CD46	2159.77	2457.1	2565.63	1597.38	1826.04	2203.21	1541.05	2095.76	2172.5	1662.76	2051.82	1779.9
CD47	2850.74	2756.98	2136.26	3855.8	3423.63	3022.82	7493.21	5375.65	4312.56	8193.97	7141.52	6074.66
CD53	21.8975	12.1698	30.7387	24.261	1.28797	6.29672	29.7127	18.3939	6.19207	86.8161	22.3226	14.4902
CD55	557.387	574.597	814.996	633.903	582.797	1079.4	4366.07	1011.97	1956.15	27034.8	12545.7	12629
CD58	553.292	395.285	418.252	1358.89	799.267	1300.26	1515.04	1062.41	1464.3	770.24	900.92	1132.07
CD59	3061.3	2762.89	2668.54	4691.44	3917.85	4319.23	16171.6	8422.84	7839.83	35216.2	21912.5	18113.6
CD5L	2.55375	0	0	45.3616	1.93778	0	31.2801	0	0	82.7577	1.60042	2.41537
CD63	2286.32	2055.17	2187.6	474.43	391.558	331.203	125.88	128.823	78.6383	374.598	110.273	75.1445
CD68	62.9435	50.4435	93.2952	92.7951	53.9239	67.3467	88.839	54.0187	34.5019	209.405	46.1117	40.8639
CD69	5.60302	0.839429	0.472598	25.5771	3.86502	8.65345	22.2894	10.6498	27.2316	43.4251	12.7617	26.5562
CD7	15.7797	32.3081	29.3993	11.8014	2.57491	5.52331	5.94229	0.968269	1.24139	39.0402	1.593	0
CD74	203.187	188.615	190.528	249.571	33.2111	51.2566	271.964	55.8911	82.9607	1006.09	185.246	167.144
CD81	1147.14	1465.38	1147.77	302.951	329.309	202.126	144.536	191.427	99.2998	359.011	118.442	106.523
CD82	7633.45	5955.6	6180.98	4988.11	5347.5	5416.57	1408.34	2669.12	2433.23	929.086	1521.08	845.54
CD83	111.63	93.6203	110.13	122.383	81.7312	108.538	182.981	169.443	111.275	281.062	274.481	95.9472
CD84	154.992	353.041	153.657	70.8445	70.9245	47.0106	47.6768	69.0195	61.0627	122.206	84.4287	62.6133
CD8B	19.5178	18.148	29.7822	61.4484	125.581	163.172	23.3647	147.681	166.448	0	75.2018	59.9416
CD9	0.508796	2.09691	0.947544	37.3529	5.79097	3.94195	26.7273	21.2907	11.1633	104.065	31.8482	7.25352
CD93	8.17163	4.20504	3.75853	152.432	49.7352	111.914	261.995	134.709	171.205	514.239	153.786	202.065
CD99	1177.58	1369.48	1219.11	1367.95	1467.55	1264.86	1249.6	1295.24	1414.63	1358.45	1002.47	1165.44
CD99L2	1132.64	1002.13	978.631	1505.69	1152.18	1399.37	1823.57	1475.28	1838.74	831.197	1039.97	1255.79
CDADC1	392.12	336.227	418.566	394.043	386.042	406.967	383.005	442.895	423.88	256	316.75	235.215
CDAN1	1799.19	2014.57	2563.84	1114.07	1605.18	1816.09	836.407	1490.33	1965.79	296.206	909.411	1174.44
CDC123	1923.24	2043.54	1813.73	1237.91	1467.58	1150.85	946.349	1011.61	739.415	868.124	870.54	533.773
CDC14A	387.778	464.137	610.237	149.819	228.111	327.015	110.463	139.511	167.587	83.3915	96.4493	108.213
CDC14B	129.862	171.604	132.33	24.6419	36.1638	18.3373	7.5775	15.6904	5.01893	4.43595	14.6746	4.90044
CDC16	3188.83	2516.79	2351.99	4004.92	3090	2947.04	7151.17	4266.25	3463.06	12867	6963.23	4649.24
CDC20	10893.8	10590.6	8554.12	12950.5	17813.8	11859.3	13670.8	19088.3	11558.7	4485.78	11329.2	8242.12
CDC23	2244.57	2265.01	2129.88	2003.97	2256.6	2100.46	1795.62	2208.84	1876.67	2058.73	2026.65	2114.74
CDC25A	4219.4	4001.35	4272.74	7025.13	6406.78	6938.65	4871.64	7692.88	7219.3	1376.94	4202.78	2907.29
CDC25B	932.153	884.654	690.681	2873.52	2708.95	2125.32	7379.47	6264.37	4827.83	2801.68	6154.92	4762.49
CDC25C	427.445	333.395	395.008	819.866	668.317	941.838	1098.49	1184.46	1541.84	416.633	848.035	1195.01
CDC26	662.505	580.879	618.105	675.479	614.555	685.983	1307.03	603.177	767.075	2517.75	1220.4	1536.76
CDC27	9459.23	8038.28	6835.68	25016.6	21449.8	17575.1	53753.6	40799.2	26804.8	98413.1	71807.1	49110.2
CDC34	2201.09	1774.17	2074.33	3945.65	3430.56	4673.16	14003.6	5103.91	7130.75	54799.3	27520.1	27245.9
CDC37	4616.33	4333.51	4793.69	4585.48	4938.15	5462.81	4203.75	4665.57	5738.56	3456.58	3793.36	4642.58
CDC37L1	374.591	311.008	359.539	430.791	269.785	335.449	889.74	332.318	373.725	2176.79	603.213	850.016
CDC40	1803.8	1818.74	1502.16	2300.62	2150.2	1895.39	3764.64	2840.84	2406.99	4720.17	3789.73	3139.4
CDC42	6513.34	6132.79	5466.22	9042.65	8070.22	7395.5	16698.8	11915.3	10117.7	31884.2	20570.6	18305.8
CDC42BPA	4027.08	4731.4	3747.05	4165.43	5082.81	4460.94	4460.43	6263.47	6028.26	3923.52	6540.16	6130.04
CDC42BPB	324.822	482.318	338.738	812.754	934.634	895.311	3514.6	1372.28	1686.19	8933.81	6045.72	6557.48
CDC42BPG	46.4626	46.6663	130.223	14.4519	10.3315	27.407	5.95327	7.75218	19.7177	21.7813	4.80361	24.0648
CDC42EP1	1.01943	0	1.41488	13.7782	6.4462	8.63768	13.379	15.493	11.1207	34.7738	43.1217	28.9322
CDC42EP2	22.4268	28.5538	24.0675	38.0551	29.0069	27.4987	11.8929	26.1469	33.3799	17.3852	35.1311	16.8844
CDC42EP3	21.1765	25.784	82.2352	20.8632	14.8507	117.01	12.9193	11.6735	26.7885	38.1662	15.4457	15.812
CDC42EP4	4220.62	4145.43	2794.84	3110.94	3427.06	2894.88	4299.28	3698.79	3932.49	4400.19	4157.05	3160.2
CDC42SE1	824.786	862.481	868.339	689.351	749.782	814.965	568.026	660.402	678.746	679.393	610.462	679.374
CDC42SE2	1484.85	1438.64	1335.14	1111.94	1080.41	1103.71	826.073	1118.16	950.214	947.985	1037.25	827.036
CDC45	2186.01	2031.29	2179.96	2928.88	2581.87	3313.66	1546.39	2341.76	2662.25	587.06	1417.94	940.84
CDC5L	3617.36	3408.1	3095.38	4791.65	4361.05	4057.34	4234.99	5193.49	4467.63	2828.19	3623.39	3163.42
CDC6	4115.39	3941.12	3756.52	7636.03	6861.66	7726.12	4851.1	7167.91	7992.51	1849.66	4823.81	3102.52
CDC7	1950.84	1878.33	1562.96	3264.63	2981.6	3178.99	2550.13	4173.6	3578.1	821.036	2654.08	1854.44
CDC73	1760.8	1734.03	1438.44	2214.71	2178.43	1726.01	4225.86	3140.82	2192.83	5952.14	5456.91	3252.73
CDCA2	1536.27	1424	982.419	3582.49	3260.31	2415.13	5466.72	6355.91	4569.04	1876.62	4909.6	3488.74
CDCA3	1318.27	1085.86	943.266	2656.83	2734.67	2143.36	2675.5	3735.76	2743.14	901.722	2004.98	1461.48
CDCA4	3556.36	2975.64	2223.11	6235.17	6091.39	4989.83	4568.37	7250.2	6082.75	1603.36	4590.76	2663.24
CDCA5	3765.06	3683.02	3606.82	5939.93	5903.24	5537.52	4620.91	7575.71	7105.06	1361.57	4357.52	3479.97
CDCA7	2919.97	2108.46	2916.63	1369.21	760.52	2108.4	460.712	421.239	1279.63	448.684	228.583	405.91
CDCA7L	2837.78	2589.64	2355.12	1986.52	2017.98	1906.47	821.244	1288.43	1344.17	428.495	897.55	570.741
CDCA8	3487.89	2953.3	2765.87	7151.64	6971.51	5773.59	8105.01	10784.3	8389.47	2344.1	6967.79	5696.95
CDCP1	8.68155	8.40952	19.7364	11.8259	8.39606	22.6999	23.8162	13.5673	36.9571	65.3612	43.246	52.9283
CDH1	3336.53	3940.49	5220.54	4738.15	3280.17	4309.41	12519.5	4688.08	5455.94	20146.9	9047.98	8940.41
CDH12	14.8067	20.6013	7.05526	14.4525	13.5601	6.26728	4.46517	27.1352	8.63028	4.35603	9.60632	0
CDH23	5.61303	4.82179	9.94145	3.89113	6.97773	16.6718	7.05294	7.76808	9.58399	33.2495	26.2608	29.9848
CDH24	18.5522	10.5569	21.7672	35.4568	26.3001	53.9929	42.4653	17.2933	57.0509	8.87008	19.5595	19.3096
CDH4	2.04257	4.20439	13.1547	6.56936	6.45803	14.8693	13.3954	1.93799	30.7914	4.35716	0	19.2432
CDH5	5.61511	1.26105	1.41105	124.793	16.1394	7.83396	117.56	81.3912	19.7258	509.532	110.444	93.8808
CDH6	9.70551	11.355	22.5424	13.1423	14.8586	28.9469	26.798	12.5995	33.2449	43.5897	30.4453	55.3141
CDHR3	7.66051	7.98927	14.0961	13.1403	11.6258	22.6981	22.3283	17.444	28.3316	39.2189	27.2307	55.3311
CDIP1	583.749	312.226	343.52	306.058	105.262	156.981	140.541	42.4832	88.2245	134.437	36.6537	76.9024
CDIPT	1021.65	968.891	843.458	1122.79	1227.85	1055.72	2816.11	1452.49	1552.05	7162.81	4480.12	4087.08
CDK1	3582.35	3340.01	2164.55	7706.13	8261.79	4828.89	5756.03	15302	5263.82	1395.99	7248	2538.64
CDK10	974.777	974.24	1201.45	656.705	802.341	897.768	396.843	615.18	627.758	257.823	378.784	432.975
CDK11A	316.77	657.493	1149.96	342.191	911.729	1451.75	615.168	1068.93	1997.45	736.799	1583.76	4584.18
CDK11B	1980.05	1960.81	2329.49	2913.92	2749.83	3789.97	3094.91	3271.16	4761.51	2877.11	3061.46	4219.34
CDK12	3764.76	4149.28	4133.26	3451.27	3865.06	3343.04	6389.24	4021.49	3571.01	16629.1	9197.53	8315.87
CDK13	2035.86	2129.41	1593.5	1734.68	2200.78	1553.14	1584.39	2177.95	1752.95	1811.05	2121.46	1999.67
CDK16	2537.05	2444.32	2127.7	3346.33	3068.66	2573.87	6041.59	4476.1	4486.1	4813.24	4385.21	5002.48
CDK17	1415.26	1447.19	1453.37	1890.31	1854.51	1892.69	3163.03	2394.42	2333.56	5890.74	3663.78	3494.51
CDK19	621.701	722.413	527.858	574.686	626.778	512.681	971.41	818.538	854.952	682.793	922.026	922.927
CDK2	3910.41	3461.08	3178.27	6371.71	5578.91	5918.42	3270.63	5290.91	5347.68	1332.49	3003.59	1909.15
CDK20	57.9914	61.9895	33.5299	17.1872	26.4994	12.414	12.9045	8.16541	5.20916	41.9332	21.8865	7.62345
CDK2AP1	1289.41	1069.61	1342.1	364.649	355.337	352.651	80.6287	153.279	76.1681	170.281	124.901	81.1997
CDK2AP2	617.44	568.59	418.344	804.618	1062.54	771.517	921.927	1042.65	856.28	644.277	984.057	704.516
CDK3	18.3323	30.6334	85.118	26.2281	22.5399	62.9668	14.8569	28.074	49.5365	8.68193	12.7564	26.5657
CDK4	10564.2	9592.59	8959.9	5408.95	6666.21	5665.87	1774.98	3819.33	2827.57	1434.22	2032.71	1051.71
CDK5	238.488	269.277	130.571	216.322	249.04	153.41	202.552	197.665	134.905	224.108	187.671	184.506
CDK5R1	163.843	211.422	199.472	88.0057	112.319	107.345	92.256	89.1395	81.3838	82.7338	131.232	67.4104
CDK5RAP1	1282.47	1287.63	1359.62	1214.8	1308.87	1384.3	1224.62	1312.1	1324.93	1198.04	1353.11	1414.87
CDK5RAP2	3397.79	3324.84	4251.44	5718.13	5456.61	8332.02	7304.56	8234.95	12394	3570.5	6996.78	9251.36
CDK5RAP3	1818.36	1792.4	2499.48	1350.93	1461.98	2048.63	1203.89	1285.7	1585.02	987.401	1126.4	1358.68
CDK6	13936.3	18520.8	12551.1	3335.54	5534.56	2592.93	1236.32	2893.19	879.046	1711.66	1808.43	503.3
CDK7	716.379	733.865	763.477	586.137	480.349	496.795	765.056	508.207	402.595	1262.97	784.333	763.314
CDK8	877.307	885.725	957.996	972.069	833.084	1155.96	1423.74	1028.27	1399.42	2058.91	1485.63	1682.23
CDK9	1632.45	1584.51	1627.05	1503.09	1765.25	2158.29	1988.33	1894.59	2497.23	2674.94	2384.6	3179.15
CDKAL1	842.472	835.446	753.635	833.274	875.725	797.273	859.912	1059.88	852.482	809.635	844.656	780.314
CDKL1	62.6722	48.039	57.0044	76.3875	62.2275	67.0046	944.335	110.928	175.233	3626.25	1430.16	2047.17
CDKL3	26.6928	30.0195	30.1939	31.7529	18.9462	29.2079	29.9606	16.001	9.99278	18.8667	23.0985	15.739
CDKL5	11.2299	11.3507	10.8279	9.84271	14.8328	8.62426	2.9763	6.78358	12.3258	4.35436	12.8023	4.81737
CDKN1A	1.56358	1.71752	4.82379	9.39269	8.56877	5.62176	23.6465	26.955	6.97792	34.5713	17.0596	49.3942
CDKN1B	2152.23	1911.39	1398.3	5322.05	4843.87	3704.86	12639.8	8299.13	7414.45	26511.9	15691.3	17851.7
CDKN1C	23.4846	26.7631	33.9224	71.5903	167.967	147.433	72.9353	241.808	257.501	58.1928	266.507	207.119
CDKN2AIP	1528.26	1509.63	1494	1695.29	1645.77	2274.11	1262.51	1614.6	2484.11	1274.23	1419.03	1863.39
CDKN2AIPNL	711.111	525.39	470.253	737.751	527.483	614.465	734.872	570.922	622.966	433.455	448.877	481.318
CDKN2C	762.502	524.761	438.248	4741.08	3911.77	3126.73	6967.81	8330.72	6552.25	3157.63	6359.08	4759.98
CDKN2D	58.6183	35.8149	44.5547	1230.07	609.19	996.517	12241.5	5060.57	7123.65	36660.9	17781.3	18347.4
CDKN3	834.324	694.276	594.696	2872.18	2243.39	2318.91	4170.12	4224.37	3283.43	1481.17	2986.74	2657.65
CDNF	6.61477	6.71043	10.4215	3.93206	4.50438	7.09462	16.334	4.83891	2.48045	21.6821	6.37029	16.9234
CDON	53.6486	144.707	47.4506	23.0049	72.7736	38.3489	8.93494	31.0223	20.9394	26.1597	57.6982	55.3326
CDPF1	295.796	220.693	259.739	260.929	215.69	244.103	395.136	265.228	304.776	243.022	215.188	347.874
CDR2	311.153	291.992	312.824	714.892	648.318	1191.69	794.252	1142.07	1849.37	656.954	933.685	1597.57
CDR2L	4.59312	2.94198	3.29414	14.4474	10.9722	48.5924	5.95147	2.90658	14.8007	17.4145	6.40022	14.4477
CDS2	728.972	872.683	830.691	889.109	1058.24	1199.22	668.485	1223.14	1488.49	244.119	719.527	721.44
CDT1	9849.56	9212.11	10003.3	9040.72	10840.5	13645.8	4485.82	8456.48	12926.3	2009.96	4330.93	4747.06
CDV3	6919.74	7391.61	6519.03	6371.79	7047.87	6257.94	6155.83	7488.22	6673.73	7471.02	7174.05	6427.8
CDYL	2750.37	2568.7	2811.37	3453.49	3206.4	3633.41	7917.16	4602.26	5502.53	10923.8	7606.34	11813.8
CDYL2	24.4608	34.8425	50.9088	11.1509	16.7563	43.1667	2.97235	0	8.64517	4.34586	0	12.0497
CEACAM5	3.06204	2.94196	3.29424	8.537	7.09957	12.5403	22.3178	6.78198	14.8011	34.8284	11.2001	38.5279
CEACAM8	6.11868	5.46024	10.3735	14.4384	5.15873	17.2724	10.4089	6.77976	45.7113	26.0907	6.39121	60.2714
CEBPA	1.53082	2.10146	0	12.4776	4.51728	2.35483	17.8552	6.78345	6.17607	65.2827	23.9895	7.23243
CEBPB	201.866	169.658	229.758	82.0224	95.4125	252.141	52.0357	35.8326	202.705	43.4702	51.1097	204.991
CEBPD	19.3289	20.1265	32.7101	15.0694	3.21631	4.73285	17.8149	1.93532	11.169	17.3379	3.18346	33.8622
CEBPG	738.778	793.945	644.516	1316.98	1213.63	1602.22	959.408	1757.08	1961.77	442.306	1116.74	1303.34
CEBPZ	3167.4	3081.3	3591.89	2599.69	2598.21	3169.31	1895.42	2537.35	2732.48	1732.51	1860.57	1994.05
CECR1	3.61889	6.84805	13.2878	29.4891	1.40223	12.7677	25.9142	10.4749	19.6593	84.3826	24.3409	37.8124
CECR2	7.15191	5.46748	28.174	5.91432	9.69105	26.5965	14.8884	8.72293	36.9342	21.7968	3.20509	21.6427
CECR5	153.199	180.697	171.162	37.2622	32.1856	31.5737	26.2017	8.95281	5.08591	66.9339	9.83553	27.2803
CEL	23.9603	25.6156	39.1174	21.6529	12.8944	42.3763	19.3265	17.4293	38.2813	0	19.171	26.5086
CELF1	4261.42	4593.86	4425.46	6704.71	6536.1	5819.12	12590.8	10645.9	9025.54	18655.2	15349	11079.9
CELF2	9.83056	8.94484	15.5953	50.422	4.80906	21.3599	53.2087	35.2666	20.9531	123.836	46.1013	38.3669
CELF3	9.2514	4.3115	17.9771	78.4739	34.8471	248.678	251.456	56.2707	367.916	487.894	194.875	693.893
[truncated: 10,826 more rows]

## Sheet: TPM
Table S1 Expressed genes in fetal liver in vivo terminal erythropoiesis
Note: Normalized counts, gene expression of each sample by normalized counts in FL in vivo terminal erythroblasts. TPM, gene expression of each sample by TPM in FL in vivo terminal erythroblasts.
	FLP_ProE	FLP_ProE	FLP_ProE	FLP_BasoE	FLP_BasoE	FLP_BasoE	FLP_PolyE	FLP_PolyE	FLP_PolyE	FLP_OrthoE	FLP_OrthoE	FLP_OrthoE
A1BG	0.0332729	0.0151128	0.146353	0.0640734	0.218685	0.0430626	0	0.113914	0.0131606	0.0267439	0.0586472	0
A1CF	0.0692882	0.0445509	0.135339	0.0666606	0.0479381	0.106267	0.0261719	0.059054	0.0906531	0.0267089	0.0176057	0.0214587
A2M	0.18209	0.063991	0.0192465	0.972137	0.593324	0.0453305	0.228263	0.912875	0.166275	0.333081	0.248782	0.161429
A2ML1	0.0291365	0.0596615	0.0286093	0.0327995	0.0956859	0.0809648	0.013577	0.0358352	0.051046	0.00632337	0.0513868	0.0861796
A4GALT	21.228	29.3217	30.9573	23.1429	49.0566	26.3718	3.66232	26.2813	16.9837	0.27704	4.11408	2.92289
AAAS	118.123	114.552	112.666	67.9105	81.0373	73.555	18.5632	43.692	39.3747	6.87886	12.7477	16.1089
AACS	5.59319	5.48144	7.25432	2.14341	2.48515	3.64535	0.600248	1.60887	2.35373	0.111105	0.306187	0.61914
AADAT	3.98724	4.87261	6.7107	1.06321	0.960452	1.64703	0.143154	0.453737	1.03952	0.0592102	0.0859571	0.145253
AAED1	2.25486	2.11847	2.49324	0.211527	0.15775	0.0878816	0.0219069	0.110513	0.0604213	0.0203525	0.00811145	0.0146367
AAGAB	26.4779	30.1602	29.4075	20.8699	21.0294	22.8917	8.78938	17.7429	16.5842	4.3344	7.33403	6.52215
AAK1	0.504989	0.784579	0.720633	0.438711	0.415644	0.524412	0.289925	0.56181	0.722857	0.0845627	0.184478	0.269333
AAMDC	36.5259	33.0974	33.8675	14.9843	11.7696	12.0494	12.9877	13.5883	15.6154	5.76563	7.18846	8.86144
AAMP	89.9848	95.5548	99.9467	37.9971	45.6138	41.1145	14.1066	28.1015	26.0678	5.2671	10.4479	12.5529
AANAT	0.076084	0.0829322	0.367795	0.00976678	0.0736931	0.183659	0.0135673	0.0189408	0.216503	0.00611598	0.00487738	0.0174999
AAR2	28.6195	29.9104	24.8771	10.8068	12.3183	8.40825	3.1296	6.03621	3.94102	1.36666	2.5005	1.76986
AARS	84.8487	91.8178	98.7247	47.3069	63.0271	85.5269	7.77141	29.8803	60.3428	1.92849	5.68451	17.8903
AARS2	17.823	18.5904	24.7015	6.17426	7.25164	9.32941	1.23495	3.13717	4.22823	0.277808	0.648456	1.12759
AARSD1	76.564	90.0131	86.4688	22.0001	37.0228	26.3531	3.61069	12.6188	8.9689	1.23824	3.06156	2.3709
AASDH	8.6591	11.0995	12.3522	3.9529	4.38797	5.87129	1.33105	3.12138	3.50593	0.567328	1.06644	1.57251
AASDHPPT	57.5076	57.3182	51.7463	19.2334	22.287	16.1371	4.51048	10.4145	7.23216	1.63774	3.66423	3.01202
AASS	0.0646021	0.0377001	0.251798	0.0325583	0.0383104	0.102802	0.00597685	0.00860438	0.0435105	0.00371185	0.0103657	0.0528098
AATF	64.5032	69.2522	79.6798	24.4929	31.1453	35.5299	6.53093	16.0961	18.1562	1.06954	3.593	4.8024
ABAT	2.32199	1.27776	2.17934	3.85619	2.13223	2.97814	11.3898	3.09191	5.88769	6.83833	5.08637	11.782
ABCA1	0.0889728	0.0392253	0.127452	0.0619534	0.0211051	0.134888	0.0263374	0.0252742	0.0339179	0.0204512	0.0301907	0.0276119
ABCA10	0.110988	0.120126	0.0652078	0.0684516	0.0502074	0.014628	0.00737199	0.00795948	0.0167681	0.00171693	0.0123295	0.0024423
ABCA13	0.0493605	0.0434005	0.0571263	0.0108815	0.00533603	0.0118745	0.00532678	0.00670877	0.0133098	0.00496418	0.00396143	0.00528853
ABCA2	0.510195	0.875427	0.656838	0.0443788	0.104838	0.0310251	0.017065	0.0122828	0.00775952	0.00397497	0.0105725	0.0150705
ABCA4	0.169006	0.160082	0.0761385	0.129608	0.111844	0.116418	0.0697914	0.070784	0.0548232	0.0354669	0.0271207	0.0441308
ABCA5	2.7297	2.4376	2.17341	1.83916	1.2301	1.16348	0.59045	0.991253	0.806778	0.0937322	0.236812	0.212671
ABCA7	51.2383	45.6318	103.917	35.2491	38.5061	86.3113	13.8225	25.5275	65.5689	3.54431	7.65401	27.657
ABCA9	0.111533	0.194703	0.547633	0.0467757	0.0920042	0.411601	0.0333369	0.0586562	0.27635	0.024155	0.0344166	0.201254
ABCB10	270.842	296.003	221.252	379.395	427.797	340.29	186.023	401.775	288.692	64.5696	150.449	122.459
ABCB4	2.685	3.66575	2.37356	1.36489	2.23015	1.17033	0.193517	1.03259	0.326405	0.0390764	0.177103	0.0165226
ABCB5	0.328237	0.294915	0.599724	0.424889	0.591156	0.57852	2.21675	1.04417	0.91114	1.66595	2.15728	1.55262
ABCB6	53.2206	45.8847	52.1237	83.1876	80.799	83.2462	77.4468	79.3534	78.8238	49.0112	66.3475	86.6353
ABCB7	34.0397	36.932	38.873	25.3603	25.0381	25.7266	12.9066	20.3583	16.8628	8.26111	11.3575	10.5664
ABCB8	20.5824	21.2256	18.3312	9.64907	12.275	9.67325	3.24454	6.96039	5.1494	0.969953	1.95059	1.83887
ABCB9	7.54301	7.48307	10.3838	0.515239	0.992629	1.04162	0.0323369	0.103473	0.131021	0.0133818	0.0427011	0.053442
ABCC1	4.53292	7.84871	8.68818	0.580439	0.495179	0.51444	0.0710354	0.150835	0.119556	0.0645233	0.0620443	0.0588305
ABCC10	5.16689	7.51703	8.38507	1.42293	2.21959	2.3642	0.292447	0.978326	1.09844	0.0915273	0.196474	0.436713
ABCC2	0.0897766	0.217331	0.0871114	0.083181	0.103521	0.115414	0.0301482	0.108507	0.0862379	0.0120357	0.0320099	0.0142725
ABCC4	21.5317	26.5242	19.6063	7.22788	9.01476	3.98535	13.3503	8.49232	3.6347	12.4067	16.9446	10.3088
ABCC5	46.9933	53.2452	67.5352	22.8435	27.3147	35.4826	12.9838	18.3069	29.496	6.73574	9.85429	20.4086
ABCC9	0.338392	0.427101	0.783646	0.144691	0.187296	0.259371	0.108522	0.134187	0.306178	0.0661122	0.139642	0.224843
ABCD1	0.958375	1.39086	1.18811	0.237222	0.412451	0.252603	0.0619157	0.159532	0.124726	0.0182071	0.0556799	0.0475636
ABCD3	22.1444	22.1509	17.5563	16.9533	14.4136	12.4792	4.154	11.7096	8.69748	0.582551	2.19391	1.44775
ABCD4	6.40604	5.83276	7.78327	1.37759	1.23485	1.44201	0.892935	0.862693	0.612424	0.412128	0.187056	0.405275
ABCE1	97.6122	108.38	86.6839	31.2464	42.9266	22.1919	6.02783	19.3849	7.36537	1.65371	4.51033	1.89388
ABCF1	71.6012	84.9971	85.5301	33.1402	44.5127	38.4079	10.5466	27.0313	25.3021	4.85227	11.2455	9.89411
ABCF2	53.3721	59.3783	52.4772	22.6095	29.1944	21.7875	5.70345	15.0377	9.60624	1.80193	4.65095	3.29113
ABCF3	30.2783	33.4733	38.182	8.51032	10.6301	11.5669	2.45779	6.05906	7.45553	0.703557	1.7365	2.12869
ABCG1	3.79126	4.80084	2.09321	1.11672	1.00757	1.51543	0.152671	0.45265	1.26412	0.0497114	0.0820825	0.360221
ABCG2	1.74624	0.821099	1.45417	8.74178	3.61795	8.18557	20.023	11.4718	16.4357	12.1656	12.2252	15.0577
ABHD10	28.1387	29.3494	24.5146	13.4479	14.5068	12.0568	3.19079	10.1632	7.20085	0.429258	2.21018	1.48442
ABHD11	11.916	14.7565	10.0016	4.564	5.05589	4.33193	1.06492	2.31192	2.66466	0.162312	0.379614	0.582506
ABHD12	16.0729	14.7645	12.4289	15.9163	13.905	13.5793	5.52165	11.7227	12.7497	0.608809	2.59191	2.86791
ABHD12B	0.12224	0.240649	0.583863	0.130805	0.140949	0.317096	0.0880523	0.0888139	0.387613	0.0654861	0.130528	0.164402
ABHD13	5.19989	5.74933	4.3611	4.68414	4.62292	3.37124	2.83408	4.28412	2.18864	1.06628	1.88746	1.2621
ABHD14A	22.8814	23.7864	23.3582	4.00019	4.70347	4.02054	0.18529	1.29996	0.978241	0.0229428	0.100566	0.21486
ABHD14B	63.1921	74.2334	70.5186	15.0427	22.9447	17.2718	3.15604	7.33709	4.35289	2.11404	2.57008	2.22186
ABHD15	1.42469	3.41446	1.32284	0.170055	0.464184	0.163586	0.0214625	0.164823	0.0326096	0.0166533	0.0451694	0.0142433
ABHD16A	36.8313	35.7164	40.4141	15.6028	19.1476	17.9656	4.4012	9.12815	9.14893	2.07074	3.09174	4.4328
ABHD16B	3.38897	3.60418	7.4346	1.22032	1.6012	2.69567	0.185719	0.658581	1.15076	0.0664384	0.148344	0.294864
ABHD17A	80.6952	76.0082	81.9362	41.5292	54.7963	42.7261	10.5653	29.7176	27.282	2.12557	6.60171	6.71984
ABHD17B	9.37206	10.0545	13.4344	2.64147	3.969	3.40725	0.936218	2.27142	2.65249	0.365359	0.935634	0.97595
ABHD2	50.3936	54.0537	39.4575	23.9158	26.282	21.457	5.23315	16.9917	12.7411	0.603121	3.0798	2.20087
ABHD3	4.58216	4.09375	6.87248	4.36575	3.33505	6.22313	1.41335	2.53157	4.36984	0.415106	0.692173	0.891949
ABHD4	4.69172	3.83977	5.30294	5.38286	4.55997	10.0454	13.7707	5.17605	11.7343	21.4707	18.148	27.9875
ABHD5	12.8967	13.7957	12.2442	14.2848	13.8828	14.7352	8.06528	13.0946	13.4168	4.55179	6.00727	7.28255
ABHD6	0.404625	0.637662	0.273996	0.252016	0.436374	0.143361	0.0822494	0.333162	0.14084	0.0287052	0.0725025	0.0273309
ABHD8	8.70714	6.64255	8.20951	6.12834	6.29128	6.21662	1.90761	3.84675	3.99977	0.271785	0.858184	0.769162
ABI1	17.8731	20.1788	22.5503	7.74883	9.16534	9.98652	3.38539	6.35695	6.52348	1.63157	2.94088	3.66791
ABI2	10.4272	11.5712	11.8292	6.98529	7.06418	7.81998	2.20712	4.66677	5.40293	0.53266	1.05211	1.60596
ABI3	0.0275834	0.0375796	0.0599816	0.201669	0.103974	0.0950412	0.466299	0.153024	0.217856	0.796304	0.906638	1.13047
ABL1	36.8544	40.0382	36.0141	8.76893	11.3299	11.2442	1.68454	4.80822	5.50624	0.394617	1.00014	1.55828
ABL2	2.56418	5.37782	4.22873	0.369259	6.27676	1.22471	0.044754	1.62573	0.312042	0.0169093	1.21391	0.0599351
ABLIM1	0.109243	0.292301	1.9458	0.0947048	0.0421482	0.0960068	0.0187236	0.0294041	0.0216777	0.0412545	0.0318781	0.0335947
ABO	8.45681	12.1081	12.1397	0.581693	0.718279	0.717567	0.00815766	0.0940286	0.0448549	0.0530966	0.012096	0.0108729
ABR	0.369561	0.791166	0.74598	0.160266	0.104214	0.0645625	0.033248	0.0840402	0.060602	0.03029	0.0321077	0.0229137
ABRACL	32.2336	44.1822	31.8636	7.23211	12.4933	7.49489	0.450539	2.77455	1.98986	0.224941	0.473556	0.349376
ABT1	30.8465	30.7831	30.6579	11.7361	14.0348	10.8217	3.66586	8.01032	5.82974	1.35744	3.04525	3.24691
ABTB1	2.8753	2.54151	2.68816	4.57608	4.42223	6.25852	13.5734	7.42034	14.7094	11.0364	12.6735	20.8308
ABTB2	0.255864	0.171687	0.200441	0.0927685	0.13469	0.10968	0.0720497	0.235121	0.179291	0.0402661	0.728196	0.305688
ACAA1	33.7359	37.1074	43.7395	14.0763	18.1603	20.9091	4.28758	8.29854	11.1602	1.4104	2.47881	4.61377
ACAA2	23.9785	28.6354	30.7669	6.18504	7.13495	9.22692	1.0717	2.61972	3.36257	0.531731	0.843279	1.01998
ACACA	16.7674	27.863	25.5614	5.62512	10.1794	7.51061	0.768908	4.15737	3.02135	0.191342	0.76731	0.46383
ACACB	5.48934	6.69778	9.04115	0.662562	0.852865	0.966047	0.0836972	0.305696	0.461134	0.0372471	0.0687308	0.100927
ACAD10	9.08668	9.74573	14.6776	2.97389	3.15504	4.74816	1.03174	1.54696	2.46851	0.406576	0.581667	1.1424
ACAD11	1.77576	1.49208	3.97735	0.434712	0.355636	1.16332	0.097537	0.174341	0.294275	0.0219229	0.0874468	0.0892642
ACAD8	19.1646	15.76	21.4411	9.08623	7.39613	11.7529	1.70646	4.06397	6.43281	0.345885	1.1369	1.04099
ACAD9	52.6758	58.8764	48.8174	25.2237	33.219	26.3566	5.25125	17.997	15.3689	1.10483	3.35232	2.719
ACADM	59.0161	64.1857	50.8921	42.407	38.8744	39.1708	12.8694	29.2122	25.5244	2.97412	7.28281	7.15445
ACADS	58.8982	48.0499	45.6035	37.2191	38.8902	26.8596	9.9802	22.2238	12.5366	1.97925	5.40986	3.0291
ACADSB	12.4258	16.2785	11.0782	2.33027	3.36496	2.12078	0.673065	1.68292	1.1497	0.379501	0.637781	0.785093
ACADVL	59.9114	86.8542	95.6531	28.2324	46.0374	40.9112	8.37971	26.2102	23.5312	2.28494	8.42117	10.1656
ACAN	0.0282445	0.0313349	0.0718576	0.0140897	0.0279271	0.04151	0.00677411	0	0.00951676	0.00757402	0.0151091	0.0107675
ACAP1	2.80493	1.98234	2.26836	0.609644	0.352122	0.408604	0.141674	0.112571	0.205171	0.0954868	0.0689095	0.129838
ACAP2	15.661	17.3081	13.6946	10.7387	9.87118	8.96107	3.76976	8.08994	6.35943	0.888231	2.05389	2.03006
ACAP3	10.3717	10.6238	18.2845	4.64164	5.95092	8.67408	1.4242	3.90029	7.76907	0.0886134	0.784706	1.70443
ACAT1	96.6987	92.4322	105.071	31.869	37.7142	40.9322	5.94855	15.3989	14.6863	1.44203	3.60159	3.44825
ACAT2	56.1823	54.4916	63.8683	45.6828	40.0242	52.5655	11.2594	31.1943	35.5676	1.56371	5.73729	6.12041
ACBD3	12.0942	14.4438	15.8328	4.85877	6.09418	5.71435	1.5732	3.79629	3.22835	0.702788	1.37798	1.61581
ACBD4	5.89881	5.73565	7.44068	2.95724	3.69203	4.53898	1.72896	2.58173	3.33203	1.02241	1.46474	2.25944
ACBD5	7.24086	8.81557	8.69529	3.90828	4.20259	3.90112	1.35511	3.12861	2.37713	0.389855	0.755582	0.817992
ACBD6	46.3166	47.5748	59.1249	14.4124	19.31	19.8031	2.1215	8.13942	7.46907	0.354653	1.56121	1.65178
ACBD7	1.5169	1.93122	2.01093	0.343793	0.404958	0.502589	0.249214	0.210182	0.454371	0.079559	0.206271	0.264616
ACCS	2.9515	4.44297	8.20184	0.653341	0.850676	0.820414	0.0201446	0.156303	0.156584	0.0249856	0.0199252	0.0715046
ACD	17.5792	16.6192	16.1878	5.90305	7.64154	7.52759	0.742627	2.93074	2.85913	0.146056	0.506256	0.329529
ACER2	2.85605	5.35683	3.47228	0.941545	2.90942	2.64929	0.263718	1.70896	0.94687	0.0277179	0.281115	0.129929
ACER3	1.86396	3.03464	2.63389	1.46196	2.71493	1.91099	0.651635	2.5294	1.69269	0.144533	0.576849	0.502479
ACHE	40.179	29.8538	31.0616	37.8166	44.5046	42.437	24.2583	38.2062	40.9302	7.90107	18.065	21.5985
ACIN1	83.7593	83.1961	114.975	45.8635	53.3852	57.7193	16.5162	31.5563	37.7171	8.51347	14.8151	20.2312
ACKR1	0.129793	0.135924	14.4498	0.0800396	0.086222	47.7766	0.0124609	0.0269237	76.9425	0	0	59.8674
ACKR2	0.217681	0.214851	0.352256	0.267192	0.268466	0.463542	3.94449	0.741656	1.8195	5.44931	7.51604	7.89207
ACLY	120.056	119.76	118.231	70.8229	77.4384	69.6448	17.7586	49.0217	43.8479	4.34777	12.0203	12.1433
ACO1	22.5747	26.6521	24.8689	8.8474	10.3955	9.93872	1.74848	5.68446	4.74748	0.279398	1.12449	0.997676
ACO2	128.895	147.937	136.915	84.0703	91.5147	78.7437	35.9272	61.6143	56.6903	18.5481	28.4435	29.6809
ACOT1	7.73789	21.8149	11.5837	1.34611	4.30065	2.59658	0.112265	1.80234	0.675968	0.0671086	0.285383	0.170985
ACOT13	12.1225	11.7156	8.85796	4.30231	4.96377	3.22671	1.39601	2.6213	1.49903	0.738021	0.943777	0.657038
ACOT2	24.371	39.5411	35.9772	4.37426	8.25344	6.6765	0.563234	2.63961	1.95778	0.125995	0.592258	0.408227
ACOT4	0.96369	2.14748	1.34094	0.0583629	0.025159	0.0314049	0	0.0113205	0	0.0146134	0.00582612	0.0104698
ACOT7	59.2071	60.3242	56.2586	33.4771	36.0881	35.0128	9.12959	25.191	27.2043	1.18772	4.96093	4.85496
ACOT8	29.885	28.0142	28.8136	18.113	19.3066	23.1989	9.55821	13.3945	13.9294	4.70224	7.39306	13.3666
ACOT9	23.5692	25.6977	21.9994	9.06553	9.19441	9.16451	2.10076	4.98845	3.76376	0.281074	1.07517	0.808638
ACOX1	6.91711	8.16991	7.7884	2.36911	2.88381	3.67978	0.910703	1.42615	1.7686	0.419253	0.505214	0.873227
ACOX2	0.0494903	0.0674199	0.0542752	0.166737	0.0684792	0.170384	0.0213783	0.0461855	0.156227	0.0646586	0.019835	0.0710517
ACOX3	12.1078	11.0686	12.8843	3.25321	4.1167	3.48894	0.726048	1.53203	1.10841	0.244419	0.427589	0.472555
ACP1	84.2583	85.6212	93.6976	69.0002	63.0294	73.5729	77.6239	66.7679	72.3483	73.8433	72.0818	68.8367
ACP2	12.173	11.0987	12.4687	9.79259	7.99052	9.80882	3.40088	5.64891	7.2339	0.788069	1.6604	1.99103
ACP5	3.27037	6.02615	4.14828	2.28716	0.868568	0.406137	1.25635	0.575365	0.389297	5.01393	4.53026	5.26238
ACP6	6.88692	7.65443	8.44395	0.717694	0.728709	0.615033	0.0420096	0.0907773	0.140973	0.0325628	0.0259669	0.00932217
ACPP	0.706854	0.355835	2.23055	0.310966	0.198091	0.851569	0.139111	0.0945937	0.64134	0.0503674	0.0401792	0.430935
ACPT	0.271958	0.247137	0.550364	0.116422	0.0627161	0.23547	0.0489818	0.0282355	0.0179889	0	0	0.0261534
ACRBP	1.32948	1.53061	1.4099	0.287751	0.128343	0.226598	0.113546	0.096215	0.146653	0.0372796	0.0792785	0.106684
ACRC	0.254441	0.127466	0.326411	0.185764	0.115333	0.226078	0.151565	0.054562	0.103653	0.398649	0.191371	0.387324
ACRV1	1.83422	1.08026	1.32573	1.07255	0.644622	0.369652	0.153145	0.435161	0.232964	0.0128402	0.0958712	0.0785072
ACSBG1	14.3869	16.3763	15.3373	6.36058	9.83	5.85412	0.600618	3.17365	1.02905	0.117122	0.397824	0.107775
ACSF2	2.66642	6.73517	4.84222	0.321264	1.2502	0.812753	0.0327388	0.246069	0.131767	0.0437744	0.0777175	0.0224113
ACSF3	14.2008	17.6361	14.048	6.71035	8.16988	7.1951	4.65412	4.5333	3.24054	2.80467	3.55028	2.12856
ACSL1	18.3026	18.3874	12.3437	5.41144	7.5091	4.32157	1.44214	3.94574	1.4264	0.434518	1.35542	0.485815
ACSL3	32.4767	36.8954	33.3624	24.4647	24.6029	27.1328	8.33682	20.6439	18.5501	1.37763	4.57275	4.13526
ACSL4	31.0005	34.8791	21.965	14.1358	18.3564	11.2406	2.30113	8.74103	5.58417	0.580272	1.66235	1.08897
ACSL5	15.7316	19.715	14.3467	1.54161	1.55923	0.867992	0.110468	0.391578	0.150232	0.159922	0.0850515	0.049684
ACSL6	0.272551	0.0973674	0.261567	8.40656	2.69831	7.12016	66.1095	17.087	22.6869	56.4016	53.8982	51.6814
ACSM1	1.74694	1.56112	2.08804	0.370713	0.438606	0.679707	0.018259	0.105202	0.0779016	0.0113256	0.00903241	0.0161936
ACSM3	1.47079	1.67473	2.64645	0.294038	0.192498	0.462929	0.134435	0.174007	0.119813	0.282046	0.211967	0.131064
ACSS1	199.125	245.383	253.465	70.9299	113.123	111.205	15.5132	48.4914	58.3478	3.56859	12.7791	21.2532
ACSS2	7.28494	9.11586	8.45794	3.78651	5.13927	6.01707	0.818204	2.44843	2.85626	0.38069	0.747694	1.42853
ACTA2	0.173505	0.0394152	0.0717763	0.278516	0.0450135	0.0577126	0.0749943	0.0270174	0.280814	0.0609931	0.0486258	0.287694
ACTB	2812.05	2724.45	3021.9	1713.39	1800.71	1517.41	618.279	1363.9	1206.67	176.133	411.656	362.522
ACTG1	154.489	115.007	298.288	36.6363	13.3285	41.249	7.30431	10.2184	15.2662	5.72997	3.65277	4.87567
ACTL6A	109.186	115.319	105.896	50.919	59.1199	48.1017	10.8667	35.4889	25.0562	1.67743	7.68492	5.58707
ACTN1	4.59052	7.42675	6.38476	1.03242	0.511627	0.566461	0.236982	0.359662	0.315165	0.327134	0.187277	0.137641
ACTN4	124.823	132.955	112.676	71.0066	77.9555	72.5716	30.048	59.0473	67.5945	6.04134	17.8445	19.3661
ACTR10	30.6663	31.2767	26.3386	27.9373	22.4009	23.2169	17.1754	21.2002	19.0279	10.83	10.9574	11.3064
ACTR1A	54.5046	54.3288	51.5883	61.2791	51.5472	57.6827	46.0635	58.4331	58.113	26.6878	35.7389	38.4199
ACTR1B	30.452	39.1592	40.3696	7.70467	10.841	12.9544	1.08982	4.59066	6.42433	0.163082	0.85359	1.07037
ACTR2	102.867	119.523	83.1582	38.8903	45.7366	24.8747	8.43565	25.9687	10.2414	2.14121	5.93604	2.72428
ACTR3	54.1361	52.6233	41.6734	58.0042	49.8375	43.6131	31.6216	48.7908	38.2869	14.07	21.5362	18.2477
ACTR3B	7.00238	8.13411	6.3994	1.30129	2.35836	1.32885	0.134097	0.71812	0.234845	0.0727907	0.0682801	0.111445
ACTR3C	0.528762	0.567913	1.30638	0.0327328	0.0352599	0.0833062	0	0.03176	0.0202596	0	0	0
ACTR5	15.6913	16.2262	17.5123	4.62296	6.10154	4.86727	1.2665	3.20625	2.93613	0.363761	0.940215	0.992767
ACTR6	1.09478	1.66401	2.2105	0.680336	0.661747	1.20949	0.214043	0.702553	0.445421	0.296504	0.151507	0.482916
ACTR8	8.38781	11.7281	11.6643	3.68367	5.01707	4.91538	1.16238	2.89219	2.79683	0.42928	1.01517	1.35452
ACTRT3	1.07013	1.05081	1.58803	0.649699	0.460225	1.78203	0.830939	0.41397	1.51964	0.47082	0.366213	1.26352
ACVR1	0.156868	0.231473	0.139552	0.0629072	0	0.0252779	0.00423441	0.0182933	0.0309048	0.00788386	0.00628886	0
ACVR1B	0.275696	0.56675	0.48984	0.111496	0.12997	0.138768	0.0156997	0.0866464	0.0476552	0.00243706	0.0194436	0.0138797
ACVR2A	0.401084	0.695988	0.453587	0.0844997	0.108667	0.104221	0.00894226	0.0294671	0.00414031	0.0105919	0.00507051	0.00301492
ACVR2B	2.0206	3.89782	2.64398	0.971164	1.92504	1.46834	0.267143	1.1434	1.19204	0.0358312	0.225728	0.316226
ACVRL1	0.0599437	0.0362815	0.0873379	0.0854545	0.0230401	0.0171413	0.0373882	0.028986	0.0314371	0.0348199	0.0144555	0.022889
ACY1	62.8419	69.3349	61.0538	7.46748	14.8254	8.42627	0.537901	2.93753	0.725233	0.205349	0.508169	0.360935
ACYP1	16.0746	18.3782	32.1741	14.7463	19.5173	31.0851	5.09157	17.7577	24.1737	0.776572	4.46894	4.46074
ACYP2	3.53188	2.30939	1.26435	2.02352	1.30082	0.727162	1.3512	1.14003	0.706994	0.63276	0.642662	0.440394
ADA	4.65007	13.4735	19.049	0.501746	1.24357	1.31712	0.042219	0.206827	0.108368	0.12561	0.131448	0.101315
ADAL	9.61364	8.66709	9.27594	10.0003	8.00899	9.7407	3.64594	6.77494	7.14652	0.694629	1.6644	2.00618
ADAM10	12.6853	14.1641	11.5524	4.3706	5.90836	4.99189	1.62867	4.32621	3.36943	0.866256	1.64451	1.84016
ADAM15	2.51637	4.93475	3.31624	1.23624	1.10753	0.943148	0.657059	0.962433	1.22925	0.191676	0.403278	0.306331
ADAM17	9.48695	12.2587	15.0542	3.4758	5.29076	5.70807	1.21862	3.17003	3.14175	0.300926	0.977777	1.0766
ADAM19	0.0578959	0.082587	0.0857247	0.0875329	0.0686669	0.0921051	0.00714165	0.00771072	0.0389834	0.00665326	0.00265434	0.00236587
ADAM22	0.680293	0.940465	1.3289	0.149846	0.273966	0.192016	0.0137763	0.0505227	0.0560217	0.012247	0.00931158	0.0149288
ADAM28	0.0462674	0.0658875	0.118178	0.017311	0.0160052	0.0429297	0.0349562	0.0143775	0.0302834	0.0248128	0.0160863	0.0109261
ADAM32	0.341014	0.459811	1.1771	0.0397841	0.0428963	0.0799538	0.00892653	0.012855	0	0	0	0.0118575
ADAM33	0.0398296	0.0144655	0.104543	0.0306638	0.0606236	0.0341942	0.0619207	0.0148599	0.0877952	0.0288287	0.0357752	0.073045
ADAM7	0.253492	0.222738	0.223602	0.0891855	0.118805	0.147442	0.0494383	0.0559325	0.0321906	0.0131523	0.036723	0.0374945
ADAM8	1.25205	1.58907	6.08691	0.244553	0.215715	0.92962	0.0655058	0.0958068	0.250513	0.0401816	0.0594683	0.151494
ADAM9	5.12501	5.81011	7.27189	3.42977	3.42045	4.35067	0.643053	1.97267	2.81275	0.0890222	0.359417	0.499492
ADAMTS1	0.217431	0.416128	0.186133	0.0980112	0.0162627	0.030234	0.0380608	0.0328782	0.101658	0.06381	0.0131989	0.124491
ADAMTS13	0.104823	0.111025	0.326196	0.160874	0.0304759	0.135136	0.0237743	0.0248365	0.0952322	0.00688629	0.00706724	0.0700099
ADAMTS2	0.251998	0.243649	0.376402	0.236347	0.109925	0.18246	0.147577	0.0576788	0.151657	0.0364157	0.0601605	0.1684
ADAMTS3	5.56223	6.27043	5.32374	1.64507	2.00625	1.97427	0.395896	0.998118	1.05702	0.0804989	0.256915	0.258361
ADAMTS4	0.0316456	0.103429	0.110635	0.032481	0.052546	0.141142	0.0382607	0.0236084	0.114494	0.0101812	0.0182762	0.0724906
ADAMTS6	0.0444435	0.117667	0.10907	0.0261304	0.0435606	0.0412338	0.00639579	0.0138105	0.020361	0.00148968	0.0023773	0.0148289
ADAMTS7	0.0395694	0.0359211	0.0593903	0.0888355	0.00342204	0.00847798	0.00854223	0.0368934	0.00777454	0.0238717	0.00793608	0.0141538
ADAMTSL2	0.0270401	0.0981984	0.132975	0.0737232	0.0233848	0.063795	0.0233524	0.079854	0.0478636	0.00815551	0.0433767	0.0193603
ADAMTSL4	4.65098	4.9471	13.7227	4.04359	4.04612	16.0969	1.92805	2.49496	13.944	0.992873	1.51283	9.30758
ADAMTSL5	0.629118	1.00866	0.538156	0.391049	0.496462	0.532237	0.0509464	0.281234	0.36409	0.0158091	0.104038	0.0789381
ADAP2	0.143429	0.213973	0.359052	0.0788836	0.085055	0.132104	0.0398238	0.0382331	0.121132	0.0205949	0.0361416	0.111674
ADAR	56.1608	69.0884	65.018	21.6876	28.7015	22.3784	5.49184	13.4989	10.4247	2.57395	4.37988	4.39424
ADARB1	1.38544	2.5678	2.5478	0.248993	0.444403	0.196792	0.0392315	0.1605	0.126559	0.00784555	0.0369161	0.00442103
ADAT1	8.45469	7.54874	7.16915	8.88819	6.75221	5.52051	8.03439	7.56501	5.06221	4.56235	5.09605	1.48218
ADAT2	5.72554	7.32398	8.45851	1.49729	2.10574	1.86262	0.177468	0.828514	0.582685	0.0484485	0.122161	0.118205
ADAT3	6.8288	6.4362	7.73799	2.77798	4.52229	3.9422	1.00995	3.00113	3.28177	0.124732	0.391978	0.64135
ADCK1	26.4113	27.5971	41.8532	7.44899	12.067	12.8651	1.26786	3.90281	2.89218	0.439497	0.914184	1.02666
ADCK2	14.7005	15.8039	17.2558	6.4774	6.05724	8.12572	1.9743	4.86913	6.68937	0.198767	0.928023	1.48874
ADCK3	55.8754	66.4626	70.2298	7.36462	12.4656	9.97865	2.04172	4.27602	4.54854	0.944589	1.64846	3.16229
ADCK4	17.8193	20.0313	18.6556	4.5129	6.06669	4.65132	1.07467	2.63635	2.31504	0.178904	0.556909	0.724552
ADCK5	6.64936	7.53633	8.45542	2.37717	3.33925	3.05368	0.850479	1.66065	1.98179	0.0527495	0.406657	0.553242
ADCY1	0.121982	0.19148	0.0626604	0.0111675	0.0120658	0.0297981	0.0119522	0.0105871	0.0250683	0.00428374	0.00615301	0.0170428
ADCY10	0.169765	0.0966338	0.251138	0.0772825	0.0207594	0.0900065	0.0151143	0.04085	0.0864687	0.0321809	0.0191223	0.0797446
ADCY2	0.0906361	0.0635765	0.0539372	0.0554926	0.0114013	0.0458784	0.0142294	0.00512108	0.0420723	0.00662817	0.00264433	0.0164985
ADCY3	1.38368	1.61835	2.20614	1.17151	1.1298	2.12221	0.360634	0.922204	2.04412	0.0576511	0.255975	0.553228
ADCY6	0.0414861	0.0241511	0.0905513	0.187714	0.0552201	0.0645835	0.0516891	0.0630322	0.0731607	0.0482031	0.0266266	0.0290147
ADCY7	95.7396	129.853	145.024	29.0684	53.3918	46.9759	3.10187	17.2668	16.3163	0.648324	2.56277	3.16313
ADD1	155.621	158.633	155.943	128.46	126.799	125.906	82.3538	113.66	117.709	38.1311	60.9848	73.2246
ADD2	329.972	325.98	339.699	274.153	290.63	294.55	125.688	208.727	220.975	40.2938	72.5607	93.7892
ADD3	24.8213	29.0362	24.7308	14.0949	14.7101	13.3754	4.7519	12.1018	9.62533	1.04042	2.83249	3.33241
ADGRA2	0.134572	0.0732965	0.161538	0.233058	0.0558626	0.053807	0.0348605	0.0529735	0.0458183	0.0414959	0.0273511	0.107801
ADGRA3	13.1165	15.6543	16.1588	2.20917	3.24453	3.15866	0.178441	0.82285	0.880733	0.0505822	0.115303	0.102881
ADGRE2	1.10383	2.09418	2.3466	0.179762	0.118465	0.218232	0.058342	0.0839872	0.108266	0.0579914	0.0303652	0.0525642
ADGRE5	17.7505	27.9588	25.3988	2.6379	10.2305	5.18166	0.357057	2.78336	2.04482	0.179161	0.496652	0.629582
ADGRF2	0.0318657	0.125356	0.197153	0.0511014	0.0367441	0.0728411	0.0160518	0.0264107	0.0751464	0.0170877	0.0136336	0.0547205
ADGRF3	0.178406	0.190669	0.430101	0.12141	0.102457	0.180835	0.0201731	0.0165972	0.047252	0.00268391	0.00642373	0.0382262
ADGRF5	0.0235447	0.00854942	0.0668121	0.151024	0.0456107	0.0282458	0.0365957	0.055611	0.0296026	0.0719689	0.0332448	0.0458096
ADGRG1	10.2836	12.3835	9.83846	0.699343	1.23092	0.547798	0.109131	0.170231	0.0683275	0.110311	0.0821161	0.0621818
ADGRG4	0.0457485	0.0244265	0.0733344	0.0189854	0.013033	0.0322468	0.0139408	0.0133781	0.0359093	0	0.00345514	0.0200011
ADGRG6	0.0236841	0.0421726	0.0552787	0.00506371	0.0353833	0.0135241	0.0102251	0.0605658	0.00620109	0.00317537	0.0138717	0.0134551
ADGRL1	0.865031	1.40984	1.38868	0.313593	0.509503	0.383525	0.0929929	0.259231	0.378561	0.0123992	0.0471868	0.0666016
ADGRL2	0.00457178	0	0.0249464	0.0538114	0.0156459	0.00783456	0.0118432	0.0397824	0.0215537	0.0163719	0.0116115	0.0287763
ADH1A	0.0600465	0.0545579	0	0.192758	0.193863	0.0173035	0.147057	0.249287	0.0475911	0.176928	0.282129	0.0692091
ADH4	0.317972	0.236303	0.74596	0.139144	0.179989	0.435918	0.187326	0.125921	0.593816	0.226566	0.208487	0.664641
ADH5	64.5354	75.4179	63.9762	17.6154	23.2014	17.2846	1.78987	8.75334	5.42575	0.428292	1.42118	1.02084
ADHFE1	0.615099	0.474916	1.3348	0.32571	0.159581	0.994371	0.0398634	0.133989	0.680738	0.012361	0.00492879	0.0972732
ADI1	102.676	73.809	47.9589	72.0775	51.6266	29.9432	16.2984	31.3228	14.1751	5.58338	7.54569	4.81207
ADIPOQ	0.131434	0.11259	0.19351	0.0837651	0.0612876	0.096217	0.020637	0.0222838	0.0422816	0.0192211	0.0227388	0.0649944
ADIPOR1	107.483	103.372	111.008	98.288	93.3215	107.006	97.4748	61.1887	82.6088	264.647	178.666	229.908
ADIPOR2	77.9381	87.4432	83.3604	67.191	71.0692	79.8192	24.4398	53.5558	60.9712	7.4089	17.8995	20.6501
ADK	36.1521	36.5923	34.4591	11.9611	12.5121	10.3734	1.71634	5.8803	4.41453	0.250508	0.963122	0.682862
ADM	0.131099	0.136122	0.0618653	1.77944	1.06247	2.68568	0.857907	2.07566	5.4585	0.27845	0.708069	1.52093
ADM5	1.51415	1.23895	1.73673	0.17509	0.25481	0.293732	0.0235719	0.0254641	0.0215457	0.0164495	0.00437306	0
ADNP	32.7011	36.9458	34.1723	13.3544	15.5878	15.055	3.80738	9.23517	9.37072	1.23981	2.70586	3.0001
ADNP2	19.7935	22.2639	20.1812	8.15372	9.26909	7.93317	1.5572	4.96337	4.05572	0.436175	1.01328	0.941158
ADO	9.42102	10.2846	10.4051	2.27481	2.97157	3.04321	0.464487	1.21305	1.57044	0.0865077	0.337931	0.28477
ADORA2B	7.28553	10.538	8.09052	1.7176	3.02853	1.52044	0.23391	1.28042	0.660334	0.0683863	0.218144	0.249076
ADPGK	16.3123	20.0395	24.217	7.66229	8.2996	9.17523	3.20264	6.0304	5.70761	0.992162	1.80635	2.15313
ADPRH	0.179211	0.131731	0.239735	0.0543177	0.0295208	0.0528551	0.0162096	0.0560147	0.020161	0.0185705	0.00273739	0.0132318
ADPRHL1	0.821486	0.395285	0.486883	0.182225	0.255061	0.241219	0.0470041	0.125748	0.10109	0.0437247	0.0049813	0.00893807
ADPRHL2	27.8439	33.293	25.6759	9.6994	13.9098	8.94176	3.46458	8.98231	5.95848	1.50222	3.52083	2.383
ADPRM	11.9452	6.87068	8.65814	5.42536	3.45589	3.8399	2.96947	1.95489	2.33129	1.36453	0.740058	1.29698
ADRA1D	0.0635303	0.0961527	0.0695943	0.0339708	0.175813	0.318639	0.0182933	0.0790331	0.0751302	0.00425699	0.0101869	0.0911336
ADRB2	0.80693	0.321457	0.606171	0.109029	0.0195883	0.219548	0.103971	0.017619	0.111833	0.0227611	0	0.0895004
ADRBK1	53.2616	55.1552	61.8566	23.3112	29.7201	30.158	5.36142	18.2904	20.2269	0.738629	3.3313	3.81399
ADRBK2	6.33098	10.1968	7.69196	0.546203	0.801971	0.650556	0.132762	0.35649	0.192675	0.0903975	0.111046	0.098066
ADRM1	144.761	137.589	157.535	103.088	116.256	120.818	33.2346	76.959	94.9183	5.79206	19.4405	29.6487
ADSL	216.224	230.309	218.811	55.1158	74.2147	64.4549	9.97258	31.8707	22.0036	2.77219	7.20785	6.18925
ADSS	29.1701	34.3873	32.2218	9.11828	10.9863	8.69412	1.62071	5.65555	3.8505	0.325326	1.1775	0.916774
ADSSL1	1.27326	1.55236	0.460601	0.580718	0.625895	0.33249	0.0868683	0.396292	0.212063	0.0201988	0.0483208	0.00964039
AEBP1	0.107661	0.0122181	0.102945	0.112232	0.0186214	0.0577265	0.0523001	0.0251004	0.0794027	0.0460011	0.0194294	0.0732282
AEBP2	7.64783	9.05735	7.833	1.89524	2.27059	1.48567	0.253702	1.09347	0.511676	0.054187	0.25651	0.1206
AEN	60.0393	61.0573	51.5052	35.7331	50.6318	35.7808	5.82742	25.7926	14.5594	2.18317	6.42595	3.60119
AES	158.358	167.124	146.814	90.9467	117.293	99.9102	24.3807	73.1327	43.557	5.81933	22.0223	11.0178
AFAP1L1	0.0912517	0.0305687	0.327607	0.12544	0.0232947	0.0447289	0.0253304	0.0283656	0.0211904	0.0406205	0.0460071	0.0424281
AFF1	39.457	45.5578	40.4457	32.2728	35.1719	33.1629	27.1618	34.8689	36.167	14.5897	19.8812	32.0555
AFF2	0.0433652	0.129217	0.101988	0.0625343	0.100507	0.0538037	0.0271435	0.0538904	0.0443483	0.013334	0.0180958	0.0198291
AFF3	0.102461	0.201023	0.230674	0.0719328	0.0457349	0.101878	0.0128415	0.0390263	0.0622848	0.0132682	0.0285853	0.045363
AFF4	7.82789	9.04376	11.336	3.54157	4.28204	5.26903	1.20155	2.57965	3.12274	0.422228	0.844092	1.50994
AFG3L2	72.0661	79.9201	78.3373	31.8738	37.7352	32.9277	7.32412	19.7428	17.0288	1.58871	4.72962	5.06793
AFMID	28.9029	34.0173	54.4094	5.45188	9.08036	11.6404	0.668495	2.77174	2.79559	0.287369	0.666519	0.676073
AFP	0.38285	0.592442	0.0155683	2.12952	6.03319	0.0122171	0.159273	8.79733	0.313645	0.552852	1.0091	0.0814969
AFTPH	14.2896	15.3029	17.138	10.4699	10.2574	11.4461	7.79686	10.0179	8.63679	6.04233	6.40151	6.76085
AGA	5.58647	7.82588	5.93177	2.19129	2.67851	2.38587	0.250933	1.2299	1.15877	0.137796	0.29013	0.222026
AGAP1	0.708397	1.26596	3.19009	0.161867	0.534162	3.44282	0.0394998	0.214756	2.26651	0.037353	0.106302	0.789809
AGAP2	1.495	1.84374	1.74182	0.15668	0.102129	0.0818165	0.0315092	0.0279162	0.00882671	0.0135456	0.0126085	0.0289228
AGAP3	5.98049	8.92422	7.44601	0.327023	0.572086	0.34476	0.0570989	0.151804	0.0514838	0.0314875	0.0160128	0.0357804
AGAP4	2.60134	4.55298	10.2207	1.42274	1.57561	4.91658	0.897574	1.35187	3.31098	0.388601	1.58212	2.82143
AGAP5	2.38019	2.88566	5.61695	1.47471	1.15189	3.12726	1.50926	1.18895	2.32171	0.773037	0.872243	2.1271
AGAP6	4.2036	4.6009	11.7647	2.17602	2.29007	6.83402	1.10951	1.71146	4.60178	0.469466	0.88573	3.74544
AGAP9	3.01911	1.86403	1.413	1.31713	0.809083	0.687974	0.340206	0.230139	0.395437	0.100743	0.141574	0.212396
AGBL2	0.115556	0.111913	0.143204	0.0247116	0.0159895	0.0529019	0.0166338	0.0047901	0.0242551	0.00309781	0.00741401	0.00882902
AGBL3	0.109788	0.0925621	0.137211	0.060373	0.124787	0.168299	0.013546	0.0487617	0.135808	0.0157669	0.0276722	0.0359523
AGBL5	27.148	25.27	28.2432	9.66178	10.4527	12.4386	3.28142	6.46466	8.11942	1.17417	2.27523	3.3409
AGER	1.88781	2.77339	2.77131	3.08359	2.31532	3.00618	3.07061	2.62372	3.43969	1.46951	1.39285	2.47473
AGFG1	18.3042	18.2275	15.1306	16.2698	15.2335	14.8327	9.95738	13.52	12.9664	6.60391	7.71163	7.67722
AGFG2	76.0695	81.8775	88.8103	8.97034	11.6923	11.654	1.41336	5.58606	5.33453	0.289754	0.961122	1.06203
AGGF1	19.7615	24.6154	21.7589	9.43262	10.4252	10.5223	2.78661	6.25011	6.58864	0.730031	1.72979	2.06149
AGK	15.9503	18.1654	19.0044	4.10226	4.23769	4.4562	0.596146	1.86598	1.56346	0.16187	0.390445	0.39033
AGL	9.63072	6.3228	6.83744	2.70552	1.76987	1.4864	0.454394	0.728259	0.561532	0.0777194	0.159339	0.190573
AGMAT	2.57386	3.54175	3.39715	0.221318	0.416114	0.524211	0.0954956	0.165013	0.285624	0.0426771	0.0822744	0.177488
AGO1	4.30909	5.09668	4.9704	0.786696	1.14224	0.622209	0.105595	0.317426	0.16101	0.0506369	0.0646472	0.0534891
AGO2	34.1161	45.1557	44.1741	35.3584	48.046	48.0562	24.8905	53.7139	53.2164	10.0575	25.3924	26.2974
AGO3	4.3688	5.89717	9.41163	1.74271	2.26985	3.43527	0.271962	1.07274	1.54813	0.0549217	0.221509	0.396599
AGO4	1.99565	2.16483	2.81368	0.504172	0.567593	1.12422	0.151558	0.294063	0.560434	0.0429738	0.0526589	0.198623
AGPAT1	108.621	101.756	95.5264	79.5123	82.2089	70.8386	29.2658	51.6452	43.4927	9.04025	16.905	15.3554
AGPAT2	3.50141	6.15047	3.4028	0.309891	0.173652	0.0166849	0.0448997	0.168412	0.0764837	0.0834776	0.0598986	0.0958233
AGPAT3	34.3182	34.3744	28.5683	19.8664	21.8656	17.6687	11.7883	16.7574	15.6801	8.22372	9.17642	9.72325
AGPAT4	0.439801	0.507529	1.04846	1.55473	1.39639	3.47978	4.99105	2.75015	5.6541	3.549	4.12305	7.76609
AGPAT5	46.5657	58.5006	33.5335	15.8339	23.909	15.8516	2.86943	14.6158	9.03497	0.646964	2.97721	2.78997
AGPAT6	16.0243	18.4112	23.177	6.79722	8.07853	10.3262	0.941306	4.04665	5.34386	0.156777	0.59247	0.8749
AGPAT9	0.118119	0.341315	0.247056	0.0551241	0.0371458	0.249636	0.0185514	0.0133586	0.0338659	0	0.00344343	0.0184853
AGPS	23.1106	27.1409	18.3773	12.9762	13.9269	8.64872	3.4489	10.6706	5.46929	0.451386	2.20156	1.22148
AGRN	9.69908	11.0431	13.0155	5.34116	8.97322	9.87458	0.823106	4.22582	6.08429	0.127072	0.753221	0.995007
AGT	0.076754	0.0298721	0	0.365867	0.614466	0.0282892	0.00947208	0.927599	0.0432322	0.0793484	0.0738403	0.0125854
AGTPBP1	16.5767	17.1623	17.1984	10.4174	8.84358	10.7253	4.37338	8.11947	8.13924	2.34471	3.17374	3.67711
AGTR1	0.0385554	0	0.0986902	0.0989717	0.0334965	0.0553226	0.0855993	0.0381096	0.0382034	0.0397767	0.0974666	0.150321
AGTRAP	49.5763	57.6451	45.3981	5.52769	10.1183	5.666	0.505038	2.18233	1.07306	0.178245	0.29686	0.137373
AGXT	0.0744881	0.0169185	0.0205032	0.215187	0.1546	0	0.0643793	0.0579728	0.0442431	0.0897956	0.113364	0.0750742
AHCTF1	20.6613	25.6945	28.1651	9.89539	11.4457	12.2594	2.38912	7.28738	7.78762	0.373504	1.52407	1.82735
AHCY	314.997	385.492	438.316	53.4959	87.7177	88.2307	5.1603	22.2731	18.5123	1.63546	3.8445	2.94934
AHCYL1	38.3767	42.0557	44.9711	17.8	20.7303	17.9817	6.54242	14.8069	12.6966	1.7163	4.4524	5.03066
AHCYL2	1.39885	1.80211	2.39099	0.338323	0.431832	0.410518	0.0696847	0.19065	0.164963	0.0519257	0.0362581	0.0951831
AHDC1	1.19427	1.58952	2.49948	1.10406	1.90835	2.82903	0.324782	1.49775	1.93322	0.0615391	0.276881	0.432823
AHI1	5.00773	5.07403	7.97483	1.97904	1.61686	2.87978	0.458152	0.962011	1.64948	0.0569063	0.192593	0.380891
AHNAK	0.147781	0.672825	0.917987	0.0794283	0.0301862	0.0553729	0.0176184	0.0428482	0.0463201	0.0164194	0.0135547	0.0321674
AHR	0.562636	0.608962	1.08617	0.183219	0.152711	0.211348	0.0411085	0.0887692	0.132609	0.0522222	0.0430569	0.0767635
AHRR	0.150047	0.232878	0.121512	0.0403614	0.147345	0.0622191	0.0062694	0.0451283	0.068468	0.0116803	0.0170856	0.0166199
AHSA1	170.826	176.217	200.614	68.4442	87.134	103.623	20.7562	43.9074	56.9027	11.8838	19.1497	33.0822
AHSA2	2.94368	3.85439	20.7353	1.66963	1.48754	10.9406	0.430415	1.01004	6.91343	0.122441	0.242701	1.98435
AHSG	1.63045	0.999034	0.354932	3.56618	4.38084	0.245698	0.60629	6.04401	0.330379	1.08939	1.32418	0.338535
AHSP	4387.49	4390.11	3328.82	7707.09	7282.36	6358.54	5874.08	7340.04	5465.12	3399.05	4158.08	3409.32
AICDA	0.130882	0.228557	0.220504	0.239018	0.348271	0.579806	0.05218	0.1315	0.230118	0.0404784	0.051662	0.11551
AIDA	80.1107	85.4401	70.771	76.7387	67.0183	65.4377	43.8983	71.0129	58.8522	19.7269	33.2015	28.9682
AIF1	6.1368	7.81904	9.73182	4.00936	1.19272	1.27651	0.57725	0.823339	0.687147	1.08362	0.70706	0.447012
AIFM1	51.9746	60.9233	56.9836	24.0609	28.4512	25.4195	7.07	15.5295	13.0398	2.32119	4.85439	5.31388
AIFM2	4.99056	4.75768	3.83671	2.12891	1.9755	2.73891	0.614689	0.94903	1.51905	0.175777	0.266701	0.481312
AIG1	13.7784	13.5511	15.4622	5.80291	4.29151	6.68155	1.29077	2.57158	3.00907	0.203521	0.586625	0.629586
AIM1	24.7452	20.685	29.9122	2.72146	2.97013	4.4335	1.14065	0.383355	1.50645	0.481883	0.0732395	1.42549
AIM2	0	0	0.736996	0	0	0.33288	0	0	0.22487	0	0	0.0583942
AIMP1	43.0593	42.671	46.629	15.2628	17.3578	19.4383	4.14621	9.59222	8.16916	1.53057	2.76931	2.77506
AIMP2	73.4684	71.4064	66.0538	17.3648	23.7123	20.0009	1.93907	8.08293	6.13866	0.665309	1.20748	1.25146
AIP	10.3588	13.1988	13.4431	6.17055	8.46672	8.72091	1.1899	4.27197	3.60045	0.49246	1.03343	0.997257
AIPL1	0.0707427	0.13766	0.110676	0.0389079	0.0489435	0.0608084	0.0523771	0.00628573	0.0796541	0.0243789	0.0583388	0.0695697
AK1	65.5945	49.996	62.0437	57.7769	61.9469	74.2287	20.8941	31.3663	37.589	10.3666	12.6979	16.0151
AK2	99.2589	115.821	109.944	26.4269	35.8422	29.4409	6.44086	17.6071	11.3744	1.67253	4.48075	3.21115
AK3	27.0438	27.8895	25.9634	18.35	18.4533	17.7679	4.86694	12.8225	11.416	0.742011	2.81837	3.07598
AK4	0.281833	0.807467	0.0555487	0.0803969	0.067765	0.0436143	0.0236745	0.0511222	0.0153831	0.0362441	0.0301695	0.0179251
AK6	74.3548	84.478	81.1219	16.3215	17.3894	14.8978	3.5838	8.65227	6.18326	1.58737	2.95194	2.22905
AK7	7.2916	6.41399	5.68977	3.75873	4.11741	2.95345	3.01788	5.08465	3.51804	1.44055	2.73101	2.16477
AK8	0.314725	0.310709	0.480611	0.0526918	0.0284009	0.0235728	0	0.025544	0	0	0	0
AK9	2.18333	2.21527	2.59758	1.4965	1.43249	2.11096	1.19749	1.43379	1.5625	0.707808	0.712444	1.49367
AKAP1	31.5264	39.9101	43.452	4.40027	9.17425	5.7892	0.319242	1.92844	1.16863	0.13115	0.289406	0.18682
AKAP10	11.8952	15.3049	20.8537	6.01246	7.70266	9.24693	2.30571	5.34469	5.66943	1.231	2.09647	2.54629
AKAP11	8.89064	11.4103	7.38873	3.60959	4.84444	2.46276	0.75598	2.60164	1.14405	0.170143	0.535287	0.215641
AKAP12	0.042386	0.053272	0.024887	0.200754	0.050599	0.100497	0.060526	0.103337	0.0988788	0.0554199	0.0240689	0.217665
AKAP13	2.06676	2.88821	2.79654	0.680937	0.859427	0.534651	1.61133	0.473939	0.429749	2.01582	1.27514	1.73941
AKAP17A	24.6525	27.1011	43.3209	10.2603	13.444	21.5762	3.16246	8.13525	14.127	0.76842	2.07024	5.32359
AKAP2	0.107062	0.0755887	0.189843	0.228924	0.034811	0.0509462	0.0317481	0.0574003	0.0622931	0.0382775	0.0337421	0.0589769
AKAP3	0.357869	0.536524	0.109247	0.165525	0.178497	0.0500252	0.0434329	0.0990224	0.0720844	0.0337003	0.109456	0.0240207
AKAP5	0.0666081	0.0982541	0.190764	0.037383	0.0374427	0.124817	0.0251626	0.0155244	0.029433	0.0267905	0.0080161	0.0190534
AKAP6	0.282782	0.296342	0.470735	0.110466	0.168966	0.165014	0.0199759	0.0479237	0.127115	0	0.00660132	0.030863
AKAP7	10.7961	11.5211	12.4738	11.326	11.1965	10.8409	8.6508	10.7194	10.2039	4.75792	6.29543	6.8165
AKAP8	24.5739	26.3583	31.3785	11.7075	14.167	14.3633	3.36964	9.03773	9.37962	1.05638	2.53073	3.35147
AKAP8L	44.3327	47.501	94.3354	28.9388	35.1696	75.7481	32.9823	29.7126	63.328	33.5162	43.3275	96.7733
AKAP9	6.80333	9.2795	12.3157	3.45007	3.98034	5.12711	2.63992	2.94406	4.72674	2.20928	2.91217	5.53242
AKIP1	13.9519	15.7116	14.9819	12.6822	10.9837	13.8918	2.66984	5.99379	7.90354	0.266708	1.38057	2.07493
AKIRIN1	29.0371	27.3507	31.2523	34.8261	34.8586	43.2749	18.1264	29.0626	35.32	13.1378	15.8782	22.0302
AKIRIN2	26.971	26.7407	32.5882	13.4469	14.4425	15.7247	9.35725	10.4816	14.477	6.2913	7.10131	13.6298
AKNA	0.481062	2.6002	0.373641	0.128563	0.191628	0.0717833	0.050348	0.0883324	0.0515181	0.0337151	0.0385986	0.0896331
AKR1A1	55.0572	63.1922	63.4215	9.5555	14.0977	10.8346	0.948685	4.66065	1.99349	0.57627	0.94689	0.40508
AKR1B1	33.7312	38.0869	43.94	6.71779	6.98286	12.3595	0.506631	1.51423	3.34067	0.392423	0.451898	0.500756
AKR1B15	0.219259	0.331995	0.42237	0.258051	0.126409	0.315598	0.157916	0.147886	0.679963	0.345088	0.122944	1.19943
AKR1C1	27.1914	19.5587	23.7983	2.43559	1.14427	1.66061	0.981822	0.9753	0.997422	0.947988	0.81226	0.763263
AKR1C2	8.56677	5.17431	3.82929	0.576621	0.410376	0.184503	0.0922082	0.177026	0.128535	0.0572452	0.0942889	0.0348348
AKR1C3	146.055	84.4116	80.2056	8.11098	3.82474	4.6403	0.306993	0.69533	0.241922	0.315769	0.0405964	0.0879064
AKR1E2	1.08861	4.48185	4.1228	0.785742	2.09012	2.73498	0.117658	0.882137	1.102	0	0.25861	0.465141
AKR7A2	32.5094	35.795	30.2721	18.187	22.0808	17.4117	3.16542	11.1783	9.98262	0.394878	2.25674	1.66611
AKT1	70.8206	80.0025	70.9072	36.9646	46.6041	39.8568	7.47688	24.7411	22.713	0.824299	4.63222	3.99858
AKT1S1	53.8082	52.3679	43.1056	27.3922	36.8214	22.5192	17.3224	20.7383	16.2887	14.0847	16.9416	15.273
AKT2	36.1355	36.5293	43.0508	23.6982	27.8686	25.8461	11.916	19.9567	18.4055	6.72613	9.46962	12.0742
AKT3	0.0374323	0.0851339	0.142083	0.0603644	0.0210523	0.0652486	0.0162879	0.0404766	0.0299143	0.0168287	0.00599318	0.0544904
AKTIP	0.331718	0.0935518	0.401275	0.19103	0.0554686	0.0778294	0.0346309	0.0213701	0.12648	0.0138103	0.0146871	0.019719
ALAD	286.302	240.134	261.648	388.008	358.965	375.735	209.778	292.938	307.333	88.134	127.74	194.01
ALAS1	12.2745	12.7722	17.4799	6.14764	6.42166	9.6489	1.93141	4.35487	5.92099	0.66177	1.249	1.86962
ALAS2	676.328	503.926	538.135	1828.19	1750.09	1778.55	1993.35	1842.88	1632.93	2362.3	2334.8	2095.49
ALB	3.12266	4.76917	0.209717	23.1396	44.9098	1.16307	2.60976	66.4454	2.20328	5.66665	9.41512	1.26647
ALCAM	0.0280015	0.111851	0.0611565	0.043109	0.032918	0.0163537	0.00241808	0.0417757	0.0088059	0.0118538	0.00898493	0.00641214
ALDH16A1	61.7412	61.7762	63.6906	36.053	45.2001	31.548	7.44668	24.5271	18.2304	1.38663	4.6322	4.02613
ALDH18A1	105.873	119.589	114.735	24.7837	35.0532	26.5552	2.48412	11.4018	6.98293	0.728076	1.73436	1.3227
ALDH1A1	69.568	96.1574	85.2617	4.57086	6.61771	4.51421	0.291047	1.20513	0.512648	0.193475	0.289342	0.158893
ALDH1B1	41.3544	49.3868	44.9804	5.66524	12.6334	8.78191	0.259467	3.10792	1.56321	0.172025	0.344527	0.208785
ALDH2	7.83739	5.37391	11.3592	1.05279	0.417095	0.85759	0.157482	0.418777	0.179788	0.276142	0.13933	0.112806
ALDH3A2	6.67779	8.89376	6.20214	1.6767	2.51018	1.59742	0.201874	0.906547	0.550307	0.0870494	0.227496	0.171081
ALDH3B1	16.2001	41.4334	29.3538	2.12144	8.04703	6.61039	0.201125	1.19065	1.57187	0.0927415	0.212904	0.375104
ALDH4A1	30.9539	45.981	40.7826	7.96964	15.4433	11.4199	1.27632	6.54459	4.81602	0.221198	1.1009	0.790604
ALDH5A1	15.2629	19.3593	15.4938	6.94341	9.07848	6.91408	4.34261	5.64234	4.63732	5.10019	6.77816	5.39788
ALDH6A1	11.6637	13.579	13.6017	5.47804	6.36166	6.30809	1.36021	3.76046	3.19741	0.426969	1.04932	1.05642
ALDH7A1	1.60736	2.40827	1.24854	0.209049	0.110824	0.0710312	0.0405442	0.0377696	0.0347397	0.0466505	0.0301306	0.0189723
ALDH8A1	0.0945619	0.161897	0.609051	0.0686379	0.0657777	0.378362	0.0308011	0.0517545	0.206281	0.0311572	0.0390535	0.0955273
ALDH9A1	49.2677	49.586	53.337	26.5604	24.0272	27.3646	8.21128	15.6805	15.4146	2.39999	4.30173	5.61552
ALDOA	665.348	727.74	718.8	194.637	244.697	194.31	47.5117	114.369	96.4825	9.76633	27.0272	24.0928
ALDOB	0.175876	0.11713	0.0385603	0.361155	0.592171	0.0807034	0.126616	0.98471	0.110998	0.320528	0.398525	0.107701
ALDOC	2.65605	4.94009	4.52293	0.852523	1.6389	1.42564	0.434284	0.849142	1.22182	0.418282	0.425536	0.557955
ALG1	14.7462	16.5986	14.8011	5.78114	6.6077	4.63215	1.86253	4.06608	2.39654	1.10378	1.53654	1.48411
ALG10	4.23994	5.07377	4.29791	2.09036	2.25409	1.61784	0.663054	1.65422	1.08274	0.143564	0.409424	0.214952
ALG10B	5.61118	6.62842	5.27847	3.58872	3.87218	2.40007	0.924796	2.10764	1.60722	0.224666	0.638591	0.714601
ALG11	15.1451	16.5705	14.5755	6.545	7.48437	6.05696	3.33281	5.18428	4.33512	1.60209	2.73986	2.70517
ALG12	13.451	14.648	16.7232	7.69918	8.63296	10.2106	2.83769	7.24738	8.27251	0.391069	1.83685	1.77219
ALG13	9.25439	10.149	9.90674	6.06356	5.80569	5.51665	2.73308	4.22536	3.57124	1.30261	2.02063	2.17019
ALG14	13.9114	14.7095	11.3434	8.58526	8.48303	6.55485	2.83389	5.80452	3.56384	1.07814	1.69055	1.45945
ALG1L	0.502283	1.1746	1.1581	0.135969	0.719784	0.441874	0.10986	0.179085	0.169754	0.0509168	0.0540733	0.0246319
ALG1L2	0.942637	0.428575	2.28269	0.194683	0.139741	0.117343	0.0436881	0	0.107554	0	0	0.0390488
ALG2	4.89575	4.87848	6.54609	2.76536	2.71381	2.93608	0.857798	2.05674	1.98005	0.391282	0.742079	1.06522
ALG3	48.4288	49.5916	42.6907	12.222	18.7029	7.5342	2.14411	6.84477	3.14103	1.26876	2.46294	0.660911
ALG5	25.0781	26.8233	26.8455	8.9721	9.62924	8.6705	2.03912	6.26161	4.27984	0.370637	1.41149	0.888632
ALG6	7.26893	8.71768	8.05919	5.31919	5.25139	4.40157	1.39516	4.02295	3.03683	0.238602	0.851261	0.708569
ALG8	39.2442	41.7766	40.2215	9.8254	12.3463	8.36471	1.4687	4.79344	2.38627	0.425506	0.823964	0.7296
ALG9	9.60136	10.0223	9.08909	5.68713	5.79014	5.29163	1.65491	4.1881	3.11782	0.292011	0.930075	0.847235
ALKBH1	14.0006	14.7321	16.288	5.52097	6.58122	6.62737	1.99527	4.43958	3.34055	0.774556	1.66039	1.4386
ALKBH2	38.5956	47.4185	45.1385	4.78968	9.62934	6.47172	0.383501	1.72467	0.877428	0.1778	0.305034	0.155192
ALKBH3	26.296	25.8258	29.5878	9.00848	8.6161	9.8239	1.33114	3.08999	3.53939	0.42021	0.718831	0.788577
ALKBH4	14.8808	16.5738	15.9445	5.08007	6.40631	4.67764	1.28454	3.06677	2.42322	0.420239	0.731255	1.09999
ALKBH5	77.2977	74.8444	72.3678	51.3342	57.8857	52.5885	19.2807	43.1642	42.4055	4.39804	10.9069	14.2284
ALKBH6	11.439	8.91042	11.709	7.30353	7.82619	10.6581	2.8776	5.49588	8.91216	0.636118	1.28098	2.39223
ALKBH7	68.5755	67.1214	64.5224	14.7129	22.3539	16.2595	2.11594	6.27055	4.26922	1.11707	1.5308	1.63123
ALKBH8	6.37791	6.95265	6.33668	2.03397	2.33062	1.73508	0.464942	1.09893	0.537825	0.154995	0.32107	0.166542
ALMS1	7.64258	8.2075	8.20848	7.82614	6.23913	7.7281	4.92026	8.35259	10.3295	0.973158	2.58876	2.98663
ALOX12	2.7209	3.4485	4.94588	1.07868	1.48085	2.93466	0.611168	0.669575	1.31679	0.330575	0.391623	0.819352
ALOX12B	0.362866	0.67966	0.795381	0.0218295	0.031381	0	0.00489801	0	0	0.00911757	0.00727244	0
ALOX5	0.254319	0.73005	0.392809	0.0517647	0.12367	0.133304	0.025738	0.034391	0.00940223	0.0444541	0.0390042	0.0463197
ALPK1	1.09942	1.08766	1.53743	0.191898	0.145873	0.241937	0.0406255	0.0649858	0.205412	0.0484563	0.045289	0.131649
ALPL	0.207033	0.223113	0.131328	0.24472	0.40709	0.584034	0.0106589	0.0921097	0.103106	0.00495971	0.0314488	0.025013
ALS2	10.9988	12.4996	14.4422	6.89056	6.50684	8.71212	3.20679	5.24496	6.90535	1.43768	2.24256	2.68357
ALS2CL	0.0920153	0.151906	0.0915068	0.0751353	0.0520862	0.057465	0.0288999	0.0312921	0.131735	0.0134544	0.0268328	0.090857
ALS2CR11	0.0398954	0.0989616	0.0448448	0.0304841	0.0377776	0.0286166	0.112804	0.0309689	0.0373463	0.0615001	0.0645123	0.0462341
ALS2CR12	0.821154	0.539725	1.30939	1.31894	0.685239	1.67091	4.20829	1.33615	3.24382	4.08872	2.86684	10.2063
ALX3	0.895729	1.33179	1.45851	0.522814	0.802786	0.721708	0.202363	0.367657	0.500273	0.155409	0.228246	0.211208
ALYREF	347.327	350.908	371.044	160.374	191.601	179.89	33.8952	99.8378	108.427	4.17972	21.2632	22.0012
AMACR	1.98236	2.92643	2.1902	0.348577	0.527721	0.430158	0.0465462	0.0928739	0.0878506	0.0262084	0.0398931	0.0812688
AMBP	0.316421	0.210845	0.0232621	1.09709	2.18909	0.0182479	0.0911744	2.48311	0.100375	0.254257	0.432443	0.0243257
AMBRA1	22.7071	23.8107	23.5895	11.1991	12.658	12.3379	7.72699	8.11218	9.44398	8.54988	10.3946	13.4337
AMD1	126.486	131.382	139.152	56.9024	61.2219	52.7573	16.8182	43.8982	32.6291	9.22796	14.3784	9.8167
AMDHD2	13.8551	14.7946	24.2449	6.44346	8.08814	11.4474	1.32397	3.58709	6.29704	0.25679	0.623934	1.10422
AMER1	6.90212	9.02428	7.23144	1.29566	2.27228	1.39506	0.181004	0.694814	0.319212	0.044717	0.114181	0.0544908
AMER2	0.0403332	0.0439316	0.0615503	0.0137963	0.0186033	0.0368232	0.0162509	0.0100254	0.0274374	0.00540801	0.0103569	0.0261338
AMER3	0.0219183	0.0596911	0.215255	0.0168708	0.0242629	0.108915	0.0113556	0.0326952	0.0861023	0.0282099	0.0112543	0.0852773
AMFR	25.7468	27.4042	27.0854	18.8311	16.4194	25.6243	9.42857	15.4211	22.7649	3.05436	8.20773	13.6083
AMH	0.401592	0.273573	0.834686	0.24854	0.089305	0.865102	0.0495707	0.13388	0.5779	0.0172948	0.0275857	0.115415
AMHR2	2.8714	2.94536	4.34732	0.196914	0.135856	0.243256	0.0203587	0.0292622	0	0.0251945	0	0
AMIGO1	0.666635	0.86635	0.302352	0.00737549	0.0715669	0.00988756	0	0.0143	0	0	0.00737116	0.0065978
AMIGO2	0.301652	0.307107	0.290127	0.0938385	0.0442692	0.109941	0.0157911	0.0113696	0.0432051	0.0115246	0.0117277	0.0209662
AMIGO3	2.24281	1.95954	3.75485	2.17063	1.92331	3.06068	1.39191	1.52379	4.86314	0.44331	0.89163	2.04824
AMMECR1	72.6929	77.3064	63.2244	59.7241	66.3442	45.0005	19.1395	49.2169	27.3182	5.85882	14.1484	12.8144
AMMECR1L	15.1279	18.7081	19.4169	5.90566	7.99931	8.54538	1.91137	4.50037	5.5839	1.3546	1.78625	3.71031
AMN1	1.59386	1.67394	1.38464	0.934189	0.877881	0.577243	0.275007	0.539227	0.377445	0.0988	0.272427	0.107475
AMOT	0.825628	0.349439	0.571541	0.995502	0.601681	1.20975	0.117774	0.263778	0.66124	0.0294948	0.0559755	0.0791521
AMOTL1	5.31835	7.82357	10.4776	0.92824	1.23525	2.68001	0.0706869	0.290334	0.862478	0.0194837	0.0553985	0.0986903
AMPD2	20.2662	21.5583	27.8419	2.32896	3.78209	3.80842	0.251467	0.622871	0.625204	0.353787	0.259677	0.525419
AMPD3	6.39359	6.69014	6.70572	7.77	7.96951	9.73411	8.58766	8.40016	11.6427	4.88182	6.67604	9.57213
AMT	29.6705	32.5323	36.8427	4.46081	6.76625	5.3915	0.0844884	1.18856	0.388324	0.0942862	0.16293	0.134737
AMY2B	0.332192	0.336513	0.532588	0.327975	0.220986	0.428974	0.165577	0.190784	0.131109	0.143809	0.0901201	0.198141
AMZ2	27.4541	18.9028	19.1218	16.1327	11.3305	14.7569	6.71767	7.48922	10.5131	2.03372	2.5756	3.87772
ANAPC1	38.3729	48.8486	44.326	12.3572	18.5595	13.886	2.19714	8.27086	5.55686	0.632982	1.96901	1.42852
ANAPC10	13.1554	13.6704	15.422	7.68249	7.57027	9.86328	2.5221	5.24626	5.42651	0.529325	1.58396	1.76295
ANAPC11	122.243	92.4277	88.3867	108.937	111.408	100.753	34.6931	79.4798	70.6304	5.10691	18.0839	18.4109
ANAPC13	50.8009	41.9629	50.0626	17.4818	16.8511	20.4797	2.3765	7.48556	6.88346	0.750301	1.52965	2.1384
ANAPC15	94.1949	80.1951	104.594	74.7275	76.6135	91.4322	24.9049	48.9873	48.1455	5.76702	13.2103	16.6828
ANAPC16	20.5996	24.0042	21.6809	11.3984	12.5487	12.1694	5.61341	8.55577	7.64902	3.20424	4.50422	4.49063
ANAPC2	49.2165	48.4205	48.4864	22.539	26.7807	21.4081	6.23915	13.8901	10.8607	2.19626	4.37132	4.6205
ANAPC4	20.0967	20.523	22.9838	8.2064	7.10212	7.97168	1.33649	3.62579	3.32982	0.229322	0.650192	0.702961
ANAPC5	142.685	162.982	153.157	60.6868	75.0534	61.714	12.4205	39.076	27.0731	2.15905	7.53846	6.17828
ANAPC7	55.7789	66.3783	58.6723	19.8936	26.4277	20.7344	5.33587	12.6837	9.67762	2.20234	4.242	4.44541
ANGEL1	17.6374	23.1451	26.9888	3.95024	6.67482	6.35515	0.519664	2.1698	2.09859	0.201653	0.512671	0.719939
ANGEL2	9.68069	11.7588	8.99236	5.83598	6.69866	4.67058	1.35692	3.65991	3.42368	0.333667	0.82072	0.815561
ANGPT1	0.537394	1.18215	0.683731	0.409693	0.0699959	0.108413	0.0764107	0.133587	0.0497076	0.076276	0.064888	0.0543285
ANGPT2	0.0958886	0.203116	0.392024	0.0683429	0.0773979	0.219191	0.0437019	0.0481628	0.175878	0.0415494	0.0314932	0.0884302
ANGPTL6	0.786405	0.542902	0.483988	0.151429	0.25027	0.189886	0.0679553	0.0489462	0.111921	0.00632127	0.0352868	0.081415
ANK1	227.121	266.886	237.788	226.891	305.344	239.712	149.967	255.016	245.842	101.135	182.874	176.205
ANK3	0.00747591	0.00678615	0.0122315	0.0215776	0.00792761	0.00960388	0.0140379	0.00464619	0.0146786	0.00902094	0.00620403	0.0213809
ANKAR	0.241929	0.399856	0.420157	0.0756083	0.0686686	0.106405	0.0187499	0.0231387	0.0390295	0.0149683	0.00995173	0.0461795
ANKDD1A	0.107664	0.0977603	0.206187	0.0402951	0.0496583	0.00770704	0.0387477	0.0223184	0.0636038	0.0108226	0.0230223	0.0617314
ANKEF1	1.26277	1.40628	1.52855	0.213593	0.130196	0.149069	0.105405	0.157507	0.163093	0.0582115	0.0626944	0.0663468
ANKFY1	35.2743	41.6213	35.7885	15.99	22.2195	17.3324	3.09873	11.9002	9.72851	0.561859	2.0631	2.1351
ANKH	15.2472	14.0448	11.4417	21.6745	23.4211	21.515	14.1515	20.8934	19.1425	8.25572	11.645	13.9832
ANKHD1	33.8364	35.351	49.8403	20.8562	22.5897	34.0591	9.59284	16.6057	25.4138	3.91733	6.42911	11.1331
ANKHD1-EIF4EBP3	10.2299	12.5842	15.0713	5.31039	7.79786	8.50271	2.31359	5.5507	8.26918	1.1825	2.55844	3.88409
ANKIB1	9.58961	11.0925	10.9258	3.71059	4.11625	3.26741	1.07974	2.80731	1.58732	0.313211	0.754012	0.61108
ANKLE1	57.8698	54.5589	83.5239	59.9035	49.2719	77.7347	57.3911	58.2853	89.0847	24.1901	38.9103	57.0893
ANKLE2	30.0387	34.5185	38.7783	16.5582	17.3976	20.9891	3.72394	11.5963	15.3853	0.523205	2.45166	2.95888
ANKMY1	3.93155	5.65081	6.28292	2.04148	2.55177	2.68299	0.383433	1.66611	1.93526	0.0684849	0.328096	0.415606
ANKMY2	20.3085	19.8822	21.7316	9.10504	8.83516	8.93343	2.667	5.751	4.78193	0.632848	1.84851	1.39333
ANKRA2	6.55443	6.58141	11.5891	4.80129	4.44431	7.6447	2.44226	3.72885	5.77247	1.0602	1.63255	4.79274
ANKRD10	24.0844	27.5059	45.8256	8.6199	10.6742	19.9895	1.40492	6.04792	9.38836	0.28054	1.12687	1.68457
ANKRD11	11.5726	16.1764	23.1165	4.75207	7.61851	12.4942	1.00736	3.92014	7.84773	0.206472	0.868543	2.07164
ANKRD12	10.0329	14.5737	14.907	4.14686	6.02203	4.94526	1.00731	3.19387	2.58785	0.515534	1.2048	1.27075
ANKRD13A	17.6627	17.707	20.7083	13.6063	12.1566	15.6215	7.6149	11.5822	14.0253	3.23525	4.90198	5.72362
ANKRD13B	0.272444	0.678299	0.278879	0.0563865	0.00608034	0.0226459	0.0113864	0.0163961	0.0138437	0.00706756	0.00281899	0.0302319
ANKRD13C	7.2082	8.08601	7.39733	4.54072	4.90757	4.67174	2.7278	4.11446	3.41526	1.89616	2.47287	2.12551
ANKRD13D	2.87724	3.45584	6.13806	0.604008	1.0139	2.13058	0.104549	0.301173	0.615783	0.0864721	0.112069	0.108148
ANKRD16	10.6105	9.35536	11.3476	1.96305	2.39323	2.41465	0.259045	0.711085	0.919842	0.0302631	0.112832	0.278114
ANKRD17	25.4048	32.3056	34.852	10.5726	12.9735	11.9917	2.6848	7.21485	7.1666	1.16139	2.47413	2.70294
ANKRD18B	3.00196	4.78309	4.4562	2.06748	2.70813	4.08548	0.473414	1.91226	2.54196	0.0798863	0.417798	0.678708
ANKRD20A1	0.749926	0.121845	0	0.0962243	0	0.121982	0.0715879	0	0.111855	0	0	0.0995261
ANKRD20A2	0.00789396	0.0501715	0	0.0658376	0	0	0.0749968	0.0343595	0.0745701	0	0.0202585	0.31215
ANKRD20A3	0.434589	0.229103	0.314113	0.683507	0.0436458	0.246591	0.187663	0.0392226	0.0496368	0.146576	0	0.0361387
ANKRD20A4	1.14256	0.0429265	0.0258515	1.21327	0.0490644	0.054116	0.735003	0.0391972	0.074435	0.291506	0	0.00903145
ANKRD23	0.964504	0.776349	3.62679	0.154725	0.166822	0.405308	0.0236703	0.074995	0.146928	0.0176256	0.0351474	0.0503203
ANKRD24	0.191354	0.260594	0.365968	0.05261	0.0803788	0.193489	0.0354124	0.0722313	0.0752729	0.00824477	0.015348	0.0587189
ANKRD26	5.59141	7.2679	8.0314	1.825	2.05108	2.49488	0.207878	0.939936	0.881446	0.065624	0.180033	0.138895
ANKRD27	28.1523	37.824	43.7791	4.64306	5.30541	5.78545	2.45084	3.32215	3.83994	2.4978	2.92213	4.78904
ANKRD28	9.12748	10.1477	11.8222	2.75796	3.42922	3.45945	0.488732	1.67098	1.72436	0.0772041	0.308717	0.334403
ANKRD31	0.107621	0.134331	0.137015	0.0172577	0.0434338	0.0384204	0.00774413	0.0195099	0.0105698	0.00541066	0	0
ANKRD32	15.0072	16.6211	17.5283	12.1854	10.8183	13.1889	2.5372	7.64371	7.60724	0.544127	1.37193	1.4385
ANKRD33B	0.344053	0.835385	0.475089	0.0275829	0.0178527	0.029451	0.0123773	0.0178168	0.0202562	0.0115328	0.00920264	0.00327863
ANKRD36	2.14788	2.08681	8.50394	0.497962	0.510262	2.09138	0.152693	0.249303	0.867446	0.0173473	0.0609019	0.185075
ANKRD36B	1.18499	1.60946	5.36516	0.162462	0.375502	1.0192	0.0390548	0.216461	0.415789	0.0145529	0.042092	0.0724637
ANKRD36C	0.851411	0.972085	5.82085	0.215445	0.218595	1.74561	0.066047	0.084741	0.945345	0.0120398	0.0213489	0.211121
ANKRD37	3.24301	1.12197	2.00026	1.69888	0.829133	1.38352	0.564239	0.637785	0.84536	0.11319	0.0901846	0.143209
ANKRD39	22.5595	16.1715	39.1175	5.88012	9.20002	8.27978	1.29822	3.12073	4.4165	0.386536	0.923847	1.18344
ANKRD40	13.2823	16.856	14.0816	6.32289	7.15642	6.19433	2.15929	4.75962	2.89193	0.903487	1.77561	1.19996
ANKRD42	6.7948	6.84238	11.2388	1.61782	1.91996	3.41041	0.37624	0.464513	0.967934	0.17045	0.295648	0.300159
ANKRD44	0.162967	0.213857	0.342288	0.0255888	0.0125274	0.086158	0.0078248	0	0.0286721	0	0.002845	0.00253624
ANKRD46	6.27353	7.79997	3.83832	1.47346	1.5252	0.809688	0.487744	1.04482	0.229534	0.685485	0.568979	0.38743
ANKRD49	10.2734	10.2205	10.5651	6.66261	6.75851	7.39413	4.94722	6.37484	5.96976	2.62984	4.15038	3.56918
ANKRD50	2.74719	4.54768	4.65224	0.220734	0.316593	0.487576	0.0262966	0.0965268	0.0908617	0.0206458	0.0234613	0.0383141
ANKRD52	15.067	18.8648	17.2819	8.44224	12.3416	9.87182	1.9904	6.80211	6.96479	0.376138	1.48379	2.13711
ANKRD53	0.0815065	0.0493524	0.104364	0.156927	0.140974	0.112783	0.144494	0.19453	0.134064	0.0642929	0.166898	0.187331
ANKRD54	23.6498	24.5114	27.8429	15.1428	15.7063	17.8396	4.34306	9.79365	13.5476	0.706624	2.6769	3.6934
ANKRD55	0.0453976	0	0	0.0946767	0	0	0.750045	0.0353006	0.116371	0.438022	0.149214	0.586307
ANKRD6	0.116736	0.0831738	0.0944615	0.0332324	0.0609342	0.00942104	0.00948979	0.00341559	0.0172785	0.00833454	0.00528932	0
ANKRD60	0.089641	0.0591936	0.196094	0.0679674	0.0394662	0.0699691	0.0563076	0.0456063	0.0962401	0.0294916	0.0522822	0.0840731
ANKRD61	0.51038	0.521732	2.93166	0.368666	0.220685	2.07894	0.533108	0.463575	3.5251	0.555352	0.681161	4.56165
ANKRD62	0.155801	0.214784	0.258386	0.0592255	0.0319384	0.0593728	0.017441	0.0322843	0.0408343	0	0.0148123	0.036341
ANKRD9	29.6888	24.4344	33.6653	35.6449	54.798	67.5535	46.4342	46.9495	88.2318	45.674	66.4842	109.408
ANKS1A	4.88038	7.05669	4.9768	1.74667	2.82604	1.6731	0.580496	1.65813	1.07969	0.239591	0.544833	0.579377
ANKS3	1.84622	2.556	5.02922	0.684229	0.621606	1.26013	0.080693	0.414878	0.536704	0.0202483	0.0441787	0.0650897
ANKS4B	0.193052	0.227891	0.401574	0.0867072	0.093494	0.182488	0.0750399	0.10806	0.159727	0.034929	0.0681088	0.0941162
ANKS6	0.324052	0.711443	0.546639	0.0725046	0.0338904	0.0161356	0.0113874	0.011709	0	0.0151559	0.00725591	0.00431066
ANKZF1	16.0675	17.7157	26.2573	10.824	13.3176	17.8373	5.91553	8.00729	12.0444	4.24428	5.13795	11.048
ANLN	39.8329	42.4925	48.1108	44.697	50.2944	56.2254	16.8989	50.34	46.1993	1.6909	10.6518	11.3926
ANO1	0.380339	0.237062	0.613739	0.513444	0.89546	2.234	0.15687	0.776345	1.37467	0.0136981	0.245901	0.500489
ANO10	14.1944	15.5828	13.6131	6.97152	7.34593	7.18526	2.73199	5.23627	4.85777	0.891798	1.47792	1.62742
ANO6	5.49656	6.49818	7.13318	1.04721	1.25957	1.68286	0.0824357	0.255644	0.356921	0.04938	0.0682794	0.0737497
ANO7	0.0931984	0.126921	0.152763	0.0170822	0.0184228	0.0399759	0.00574911	0.00827749	0.0261842	0.00803129	0.00213581	0.0305031
ANO8	0.774154	1.23148	1.68464	0.216478	0.183111	0.312186	0.0371427	0.0822731	0.16656	0.0106435	0.0169831	0.0303177
ANOS1	0	0	0.70527	0	0	1.03415	0	0	1.58731	0	0	3.05402
ANP32A	221.971	237.18	204.678	80.0965	100.031	79.1664	11.404	41.0884	29.1304	2.03294	7.03274	5.77921
ANP32B	639.937	654.153	709.579	544.329	501.488	606.082	189.115	388.574	483.99	61.7613	101.314	186.577
ANP32E	84.8538	89.6267	56.8739	116.719	97.9983	67.5352	62.9018	127.935	79.4285	8.87638	33.7615	26.9975
ANPEP	0.0227304	0.0206378	0.0248529	0.0437478	0.110082	0.00650331	0.0163596	0.0753778	0.0357807	0.0030468	0.0340291	0.00868304
ANTXR1	0.0137899	0.0629051	0.0399161	0.0383295	0	0.0118159	0	0.00571411	0.0433423	0.00184877	0.00832433	0.0289331
ANTXR2	0.0560534	0.0339211	0.211952	0.103342	0.0155124	0.0416049	0.0371061	0.0394814	0.0471868	0.00901836	0.0133689	0.044887
ANXA11	33.2973	31.7492	33.79	4.27787	3.798	4.86808	0.17875	0.611136	0.542754	0.187739	0.164912	0.188691
ANXA2	0.653578	0.72225	1.62234	1.06133	0.27928	0.0664426	0.361824	0.323178	0.148469	0.344777	0.188836	0.321146
ANXA2R	1.0479	0.730879	1.61577	0.71991	0.472071	1.30951	0.22124	0.258129	1.08428	0.019578	0.117047	0.492538
ANXA3	0.0183611	0.0500436	0	0.0471487	0	0.0158581	0.698239	0.160045	0.0436169	0.833744	2.06498	0.285481
ANXA4	4.60693	6.50202	6.48547	0.50857	0.566833	0.844412	0.058023	0.208934	0.233332	0.0593887	0.0344476	0.0848861
ANXA5	32.5468	15.2496	19.8738	7.92043	1.6994	2.92552	2.67788	1.1818	2.13688	1.73482	0.715479	2.03627
ANXA6	0.35554	0.34833	0.235553	0.426223	0.110044	0.120584	0.14547	0.0756451	0.0663423	0.184335	0.117036	0.140327
ANXA7	62.1862	64.2738	64.1471	37.271	32.9211	36.9362	44.2236	33.1423	32.6078	46.9159	45.8494	52.501
ANXA9	0.962748	1.15148	1.46395	0.587065	0.333033	0.622793	0.214921	0.259672	0.152269	0.0515907	0.0719966	0.193834
AOC2	0.137705	0.329166	0.638208	0.115548	0.153899	0.327877	0.0141903	0.0527101	0.20878	0	0.0105354	0.0364682
AOC3	0.0475813	0.0864234	0.134226	0.114502	0.039089	0.0424199	0.0383035	0	0.0375402	0	0.019071	0
AP1AR	9.46645	11.8454	8.46193	2.01801	3.3464	1.78699	0.312436	1.14579	0.440825	0.0736849	0.244393	0.116175
AP1B1	114.741	114.367	118.566	98.8847	109.268	107.849	30.1795	72.4697	75.1766	8.08668	19.0831	23.1431
AP1G1	9.41327	14.199	12.5884	3.60337	5.06213	3.88336	2.27862	3.79793	3.06871	1.93918	2.83551	3.61462
AP1G2	12.8222	16.9571	17.268	2.51724	3.98803	3.78449	0.212277	1.2178	1.34205	0.0862965	0.273748	0.675369
AP1M1	45.0583	35.3775	38.2911	22.1238	16.3753	17.5124	7.4276	12.3916	14.756	1.48965	3.62026	4.1581
AP1S1	18.0496	21.1606	14.1808	3.71153	5.40784	3.13976	1.04445	2.86295	1.22282	0.228365	0.69783	0.492264
AP1S2	2.73252	2.82818	2.15912	2.35385	2.35884	1.92804	0.925147	3.34644	1.80669	0.222663	0.722217	0.466505
AP1S3	0.522659	0.561934	0.518601	0.189707	0.166528	0.206513	0.103937	0	0	0	0	0
AP2A1	200.401	186.938	212.174	233.335	258.87	288.231	97.2655	200.794	240.864	39.3784	74.8087	95.7744
AP2A2	18.6054	19.6904	19.5123	10.839	11.8607	10.5096	5.96432	10.0142	9.02772	2.26511	4.15526	4.20977
AP2B1	129.71	140.623	135.701	78.8482	87.8402	82.1908	39.6419	65.0909	54.956	32.8225	39.2569	30.3569
AP2M1	392.405	367.816	342.568	377.32	356.202	329.689	227.376	319.944	291.606	97.8479	147.234	159.304
AP2S1	179.14	158.129	163.647	180.158	183.174	177.045	87.9578	143.973	137.707	42.2002	59.7803	64.3939
AP3B1	22.2621	26.6822	22.0806	11.9119	12.9181	9.61744	3.34572	8.47738	6.36911	0.693322	1.96745	2.01414
AP3D1	44.5427	59.4956	55.8564	22.2691	34.232	28.595	6.12465	17.648	18.005	2.14718	5.32152	6.97911
AP3M1	17.7877	20.4193	20.0251	7.96844	9.96553	8.7993	1.99551	5.73799	3.93258	0.565134	1.42794	1.25365
AP3M2	10.1386	8.73956	12.7584	5.03722	3.96297	7.18774	0.883566	2.25371	3.6176	0.138668	0.41546	0.678538
AP3S1	43.6631	47.2701	39.1932	18.7389	18.2564	16.0421	4.19794	10.807	7.22048	0.958437	2.42958	1.96978
AP3S2	7.63071	11.6375	9.45808	4.5667	6.78549	4.70817	1.59013	4.38262	2.63213	0.394648	1.80437	1.15427
AP4B1	10.8172	9.94729	11.3109	5.74332	6.0729	7.24943	2.84533	4.49166	5.18258	1.49075	2.07891	2.41315
AP4E1	9.65066	11.2131	10.5108	8.73519	9.68353	7.81429	3.13564	8.02426	5.97963	0.874774	2.07604	2.24384
AP4M1	18.9843	20.4665	16.9133	13.9804	13.9232	14.2551	2.78813	9.00529	7.49851	0.307714	1.42727	1.0514
AP4S1	4.46364	3.58744	5.97633	3.07531	2.47188	4.56553	1.68606	1.91975	4.18223	1.29976	1.4426	3.01998
AP5B1	5.13238	5.90727	4.09014	3.35235	4.30409	3.15182	0.802222	2.39112	2.13159	0.0658472	0.467605	0.505751
AP5M1	18.762	18.4784	14.923	14.3943	12.762	10.5432	6.33337	11.1797	7.57783	2.47472	4.29561	3.60664
AP5S1	14.5146	15.0617	12.7025	6.50781	6.64335	5.91341	2.50282	3.43383	3.92855	0.594933	0.936582	1.3473
AP5Z1	8.99732	9.38689	11.8186	3.79598	4.26108	5.02108	1.85207	2.69078	4.29132	0.923952	1.37968	2.55349
APAF1	2.33353	2.37576	4.14997	1.2438	0.995979	1.92482	0.309455	0.656705	1.51764	0.0453948	0.173106	0.295812
APBA2	4.16562	6.05702	11.0932	0.47335	0.7976	0.963185	0.119482	0.181597	0.23593	0.061811	0.086294	0.14974
APBA3	11.6568	10.9744	13.6248	6.16432	6.48861	6.99823	2.52648	4.22753	4.78619	0.958564	1.78527	2.70944
APBB1	0.548922	0.468874	0.762293	0.290739	0.255142	0.371452	0.0910248	0.235954	0.455317	0.0306867	0.0675852	0.143958
APBB1IP	28.8096	35.152	29.8953	2.63303	4.66979	3.74951	0.231378	1.22622	0.675787	0.142145	0.18897	0.122959
APBB2	0.0501903	0.0382195	0.130446	0.0519712	0.0186818	0.0198232	0.0233146	0.0287686	0.0363573	0.00776204	0.00619493	0.0375396
APBB3	4.14886	3.58543	7.58293	1.33792	1.29634	2.12744	0.179773	0.38662	0.634255	0.0542903	0.0606178	0.116414
APC	8.81776	10.5639	9.93069	4.43275	5.98138	5.15559	1.60546	3.45352	2.91408	0.633112	1.09272	1.34859
APC2	0.62107	0.60195	0.424535	0.303808	0.278572	0.26353	0.10111	0.199509	0.154919	0.0222303	0.0523721	0.0692082
APEH	197.432	192.633	183.678	104.528	124.261	103.415	27.5011	66.9334	54.623	8.34457	17.9191	17.0727
APELA	0.18326	0.0783149	0.342501	0.0968406	0.0522067	0.148316	0.0605297	0.093876	0.37399	0.0346717	0.0864248	0.142279
APEX1	343.882	355.186	348.301	118.987	174.871	133.067	11.5717	57.4448	33.8913	3.41884	10.2359	5.94806
APEX2	55.397	56.6506	57.4731	35.7805	30.2583	39.4322	12.4354	21.5517	31.2525	2.47837	5.58671	8.40773
APH1A	81.4564	89.7964	83.3478	26.956	35.9681	26.8555	4.67328	16.1575	11.9026	1.26186	3.85234	2.8064
APH1B	10.7268	13.4567	9.1833	1.64742	1.81307	1.0965	0.154094	0.653049	0.407256	0.0899954	0.10926	0.169552
API5	92.3885	99.1182	88.0355	53.5083	57.0045	46.4135	16.092	39.524	28.112	5.78405	11.422	10.7328
APIP	45.4721	38.3439	47.4153	22.7416	17.4066	21.0088	5.69393	13.4517	13.7977	1.21126	3.26739	3.30105
APITD1	10.7329	12.3121	9.19411	9.56363	9.47541	9.06749	1.87325	5.91192	4.80926	0.250063	1.28367	0.632877
APITD1-CORT	1.64152	1.2318	1.91299	0.727743	0.882657	2.62924	0.265086	0.434525	1.09007	0.0645344	0.147527	0.456533
APLF	2.82288	3.13538	2.04407	1.26859	1.27392	1.1374	0.603304	0.596921	0.682173	0.37455	0.370067	0.492552
APLNR	0.825014	0.697384	0.380929	1.98476	1.09237	0.573673	0.393112	0.711938	0.218257	0.408988	0.157439	0.150754
APLP2	180.56	209.151	210.001	106.505	121.846	144.786	49.7577	88.326	105.646	19.6979	37.7801	61.9608
APMAP	40.4302	50.2724	45.0056	18.3164	22.7826	25.3397	5.08565	14.3366	17.986	0.705718	2.83913	3.86317
APOA1	0.556438	0.641029	0.206615	4.17198	5.97949	0.226727	0.385203	10.9034	0.623359	0.833715	1.54192	0.301674
APOA1BP	69.5442	67.9284	82.6817	14.836	19.1746	24.7349	0.828226	5.58347	7.827	0.373278	0.910521	1.62938
APOA2	1.10847	1.26504	0.320019	7.49729	11.95	0.500222	1.56391	15.9819	0.915443	2.50811	6.04769	1.32204
APOB	0.0131717	0.0444049	0	0.142398	0.398368	0.00643923	0.0129963	0.541327	0.00885785	0.0302778	0.0489267	0.00430157
APOBEC2	0.30868	0.21445	0.19986	1.49202	0.803974	1.2858	4.01741	2.02356	2.28581	3.4221	2.60068	2.47788
APOBEC3A	0.334554	0.238268	0.276663	3.72731	1.10239	3.38623	8.32883	2.83892	8.46122	3.88846	1.73869	5.15349
APOBEC3A_B	0.11489	0	0	0.479705	0	0.224607	0.558921	0	0.663417	0.461365	0.44123	0.481964
APOBEC3B	120.772	57.4054	103.309	54.2318	29.9469	48.2522	12.046	14.9341	26.2149	1.68038	2.43879	4.69559
APOBEC3C	215.553	235.711	244.61	80.8697	95.2501	93.9071	34.0932	50.0739	55.0618	14.4039	20.1279	24.7312
APOBEC3D	3.38907	3.24243	4.38511	1.42558	1.35664	1.79397	0.84699	1.16341	1.67176	0.30075	0.425254	0.702651
APOBEC3F	17.0566	17.7261	23.7254	8.98102	8.5842	11.4214	4.65862	5.63314	8.47916	1.98624	2.85571	4.27781
APOBEC3G	6.20384	5.53403	6.17042	3.83875	2.75839	3.52125	1.7847	1.85626	2.5853	0.596096	0.741151	1.1834
APOBR	0.349347	0.561673	0.56489	0.0793753	0.0604242	0.0624584	0.0251428	0.0271512	0.0859107	0.0204871	0.0093396	0.075056
APOC1	490.606	412.819	732.746	39.856	20.9355	48.2145	1.88312	7.13013	4.54795	1.6919	1.53098	1.20963
APOC2	0.14598	0.398612	0.109214	0.375487	0.538665	0	0.0842859	1.00357	0.0391958	0.156114	0.372909	0.0852526
APOC3	0.152828	0.139329	0	1.52516	1.53301	0.341399	0.430779	2.68096	0.125034	0.73338	0.802626	0.497097
APOC4	0.987413	1.40526	1.7454	0.119106	0.170778	0.765359	0.106966	0.193126	0.250335	0.024723	0.0983768	0.181273
APOE	85.7451	52.1689	118.184	5.92707	4.22928	3.9859	0.586207	2.67829	0.691554	0.595974	0.409519	0.369532
APOF	0.874562	1.20765	1.17391	0.460354	0.641357	0.709662	0.151164	0.185113	0.56758	0.070291	0.0952844	0.31212
APOH	0	0.141447	0	0.766284	1.50729	0	0.190638	2.2306	0.123754	0.177098	0.357051	0.0749426
APOL1	2.36581	2.66339	1.15556	0.277642	0.373207	0.273399	0.072012	0.21791	0.355087	0.0591511	0.0609976	0.17801
APOL2	6.1674	7.68337	4.36734	1.27155	2.25668	1.04366	0.567403	0.810226	0.333619	0.349096	0.410538	0.293912
APOL3	0.776057	0.631819	0.399126	0.14944	0.131304	0.105082	0.0423762	0.0322221	0.0204416	0.0246478	0.0564976	0.0743702
APOL4	20.7207	16.5774	5.45026	2.34166	3.17196	1.00121	0.346845	0.794788	0.938456	0.225684	0.26867	0.663337
APOL6	0.416302	0.399393	0.812761	0.152087	0.140366	0.175899	0.0523222	0.0851391	0.132357	0.0498135	0.0651212	0.119001
APOLD1	0.49582	1.30327	0.52891	0.521465	2.28557	0.57343	0.455556	3.15814	0.62104	0.0973832	0.884259	0.356488
APOM	21.4306	19.6854	17.4471	19.0673	17.0441	15.8353	8.49185	13.2251	11.7697	3.49471	5.57799	4.96083
APOO	15.3877	14.8761	16.362	13.2923	10.974	9.65304	3.27254	8.89544	7.18119	0.79628	2.4402	1.42148
APOOL	8.56136	13.2725	8.62548	3.97254	5.83945	2.86564	1.0602	3.36914	1.28607	0.466968	1.21027	0.480246
APOPT1	11.737	10.5073	10.9198	3.5576	4.84254	4.58013	2.0012	3.54074	2.17077	1.07273	1.77169	2.37345
APP	1.41594	2.53148	13.373	1.31045	0.317634	1.78997	0.292639	0.467706	0.560681	0.353869	0.263463	0.306337
APPBP2	5.55951	6.95522	6.03841	1.85227	2.06118	1.78681	0.914892	1.12079	1.06736	0.754313	0.922766	0.946221
APPL1	1.2683	1.62159	1.92984	0.498425	0.330601	0.355845	0.171602	0.42191	0.484219	0.0520892	0.134717	0.145652
APPL2	11.2461	13.6027	14.8906	8.80955	10.5322	10.4846	3.59314	5.75007	6.23734	2.05908	3.46195	5.28627
APRT	457.932	493.363	445.117	153.698	237.857	165.791	14.0771	80.1769	45.1352	2.59094	12.016	6.7008
APTX	14.2816	18.9475	20.007	8.09722	8.41004	8.89642	2.71778	5.90015	4.93273	0.840414	1.94296	1.34211
AQP1	13.6242	10.5376	15.8111	170.759	179.115	212.474	131.304	243.979	225.878	24.227	75.1143	72.6835
AQP11	0.627733	0.897657	1.3777	0.145715	0.0646818	0.103518	0.0115395	0.0249313	0.0421844	0	0.0256911	0.0230202
AQP3	26.5306	12.7368	14.1575	94.6148	94.8824	95.0194	45.521	85.6011	82.8407	11.9293	30.7192	32.1313
AQP6	0.0851196	0.0579728	0.221463	0.0341364	0.0441673	0.100635	0.0367649	0.0794186	0.0419435	0.00427771	0.0307093	0.00610531
AQR	28.8149	34.7632	30.5429	11.214	14.5652	10.3307	2.1272	8.23106	4.61033	0.454927	1.74259	1.31647
ARAF	54.6604	53.6196	58.0366	31.086	33.829	32.9754	15.6101	24.1121	23.4047	8.25939	11.79	10.7284
ARAP1	16.4014	19.1796	20.6356	6.68881	9.86659	8.9783	3.44915	5.10316	5.87443	1.86452	2.90969	6.75585
ARAP2	0.0731017	0.361644	0.211288	0.0164105	0.0227592	0.0313017	0.00631194	0.0249872	0.00287051	0	0.00234616	0.00836242
ARAP3	0.315281	0.492666	0.767398	0.053046	0.0286071	0.0443012	0.0379371	0.038553	0.0365627	0.0228658	0.0199024	0.0236665
ARCN1	50.7751	56.3772	51.5305	25.1156	29.1178	23.1788	10.1925	18.1105	12.3965	5.43366	8.19839	7.19756
AREG	1.20727	1.29467	2.16089	0.589222	0.183748	1.69483	0.0626283	0.0150438	0.345265	0.00969896	0.0154629	0.0975902
AREL1	41.9586	44.9826	41.0046	24.4951	28.8326	26.64	6.2311	16.1644	13.6478	2.62028	4.87924	5.32181
ARF1	299.065	307.553	328.638	180.58	207.664	209.554	100.598	153.008	147.06	69.0454	96.4126	106.547
ARF3	25.1662	28.0483	24.6255	4.39191	3.70119	3.01903	0.422806	1.26629	0.659729	0.258269	0.20855	0.210966
ARF4	99.5144	98.2081	90.4541	65.5078	66.5189	57.5721	57.4209	49.838	41.6092	67.9054	79.551	73.9136
ARF5	134.187	126.641	137.55	73.6285	72.9085	81.7457	24.5452	47.5653	52.6603	5.0793	13.7001	17.6541
ARF6	100.45	96.9762	81.5566	74.8976	72.8684	61.8713	32.119	66.7052	53.4785	7.09189	19.6455	18.871
ARFGAP1	20.3461	22.4679	21.2194	10.8286	13.8902	10.4341	4.52815	8.2235	7.20751	1.63893	3.24894	4.09318
ARFGAP2	68.9519	78.5068	81.1253	40.1758	48.5922	45.0985	17.1028	32.1607	31.8617	7.32901	13.2124	16.3172
ARFGAP3	13.391	15.9879	13.9679	9.92041	10.7537	9.58252	4.76605	12.4757	9.54497	0.530423	3.60121	2.46372
ARFGEF1	11.1863	13.9763	12.8922	3.3986	4.51674	4.28587	0.651533	2.23246	1.83494	0.145382	0.526202	0.53711
ARFGEF2	11.7508	15.1664	15.8654	7.07116	9.0538	8.26183	2.5987	6.22479	5.30243	0.730953	1.79275	2.13764
ARFGEF3	0.0160579	0.0145747	0.0252687	0.0102982	0.00740654	0.0198424	0.00616152	0.011086	0.023796	0.00071774	0.00515476	0.0122357
ARFIP1	21.1389	20.4289	16.1105	11.3029	11.8572	8.35405	3.74379	8.14433	4.87258	1.14192	2.3425	1.74464
ARFIP2	18.5463	19.4857	25.7963	8.29048	10.371	11.7305	2.85635	6.26641	6.3854	0.903633	1.85853	2.32456
ARFRP1	23.4491	26.3458	27.6775	12.7702	13.5962	14.8519	4.88571	8.58043	9.60263	1.59337	3.02945	4.49493
ARG1	1.53396	0.704183	1.03554	1.61519	1.25934	1.20265	17.308	1.88512	1.92777	30.2121	29.6649	27.4033
ARG2	7.39679	8.47473	6.24148	4.32437	4.6006	4.79683	2.58184	3.94689	3.41431	1.98988	3.09406	2.77024
ARGFX	0.5001	0.649271	1.45612	0.275952	0.293911	0.594653	0.123056	0.180504	0.591808	0.075694	0.112158	0.372458
ARGLU1	46.358	46.7054	103.793	35.698	34.3962	78.3084	12.679	26.5152	58.0564	3.07807	8.11713	19.2049
ARHGAP1	22.335	21.6391	20.0513	5.80613	7.10237	4.53473	1.38386	3.5647	2.25028	0.553632	1.18551	0.936758
ARHGAP10	1.33551	1.113	1.69193	0.404961	0.272129	0.447932	0.0632086	0.142219	0.201765	0.00735595	0.0498775	0.0419619
ARHGAP11A	50.5477	58.9006	54.6146	35.3155	41.3008	34.0872	13.3578	34.233	30.2125	1.55636	7.39956	8.45725
ARHGAP11B	12.6526	14.4735	21.1585	9.06615	11.5832	20.6178	4.55349	10.5009	17.9624	0.598388	2.43485	5.62243
ARHGAP12	2.99184	3.72447	3.49246	0.629058	0.672521	0.699488	0.212137	0.416836	0.39131	0.0343214	0.141455	0.0863138
ARHGAP15	21.7908	24.076	35.0625	4.61244	4.92503	9.90577	0.447674	1.90358	3.38428	0.17461	0.257055	0.990409
ARHGAP17	19.5394	17.7015	17.7922	5.5347	6.81841	5.60223	1.07928	3.17893	3.05753	0.228685	0.674727	0.6504
ARHGAP18	9.16643	11.3367	11.9307	3.85277	4.03968	4.625	0.684263	1.67002	1.64028	0.395036	0.579459	0.503983
ARHGAP19	38.4536	43.7582	43.7716	33.9548	38.6051	40.8858	12.2124	34.5187	29.4058	1.15732	6.73297	6.78005
ARHGAP21	11.5723	14.4848	13.8972	4.88003	7.10698	6.96665	1.11438	4.9247	4.8336	0.163215	1.16124	0.94992
ARHGAP22	13.0539	13.8311	14.7684	1.25909	1.74921	1.53848	0.062858	0.158429	0.210381	0.0731232	0.077764	0.104446
ARHGAP23	56.8136	52.6567	48.3636	62.9704	78.6677	62.9412	13.7418	53.9866	51.6687	1.22848	9.30884	8.78086
ARHGAP25	0.478228	0.851322	0.293262	0.12973	0.158952	0.0168077	0.0413083	0.0713822	0.00770592	0.055043	0.0270179	0.0168266
ARHGAP26	1.27307	1.36502	1.24369	0.454884	0.595082	0.513247	0.0626641	0.197229	0.22938	0.0131045	0.0510798	0.0982213
ARHGAP27	0.116455	0.309163	0.261551	0.250851	0.150107	0.403547	0.109213	0.120995	0.23622	0.12359	0.117366	0.451913
ARHGAP28	0.196328	0.0935688	0.133939	0.147972	0.044145	0.058889	0.0169533	0.0213558	0.0231441	0.0098702	0.00472511	0.00280897
ARHGAP29	0.0117459	0.018658	0.0384163	0.0301338	0.00812654	0.00251373	0.0114092	0.0346714	0.0207472	0.0141742	0.00848272	0.0184694
ARHGAP30	0.0509465	0.0128517	0.0696249	0.150895	0.0251768	0.0549783	0.0597142	0.0500279	0.0270836	0.0626156	0.0249771	0.0250187
ARHGAP31	0.106332	0.069373	0.155809	0.161973	0.0919583	0.119495	0.284037	0.268453	0.166984	0.096233	0.171706	0.19193
ARHGAP32	0.890442	1.25193	2.04197	0.226684	0.248618	0.590249	0.0307976	0.137921	0.383676	0.00850282	0.0271397	0.052871
ARHGAP33	5.41826	5.66025	13.3464	6.20967	6.59113	17.3231	2.395	6.13882	18.775	0.215867	1.24678	3.88898
ARHGAP35	16.0786	16.8897	15.3677	9.43671	10.2984	10.4491	2.77389	7.5252	8.90576	0.390352	1.41714	2.03177
ARHGAP39	0.992187	1.60868	1.69404	0.0822996	0.214615	0.135016	0.00252718	0.0397211	0.0184087	0.00235383	0.00563395	0.00335106
ARHGAP4	12.3679	15.8687	18.3177	0.983262	1.15507	0.749994	0.13311	0.362044	0.162173	0.11705	0.107107	0.127611
ARHGAP42	1.56302	0.792955	1.6568	2.079	0.500934	1.4929	5.20057	1.15739	2.43078	4.30775	3.03311	4.81317
ARHGAP44	0.161186	0.122923	0.246557	0.0620407	0.0267641	0.0497734	0.0250561	0.0320667	0.0354996	0.0051857	0.0165489	0.0110775
ARHGAP5	6.86153	7.82554	8.1751	3.51138	2.95939	3.76144	1.07956	2.28427	2.65157	0.171373	0.537193	0.570034
ARHGAP6	0.517578	0.842356	0.389822	0.330536	0.27414	0.364289	0.0733304	0.114381	0.205998	0.0597533	0.0272404	0.0283743
ARHGAP8	0.0854047	0.170687	0.338186	0.0986804	0.200893	0.412761	0.0442842	0.404055	1.68778	0.422208	0.447108	0.61809
ARHGAP9	1.93181	5.47191	5.73131	0.405901	1.89911	0.36946	0.0418392	0.678241	0.0687088	0.0278063	0.129885	0.0397528
ARHGDIA	115.957	119.566	99.6615	34.5696	43.2944	29.6686	7.65156	21.2578	17.1191	1.67235	4.67599	3.76914
ARHGDIB	111.892	116.285	157.966	17.4649	17.1864	25.3358	2.25414	3.87017	4.36874	1.88884	1.42374	1.62434
ARHGEF1	24.171	28.5998	34.2353	6.7751	8.44954	9.39206	1.17502	3.34053	5.0493	0.295284	0.722839	1.1538
ARHGEF10	0.0643732	0.0719236	0.162158	0.0397664	0.0171296	0.0702563	0.00213798	0.0277014	0.0231879	0	0.00317803	0.0170038
ARHGEF11	1.25334	2.1051	2.71228	0.346804	0.347386	0.855942	0.0447268	0.186326	0.478763	0.0144239	0.0383632	0.0866171
ARHGEF12	19.0012	23.5822	17.371	18.1026	18.2181	17.8128	22.7027	18.0115	20.6764	28.1538	26.1637	31.1409
ARHGEF17	0.288861	0.0218504	0.0450023	0.0374955	0.00475837	0.014723	0.0192998	0.00427422	0.00810106	0.013832	0.00662219	0.0373676
ARHGEF18	12.4026	14.1975	15.4911	6.9244	8.74722	8.44339	2.26734	5.97932	6.31191	0.528526	1.66298	2.07412
ARHGEF19	1.39439	2.15495	1.70811	0.479913	1.00304	1.50738	0.0677983	0.396261	0.494686	0.0185647	0.0533133	0.121793
ARHGEF2	52.2106	56.6387	62.7144	19.1979	24.9047	31.298	17.2407	14.9288	25.8575	15.8055	19.7111	22.3764
ARHGEF25	2.14207	2.73053	0.768585	0.0817544	0.122762	0.0767691	0.0239509	0.0158523	0	0	0.00408444	0.0190948
ARHGEF26	0.0585391	0.0763464	0.151072	0.0546188	0.0290714	0.0456184	0.0137866	0.0198482	0.041833	0.0105622	0.0170766	0.0300644
ARHGEF3	0.145985	0.16045	0.268846	0.216889	0.186052	0.171476	0.0671272	0.138546	0.0907157	0.0803307	0.145424	0.0663058
ARHGEF37	5.51776	8.08907	8.10755	4.52147	7.67378	7.57673	6.12561	5.29839	7.33595	5.16887	6.23455	8.26626
ARHGEF38	0.105112	0.133743	0.163384	0.256514	0.319711	0.181871	0.0833876	0.102112	0.0273871	0.0337923	0.107765	0.0121234
ARHGEF39	10.9617	9.65929	9.24028	11.344	11.1575	12.4487	4.15691	10.8529	10.3471	0.454373	2.30676	2.76606
ARHGEF6	4.50716	6.37818	4.78531	0.630946	0.488433	0.486817	0.14711	0.155303	0.071329	0.0890566	0.0710661	0.0845165
ARHGEF7	10.0992	12.5731	17.3331	3.34759	4.5887	6.06314	0.811147	2.69092	4.50631	0.343592	0.724594	1.71786
ARHGEF9	4.1187	4.76444	4.39676	1.68765	1.79557	1.5977	0.275431	0.887948	0.63454	0.0429338	0.169737	0.116945
ARID1A	34.5802	43.0372	57.7671	14.2248	21.2615	19.9643	3.84489	11.7794	13.974	1.22332	3.65405	5.5772
ARID1B	19.2926	22.0215	26.1779	7.55402	9.24124	10.7701	1.77949	4.65822	7.14571	0.411108	1.23101	2.27088
ARID2	11.0735	13.6109	12.6992	6.34655	7.62187	6.90162	1.62177	5.04111	4.92158	0.472683	1.3013	1.80949
ARID3A	6.0038	7.80523	16.0746	4.18615	7.44208	13.3224	7.24327	9.44745	18.0519	6.2077	11.537	21.0546
ARID3B	8.46568	8.28662	9.39002	5.93699	6.88837	7.97737	2.82881	5.54679	6.16831	1.7926	2.85633	3.07545
ARID4A	6.09326	7.05286	11.1001	4.57446	4.83276	9.10542	3.03774	4.46469	7.07996	2.14496	3.11522	6.09549
ARID4B	7.17923	9.21399	14.234	3.98134	4.95788	7.72608	2.35155	3.18616	6.07107	2.0484	2.74733	6.96316
ARID5A	4.27859	4.45286	5.29337	0.976473	1.45756	2.11628	0.207863	0.679691	1.02668	0.0679599	0.191793	0.216642
ARIH1	18.2794	22.2605	22.3822	9.64878	11.5107	11.3614	5.83266	8.92189	8.81454	3.78105	5.90057	6.95236
ARIH2	42.7964	49.12	60.9528	23.2501	27.8897	31.8077	8.45791	18.3696	20.1553	4.75658	7.94154	9.28413
ARIH2OS	1.06145	1.69185	2.95246	0.777065	0.773001	1.51207	0.482845	0.695674	1.37154	0.269387	0.280428	0.740017
ARL1	19.7854	23.1927	18.1223	6.95888	7.87265	5.29207	1.6312	4.3709	2.7845	0.32132	1.11257	0.859743
ARL10	0.875882	1.58014	2.15405	0.0455727	0.0736997	0.162948	0.00511271	0.0220902	0.0373525	0.0047583	0	0.013591
ARL11	0.205613	0.106675	0.377309	0.0565321	0.0355634	0.15125	0.0602498	0.045658	0.16181	0.0206707	0.0212023	0.105182
ARL13B	6.66309	7.4727	6.58596	4.91948	4.77931	4.15519	1.32444	3.45694	2.58572	0.270166	0.786687	0.51991
ARL14EP	15.0977	18.3144	17.9722	4.66738	4.82473	4.82545	1.14904	3.09359	1.99483	0.39981	1.06425	0.963176
ARL15	7.2394	8.47205	6.52035	3.7369	4.00526	2.85836	1.10481	2.46482	1.49508	0.482006	0.739629	0.642337
ARL16	21.1945	24.56	31.7406	7.66723	9.81093	11.4286	1.6833	4.94896	6.41719	0.393533	1.57664	2.10076
ARL17A	5.21453	5.70052	8.40282	1.38012	1.69097	2.28606	0.388549	0.905673	1.30444	0.208021	0.29109	0.54186
ARL17B	5.85809	3.11549	3.97883	1.30422	1.04288	0.207173	0.122549	0.383179	0.34168	0	0.120533	0
ARL2	140.579	123.136	127.48	42.0215	46.0741	44.3681	7.39014	20.6788	22.7082	1.29271	4.37636	5.62706
ARL2BP	58.6404	48.8225	52.8087	67.6487	57.3126	78.7341	21.1998	41.2382	59.1054	4.60169	9.24105	21.2416
ARL3	3.30896	3.44359	3.24355	0.734989	0.70895	0.970891	0.0829672	0.25219	0.173581	0.0286161	0.0388104	0.0570731
ARL4A	10.6003	15.1833	11.5606	6.03349	7.1125	6.02662	42.1854	9.02041	8.04412	126.625	126.261	76.9695
ARL4C	0.0343314	0.0124678	0.0225123	0.0396436	0.0475046	0.0530195	0.106738	0.0512274	0.0918354	0.052463	0.0638839	0.165191
ARL4D	0.338321	0.290298	0.248359	0.277527	0.130034	0.178611	0.0487351	0.117029	0.0595465	0.0453158	0.0120441	0.0108257
ARL5A	32.6589	38.3806	27.3297	13.2267	15.7082	10.9486	2.56643	8.44955	4.89511	0.598011	1.82369	1.08477
ARL5B	15.3253	18.9355	16.3192	7.03627	9.06071	8.97085	1.44884	4.45525	4.00682	0.626494	1.11836	1.24194
ARL6	2.28766	3.37173	1.68016	1.15167	1.44741	0.991928	0.270403	1.04612	0.511264	0.226437	0.225507	0.191517
ARL6IP1	216.883	214.712	188.822	269.118	262.195	209.268	179.535	357.742	197.526	77.3163	140.253	84.0738
ARL6IP4	159.977	159.371	186.5	77.0321	87.5406	104.947	17.1833	47.2045	54.148	4.82589	12.0832	17.3797
ARL6IP5	63.3261	66.842	63.7832	39.1653	42.726	41.1998	19.9465	30.6998	28.834	10.8976	15.1795	18.2433
ARL6IP6	36.202	33.2168	28.2064	25.6663	26.3468	24.3451	4.2998	18.5264	16.8522	0.587813	3.40343	2.82971
ARL8A	3.95129	7.33068	6.9685	0.356514	0.355212	0.497856	0.0663397	0.0915142	0.0944845	0.0459568	0.0471185	0.0490872
ARL8B	36.5529	37.8245	34.0359	21.0215	20.0262	16.4568	7.3363	14.7994	10.0503	2.59093	5.06319	3.52329
ARL9	12.0582	15.7703	13.3266	6.05442	9.80254	8.91619	1.07181	5.29734	4.13412	0.179197	0.856443	0.755923
ARMC1	48.0188	49.1041	41.5562	31.3988	29.3816	23.2116	11.0581	25.022	15.3841	2.82746	6.13173	4.53841
ARMC10	40.8661	48.9502	40.285	10.498	12.826	11.0492	5.2593	9.21509	8.1314	1.49551	2.88905	3.69831
ARMC2	0.695758	0.699064	0.793441	0.413544	0.287475	0.432809	0.0702353	0.188466	0.146236	0.0089188	0.0332045	0.0381227
ARMC5	10.28	10.4166	9.82289	4.2541	4.91794	4.78709	1.02733	2.45173	3.06204	0.296136	0.631284	0.957073
ARMC6	72.593	76.351	70.7338	27.3854	36.2719	29.5556	8.8712	19.6144	16.7563	2.30519	5.44039	7.92298
ARMC7	7.4205	8.63346	5.41408	2.90373	3.96138	2.84201	0.477357	1.78928	0.933389	0.195911	0.345942	0.158976
ARMC8	50.0336	53.2494	54.3907	27.0974	29.0096	28.7843	17.7902	27.351	24.7562	11.1998	16.5752	17.3012
ARMC9	3.12437	2.0455	3.18057	1.22244	1.20942	1.7238	0.125981	0.407795	0.462413	0.00497586	0.0683918	0.0902142
ARMCX1	17.3662	20.9569	12.38	2.40743	2.83796	1.35969	0.0990965	0.570936	0.159833	0.0650875	0.0821914	0.0387645
ARMCX2	0.230322	0.271867	0.164488	0.0642538	0.0543661	0.0339201	0.0346005	0	0.00789242	0.0161048	0.025693	0.0287223
ARMCX3	37.9894	41.7611	38.3586	27.7299	28.2394	29.1967	10.2199	19.0738	19.6595	3.9392	6.2638	9.00042
ARMCX4	0.572553	0.684193	0.719323	0.227777	0.315898	0.353775	0.190864	0.146386	0.210594	0.147214	0.127933	0.147159
ARMCX5	7.3705	8.05549	7.83326	2.26619	2.44813	3.17311	0.564041	1.17859	1.019	0.235422	0.242443	0.327167
ARMCX5-GPRASP2	1.2164	1.04091	1.10027	0.381205	0.386928	0.473867	0.0784874	0.160818	0.143011	0.064659	0.0560703	0.084098
ARMCX6	30.5286	35.1513	36.8234	11.5129	14.1072	15.5258	1.81575	5.84457	6.49038	0.362267	0.83241	1.97006
ARMT1	13.9556	14.513	11.2575	7.24076	6.15101	4.57179	1.73165	3.96243	2.00178	0.585322	0.891951	0.623501
ARNT	42.73	46.649	47.2249	21.721	29.8814	27.9693	7.66139	15.0999	16.0859	3.06735	5.29102	7.65401
ARNTL	1.44114	1.36525	1.60714	1.5194	0.949402	2.06964	0.443692	0.639003	1.53979	0.0717939	0.14745	0.763165
ARNTL2	1.14536	1.72834	1.6816	0.260098	0.30558	0.367561	0.0307142	0.165749	0.122183	0.0210849	0.0309083	0.0717723
ARPC1A	74.6626	68.0001	69.6295	59.4657	56.4676	57.6653	29.594	47.0969	49.5567	9.99329	18.551	23.3477
ARPC1B	24.2453	29.8274	29.5106	3.75335	5.76258	4.10642	0.456306	1.44887	0.929571	0.384967	0.388373	0.31544
ARPC2	66.8113	66.2669	67.6792	41.1334	41.5937	43.528	15.515	30.7383	29.6584	4.40641	8.74475	13.3728
ARPC3	263.642	261.964	256.905	167.685	157.302	162.138	68.4583	115.043	97.8834	31.9427	44.9203	48.8178
ARPC4	88.5447	97.5138	81.1907	38.0651	41.6412	33.812	15.1812	25.7801	19.1298	8.80829	12.6997	11.1303
ARPC4-TTLL3	0.400447	0.413714	1.02623	0.208173	0.157632	0.704929	0.0924221	0.188874	0.315061	0.0305412	0.031011	0.300575
ARPC5	43.4184	39.007	29.8024	47.0728	32.24	27.2534	17.8987	32.1623	26.5906	2.21717	7.49619	7.30581
ARPC5L	43.5298	53.0548	55.046	21.57	23.531	31.9777	5.24327	14.1603	20.117	0.781812	2.91401	4.2395
ARPIN	0.177225	0.277878	0.559738	0.0665859	0.0521713	0.167243	0.0654503	0.0799644	0.156853	0.0446082	0.0412874	0.137073
ARPP19	20.0996	25.2564	23.7607	11.2702	12.1202	11.4213	3.58459	10.9337	9.34952	0.9395	3.3773	2.92536
ARPP21	0.511876	1.21286	1.08664	0.0635071	0.0114667	0.0133357	0.00512403	0.00547638	0	0	0	0.00445127
ARRB1	6.37295	4.96911	4.88098	0.845998	0.609557	0.524911	0.098957	0.202339	0.129581	0.0995457	0.0401621	0.0574412
ARRB2	9.39087	7.60795	8.1557	13.2575	11.0023	12.1061	5.24835	7.85784	10.6864	0.763916	2.25692	2.90084
ARRDC1	14.1527	14.6006	16.1975	2.11601	2.79569	2.2681	0.209233	0.834809	0.781629	0.112245	0.15513	0.235947
ARRDC2	21.5862	23.8247	25.4942	15.7857	18.1891	19.8618	22.1463	13.0064	14.7965	34.3155	33.554	39.856
ARRDC3	12.0481	12.173	14.1101	7.57226	5.84172	10.3693	7.77943	6.10313	10.5421	6.56812	8.09951	11.8348
ARRDC4	9.54763	9.95129	15.5177	2.06478	2.83964	5.13973	1.5621	1.3915	2.71829	0.870145	1.39058	3.72589
ARSA	3.36757	4.45364	3.74347	1.63503	2.27522	2.20123	1.30635	2.06965	2.12289	0.39953	0.822754	1.09443
ARSB	16.0107	13.3756	7.83163	6.11494	8.33257	6.47532	1.82078	5.15284	4.50574	0.254882	1.12068	1.23496
ARSD	0.147009	0.185887	0.510167	0.178496	0.119871	0.166516	0.0521392	0.0848541	0.160953	0.0401202	0.0370647	0.0751309
ARSG	0.548721	0.978104	0.834633	0.078241	0.172054	0.113552	0.0517068	0.0473868	0.0800934	0.0437532	0.0260711	0.0249817
ARSI	0.0528374	0.0719648	0.09636	0.0395502	0.0365556	0.105895	0.0950783	0.0547638	0.0901662	0.0495726	0.0480194	0.156514
ARSK	2.25183	3.43283	4.31749	0.895619	1.08078	1.46983	0.229659	0.656217	0.909434	0.0501182	0.130606	0.223855
ART4	24.2007	22.3546	20.9237	34.4294	36.0353	32.7867	39.1267	42.4441	39.5011	29.5151	40.1409	41.7673
ARV1	96.1911	100.198	98.758	31.4303	40.2699	45.2142	4.88529	17.0849	13.1544	0.956946	3.31945	3.40885
ARVCF	18.6562	19.7351	23.6364	15.9693	25.0554	23.4622	4.70348	14.362	15.8626	1.29929	4.11787	5.17721
AS3MT	0.829366	0.721802	0.972192	0.273493	0	0.118913	0	0	0	0	0	0
ASAH1	23.544	21.5398	19.1521	15.7916	10.4208	12.6026	22.2405	7.58574	8.70311	19.6684	11.7062	16.8908
ASAH2	0.358129	0.403757	0.433377	0.0158498	0.0256313	0	0.0160035	0	0	0.042575	0.00791908	0.0141834
ASAH2B	2.66826	2.7399	2.75353	0.292134	0.196397	0.501467	0	0	0	0	0	0
ASAP1	49.9869	52.098	58.1531	37.323	40.0781	41.2073	30.4054	34.9897	39.3943	22.761	22.2548	33.1709
ASAP2	0.199333	0.372491	0.257796	0.163139	0.111001	0.154159	0.0377839	0.0943391	0.0764152	0.0293306	0.0990321	0.0250411
ASAP3	0.0402076	0.0365042	0.0509082	0.0341557	0.0278178	0.0399657	0.160934	0.0455147	0.0732971	0.198055	0.5146	0.541291
ASB1	10.3547	12.6628	13.952	7.08959	9.17888	9.28828	2.98485	6.20987	7.09502	1.1301	2.24036	2.85335
ASB13	3.3378	6.14646	2.77299	0.0530455	0.686341	0	0	0	0	0.0249281	0.0265125	0
ASB16	0.269039	0.403185	1.16624	0.302159	0.316426	0.683529	0.133658	0.217626	0.541745	0.0270364	0.0776261	0.185493
ASB3	11.271	8.6545	12.4133	9.02693	6.90896	9.69644	3.2025	6.11945	7.15833	1.02485	1.80716	2.37594
ASB4	0.122638	0.111345	0.291775	0.041652	0.0798561	0.229052	0.0654184	0.0448531	0.102181	0.0377126	0.0231435	0.0702599
ASB6	20.4437	22.2866	24.6038	9.12159	11.0504	11.8064	4.02857	7.03527	8.36457	2.06717	3.66482	5.33552
ASB7	7.32089	8.30051	13.2217	3.70756	4.21766	4.96745	2.5026	2.95547	2.77966	3.19671	3.33212	3.20569
ASB8	26.4333	25.3898	23.7802	16.8157	17.1724	16.1059	12.8706	13.878	12.7717	11.0796	12.0125	13.3869
ASB9	7.26848	12.4826	10.4274	0.566523	0.446847	0.318964	0.0974752	0.0540116	0.0686618	0.0804355	0.0534511	0
ASCC1	11.7049	14.737	13.1769	3.18999	3.87898	3.73382	0.694904	2.04197	1.98664	0.262705	0.514035	0.656886
ASCC2	50.06	46.244	52.552	41.8321	40.3311	46.5548	38.7759	35.7679	40.8672	45.4912	49.283	50.8417
ASCC3	17.9768	21.129	18.981	7.96471	9.19775	8.08498	2.00427	4.90494	4.07	0.547518	1.04316	1.11458
ASF1A	44.6188	45.9123	44.7971	34.7352	34.6645	34.4784	21.1828	30.7179	26.3333	11.8131	16.3025	16.0285
ASF1B	64.5867	57.359	54.9448	91.8737	76.6894	79.9957	25.1289	61.738	64.6061	2.28379	14.0074	12.9839
ASH1L	5.47856	7.9242	9.4399	2.9055	3.87336	3.76049	1.43307	2.8221	3.17336	0.898455	1.49854	2.4318
ASH2L	98.0189	93.7345	88.3702	91.7306	85.3674	89.0761	62.7204	79.2054	77.5934	41.4456	47.0859	49.0298
ASIC3	0	0.168573	0.122997	0.13466	0.145336	0.268137	0.0748098	0.216728	0.108177	0.0701285	0.139409	0.176732
ASIC4	0.187685	0.107639	0.475912	0.405642	0.498894	2.39413	0.648485	0.239607	1.77492	0.615602	0.715992	2.46479
ASL	23.0944	25.4113	31.9556	11.2858	12.6363	14.5269	2.40042	7.46939	7.99285	0.528371	1.47395	1.63736
ASMTL	23.897	30.9695	27.8137	14.3082	20.8622	13.2849	2.116	11.0136	5.44496	0.390525	2.19428	1.03889
ASNA1	112.417	112.091	107.855	66.3219	71.6484	67.7284	26.7064	48.6523	40.6662	11.0743	17.2011	17.3621
ASNS	15.6151	21.1683	22.0374	4.97185	7.46863	42.4927	0.800704	2.94922	37.8898	0.23432	0.661257	11.5795
ASNSD1	47.1012	50.2796	42.8205	23.6237	26.3128	25.3814	8.19166	16.6238	14.5693	8.86251	9.10338	10.5829
ASPH	6.95737	8.1823	7.27833	1.97562	1.93353	1.60188	0.322146	0.835514	0.723392	0.092585	0.187517	0.165465
ASPHD2	0.24344	0.396346	0.734647	0.204657	0.371695	0.360428	0.0471278	0.177482	0.145421	0.0303789	0.0457763	0.07699
ASPM	24.0042	24.8083	18.8827	28.2995	27.3652	16.9415	14.2671	30.7681	17.5425	1.383	7.54807	5.59484
ASPN	0.112327	0.045332	0.283126	0.187405	0.0776992	0.0869539	0.0436662	0.034937	0.0620127	0.05419	0.0240057	0.174074
ASPRV1	0.475726	0.384063	0.275499	0.288343	0.219419	0.125172	0.0171258	0.123335	0.0626018	0.0106239	0.0593122	0.00759167
ASPSCR1	31.6116	30.3314	30.554	17.3893	19.5567	15.9065	4.36092	11.133	9.39844	0.96259	2.89054	2.78051
ASRGL1	3.28048	1.04861	1.45266	1.88575	0.307235	0.67164	0.53907	0.171847	0.466119	0.0626737	0.0615519	0.0699558
ASS1	0.246419	0.238771	0.216749	0.453431	0.418553	0.212589	0.262635	0.327223	0.194911	0.327287	0.131622	0.0756134
ASTE1	5.34975	7.33452	6.61799	2.46746	2.49096	2.63751	0.729117	1.75346	2.0537	0.204304	0.43236	0.606086
ASTN2	3.29788	3.59087	6.242	0.973021	1.16804	1.88312	0.566433	0.698399	1.63913	0.295976	0.504845	1.10509
ASUN	30.338	37.8101	40.09	7.95762	10.7225	11.0446	2.7473	6.02788	4.95992	1.82367	2.30586	2.19099
ASXL1	27.2417	30.9597	33.5745	17.1339	19.0275	19.4266	6.50252	16.1639	17.1994	1.95158	4.7567	5.81426
ASXL2	18.1593	22.6986	20.8556	13.2146	16.1578	14.199	5.38321	12.6831	11.5825	1.50973	4.04279	4.00412
ATAD1	19.1368	24.9099	25.5461	6.58276	8.11224	8.45018	1.92288	4.37413	4.5968	0.526311	1.48424	1.64394
ATAD2	56.6782	63.2138	70.1242	88.9197	85.6892	93.3077	20.9371	74.8955	75.7901	2.26209	16.5053	12.4286
ATAD2B	7.83018	9.32658	10.3303	5.56979	6.60471	7.4275	2.90706	5.35566	5.57447	1.0689	2.12131	3.29898
ATAD3A	81.9706	88.9318	94.07	21.2122	31.8479	24.6021	3.51016	11.3534	11.016	0.481865	2.1953	2.10418
ATAD3B	25.9133	32.6409	44.2818	6.13545	13.1893	11.6149	1.16123	5.3299	5.08987	0.230248	1.20684	0.959558
ATAD3C	0.314387	0.480052	0.921608	0.114596	0.271887	0.19007	0.0740503	0.0932922	0.185538	0.0804525	0.0687688	0.176015
ATAD5	27.1765	34.9685	39.1528	16.4513	19.9544	21.9688	2.92137	13.7051	12.4931	0.355411	2.15274	2.08031
ATAT1	4.20562	4.1113	6.04344	0.887539	1.02232	0.997525	0.0734065	0.47134	0.249118	0.0354233	0.0869697	0.0446332
ATCAY	0.40572	0.594226	0.71471	0.197793	0.235788	0.310705	0.140143	0.154684	0.199871	0.0979031	0.0972068	0.145542
ATE1	10.0998	11.351	8.19827	4.30729	4.98662	3.19562	1.03301	3.0347	1.67801	0.416516	0.714788	0.595747
ATF1	33.3178	33.6407	25.7169	21.9393	20.8883	14.5049	7.42554	16.0693	10.3881	1.6527	4.42318	3.30869
ATF2	7.08921	9.45858	12.3344	3.87381	4.25202	6.03388	1.2418	3.56465	3.09311	0.564298	1.0173	1.86765
ATF3	5.74607	2.86772	5.49358	2.37972	0.950078	4.4488	0.156914	0.231842	1.85528	0.123818	0.0582249	0.431627
ATF4	374.287	363.867	643.86	201.14	202.384	382.078	72.3177	125.655	223.512	32.2924	46.157	84.2129
ATF5	30.0378	48.3627	47.0199	9.02634	17.0563	14.3387	2.02567	7.55478	5.41144	1.0413	2.32188	2.04368
ATF6	15.4805	17.3354	15.7991	9.64792	10.7202	11.0502	4.20319	8.35392	7.31825	1.74874	3.17389	3.43033
ATF6B	50.6712	43.2533	48.4101	31.5791	26.7577	34.1323	13.6638	17.6047	23.1834	4.7956	6.63289	9.8054
ATF7	14.7962	15.622	17.888	8.77614	8.32912	8.5946	4.443	7.0905	6.33342	3.07095	3.66941	2.79521
ATF7IP	20.3186	24.1694	28.1436	12.6325	14.6166	16.188	7.05163	12.8404	12.2153	3.32987	6.34944	6.92178
ATF7IP2	9.07476	8.96618	7.40106	2.10342	2.17257	1.15529	0.414106	1.03123	0.53044	0.115736	0.235296	0.343323
ATG10	6.05679	7.87736	7.51479	3.66219	3.60401	4.8305	0.769221	2.06383	2.67335	0.140457	0.509429	0.632744
ATG101	19.476	20.8795	24.0306	6.2032	8.19242	7.92426	1.9176	4.34022	3.70182	0.650501	1.44135	2.1701
ATG12	8.50103	9.22139	8.32735	4.18966	5.13253	4.52033	1.77578	3.99157	2.86442	1.05231	1.71135	1.10991
ATG13	17.8886	18.5567	19.1165	15.366	16.213	17.4105	11.73	12.3227	14.3355	10.7432	11.996	14.1209
ATG14	9.02815	9.18406	12.3752	5.48848	4.80414	5.76621	11.6946	4.5564	5.22885	18.2561	15.7608	24.6443
ATG16L1	14.2259	16.535	21.4146	8.21351	8.76734	11.0262	3.63245	7.19634	8.46988	1.14835	2.21327	3.29586
ATG16L2	0.99239	0.767352	1.3981	1.0414	0.48246	1.88255	0.295463	0.292057	1.70492	0.0808604	0.0601908	0.41607
ATG2A	18.2056	18.8779	23.0929	14.87	17.7788	18.2622	5.84288	9.50227	13.2732	3.64417	5.41806	12.7809
ATG2B	11.4693	13.1628	15.603	8.18487	9.64586	8.98024	6.26545	8.66333	8.09588	4.78567	6.31944	7.08384
ATG3	104.56	167.235	139.03	46.0356	63.6659	59.8837	13.9785	38.0344	36.7822	5.03964	19.8723	19.5686
ATG4A	17.4166	16.2548	13.5893	28.7674	30.4935	24.5119	19.0199	26.401	17.7027	12.3473	20.398	16.8196
ATG4B	32.9787	28.5662	34.2337	19.8288	18.1359	21.2115	6.9038	13.0938	17.3007	0.987876	3.23334	4.82001
ATG4C	15.9484	15.8873	12.4759	8.18088	7.60549	6.28998	2.09945	4.83228	3.47825	0.634399	1.24602	0.916001
ATG4D	25.5556	20.9621	30.5773	35.5948	35.9214	52.2058	40.7657	41.5953	58.6724	24.2506	31.8372	50.2326
ATG5	18.5103	20.104	17.3984	9.36315	9.59838	9.17386	3.16008	6.50506	6.03428	0.959248	1.99733	2.6519
ATG7	8.37825	10.1584	6.87417	4.82092	6.33154	4.55656	1.40347	3.58987	2.57878	0.327506	0.787657	0.778503
ATG9A	47.2803	44.9501	46.8384	50.3442	57.01	58.23	31.1728	43.2367	51.7301	24.812	32.6973	42.3627
ATIC	160.354	177.805	135.525	31.9915	50.7578	30.5027	1.9914	15.3239	5.46668	0.728908	2.0635	0.763659
ATL1	0.898849	0.782181	0.362668	0.664676	0.62061	0.192829	0.202949	0.597826	0.0677735	0.0734355	0.109588	0.0245112
ATL2	11.3174	14.0647	12.2333	7.78225	10.3413	7.5423	2.94557	7.76317	5.41933	0.979275	2.80731	2.6108
ATL3	10.8442	12.4073	10.0334	6.18485	6.95866	6.31626	1.75542	5.13479	4.50726	0.21631	1.10858	0.946753
ATM	12.5616	16.5504	18.3182	3.47208	4.19497	3.37365	0.749325	1.72849	1.43343	0.237641	0.464992	0.470618
ATMIN	17.7108	18.7014	15.1174	12.7452	12.4595	11.7303	4.19957	10.0082	7.71243	0.978539	2.86457	2.51555
ATN1	13.1698	16.8216	12.3621	3.55449	4.49717	3.62588	0.940128	1.87536	2.16411	0.177616	0.433312	0.549332
ATOX1	81.8306	90.0999	82.6784	33.3704	36.0875	34.3339	5.01385	18.4844	14.9856	1.25858	4.11884	5.93452
ATP10D	0.564682	0.493886	0.445192	0.129544	0.0570335	0.0423693	0.0213542	0.0384262	0.0161893	0.0165782	0.00925951	0.00943216
ATP11A	15.7452	24.1925	23.7588	5.14699	9.78683	8.67212	1.05443	5.29375	5.16854	0.160708	1.0547	1.38037
ATP11B	29.7585	33.3138	33.1877	17.9433	18.3833	21.9933	5.15867	12.9374	13.0138	1.40932	3.4491	4.24374
ATP11C	9.8619	12.0719	12.0965	4.05168	4.20664	3.32327	0.765606	2.45845	1.56844	0.135174	0.476832	0.325067
ATP13A1	29.4622	33.3765	42.219	10.1027	13.7634	13.8562	2.58207	6.69901	7.23732	0.777606	1.95267	3.02087
ATP13A2	5.7263	9.23948	7.77896	1.22701	2.33548	1.51663	0.164656	1.0318	0.700488	0.06707	0.158862	0.175514
ATP13A3	51.1064	63.4759	55.1091	33.1163	36.1944	29.9887	5.17667	21.879	15.1566	0.545074	3.48767	2.02496
ATP13A4	0.116759	0.170219	0.297124	0.0635415	0.0416144	0.112104	0.0168024	0.032983	0.0666842	0.00711572	0.0102201	0.0526141
ATP1A1	141.846	135.103	130.734	101.429	93.7719	91.5465	31.0338	65.6994	70.1906	4.79117	14.5707	18.0239
ATP1B1	3.02613	2.62994	3.26286	4.78813	4.22331	6.33425	0.907186	2.69443	3.42912	0.178272	0.581278	0.621907
ATP1B2	44.6264	28.0494	42.9234	55.0324	46.249	62.6626	25.4746	41.6149	57.2264	6.48102	15.0728	23.497
ATP1B3	114.303	166.17	103.686	108.411	128.927	90.2111	55.9529	125.536	75.0568	14.3965	47.2362	27.5033
ATP1B4	0.126158	0.114537	0.144046	0.0698938	0.0555442	0.108169	0.0123797	0.0213885	0.10821	0	0.00367987	0.0787922
ATP2A1	0.402652	0.54887	0.678004	0.433049	0.419608	0.651617	0.0415829	0.247814	0.235692	0	0.0449233	0.0752757
ATP2A2	48.0535	58.7095	53.082	17.7319	22.2064	19.775	3.60791	12.335	12.3146	0.596416	2.65859	2.04554
ATP2A3	0.138767	0.0891944	0.176732	1.03444	0.263933	0.327562	0.218218	0.276763	0.21812	0.274264	0.149809	0.105883
ATP2B1	8.93656	10.4644	9.05053	6.33914	6.53183	7.0384	3.65739	5.95557	6.13486	2.03033	3.2364	4.83576
ATP2B4	68.4499	75.7546	77.2142	17.5278	23.5057	22.4109	4.71591	6.70244	8.2072	2.2861	2.22725	4.35136
ATP2C1	42.8647	49.3712	53.2978	20.2831	20.5533	25.002	9.57668	15.9679	17.8875	3.61755	5.94	7.48992
ATP5A1	939.486	1034.01	854.918	455.226	547.295	417.823	84.2072	259.42	168.624	22.3459	55.367	47.7891
ATP5B	907.554	958.235	1057.15	344.48	396.165	393.115	139.249	232.02	220.475	82.1516	110.487	120.291
ATP5C1	304.992	336.674	328.765	118.812	141.988	138.2	29.8909	70.0074	58.8235	7.08333	16.1386	21.0723
ATP5D	274.802	239.145	208.512	111.962	147.014	100.421	37.1528	71.1527	57.6001	9.71619	20.513	18.075
ATP5E	1032.94	1007.87	887.525	1123.82	1027.95	914.582	468.396	774.075	572.641	241.165	292.969	310.99
ATP5F1	202.445	211.711	209.648	87.4949	101.837	93.819	23.0616	49.6426	35.9191	8.84562	15.7764	13.2917
ATP5G1	494.228	515.725	455.473	136.932	211.337	127.104	14.6415	68.3634	28.1418	3.35578	11.3105	5.88335
ATP5G2	512.693	554.437	486.163	111.015	152.688	95.4537	10.7104	45.8027	22.315	3.41567	9.27916	5.27019
ATP5G3	155.716	169.836	139.561	62.1721	76.1135	50.5019	11.5463	37.0104	19.5482	2.16527	7.92778	4.8645
ATP5H	353.757	381.762	328.896	234.821	238.901	222.932	74.7368	176.068	140.175	22.3959	50.0756	46.1092
ATP5I	548.262	592.478	650.372	251.304	277.989	268.633	64.5014	144.807	106.164	23.2489	40.0071	43.4425
ATP5J	136.906	138.439	153.963	71.0931	62.667	70.6038	24.5943	44.1483	43.1619	9.33484	15.4379	16.6282
ATP5J2	642.261	685.23	670.644	341.995	406.1	352.791	174.607	267.195	239.756	75.2443	124.15	129.187
ATP5J2-PTCD1	0.249991	0.658574	0.251474	0.402459	0	0.264653	0.126983	0.0487493	0	0.169545	0.0582002	0.00280528
ATP5L	136.703	139.359	127.818	108.316	109.144	100.474	46.76	77.0914	63.1169	22.8752	35.2794	34.1766
ATP5L2	2.28256	4.46693	14.3513	0.692134	1.66851	4.90578	0.372836	1.04891	3.21588	0.120947	0.371547	1.55533
ATP5O	413.257	419.599	380.579	223.912	246.724	216.546	70.8788	143.015	109.263	25.2134	46.4892	40.3664
ATP5S	0.770913	2.1749	0.912905	0.87806	1.09319	0.506405	0.969939	0.861165	0.558495	1.40133	1.04478	0.824684
ATP5SL	56.3688	55.7266	56.0736	26.1459	29.0572	26.9316	8.36054	16.2412	14.4025	3.02765	5.7915	5.71483
ATP6AP1	56.1971	51.5404	56.259	39.3612	41.2632	41.3475	18.6618	30.1599	32.0245	5.42933	10.6492	12.8412
ATP6AP1L	0.778253	0.563226	0.813381	0.405782	0.193498	0.376738	0.178594	0.136175	0.2111	0.131988	0.0584851	0.153616
ATP6AP2	63.557	70.0089	50.2277	62.7499	62.2969	48.7648	51.4675	65.7825	44.2852	34.2069	47.295	34.799
ATP6V0A1	29.1896	30.4773	31.552	26.0223	28.4366	26.0146	23.3987	24.3765	23.6063	13.9386	19.0685	20.2623
ATP6V0A2	16.4155	17.9587	16.0047	9.73486	10.0921	10.1937	2.09746	5.80033	5.44734	0.411723	1.42534	1.32002
ATP6V0B	67.5209	75.1621	66.2883	66.2293	73.0903	75.91	40.9877	69.9941	69.829	16.6634	31.1851	29.1022
ATP6V0C	171.122	158.522	166.182	122.228	125.351	122.999	132.119	109.458	125.264	167.893	162.93	145.508
ATP6V0D1	99.8288	100.735	91.4283	121.902	131.009	130.972	56.022	111.769	109.379	18.325	35.4743	39.3773
ATP6V0D2	0.0721579	0.196595	0.290096	0.0848926	0.208009	0.18628	0.0259744	0.0374091	0.170804	0.014504	0.0231368	0.0759574
ATP6V0E1	108.281	109.689	103.152	44.4292	49.3715	42.5103	18.4982	31.5542	25.4867	15.4684	18.3452	17.9714
ATP6V0E2	5.20018	13.2706	5.57496	0.995734	4.04567	1.46748	0.0650252	0.779847	0.421248	0.0206595	0.108764	0.0360004
ATP6V1A	43.7196	40.9234	37.1661	33.5453	33.3247	29.7861	10.6561	18.8507	13.7133	7.54493	8.21655	7.37382
ATP6V1B2	48.4552	50.4126	51.6963	26.333	29.0814	26.9264	11.0327	20.3258	15.5654	6.44504	12.3391	9.60771
ATP6V1C1	25.9294	27.9708	24.5956	12.2804	13.3674	10.9917	2.84291	7.2901	4.89041	1.28112	2.1237	1.99967
ATP6V1C2	0.450141	0.40056	0.492616	0.173287	0.0809719	0.270678	0.046657	0.100778	0.163104	0.0036199	0.0144383	0.0258101
ATP6V1D	33.4551	34.8708	31.4101	36.2207	31.2273	31.5458	32.2823	31.7913	26.9724	33.4181	33.8091	24.3519
ATP6V1E1	71.625	76.4914	79.6813	52.0863	51.9523	57.952	30.8691	44.9212	44.4064	16.3586	21.2519	27.3946
ATP6V1E2	0.439659	0.638955	0.289717	0.0470303	0.141948	0.151564	0.0253263	0.0364813	0.104224	0	0.0046977	0.00842492
ATP6V1F	121.214	124.473	150.717	67.9837	84.0406	90.7743	23.3622	51.5259	61.4351	6.67595	16.3523	24.2553
ATP6V1G1	57.3476	64.7574	67.6842	26.8415	30.152	30.9179	11.5618	20.8971	17.4898	5.90941	8.34783	8.93638
ATP6V1H	35.5872	34.029	32.9424	24.2463	23.4017	22.4926	8.92576	17.2945	15.5631	3.17986	5.00091	7.3346
ATP7A	16.0942	18.7174	12.4904	5.94843	5.94122	3.64964	9.42436	5.6665	3.78376	8.24683	8.62541	7.22917
ATP7B	38.3449	39.0443	42.0906	6.72369	10.2154	8.57263	0.722817	2.9526	2.5317	0.236104	0.467153	0.8831
ATP8A1	4.91059	6.72002	5.40296	1.50672	2.23517	1.36609	0.133837	0.730075	0.37638	0.0485667	0.105786	0.0839782
ATP8B1	0.0501758	0.0703933	0.0497795	0.0526652	0.0536497	0.039084	0.019694	0.0283517	0.0322572	0.0366923	0.0292764	0.0313212
ATP8B2	2.12423	1.30041	4.80701	0.234468	0.063997	0.268306	0.0756406	0.0431206	0.1381	0.0532941	0.0504632	0.0926296
ATP8B3	2.24011	3.07195	5.67979	0.374264	0.558642	1.18201	0.10615	0.245844	0.63019	0.0257935	0.0276851	0.134609
ATP9A	0.395047	0.464251	0.546244	0.1561	0.209868	0.27788	0.00304553	0.0438412	0.0332387	0.0127687	0.00792438	0.0100867
ATP9B	9.48942	11.5711	11.4601	4.03375	5.47244	5.48674	0.914614	2.75829	3.11754	0.23458	0.71396	0.897751
ATPAF1	84.941	81.7621	71.3419	49.5314	52.7299	50.7915	9.41236	26.5823	23.0334	1.59168	5.96157	4.81052
ATPAF2	44.3738	37.8673	42.5358	19.5522	23.3475	24.3375	4.25133	10.4289	9.98961	0.835429	2.66444	3.0055
ATPIF1	1417.58	1371.9	1111.48	706.546	877.18	725.017	170.714	431.044	405.763	24.6164	83.8094	103.036
ATR	6.40963	8.04378	9.22669	2.08991	2.69538	2.80936	0.443636	1.4571	1.07752	0.0824075	0.313124	0.295691
ATRAID	76.527	73.7257	80.2095	24.2944	29.6676	32.2252	5.02993	13.5395	11.3486	1.47964	2.57941	3.87655
ATRIP	19.6722	20.4384	21.5542	9.8074	11.1942	10.8017	2.36621	7.07095	8.54399	0.195752	1.37834	1.65453
ATRN	24.1054	27.8987	29.3861	5.79616	9.08572	7.96037	0.894107	3.22194	2.48954	0.224088	0.811403	0.672863
ATRNL1	0.00612836	0	0	0.0727194	0.0223941	0.0139606	0.0489506	0.00952096	0	0.0390272	0.015561	0.0035043
ATRX	13.5971	17.5223	18.9343	7.69709	8.90646	8.84073	3.09318	6.68551	6.41571	1.67206	3.02883	3.67627
ATXN1	0.171448	0.238005	0.288329	0.0517443	0.029654	0.0365103	0.0348294	0.0235008	0.0257244	0.0182552	0.0129484	0.0201786
ATXN10	75.6233	84.282	81.793	31.403	33.9053	34.9298	6.77431	20.1641	17.6318	1.88975	5.06764	5.31071
ATXN1L	8.45421	9.76724	11.9794	4.58348	5.34244	5.87699	2.19989	4.01563	4.72617	0.923435	1.80711	2.21491
ATXN2	13.717	15.5451	23.293	5.52787	6.4336	8.96218	1.43486	3.83263	5.79658	0.460193	1.29755	1.63237
ATXN2L	108.01	110.679	163.019	49.6224	59.3065	86.2761	14.8826	33.7294	56.6278	3.72344	9.52264	21.4096
ATXN3	3.54326	4.25008	3.61553	1.06051	1.50206	1.15972	0.776037	1.1795	0.722914	0.665858	0.919576	0.738281
ATXN7	7.82695	8.89395	10.6596	3.73123	4.35184	4.34404	1.60739	2.88662	2.58142	0.668336	1.19009	1.19707
ATXN7L1	2.56088	2.8378	3.26561	0.840291	0.951346	1.06358	0.144441	0.434082	0.378964	0.0524475	0.0733785	0.143957
ATXN7L2	4.5689	4.12761	6.88455	1.77298	1.67978	2.93318	0.563138	1.07148	1.34002	0.211561	0.314474	0.446368
ATXN7L3	31.6596	35.0164	27.7071	10.7814	13.8107	11.032	1.93136	6.01439	5.06937	0.724108	1.47212	1.04145
ATXN7L3B	54.8187	67.3644	54.5505	25.3722	32.3377	23.9825	7.52772	17.0658	12.9339	3.28455	6.72906	6.55563
AUH	14.3961	13.1746	18.0391	6.07232	7.01591	6.68636	3.39054	4.64114	4.28795	3.60243	3.922	5.91969
AUNIP	24.9283	16.2066	41.1736	16.2109	12.5533	36.4179	2.26661	8.75429	19.8674	0.283245	1.60374	3.11668
AUP1	82.7269	84.583	74.3575	48.1822	54.7288	45.9134	17.8432	43.7267	30.2053	3.66577	11.1579	8.66733
AURKA	66.0149	63.2681	53.9457	78.1136	84.4763	52.0483	31.6511	84.6507	46.7403	5.64156	21.4456	16.1372
AURKAIP1	226.014	229.64	233.957	100.218	125.627	111.6	29.2748	67.0898	63.5276	8.45134	18.6808	22.9983
AURKB	100.791	88.5989	106.605	79.158	93.0802	95.2171	22.765	74.3504	68.0594	1.86488	12.3706	14.4987
AURKC	0.454087	0.38909	1.31628	0.0667708	0.349521	0.451811	0.0245445	0.123312	0.205681	0.022794	0	0.0428624
AUTS2	0.402794	0.465017	1.10881	0.0496144	0.101173	0.0426044	0.00707688	0.0154556	0.0255359	0.00833498	0.0106408	0.0308245
AVEN	19.2985	20.2698	24.4701	6.21374	7.06119	7.57068	1.07316	2.86122	3.4549	0.24355	0.789274	0.7886
AVIL	0.785369	0.848976	0.654982	0.221958	0.394581	0.289194	0.0646072	0.139553	0.088393	0.0563889	0.0809672	0.101873
AVL9	10.8823	13.3706	11.4129	4.43642	5.82481	4.37604	1.11775	3.77264	2.05742	0.322069	0.827246	0.68486
AVPI1	10.8854	10.9619	9.21756	3.48775	4.78413	5.81454	0.405446	1.72563	1.4884	0.13146	0.29345	0.213895
AXIN1	19.5464	22.3451	24.1232	7.87039	11.1489	11.011	2.82945	7.89126	9.72695	0.839924	2.18276	3.48864
AXIN2	0.071343	0.0942122	0.155903	0.00416062	0.00448718	0	0	0	0.0153048	0	0	0
AXL	0.286835	0.171496	0.518022	0.246874	0.101531	0.280403	0.0910838	0.0622077	0.104951	0.0402382	0.0449433	0.0878754
AZGP1	2.39046	3.54696	6.22661	0.156648	0.151878	0.105705	0.0210901	0.121586	0	0.00979808	0.0312414	0
AZI2	20.7034	19.8125	20.0722	14.7599	13.913	16.2157	8.26318	11.7914	13.9696	3.60342	4.9066	7.64631
AZIN1	77.6738	83.1625	77.451	50.0286	50.5451	54.4752	12.1067	34.1044	33.2696	2.22241	6.88936	7.43082
AZU1	0.799145	0	0.283109	4.38854	0.603112	0.570637	0.471472	0.475987	1.16216	0.641478	0.162615	0.780428
B2M	316.479	354.576	365.987	183.51	183.068	228.077	62.9666	151.771	167.732	25.5087	57.5238	66.6532
B3GALNT1	105.621	118.441	78.3532	20.7127	23.0834	15.8337	3.31384	9.56761	5.99599	0.524085	1.57596	0.726303
B3GALNT2	9.15452	11.1242	13.6382	2.4044	3.70465	5.2462	0.42765	1.80584	2.86608	0.108394	0.323616	0.624188
B3GALT4	0.333	0.55727	0.192835	0.247515	0.582017	0.363115	0.0908805	0.872872	0.416143	0.0633887	0.207799	0.0605325
B3GALT6	15.1537	15.9473	10.0848	2.32737	4.18943	1.49827	0.213232	0.990143	0.397062	0.0526624	0.184187	0.0809195
B3GAT3	21.2717	17.7639	22.0693	8.11287	9.37257	12.7166	2.31566	5.17375	8.74493	0.277846	1.12489	2.03159
B3GLCT	3.03011	2.70957	2.371	1.64703	1.43817	1.50922	0.396744	0.911525	0.897012	0.0576522	0.217434	0.208996
B3GNT2	30.6425	31.0168	31.316	24.3816	20.7747	24.9236	8.46034	13.1968	17.0473	3.68238	3.40388	6.71217
B3GNT3	0.0725364	0.112919	0.283746	0.0199471	0.0573533	0.151444	0.00895125	0	0.0735171	0.0166647	0.00996966	0.023781
B3GNT5	5.05244	6.89269	8.55839	0.401943	0.276693	0.949209	0.0575642	0.0787363	0.251689	0.0187635	0.0320779	0.0267242
B3GNT6	0.0556388	0.181897	0.182911	0.0499836	0.0384935	0.13399	0.0432581	0.0484544	0.0789813	0	0.0107052	0.01916
B3GNT7	6.03687	17.0601	19.8275	1.18	6.26757	6.72118	0.158196	1.32398	0.816958	0.0337586	0.151796	0.179303
B3GNT8	0.295816	0.254565	0.376399	0.589601	0.592429	0.845784	1.04266	1.02716	1.13243	2.15258	3.8025	3.61746
B3GNT9	0.271028	0.227185	0.205524	0.0267549	0.00721193	0.0627336	0.00450234	0.0194515	0.0328703	0.00419101	0.00334302	0.00598089
B3GNTL1	6.76956	8.32846	9.09408	0.733868	1.79428	0.989178	0.0570014	0.383332	0.139514	0.0618102	0.0211185	0.0760677
B4GALT1	20.474	24.0261	23.6431	14.078	16.2416	15.1507	3.48717	11.9969	11.1619	0.754724	3.06939	2.72272
B4GALT2	49.1116	56.1769	47.3726	7.29785	15.1179	8.83543	1.11771	3.58649	2.95258	0.888666	1.59801	1.27207
B4GALT3	27.149	28.9645	30.6478	14.508	16.949	15.6199	11.2991	13.068	16.2302	17.3136	17.3857	20.4392
B4GALT4	4.57703	5.40778	8.08641	1.91699	1.95477	3.52766	0.522052	1.24794	1.81382	0.086512	0.405883	0.428979
B4GALT5	27.9831	30.4663	32.6883	44.7855	44.9008	43.9694	20.6625	46.8742	39.0848	6.44145	13.879	15.9815
B4GALT6	3.94019	5.72843	3.51667	0.498231	0.556975	0.558989	0.0587497	0.137446	0.160467	0.0273606	0.0254678	0.0357027
B4GALT7	15.2846	15.3883	13.4346	4.27058	5.70029	4.74052	0.965611	2.31498	1.67373	0.233086	0.705194	0.530142
B4GAT1	8.63244	12.2613	11.4207	1.86166	3.48303	2.19855	0.198817	0.798378	0.418586	0.0896895	0.138589	0.0641153
B9D1	32.097	28.6485	30.5306	15.1297	15.4994	16.1513	5.57536	8.10195	8.93425	2.08035	3.27765	3.66393
B9D2	7.42146	7.1727	5.74485	3.70618	3.96935	2.87607	1.497	2.62509	2.23833	0.951523	1.00766	0.812859
BAALC	0.0197191	0	0	0.0316312	0.0136426	0.00904517	0.0857738	0.0122644	0.0155401	0.0422967	0.041108	0.0622103
BAAT	0.17541	0.101351	0.148238	0.08696	0.0551627	0.123212	0.0344318	0.0545361	0.100429	0.0256489	0.0383656	0.0456949
BABAM1	141.407	127.359	140.166	107.651	106.746	114.431	56.8957	80.2592	79.9849	36.8503	42.9351	60.7366
BACE1	2.07851	2.81684	2.45721	0.727866	1.04185	0.77268	0.183152	0.58339	0.375122	0.0597103	0.188861	0.139614
BACE2	1.67415	2.1169	1.2851	5.10735	3.81438	4.0026	4.48948	5.18329	5.78889	1.22831	1.81978	2.17546
BACH1	20.6814	25.1757	20.5618	14.7567	18.5972	16.9792	7.25323	13.672	12.9808	5.79098	8.22138	9.36841
BAD	35.1754	30.2449	35.5529	35.0383	32.3714	40.1068	10.7418	23.4235	29.7439	1.58325	4.99472	6.68084
BAG1	49.1417	47.4542	46.5162	31.1467	35.4963	31.4887	17.4941	26.574	24.5386	11.6989	15.0598	15.0307
BAG2	29.9495	32.1008	28.4284	5.28659	7.64713	6.87831	0.553559	1.9627	2.22456	1.43192	1.1149	0.946812
BAG3	6.2815	1.24095	27.3507	1.81735	0.487953	28.0063	0.195158	0.260491	13.1832	0.0708874	0.0777463	3.8833
BAG4	13.3302	16.6133	13.9072	5.53219	7.01708	5.6334	1.51053	4.46546	3.65491	0.577209	1.39475	1.52898
BAG5	18.3533	17.9284	15.0896	11.1887	10.4998	8.13432	3.58188	7.85162	5.76597	1.1566	2.53513	1.99371
BAG6	133.339	134.913	136.568	81.941	98.3762	80.2056	37.4085	66.3739	59.6678	24.8135	35.6258	36.6333
BAHCC1	0.153146	0.219112	0.390434	0.0799078	0.0556714	0.135516	0.0358574	0.0161297	0.110015	0.0219266	0.0191629	0.028195
BAHD1	17.1366	20.5213	21.7441	7.15076	13.1556	11.851	0.986755	5.76342	5.4013	0.194215	1.05366	0.749374
BAIAP2	1.96868	2.09923	3.2671	0.342202	0.35168	0.480594	0.104982	0.131616	0.21866	0.0767871	0.0581613	0.159777
BAIAP2L1	0.0753325	0.143634	0.453006	0.0434962	0.046907	0.0517262	0.0260248	0.018736	0.0652193	0.0212051	0.0120835	0.0302154
BAIAP2L2	0.160928	0.255784	0.206036	0.0688528	0.102059	0.150142	0.0463471	0.0667559	0.127075	0.0269535	0.0601908	0.038525
BAIAP3	0.0487811	0.548062	0.126559	0.0584726	0.19406	0.0261464	0.00789852	0.0796047	0.00479528	0.00245219	0.0155298	0.00349154
BAK1	7.02892	8.66637	7.25242	2.38564	2.77105	1.72438	0.226176	0.741119	0.506362	0.0947087	0.109108	0.120307
BAMBI	0.136737	0	0.206805	0.329149	0.118249	0.413033	0.0812407	0.0851198	0.24344	0.0274754	0.0219092	0.098368
BANF1	271.813	276.351	249.777	138.57	167.337	156.265	25.3028	81.5145	76.6617	4.7656	16.6233	16.8825
BANK1	0.112757	0.0877532	0.3014	0.13546	0.0127015	0.0157722	0.0198219	0.0171261	0.0144625	0.0332176	0.0176654	0
BANP	9.90633	11.724	12.0773	6.3136	7.99187	8.86966	2.59154	6.4308	7.09291	0.972078	2.28712	3.54485
BAP1	103.81	114.719	125.545	57.77	70.0337	63.1167	17.8081	45.6043	42.381	4.86714	12.6619	14.9567
BARD1	7.66455	11.4549	9.11082	3.78526	5.76192	5.01227	0.802681	4.08073	2.99678	0.0659127	0.666472	0.533021
BASP1	0.275449	0.46285	0.644729	0.287411	0.0320478	0.0594353	0.10007	0.067271	0.0272462	0.0620596	0.0494908	0.0792674
BAX	95.8918	74.4497	84.6519	61.5983	56.9816	60.406	22.9172	36.9171	47.3204	3.43205	10.9075	13.2185
BAZ1A	49.9073	51.8765	52.5684	33.279	35.4077	35.0224	6.88444	21.9484	24.8177	1.03255	4.09687	8.74222
BAZ1B	59.132	72.9609	76.9725	41.6805	45.429	48.9528	9.36385	31.8636	34.1361	1.12109	6.30702	6.23514
BAZ2A	16.9244	19.8993	24.9322	12.6739	14.9059	18.1348	17.3794	16.9144	21.6349	13.7807	20.5123	20.5946
BAZ2B	3.08612	3.64232	5.29399	0.874111	0.982788	1.53683	0.548668	0.495632	0.76324	0.446736	0.429307	0.874133
BBC3	1.51581	1.90186	3.32974	0.810498	1.4512	3.92595	0.370071	0.704664	4.05105	0.318107	0.449218	2.51803
BBIP1	5.79843	5.0575	4.33561	5.32018	4.8345	3.83103	2.91141	4.29847	3.32998	1.29958	1.97141	2.09596
BBS1	6.18301	7.38055	8.81922	1.96756	2.49249	2.64036	0.758322	1.04578	1.06453	0.483984	0.737815	0.812749
BBS10	4.55859	5.42273	4.58765	2.63212	3.19663	2.47385	1.09773	2.037	1.29541	0.459827	0.907173	0.814672
BBS12	1.61383	2.11227	1.76564	0.523211	0.63547	0.641385	1.26044	0.346979	0.473209	1.68786	1.32867	1.22534
BBS2	8.59233	4.08265	8.9385	1.07699	0.559897	1.51139	0.129455	0.136711	0.244102	0.0441871	0.0192257	0.0859691
BBS4	8.22537	9.03846	12.2507	3.38352	3.74628	5.70072	1.20792	1.7184	2.51324	0.649471	0.708964	0.947169
BBS5	5.62848	6.46658	8.14101	1.45128	2.17628	2.23133	0.633449	0.681363	1.16917	0.632404	0.700043	0.815615
BBS7	8.47104	8.38257	9.90769	7.209	5.36597	9.37319	5.95797	5.93402	8.68843	2.6743	3.32248	6.18101
BBS9	2.67015	2.66268	2.7646	0.90479	1.26048	0.988581	0.245384	0.498031	0.32319	0.17621	0.213067	0.331224
BBX	4.84655	5.75709	7.22822	1.99419	2.41926	3.01337	1.00401	1.58721	2.00761	0.616553	0.899204	1.63502
BCAM	2.03661	1.38435	3.35841	11.796	12.7582	39.5514	5.36379	12.1895	29.9682	1.67658	4.66015	9.30745
BCAP29	15.3026	16.7563	10.7649	12.7926	11.0486	7.91327	5.48505	11.383	6.86266	0.880011	3.34596	2.00227
BCAP31	88.5881	97.5654	90.1009	28.8307	32.4075	27.5252	6.07064	17.015	14.3641	1.50875	3.89258	4.30918
BCAR1	1.01776	2.08396	1.00661	0.208281	0.612516	0.195934	0.0416804	0.145811	0.0538645	0.0388066	0.0496282	0.0244365
BCAS2	56.4084	57.0327	60.791	26.8267	27.0398	31.9168	8.16219	15.4982	18.519	2.63571	4.88238	6.26714
BCAS3	3.55086	3.77921	3.52606	2.29801	2.07405	2.28507	1.45287	1.70952	1.69324	2.06021	2.25931	3.54353
BCAT1	25.8207	24.8929	21.5395	6.17065	8.10087	5.89506	0.701647	2.88129	2.21499	0.198039	0.543736	0.619162
BCAT2	44.04	51.435	55.6107	4.55892	8.26257	5.56522	0.518486	2.59027	1.51978	0.12712	0.492296	0.47103
BCCIP	182.19	181.649	200.975	94.8664	101.997	96.5304	25.7276	56.9866	44.8461	8.58144	16.4381	14.7249
BCDIN3D	2.92242	3.15933	1.20016	0.676312	1.01983	0.463688	0.292388	0.426353	0.134981	0.113719	0.131953	0.0343907
BCKDHA	55.1565	53.8188	54.2035	20.8795	26.6603	22.0792	4.1771	10.5922	8.70757	1.33723	2.84926	2.18096
BCKDHB	16.8392	21.1698	20.2339	4.76573	6.02521	6.06938	0.850956	3.37506	2.38516	0.229148	0.654814	0.399024
BCKDK	29.5512	29.1518	27.4362	10.6475	13.6147	11.4656	2.63641	6.95204	5.78733	0.49165	1.63629	1.65919
BCL10	7.13434	7.31132	7.44322	4.11562	3.85286	4.62926	1.46869	2.46177	3.40156	0.394299	0.813763	1.18645
BCL11A	17.8162	18.4103	18.0976	3.59834	5.84587	6.36746	0.502704	2.00462	2.49846	0.0953813	0.405413	0.461086
BCL2	2.93159	2.9524	3.1089	0.969221	1.26938	1.13069	0.248551	0.475663	0.951597	0.145129	0.164192	0.317141
BCL2L1	42.1295	36.6277	21.2363	77.2354	62.6907	49.4975	230.547	108.666	105.429	499.984	485.946	379.311
BCL2L11	37.5857	45.1908	40.5423	34.2077	39.4816	42.4316	16.2175	31.4419	36.608	7.31272	13.4216	15.2548
BCL2L12	35.5338	33.3138	30.1874	21.9635	23.808	18.695	5.22223	16.3275	12.8057	0.702044	2.79713	2.77609
BCL2L13	16.2889	22.5242	17.7115	5.72512	9.37011	7.51295	4.76654	5.98846	4.64114	5.33682	7.51767	5.8712
BCL2L15	0.0931746	0.134343	0.239391	0.0527367	0.0492955	0.136261	0.0331309	0.0511052	0.0775577	0.0110214	0.0351737	0.0470628
BCL2L2	9.00486	9.38642	11.4358	6.91133	7.34946	8.00698	1.84685	4.37171	4.89663	0.362859	0.980019	1.06969
BCL2L2-PABPN1	31.5426	35.0558	54.1949	16.9995	17.6338	26.4098	4.23855	10.646	12.5824	1.30376	2.50854	5.4277
BCL6	0.0388152	0.0164568	0.0198348	0.116284	0.100312	0.425574	0.748215	0.20642	1.47022	1.04482	1.05156	3.89481
BCL6B	0.778221	1.44172	0.507187	0.0554748	0.0815778	0.0539856	0.0135785	0.0635424	0.0185639	0.0252876	0.00756506	0.0180194
BCL7A	45.3656	44.8246	54.1463	11.3716	16.0788	22.3104	1.66646	6.68516	11.6073	0.222317	1.32904	2.44841
BCL7B	33.7222	31.9236	34.8217	22.0404	20.0129	22.1597	6.07198	15.088	15.9074	0.820676	3.29271	3.83317
BCL7C	30.7817	33.0987	33.0743	8.03328	10.3379	8.47784	2.23516	4.23445	4.78016	0.413185	1.05757	1.04482
BCL9	2.73414	3.21545	2.53544	0.708778	1.05158	0.684771	0.0980561	0.393623	0.240203	0.028107	0.0756893	0.0449816
BCL9L	0.184069	0.185998	0.234827	0.102467	0.12735	0.142748	0.0299871	0.0518006	0.111817	0.0195572	0.0211786	0.0357533
BCLAF1	87.5453	95.3	110.163	36.2229	39.2245	42.9391	6.04873	19.5712	19.6633	2.09934	4.66029	5.94552
BCOR	22.2445	31.6968	29.4026	18.5728	25.8991	33.1562	6.39641	21.1678	35.2348	0.871516	5.5899	8.05734
BCORL1	3.25527	5.53423	5.33974	0.704583	1.5935	0.846684	0.094851	0.769185	0.304828	0.0379989	0.138675	0.0314161
BCR	1.37065	1.74134	2.66138	0.247081	0.0823768	0.153306	0.070556	0.0701312	0.0779372	0.0422569	0.0437078	0.0317857
BCS1L	58.0891	54.7775	68.6316	18.247	24.5538	21.6773	1.97164	8.86351	5.88077	0.391724	1.56	1.00306
BDH1	22.3703	21.3496	27.8142	6.99292	7.43216	7.86112	0.896504	3.22654	3.25577	0.161217	0.49049	0.46956
BDH2	3.14982	4.1333	5.14096	0.320402	0.312263	0.396103	0.124425	0.137368	0.317808	0.03475	0.0646798	0.0826159
BDKRB1	0.141611	0.321734	0.312818	0.166719	0.244926	0.0204464	0	0.102929	0.0374878	0	0.0151157	0.0136242
BDP1	12.1304	17.3232	21.0573	5.25444	6.60137	6.50016	1.57606	4.15566	3.88961	0.520212	1.31723	1.20321
BECN1	26.4461	25.6168	32.499	16.0591	17.117	20.6023	11.8596	12.3458	15.9856	11.2889	12.1323	17.3927
BEND2	0.0767213	0.112514	0.135365	0.0567869	0.0244985	0.0923994	0.0421043	0.0403565	0.178768	0.0166141	0.0284254	0.10364
BEND3	5.31176	6.45844	4.66335	0.738057	1.33712	1.0863	0.16268	0.415498	0.340548	0.18415	0.201548	0.146026
BEND4	0.0335725	0.0664882	0.237618	0.0313199	0.00211159	0.0285051	0.00658793	0.0037933	0.0239611	0.00245531	0.00391841	0.00523561
BEST1	1.19353	0.829328	0.55748	0.748176	0.458805	0.590299	0.127958	0.326038	0.311691	0.0550691	0.0413722	0.146406
BEST3	0.0469653	0.0177062	0.0483753	1.40154	0.887722	1.34353	5.90301	2.22023	3.26642	5.22622	5.72805	6.78277
BET1	5.91716	6.95657	6.20618	2.68332	2.81763	2.45539	1.1476	1.6639	1.46024	0.480976	1.0046	0.727813
BET1L	26.6592	35.4201	21.9256	12.0077	18.2695	9.87273	2.11695	10.0455	4.29694	0.530043	2.42116	1.02088
BEX1	0.819594	1.27802	0.652952	0.476598	0.459005	0.136464	0.168887	0.292323	0.0312648	0.203601	0.0998102	0.0907659
BEX2	0.978986	0.639216	2.3426	0.183103	0.10283	0.185864	0.0640189	0.0257063	0.147991	0.0236087	0.0236551	0.0239615
BEX4	58.1788	50.3512	43.8259	26.0412	23.5095	28.1388	5.91302	8.34038	11.023	3.3319	2.60165	5.39732
BFAR	31.2703	34.5686	32.1431	11.6677	12.2953	12.339	2.44463	7.34911	5.89247	0.790672	1.72124	1.60185
BFSP1	1.79378	2.95203	3.03913	0.275696	0.467628	0.560351	0.00564031	0.129401	0.205937	0.0104502	0.0314722	0.060003
BGN	0.197734	0.0528154	0.1275	1.22408	0.136801	0.310211	0.211015	0.325611	0.431247	0.187041	0.0223781	0.574245
BHLHB9	2.70219	3.3887	2.46593	0.832577	1.02137	0.881757	0.230545	0.502396	0.304277	0.106682	0.157661	0.166151
BHLHE40	0.101399	0.0585919	0.0807144	0.207005	0.0255102	0.0791957	0.0875846	0.0343969	0.159763	0.0741283	0.0473063	0.264299
BHMT2	0.415962	0.52466	0.544713	0.0820273	0.154774	0.178924	0.0399274	0.114811	0.127822	0.0510964	0.0555758	0.0795946
BICD1	2.26895	2.93169	2.06794	0.815172	0.82044	0.688539	0.219482	0.500398	0.4469	0.105585	0.171175	0.145908
BICD2	14.1649	17.9813	22.8617	5.85631	8.62066	11.0417	1.77492	5.70843	8.23848	0.344845	1.39032	1.8964
BID	32.4805	36.5142	33.6021	2.39442	4.16696	2.38735	0.242303	0.865935	0.327671	0.181885	0.262589	0.156858
BIN1	0.0136056	0	0.0149326	0.169114	0	0.0117186	0.0587766	0.0380028	0.0298677	0.0775827	0.039265	0.0312707
BIN2	10.0443	14.4889	10.4506	2.87614	4.12837	3.56486	0.274223	1.26387	1.1725	0.306223	0.298439	0.335436
BIN3	23.4023	24.9663	23.6687	12.0453	13.0707	11.8856	3.93788	8.22346	6.98135	1.22736	2.54074	3.05797
BIRC2	17.6788	19.7866	21.1178	12.3722	12.0296	17.3281	14.2766	11.832	14.2256	24.9455	22.9925	18.8866
BIRC3	0.0701961	0.0629026	0.131878	0.015008	0.00809429	0.016701	0.0101019	0.0121186	0.0153155	0.0886572	0.0387989	0.0360706
BIRC5	103.716	89.9994	73.3903	102.91	104.041	85.0274	34.5466	83.4106	68.2655	3.78188	17.0424	16.4082
BIRC6	13.4329	17.1769	17.1589	5.63118	7.51307	6.48917	1.58441	4.54852	3.82994	0.455467	1.28622	1.44276
BIVM	13.9933	17.0619	12.2162	4.1666	5.35225	4.18478	0.425209	1.86036	1.22961	0.111906	0.297008	0.187164
BIVM-ERCC5	3.66257	5.36219	8.65643	1.56512	3.0869	3.48433	0.166822	0.700769	0.965219	0.0574732	0.0441573	0.0757391
BLCAP	14.4537	16.4537	16.6506	8.97647	11.3032	10.5138	4.79733	7.59907	6.64399	2.40657	4.34854	4.47499
BLM	29.4428	31.2129	38.0979	22.9143	21.5236	25.7457	3.45926	14.3264	15	0.363013	2.17552	2.01184
BLMH	58.6784	66.9415	72.2351	15.7407	17.7827	19.1385	1.98786	7.9423	7.08289	0.498483	1.38625	1.1925
BLOC1S1	157.065	124.761	136.453	144.585	134.287	149.298	77.7871	110.746	118.896	22.7339	36.4538	52.7131
BLOC1S2	15.808	13.6949	14.8568	9.26599	8.28463	9.10845	4.75681	7.53785	6.8853	2.97432	3.30626	3.07726
BLOC1S3	5.89609	6.1051	4.57687	2.42917	3.13089	2.03001	0.95383	1.96235	1.20948	0.284278	0.757008	0.580582
BLOC1S4	10.4803	11.4017	12.4175	5.05248	6.11353	6.43326	2.3231	3.80476	5.37716	1.1266	1.72838	2.77385
BLOC1S5	18.6371	23.4742	17.8467	8.47218	11.2315	7.56424	1.96981	7.87281	4.57649	0.372219	1.54623	1.08239
BLOC1S6	36.1188	39.049	25.6127	20.3419	21.2657	14.6979	10.5175	14.5914	8.53439	10.0392	10.738	6.36572
BLVRA	252.116	257.475	163.59	103.982	130.662	86.869	23.0484	62.4144	46.6219	4.54979	13.802	13.267
BLVRB	2742.47	2407.08	2384.74	2843.96	3059.16	2928.19	1989.57	2486.53	2338.62	1476.24	1699.12	1683.98
BLZF1	11.5303	11.4796	12.6718	5.57125	5.70771	6.40005	2.63151	4.15065	2.95847	1.38311	1.93349	1.35259
BMF	0.311285	0.232911	0.270461	1.03847	0.953996	2.31362	0.392502	1.07617	2.502	0.0891077	0.326772	0.562431
BMI1	42.5523	46.7393	30.567	21.2525	24.2113	14.4289	3.20071	10.103	5.25546	0.224498	1.82209	0.639968
BMP1	0.437857	0.718814	1.03681	0.158924	0.133093	0.219646	0.0249076	0.0268971	0.0567513	0.0248108	0.0134934	0.0371759
BMP2	0.097425	0.120631	0.213216	0.193205	0.0245104	0.0152152	0.0305999	0.0165236	0.0139518	0.0356123	0.00568176	0
BMP2K	66.7073	59.3515	61.8785	60.0835	47.1995	60.8755	66.3787	54.5346	68.7121	45.1219	50.5567	86.1871
BMP8A	0.188075	0.337088	0.721117	0.0835189	0.116775	0.223162	0.0416422	0.0449622	0.197067	0.038791	0.0201178	0.0634747
BMP8B	1.0097	1.15588	0.727871	0.347349	0.354344	0.313955	0.0568715	0.145575	0.27062	0.00882673	0.0657236	0.0670715
BMPR2	5.53623	5.66186	3.84958	2.00808	1.89606	1.57089	0.457213	1.00775	0.699527	0.193499	0.245777	0.220718
BMS1	20.8832	26.4476	28.022	5.5545	7.42262	6.55823	0.926042	2.85683	2.52252	0.3207	0.739856	0.707797
BNIP1	17.1937	15.6918	24.6215	7.30816	8.18192	11.0219	2.50289	3.97136	4.44265	1.07113	1.77152	1.67579
BNIP2	32.9432	37.1913	30.2011	15.3122	18.2551	15.9123	5.80563	11.2346	10.192	3.21588	5.20244	5.23801
BNIP3	38.43	67.5985	66.9001	25.8835	91.968	60.522	2.70892	53.95	19.3351	0.547623	9.57152	4.02806
BNIP3L	54.4038	57.2347	89.544	39.9642	46.8232	58.6516	161.283	50.78	49.8794	339.695	285.033	238.611
BNIPL	0.505969	0.664502	0.452726	0.348289	0.303916	0.309441	0.0203864	0.102763	0.0840668	0.0106993	0.0511998	0.0458758
BOC	0.00634906	0.18633	0.00693657	0.0285104	0.160064	0.0100418	0.0356397	0.177621	0.0273942	0.0153198	0.115627	0.0270892
BOD1	9.98707	9.76457	10.9844	1.91864	2.27381	1.92288	0.571572	0.955584	0.83173	0.347959	0.395136	0.479483
BOD1L1	9.99228	13.2368	15.7981	5.83685	7.91886	8.9852	2.22894	5.00383	6.39163	1.00842	2.41487	3.46419
BOLA1	32.7937	34.3725	30.9247	16.6547	19.5316	19.6298	4.54319	12.8364	14.1452	0.930947	2.76528	3.81842
BOLA2	75.1013	71.4452	71.2733	24.7611	34.6741	27.7719	5.89216	16.2953	12.0915	1.75483	4.0929	4.03026
BOLA2B	75.1013	71.4452	71.2733	24.7611	34.6741	27.7719	5.89216	16.2953	12.0915	1.75483	4.0929	4.03026
BOLA3	191.505	190.988	195.84	120.244	125.686	123.522	38.1804	84.9017	76.6304	8.97705	22.4736	24.3302
BOP1	166.714	163.675	159.516	54.1565	83.0939	55.7611	9.02116	32.3788	22.4947	1.3051	5.9038	4.68289
BORA	16.205	13.7999	17.3057	14.2754	12.9392	15.0972	7.27835	13.3398	13.9196	0.756244	3.67543	5.10449
BPGM	42.8809	38.2091	38.4194	92.6994	78.0641	93.4387	310.904	126.194	125.976	644.934	620.315	535.987
BPHL	11.7035	10.8827	6.97048	1.71715	1.93566	1.24058	0.155643	0.843784	0.284813	0.055408	0.205817	0.063056
BPNT1	11.2611	12.0873	13.2098	3.39285	3.77694	4.38204	0.591235	1.50027	1.13285	0.231644	0.337873	0.577807
BPTF	16.8974	20.1089	21.175	9.80201	11.4896	12.7272	5.33743	7.54189	10.0777	2.75714	4.06027	8.35123
BRAF	6.42093	7.8085	11.4548	3.77801	4.06719	6.6617	2.53895	3.53783	5.4789	1.70582	2.81299	4.12438
BRAP	18.5812	20.3725	20.247	10.3197	11.2426	10.7252	8.16192	9.3063	8.73568	5.52334	7.46597	6.41881
BRAT1	41.0936	42.4833	44.2575	15.7601	18.9152	14.7209	2.76341	8.5131	8.09176	0.283782	1.54292	1.68285
BRCA1	21.112	20.5056	18.1495	17.6588	15.9517	13.1676	3.03783	10.4059	8.02412	0.332699	1.69336	1.18909
BRCA2	10.9201	12.7807	8.70861	8.65375	8.15451	6.74412	1.59797	6.1032	4.38042	0.142217	1.0161	0.574167
BRCC3	15.995	15.7436	12.887	7.92304	7.76697	5.13272	1.07684	4.01008	2.38597	0.176798	0.679277	0.539322
BRD1	17.1862	21.9568	28.9912	8.52479	12.966	15.9803	2.03581	7.07668	11.436	0.227577	1.65574	3.21065
BRD2	107.427	111.514	176.849	73.1595	71.2424	126.085	22.4382	49.5867	104.404	7.6872	15.622	37.3241
BRD3	29.2478	39.02	31.3823	17.3772	23.6694	21.058	5.31099	17.3267	18.9022	0.700957	4.30892	4.81333
BRD4	52.5933	56.6719	58.0475	26.0338	31.3994	32.8319	13.8216	21.5534	25.6681	10.5746	14.5973	19.3567
BRD7	57.9244	64.3804	74.4451	51.7598	49.1072	59.0876	16.2731	40.903	48.9655	2.51035	9.2827	14.3236
BRD8	43.2094	44.4796	62.3847	26.5772	32.4546	37.5777	18.1239	25.0825	33.9558	12.5069	16.8735	33.6136
BRD9	21.5008	21.3862	23.8101	10.0911	13.0017	10.8161	2.4103	6.81497	6.03991	0.622993	2.01053	1.71828
BRE	22.8531	24.7825	25.0817	9.69239	11.2782	11.7427	1.96068	5.43131	6.61645	0.703366	1.40243	2.10464
BRF1	19.2545	19.2197	23.1088	6.78026	8.21465	8.40269	1.42477	4.43098	4.94525	0.203676	0.886323	0.980653
BRF2	20.3807	21.9853	24.3057	10.431	12.126	12.7072	3.99262	8.17597	7.74826	1.31	2.62345	2.72276
BRI3	26.97	32.7978	30.3155	8.69706	13.6164	10.5576	2.0591	6.67753	5.99378	0.665289	1.74292	1.3222
BRI3BP	23.6772	36.407	29.4824	12.6062	19.1805	16.9278	3.85543	12.1099	12.8035	0.506208	2.9643	2.28096
BRICD5	1.74623	1.84279	5.15652	1.78298	2.00625	4.5583	0.350648	0.91392	3.38237	0.01252	0.209514	0.578033
BRIP1	6.12956	6.74526	7.02438	5.22778	4.42725	5.24817	1.05281	3.67647	3.94318	0.152029	0.75845	0.725503
BRIX1	106.703	110.352	138.9	35.1094	38.7778	44.2733	5.45332	19.5509	17.004	0.972579	3.51977	3.17358
BRK1	127.338	133.292	107.626	102.011	105.132	88.1865	48.7326	80.9361	60.3601	24.738	38.6939	30.3317
BRMS1	48.3599	45.079	52.955	24.2434	25.7009	25.057	8.63902	15.1348	15.2817	2.91477	4.69705	5.71734
BRMS1L	4.59947	4.66415	3.69574	2.86002	3.08363	1.9024	0.666944	1.95505	1.22625	0.14529	0.460046	0.345662
BROX	19.6896	22.3629	13.8583	17.317	17.2934	11.8928	11.4301	17.5614	11.5721	8.60904	11.3569	11.2523
BRPF1	15.7304	18.0222	22.9815	9.98077	12.755	16.8867	2.92703	8.77999	13.6412	0.638213	2.22632	3.51642
BRPF3	16.4128	16.7962	20.5541	20.6516	21.0937	29.1877	7.25108	17.5282	25.2618	1.8148	5.18199	7.28002
BRWD1	11.3167	12.9748	17.7831	7.39134	7.80382	10.5736	2.22076	6.40909	7.90045	0.701854	1.70559	2.56546
BRWD3	3.40697	4.2496	3.87321	1.74079	2.05639	1.67642	1.11336	1.68659	1.29585	0.66601	0.811217	0.653851
BSCL2	6.74137	4.92076	5.09857	4.05076	3.08365	2.41897	0.547992	1.21311	1.24222	0.12414	0.297403	0.426421
BSDC1	60.8901	60.7828	80.4902	54.1176	57.6174	73.9381	59.6863	53.7842	67.7579	55.0877	64.3136	90.756
BSG	760.647	676.096	679.48	832.309	730.809	770.552	1049.77	730.196	779.334	1287.17	1335.38	978.182
BSN	0.124676	0.193125	0.21368	0.0511722	0.0494548	0.0611455	0.0258329	0.0454461	0.0286895	0.0147119	0.0218792	0.0170991
BSPRY	14.6516	14.0676	18.8102	2.40904	3.39569	3.86841	1.03908	1.73083	2.75133	0.239312	0.44018	0.711554
BST2	12.8118	14.2371	16.7165	2.64213	2.51677	6.80063	0.465194	1.34149	2.62465	0.304824	0.313745	0.806474
BTAF1	12.0085	15.9843	22.8032	6.41079	8.27906	10.5473	2.76326	6.1119	8.20207	1.07472	2.39692	3.92613
BTBD1	43.8262	48.9052	44.8675	23.3685	27.4789	24.3449	8.17347	17.4942	14.2938	3.05157	6.41038	6.14467
BTBD10	11.1583	12.4008	11.9135	5.77282	6.58105	6.8963	2.25883	5.68454	4.834	0.575956	1.59414	1.76744
BTBD11	0.113059	0.243788	0.611257	0.0135994	0.00488876	0.0666959	0	0.0219667	0.00739666	0.00568312	0.00151031	0.00809785
BTBD2	34.6823	38.6141	40.5649	3.19408	5.31144	4.54042	0.247182	1.04106	0.791789	0.208373	0.162746	0.192085
BTBD3	8.56216	10.5408	9.76523	3.26237	3.68203	3.67519	0.206357	1.34065	1.36006	0.0719316	0.250079	0.187465
BTBD6	57.1346	45.3492	50.9533	43.1594	33.6332	43.6431	14.9074	29.6723	34.7353	1.9059	7.52032	8.76457
BTBD7	11.8554	14.2458	13.1109	5.94156	7.19333	7.37556	2.71167	5.29379	5.4771	1.40418	2.12746	3.37275
BTBD8	0.584071	0.701295	0.620986	0.0267864	0.0577255	0.198463	0.0360629	0.0129914	0.0496219	0.0251428	0.0334091	0.0601302
BTBD9	0.536353	0.62213	0.564979	0.100777	0.124017	0.0538027	0.0308726	0.0624198	0.0366165	0.0216071	0.0349285	0.0124457
BTD	8.17311	7.66668	6.56745	4.88776	4.85941	3.41575	2.74924	3.19103	2.00433	1.64875	1.94973	1.82177
BTF3	1318.78	1461.71	1413.85	658.467	757.494	736.891	189.284	388.12	290.92	181.578	188.668	164.287
BTF3L4	23.4501	24.0014	19.4178	14.9783	14.8956	12.8023	4.30695	10.7549	7.65797	1.5297	3.28264	2.43525
BTG1	7.92291	8.29529	7.84981	6.5393	5.36032	7.47947	7.33357	5.36081	8.08453	6.77654	7.13385	10.2759
BTG2	14.3615	22.9477	19.0337	72.0796	91.8915	102.637	75.504	109.613	127.125	67.5029	107.653	126.73
BTG3	36.7872	34.966	54.5655	68.1394	51.3841	87.2408	30.9241	69.4282	89.4452	3.42436	20.0071	21.4231
BTK	38.0931	38.1572	35.5803	21.6665	23.2514	19.932	9.69137	14.9442	10.7791	3.80509	7.25572	7.88127
BTN2A1	2.80529	3.54829	5.27213	0.87372	1.24653	2.16705	0.227063	0.479524	0.694588	0.0876186	0.160574	0.223919
BTN3A1	1.15939	1.46365	1.55259	0.160726	0.140396	0.138768	0.010999	0.0369551	0.0802241	0.00341368	0.0272322	0.0537057
BTN3A2	4.89998	5.72508	5.76224	1.05338	1.23078	1.21647	0.15931	0.474205	0.505516	0.0726613	0.126577	0.275543
BTN3A3	0.251146	0.27121	0.186022	0.0233996	0.0133366	0.0414133	0.0083255	0.00579813	0	0.00749714	0.0123652	0.0165842
BTNL10	5.69012	4.53034	5.22415	10.2883	9.28797	11.2665	32.5035	14.4108	19.6827	22.3261	24.3283	28.0617
BTNL9	0.0554413	0.0287647	0.18998	0.0902699	0.0526638	0.140109	0.028412	0.0147745	0.085034	0.030497	0.0432575	0.054293
BTRC	18.3825	25.6715	14.1862	18.0767	16.3315	12.0752	24.0462	23.0485	15.7909	15.3677	22.5844	19.2808
BUB1	92.3833	121.208	116.593	64.7659	85.6347	70.7249	21.8631	66.6306	49.1357	2.14754	13.3414	12.3061
BUB1B	38.054	43.6569	45.9514	29.5552	36.4075	32.8552	7.08497	26.4462	23.8258	0.747914	5.08828	5.29431
BUB3	116.348	118.244	134.835	68.2419	86.2958	93.8429	14.9892	61.4809	56.3082	1.58765	10.5529	11.6342
BUD13	29.794	31.3354	40.855	16.8337	18.1346	24.9217	4.53927	12.4205	14.615	0.805064	3.11039	3.01805
BUD31	97.2117	90.5608	105.334	57.6728	51.7048	80.4193	21.3139	36.2704	54.7649	8.45577	12.5519	24.9992
BVES	0.0449824	0.0862075	0.256428	0.0577076	0.0172897	0.111373	0.0345274	0.0372805	0.121773	0.0140711	0.0304732	0.0429076
BYSL	56.9811	61.7186	54.0988	21.4829	33.1639	18.6781	3.18418	13.7689	7.12414	1.12407	3.14226	2.11839
BZRAP1	0.122638	0.201713	0.444313	0.172434	0.207897	0.500864	0.0453804	0.119342	0.224827	0.00863323	0.0436283	0.0821513
BZW1	133.173	145.386	118.414	74.169	73.8198	64.0758	19.6306	47.3224	34.3601	5.52214	13.2461	11.9667
BZW2	103.087	112.812	98.8004	29.5938	31.2658	15.8196	12.3253	15.2124	5.18161	5.75237	9.91257	2.19484
C10orf10	0.0981426	0.0127344	0	0.143971	0.0193998	0.0120787	0.193824	0.0348981	0.0553741	1.90482	1.54161	1.32144
C10orf11	0.918156	1.45251	3.51944	0.179609	0.027617	0.418964	0.0518265	0.0249195	0.0319945	0.0480553	0	0.0232195
C10orf111	0.258064	0.343841	0.340654	0.121481	0.0833177	0.163339	0.0520383	0.0963896	0.0952985	0.00691389	0.0385922	0.0594112
C10orf12	7.7592	9.85318	12.986	6.40229	7.95449	9.68405	3.90137	8.87632	9.76084	1.50818	3.58279	3.84313
C10orf126	0.133901	0.097292	0.337965	0.0773406	0.0463193	0.242163	0.0404915	0.0499901	0.116306	0.0161473	0.0343421	0.0923174
C10orf131	0.71807	1.32954	0.853475	0.170815	0.331184	0.41543	0.0344969	0.132601	0.275037	0.0106813	0.017027	0.0461201
C10orf2	29.0947	36.6141	31.0551	4.61995	8.99656	5.17051	0.493126	2.34577	1.15974	0.192067	0.47342	0.218077
C10orf25	2.15316	2.68314	1.36056	0.543339	0.679385	0.371472	0.10116	0.364171	0.163217	0.0253567	0.049124	0.0154968
C10orf32	13.6049	12.8008	10.9723	6.34005	6.32618	5.33131	2.4803	3.34184	2.51512	1.68609	1.67759	1.43977
C10orf54	1.65882	1.43843	0.562221	3.05283	2.73856	1.62336	0.876784	1.26587	0.980436	0.218542	0.288157	0.229237
C10orf67	0.104751	0.164296	0.30232	0.0794309	0.052707	0.139108	0.0329025	0.0177677	0.120053	0.0153155	0.02138	0.0709996
C10orf76	12.9167	15.0071	14.5838	8.7979	9.72481	9.32143	3.63248	7.68875	6.62306	1.34509	2.87958	2.83723
C10orf88	6.37986	7.56789	6.09074	4.63912	4.77078	4.63325	2.45437	4.36717	4.58355	0.873273	1.93023	2.57887
C10orf90	0.072571	0	0	0.0582023	0.00627603	0.00779284	0.168461	0.0394901	0.114332	0.065654	0.0669214	0.223664
C10orf95	0.861033	0.670586	0.497169	0.289574	0.425493	0.26592	0.0354416	0.102138	0.065011	0	0.0131342	0.0236343
C11orf1	28.5402	29.9505	29.3975	9.71062	11.508	13.0498	1.4448	4.88871	3.32699	0.371745	0.899196	0.671098
C11orf21	9.41404	7.17087	22.2759	8.25007	6.97701	17.7872	7.17129	7.53397	16.6987	5.56971	7.74052	13.9605
C11orf24	15.7111	18.2196	17.6208	6.72904	7.98991	8.61924	1.4126	4.83359	4.66777	0.199924	1.0271	0.890373
C11orf30	3.93311	4.53664	8.27368	3.26553	3.63667	7.21907	1.27286	3.18084	6.44995	0.694036	1.60805	2.44803
C11orf31	120.705	112.61	102.793	36.9875	44.8428	34.5502	4.21996	14.6941	11.8468	0.858691	2.34255	2.26241
C11orf49	20.6982	22.588	22.5717	5.83586	8.52494	7.94641	0.732578	2.70052	2.93131	0.246971	0.626272	1.06894
C11orf54	6.49509	6.37294	8.45085	1.86047	2.2682	2.39342	1.20026	1.23925	1.12689	1.29561	1.12241	1.28884
C11orf57	25.6318	28.9994	22.9237	10.6178	11.6847	9.12235	3.39976	7.49009	4.73541	1.97697	3.12903	2.59113
C11orf58	76.4606	77.52	65.1653	50.5243	46.1902	47.5196	18.9875	33.4279	30.6611	9.54368	12.8822	14.9774
C11orf63	0.215622	0.383791	0.554961	0.110533	0.0565656	0.258214	0.035321	0.00847919	0.161423	0	0.00436852	0.0939594
C11orf65	0.622172	1.49901	0.759522	0.319773	0.753247	0.67668	0.269088	0.484969	0.173672	0.112413	0.318504	0.1802
C11orf68	38.5437	35.5219	36.7516	17.4123	20.7719	17.7459	6.22814	12.2525	12.2273	2.1441	4.58093	6.6221
C11orf71	6.80145	4.73259	4.37834	3.51517	2.70642	3.00182	2.38628	1.4439	2.14331	1.58708	1.63325	2.40973
C11orf73	61.806	66.6525	57.403	43.7724	46.7241	43.7389	17.5532	30.4989	26.1418	6.6946	11.8057	9.33667
C11orf74	43.8976	50.2258	46.1895	19.0428	20.6451	24.2281	5.52888	10.3667	9.2403	1.97725	3.65019	4.05033
C11orf80	0.925893	1.21058	0.994145	2.09486	1.27587	2.52034	1.84327	3.38917	5.15235	0.174325	0.861121	1.46472
C11orf84	4.99393	5.77299	6.80706	3.47828	3.19981	5.32955	1.14003	2.42786	4.19169	0.142565	0.754957	0.75018
C11orf95	13.6178	15.8842	15.7662	6.43979	8.73877	8.90372	2.17048	5.06782	6.47618	1.05199	2.19981	5.32262
C11orf96	4.95396	6.21894	13.3054	0.60664	1.17962	2.29478	0.119523	0.215313	0.457332	0.120332	0.0368947	0.398922
C11orf98	101.678	104.581	100.856	56.7836	66.382	55.5626	17.5355	39.5282	31.9719	3.20801	10.4322	10.3158
C12orf10	71.4016	69.1279	73.9546	30.0019	35.1321	40.5153	7.311	15.0973	17.777	5.19936	5.46299	9.48958
C12orf29	16.6637	18.3246	13.4323	5.30837	5.62247	3.91179	2.55649	3.85763	2.60937	1.28814	2.22737	1.21576
C12orf4	12.7983	11.7434	9.6732	11.6449	11.0203	9.52422	4.46604	9.36903	5.93482	1.13485	2.7453	1.7513
C12orf43	13.7246	13.7146	13.7649	4.61366	5.65298	4.25694	1.63144	2.87918	1.76706	0.473208	1.06833	0.70117
C12orf45	35.5176	37.8776	35.9708	5.8976	8.14845	6.45003	0.263062	1.78583	0.886128	0.218915	0.251679	0.213914
C12orf49	4.36914	4.65391	3.39177	2.7398	3.01925	2.2434	0.834216	1.86073	1.22301	0.223795	0.540634	0.442348
C12orf57	30.733	31.9294	34.1214	22.6795	21.4419	37.6226	6.9782	18.0918	29.4013	1.76653	4.19797	8.22275
C12orf60	3.83825	3.87103	3.13413	1.99754	2.26773	1.9223	1.55067	1.55429	2.11899	1.17012	1.632	1.47471
C12orf65	29.8419	31.8491	29.0453	18.6841	18.7237	12.4033	6.00157	15.4768	9.92158	1.03537	3.56437	3.59713
C12orf66	4.24609	5.14944	3.70259	0.946684	1.71063	0.789603	0.227562	0.757619	0.191241	0.120249	0.286153	0.0863582
C12orf73	6.48942	6.43419	8.17606	2.63159	2.31722	2.8009	1.13825	1.62899	1.67055	0.455677	0.726709	0.763144
C12orf75	0.780392	0.648368	1.15651	0.25771	0.0462769	0.347423	0.0674647	0.0416668	0.123862	0.0447877	0.0285642	0.0643158
C12orf76	2.79046	3.38857	4.29453	0.785361	0.877526	1.62066	0.232093	0.362184	0.471728	0.125952	0.138711	0.205907
C12orf77	0.0993945	0.10837	1.66474	0.102102	0.0550115	0.773281	0.0601389	0.0618953	0.330839	0.143773	0.0700519	0.561314
C14orf1	37.1937	34.3575	35.8369	23.3922	21.1498	24.9256	9.35057	17.4275	15.2807	3.07483	5.55038	5.22569
C14orf105	0.0780242	0.110204	0.0853686	0.0166865	0.0719747	0.0521203	0.0149759	0.0377382	0.0819303	0.0104577	0.0027808	0.0149102
C14orf119	14.5879	19.4679	16.8759	11.1061	13.8321	10.5727	8.21143	10.8304	6.68055	6.27862	6.95567	5.68674
C14orf132	0.0596176	0.0477497	0.0841414	0.0713932	0.016984	0.0360363	0.001514	0.0152561	0.0578324	0.00705291	0.00787881	0.0140401
C14orf142	15.4784	12.5702	12.6255	9.73646	8.84997	7.9624	2.01232	6.41456	4.65447	0.32044	1.29405	0.876282
C14orf159	28.2325	29.4687	33.8787	2.90533	4.00715	3.77408	0.266485	0.804942	0.6799	0.132494	0.212835	0.481573
C14orf166	215.429	243.566	241.007	103.06	105.672	119.528	29.9541	67.1351	55.7525	9.12333	18.9263	20.0013
C14orf169	13.667	16.7196	14.0842	3.45041	5.78321	4.25917	0.492364	2.71463	2.2433	0.11572	0.494734	0.403177
C14orf178	0.977821	1.35104	5.02784	0.628959	0.78	2.30974	0.488492	0.742636	1.49053	0.356668	0.151402	1.04624
C14orf2	220.024	243.779	248.801	106.641	118.383	128.926	31.2504	63.5271	53.1679	14.7561	23.6734	22.6749
C14orf28	0.588809	0.613552	0.644632	0.0619337	0.100172	0.0912442	0.0875466	0.102057	0.136909	0.0815011	0.157889	0.188232
C14orf37	0.0725208	0.0576188	0.0198417	0.209383	0.156792	0.264772	1.02573	0.422816	0.564121	0.543094	0.642583	0.691318
C14orf79	3.76314	3.89457	2.89783	0.366265	0.298761	0.305845	0.0466442	0.0959882	0.195074	0.018596	0.0296596	0.00886922
C14orf80	23.1137	19.6752	20.8511	13.1946	14.8445	13.2968	2.80244	8.50585	8.37141	0.346604	1.6839	1.79536
C14orf93	15.6236	14.0849	15.2545	9.65793	10.953	11.1522	3.10077	7.17578	7.59686	0.8392	1.85181	2.4577
C15orf39	17.8996	26.0523	20.7233	5.19548	8.13751	10.5172	0.983149	4.54648	7.9802	0.201547	0.865539	1.69002
C15orf40	17.5525	15.1253	16.6222	10.0906	7.88961	11.7263	3.34048	5.35272	7.01252	1.82746	1.90619	3.53328
C15orf41	5.52829	5.95519	5.50796	2.09374	2.54961	2.62961	0.645848	1.24566	1.76274	0.0619189	0.244986	0.381541
C15orf52	0.0306188	0.0509593	0.139275	0.0360075	0.0353063	0.0699824	0.0132201	0.0317207	0.0601646	0.0143669	0.0229258	0.0525742
C15orf57	32.7385	24.2897	23.3338	16.2386	16.9515	16.6596	5.65641	7.81298	7.37913	3.21499	3.45775	4.55937
C15orf59	0.0581902	0.066031	0.137616	0.0373256	0.0536791	0.0748014	0.012562	0.0391836	0.04573	0.00780124	0.0155611	0.0138756
C15orf61	10.1144	10.0744	11.4074	2.20562	3.11361	3.16028	0.655339	1.07729	1.16638	0.380608	0.34133	0.779418
C15orf62	0.581336	0.631451	1.16186	0.14629	0.205041	0.372602	0.0393887	0.0709086	0.395594	0.0183302	0.0328965	0.124317
C15orf65	3.45345	2.71818	2.30145	1.0202	1.58211	0.778616	0.646611	0.728966	0.150193	0.149749	0.268317	0.0544602
C16orf13	60.2873	69.0621	67.8148	13.8242	22.779	17.8832	2.83113	9.70396	5.75604	0.841259	2.40588	1.7528
C16orf45	0.1413	0.375828	0.126825	0.0970047	0.00975204	0.0364326	0.133972	0.0877151	0.0779439	0.161242	0.239487	0.218732
C16orf46	1.19686	1.10762	1.74552	0.436147	0.480926	0.669351	0.234881	0.271178	0.348062	0.12453	0.334747	0.135632
C16orf52	1.14059	1.31537	1.27294	0.589301	0.733674	0.618646	0.114473	0.387118	0.252135	0.0247946	0.0909964	0.0953232
C16orf54	0.305102	0.564028	0.728272	0.230736	0.180929	0.365452	0.0988362	0.047446	0.249174	0.0438077	0.0733805	0.156331
C16orf58	59.1498	50.4082	68.5584	25.1715	25.1289	31.2188	21.0617	20.5393	24.845	13.6429	17.1879	22.6931
C16orf59	45.2371	42.2409	49.594	22.6143	24.7118	34.5008	3.40385	10.8299	14.9998	0.402985	1.85201	1.91085
C16orf62	25.6731	27.176	26.5763	11.5609	14.394	13.4434	2.13985	8.02139	5.63461	0.543617	1.49863	1.26097
C16orf70	13.0737	15.0686	17.0549	6.85296	7.77925	7.10558	2.24664	4.75452	5.16717	0.469182	1.58267	1.46354
C16orf71	0.13546	0.217633	0.273922	0.0334303	0.0576725	0.0537501	0.0225027	0.0194437	0.0164286	0.0251361	0.0167085	0.0059785
C16orf72	11.9834	14.3473	15.8873	5.1665	6.43348	6.33406	3.1699	5.26092	4.70326	2.51523	3.35403	4.60537
C16orf86	2.28439	2.2307	2.01401	0.187279	0.554822	0.294861	0.0210118	0.105992	0.0772304	0.0390472	0.0311259	0.0420988
C16orf87	10.3521	13.1618	15.8358	4.96772	4.95708	8.27485	1.08303	3.39523	3.9587	0.264901	0.725068	0.684609
C16orf89	0.19851	0.152574	0.234877	0.0490047	0.116208	0.223801	0.0197922	0.0380143	0.0965627	0.018412	0.0293664	0.0965885
C16orf91	28.8545	32.9553	28.3676	10.8202	15.4952	10.3798	3.22469	7.63929	5.28851	0.815003	2.40592	2.02627
C16orf93	3.45943	2.39408	4.00328	2.37859	2.46582	3.97451	0.603732	1.05099	2.17894	0.0388769	0.330793	0.450965
C16orf95	35.938	39.4997	47.7911	18.5811	28.294	31.1561	3.00308	10.7176	12.0879	0.564727	2.62269	2.76462
C17orf100	1.14916	1.33989	1.72975	0.221326	0.331261	0.314436	0.016554	0.131183	0.0606899	0.0384797	0.110452	0.0330996
C17orf104	0.0700625	0.10071	0.146666	0.0224718	0.0525125	0.060076	0.015126	0.0181476	0.0275453	0.00234807	0.0112403	0.0100285
C17orf107	0.126911	0.0493875	0.0496043	0.174486	0.0878036	0.420521	0.0978748	0.112751	0.357039	0.00728985	0.0261685	0.0675724
C17orf49	76.0398	65.8071	81.5136	33.9486	35.5008	38.9117	6.28204	17.3067	16.3452	0.963201	3.36186	3.803
C17orf51	0.0543158	0.154073	0.0592321	0.006532	0.0211381	0.00581356	0.00879337	0.0084388	0.0293223	0.00682735	0.0141642	0.0368878
C17orf53	13.0648	14.3169	16.347	6.15696	6.89564	7.13628	1.42182	3.87676	5.12413	0.17896	0.790302	0.837388
C17orf58	21.7605	21.5103	16.6534	9.48613	9.64534	10.0873	2.03641	6.03321	4.53161	0.227257	1.26451	1.14273
C17orf59	7.89293	7.08658	7.16781	6.42281	6.82844	5.71633	1.60322	4.1551	4.38763	0.52567	1.1309	2.16872
C17orf62	19.37	21.7002	17.5408	9.91039	10.0147	7.50633	3.39363	6.78952	6.73933	0.903062	2.11347	1.96218
C17orf67	0.071949	0.261404	0.379227	0.018471	0.0696883	0.272792	0.0310838	0.0358193	0.261487	0.0115678	0.00922548	0.148883
C17orf75	5.14993	4.78915	4.80385	3.37633	2.97674	3.35693	1.26515	2.19616	2.11636	0.24959	0.721852	0.874714
C17orf77	0.0673672	0.142749	0.149391	0.0288191	0.0466077	0.164175	0.0193989	0.0783047	0.0531308	0.00902781	0.0360044	0.0515552
C17orf80	8.23621	9.7135	12.2283	4.01214	4.68572	6.01078	2.5023	3.46669	4.40749	1.47379	1.83246	2.07128
C17orf85	15.1369	16.7136	19.6632	11.8033	12.9387	14.5157	3.48824	9.65957	10.2915	0.597514	2.33653	2.26536
C17orf89	142.786	112.434	127.476	41.507	74.5263	60.1514	8.29541	21.7476	18.9567	2.52485	5.0324	6.56361
C17orf96	0.422701	0.469971	0.207643	0.0166041	0.00596829	0.00740882	0	0.00536452	0	0.00346869	0	0
C17orf97	2.35317	2.67196	0.157283	0.510279	0.891009	0.0137128	0.192355	0.277097	0	0.057512	0.0866305	0
C17orf99	54.5747	40.9242	90.9125	100.568	78.5753	191.671	142.459	105.104	219.59	89.9885	102.982	178.949
C18orf21	32.8408	31.4454	35.578	15.8711	17.1701	18.5563	5.06557	10.8996	10.7651	1.77938	3.1856	3.86547
C18orf25	15.0472	13.7065	18.048	12.5373	10.9824	16.4739	4.51808	8.33723	11.907	1.69038	2.6768	4.1561
C18orf32	10.6146	9.78882	11.4072	9.39594	6.38311	9.15794	3.43766	6.65962	6.54539	0.82034	1.47707	2.7758
C18orf54	4.42134	4.25253	3.4951	4.17966	3.20919	3.27632	1.09483	2.90351	2.68159	0.0843014	0.617165	0.535899
C18orf8	11.5003	12.0392	11.3154	11.3876	10.1289	11.5744	5.04534	8.6609	11.1897	1.971	3.03033	4.85216
C19orf12	2.47555	3.04638	2.03182	0.257505	0.308888	0.222234	0.0336254	0.0804441	0.0508896	0.0234162	0.0228458	0.0185264
C19orf18	0.253221	0.131594	0.483274	0.255711	0.300308	0.315681	0.140855	0.270862	0.289314	0.0725942	0.0231349	0.0420077
C19orf24	62.498	64.8943	58.8906	19.3413	27.0484	18.0609	6.26127	11.1434	8.66301	2.8964	4.36525	4.01953
C19orf25	15.9056	19.687	15.7216	9.36892	12.5048	8.94259	3.40256	7.78108	6.13712	1.02995	2.43594	1.99609
C19orf35	0.0110155	0.070024	0.700074	0.0282738	0.0152421	0.303155	0.0142738	0.0137043	0.277973	0.00442861	0.0176622	0.126438
C19orf43	253.924	241.302	247.938	163.437	187.106	180.611	54.2757	121.92	123.859	15.4235	36.7246	37.9683
C19orf44	3.65461	3.9833	6.04263	0.573381	0.451209	1.28576	0.0973572	0.270357	0.684591	0.0199923	0.0490736	0.138437
C19orf45	0.193696	0.127976	0.155001	0.21477	0.219283	0.212823	0.31197	0.230209	0.264809	0.0778389	0.186204	0.121639
C19orf47	12.068	11.8225	15.0078	8.27455	9.02402	8.41926	2.38705	6.33023	8.09052	0.534582	1.8559	1.31005
C19orf48	226.81	203.39	273.863	86.2002	91.3674	98.0657	12.825	39.8329	41.4519	1.87545	8.06431	7.05636
C19orf52	34.0481	36.7672	38.6171	19.0421	22.0363	22.9354	10.1589	14.5175	17.9906	5.14489	8.49581	10.5962
C19orf53	126.281	125.364	143.865	72.8779	81.4571	88.6349	21.5575	48.6177	52.2576	5.88518	13.1216	15.9078
C19orf54	13.7067	12.0474	12.8383	7.62663	8.05345	6.51568	1.79811	4.0082	3.54762	0.390694	1.10552	0.921329
C19orf57	6.50141	4.85798	6.63746	7.65748	6.52328	7.69771	1.90944	5.39027	6.34403	0.297758	1.19502	1.16092
C19orf60	70.7354	62.5459	101.145	24.9478	36.347	40.9128	7.64567	17.0053	20.841	3.81367	5.33897	9.0078
C19orf66	11.7845	12.0587	16.7534	4.3505	5.67234	9.31749	1.07147	2.77918	3.65105	0.249246	0.688494	1.0632
C19orf68	6.4035	6.72465	4.85926	3.30634	3.77908	2.56954	1.20273	2.75837	2.44124	0.152016	0.623692	0.424419
C19orf70	74.1549	77.2591	66.3067	24.5423	37.6939	22.5142	4.48395	14.3841	7.81451	1.47421	3.00813	2.1378
C19orf71	3.87154	2.13479	3.99236	1.01709	1.24502	1.53926	0.21258	0.579746	0.793196	0.0437162	0.0696021	0.766338
C19orf73	1.23091	1.72348	1.91101	1.00454	1.24467	0.873339	0.163991	0.798726	0.838317	0.0189882	0.166328	0.110529
C19orf84	0	0.950632	0.513388	0.05971	0.514631	0.020134	0.0100487	0.130337	0.0553729	0	0.0297769	0.0134166
C1D	52.9012	60.2107	37.1571	44.1649	41.774	28.3067	29.7853	36.8105	21.2045	19.1309	22.1727	21.0398
C1GALT1	16.066	16.6108	11.9014	21.0606	18.5746	12.973	15.4636	20.1031	11.144	11.1679	13.8232	8.06112
C1GALT1C1	10.3499	12.0958	9.2031	5.67562	5.8998	3.87453	1.32983	4.29737	2.9975	0.254392	0.877277	0.984354
C1GALT1C1L	0.749226	0.608042	1.36222	0.13749	0.0925589	0.162561	0.0115695	0	0	0	0	0
C1orf105	8.08043	5.19619	4.31861	6.22603	3.37925	1.84901	10.8319	2.84383	1.35695	12.4072	4.42552	2.86476
C1orf109	27.1598	29.2358	29.9694	14.5766	14.5634	15.0822	14.7304	12.9989	11.1265	10.6349	16.398	8.21173
C1orf112	16.9375	16.3916	22.8019	10.9197	10.2149	15.1537	2.4013	6.77151	9.53041	0.318938	1.1847	1.70487
C1orf116	0.332416	0.376051	0.217737	0.173863	0.148605	0.197249	0.384074	0.104903	0.162895	1.10951	0.753309	0.40989
C1orf122	25.4951	24.8389	26.5568	9.5668	9.63746	10.2195	4.66294	6.94647	7.28242	1.74158	2.67157	3.24288
C1orf123	53.9503	52.5079	49.2208	23.8819	25.6775	23.9724	7.10078	13.3492	13.4349	1.94601	4.20289	5.50588
C1orf131	32.7764	32.371	31.5901	13.6369	13.5383	14.0526	3.55459	8.31403	7.96538	0.857194	2.12487	2.05158
C1orf159	9.36943	10.6	12.9751	3.66591	4.11296	5.8994	0.810714	2.02861	3.6241	0.0880974	0.443523	0.905179
C1orf174	50.4316	51.8192	57.0012	21.8146	22.441	28.2353	3.39285	11.8222	16.3111	0.53539	2.14594	3.6918
C1orf186	0.195535	0.468321	0.743324	0.182577	0.0737881	0.230212	0.0537695	0.110666	0.168852	0.0500036	0.068352	0.163738
C1orf198	43.4013	49.0327	50.1921	15.7304	19.7108	19.4982	5.67616	11.2871	10.3529	1.71163	3.62583	3.05363
C1orf21	2.02343	2.0318	2.77873	0.591537	0.505479	0.656349	0.137568	0.400874	0.500236	0.0281384	0.0939715	0.0829447
C1orf210	0.151191	0.215889	0.381208	0.152552	0.134484	0.261651	0.0560137	0.0672645	0.308408	0.0347098	0.027672	0.112107
C1orf216	5.75157	7.37419	5.85717	5.05735	4.97071	6.66636	1.27916	4.0465	6.48163	0.21512	0.913159	0.789048
C1orf226	0.0660586	0.300328	0.146798	0.0897272	0.0967686	0.0799925	0.0143802	0.0414085	0.0791123	0.0132599	0.00854758	0
C1orf229	0.126778	0.218766	0.347654	0.0325435	0.114023	0.120049	0.0164295	0.031551	0.150101	0.015289	0.0203236	0.0800959
C1orf233	0.414187	2.08159	1.06083	0.0531639	0.0859656	0.0237855	0.0178932	0.0343641	0	0	0.00442596	0
C1orf27	6.08675	7.85677	12.1902	2.80479	2.93571	4.70359	1.22373	2.14785	2.33435	0.381739	0.728849	0.832358
C1orf35	40.2079	40.5091	51.0271	20.512	22.2332	28.3304	4.80352	13.7121	22.3699	0.475376	2.45671	4.54413
C1orf43	113.876	116.865	117.058	47.9181	54.6364	48.7579	15.6557	28.6331	25.1607	8.98436	11.2251	12.9943
C1orf50	13.8912	13.3237	14.3994	9.35368	7.25705	9.90549	3.6159	5.33262	6.56865	1.1231	2.10513	2.96549
C1orf52	6.76516	6.3131	5.45999	3.34973	3.82466	3.36283	1.54001	2.45096	2.35135	0.576296	0.738855	1.1835
C1orf53	5.85208	7.31345	6.52647	2.77155	2.61343	2.86051	0.50694	0.898222	1.117	0.063983	0.271678	0.155669
C1orf56	2.71026	2.15075	2.00478	0.686628	0.769765	0.77432	0.0554633	0.257425	0.28173	0.0401352	0.050299	0.0573916
C1orf74	3.05701	3.56601	2.2399	1.3662	1.5085	0.87686	0.286313	0.967634	0.428556	0.0406802	0.180315	0.0900787
C1orf95	0.149995	0.0569945	0.0114126	0.0357972	0.173763	0.0328571	0.0737911	0.0390211	0.00821771	0.00841845	0.0212715	0.0319205
C1QA	0.202165	0	0	1.07602	0.0399604	0	0.262269	0.0720183	0	0.440707	0	0
C1QB	0.3992	0	0	1.73604	0.0424881	0	0.159368	0.0765914	0	0.419212	0.00982543	0
C1QBP	428.839	459.196	425.737	91.467	148.023	99.8636	9.67192	42.4805	25.7111	2.82503	7.98855	5.17303
C1QC	0.268128	0	0	1.66442	0.0370993	0	0.278237	0.133689	0	0.710727	0.00858296	0.0310015
C1QL3	0.20491	0	0.212105	0.189929	0.00787591	0.0783398	0.0393374	0.0141632	0.00897898	0.00915318	0	0
C1QTNF3	0.245514	0.39007	0.595624	0.118147	0.164548	0.270025	0.0265049	0.0381637	0.0543494	0.0154256	0.0295346	0.0527563
C1QTNF4	0.149956	0.0389314	0.212653	0.591458	0.0592822	0.166813	0.222221	0.106741	0.186913	0.215166	0.185263	0.333547
C1QTNF6	0.549329	0.324304	0.635168	0.288249	0.204761	0.213299	0.053603	0.207818	0.300901	0.0191931	0.0612413	0.136887
C1QTNF9B-AS1	4.41828	5.59635	5.60241	0.283128	0.265969	0.411637	0.0369789	0.320098	0.0685816	0.0171377	0.0136494	0.0746325
C1RL	1.86111	2.10433	2.02851	0.693294	1.48195	1.58936	0.147051	0.802615	0.637228	0.0341478	0.174479	0.125611
C1S	0.0700444	0.0469937	0.113363	0.102728	0.100249	0.166635	0.0223516	0.0684598	0.214597	0.0241388	0.0326793	0.0415673
C2	0.179108	0.159491	0.343563	0.480632	0.224716	0.178039	0.0618601	0.314222	0.233901	0.0960561	0.0250151	0.11126
C20orf194	1.20167	2.14974	1.94074	0.110108	0.126867	0.0534671	0.0117908	0.024248	0.00306448	0.0125541	0.0175299	0.00892726
C20orf196	16.4702	11.225	14.4453	11.7853	7.961	11.6018	11.4505	8.05947	7.43408	11.0416	9.29239	12.9783
C20orf203	0.136685	0.186132	0.36074	0.0876797	0.0669843	0.117193	0.0270498	0.0814281	0.0537337	0.00916178	0.0274113	0.071732
C20orf24	107.282	99.8906	95.1424	70.2115	77.9822	75.5099	22.6954	53.9549	55.158	3.55421	13.2147	13.5018
C20orf27	241.919	199.64	288.147	124.736	146.161	238.541	24.3872	69.2764	125.752	4.42454	12.4229	31.6093
C20orf96	9.52719	9.44659	13.97	2.58814	3.35264	3.64321	0.215746	1.0016	1.05427	0.104023	0.207359	0.212972
C21orf140	0.238106	0.371171	0.98327	0.0655694	0.164723	0.355755	0.0147142	0.106094	0	0	0.0108796	0.0197303
C21orf2	23.0453	22.9651	29.7377	8.77585	13.5377	11.7435	1.03841	5.54592	4.21089	0.191701	1.06825	0.80067
C21orf33	105.038	118.08	115.369	18.9715	24.5697	21.4312	4.94968	9.51701	7.78355	2.42851	3.75302	4.627
C21orf58	19.8025	20.4792	38.1249	19.2612	23.3252	45.7438	6.7432	19.4413	35.3626	1.61377	5.20487	10.5831
C21orf59	66.0712	69.3582	73.2384	27.3562	30.3414	34.7129	8.33718	15.6048	16.1389	2.08649	4.10773	6.00122
C21orf62	0.145834	0.189148	0.189749	0.115831	0.067264	0.0655428	0.0209912	0.0820348	0.0710302	0.00837795	0.0534713	0.0556928
C21orf91	3.34334	3.92258	2.90537	2.46396	2.23634	1.68747	0.988723	2.18621	1.17265	0.359973	0.732243	0.455844
C22orf23	0.313901	0.555294	0.635807	0.0848383	0.160019	0.185299	0.0142771	0.061703	0	0	0.0264734	0
C22orf24	0.269824	0.267518	0	0	0	0.288844	0.0530219	0	0.0172634	0	0	0
C22orf29	9.86752	11.5492	8.7373	3.21152	4.61788	3.66876	0.537348	2.33329	1.96496	0.0883421	0.403353	0.342051
C22orf34	0.428699	3.64524	9.99721	0.132091	1.09145	2.32359	0.0592776	0.245522	0.447781	0.0275652	0.0824276	0.138169
C22orf39	15.7011	17.6133	21.4132	9.11529	9.42323	11.5858	4.82409	7.68166	9.38082	2.22248	3.5476	5.14636
C22orf46	5.76893	6.38609	5.11483	2.41082	3.07399	2.44698	0.302785	1.23623	0.947531	0.0550838	0.228534	0.106631
C2CD2	1.18363	2.28805	1.36579	0.129247	0.189221	0.102129	0.0128674	0.0288081	0.0182097	0.0223695	0.0204957	0.0185653
C2CD2L	5.98813	5.96644	7.70846	7.67833	8.21172	16.3624	3.63223	8.05464	18.2441	0.680284	2.55336	5.42844
C2CD3	9.37783	8.73425	10.12	11.8169	9.66883	13.3181	8.46559	10.2069	14.5291	5.85154	6.91945	9.89688
C2CD4A	0.225513	0.182819	0.572569	0.0775078	0.144877	0.338827	0.114778	0.0550896	0.310697	0.0259088	0.067174	0.25388
C2CD5	27.7135	26.422	29.1538	17.9689	16.4377	16.7524	5.38711	12.895	11.3109	0.715962	2.46381	2.61119
C2orf15	1.09792	0.958526	1.21106	0.15205	0.134042	0.316662	0.0465245	0.160903	0.136615	0.0432449	0.020686	0.0496602
C2orf16	0.170083	0.225655	0.190348	0.0447568	0.0301725	0	0.00753148	0.00271057	0.010279	0.00175406	0.00419867	0
C2orf42	5.34675	5.12077	7.70596	3.65439	3.73022	7.09157	1.82913	3.1653	4.91672	0.885104	1.41558	2.20493
C2orf44	6.12434	7.07776	9.25312	2.12236	2.60532	2.84467	1.36309	1.46329	1.80406	0.947657	1.08589	1.36938
C2orf47	30.1702	32.8405	28.957	12.412	13.4986	10.226	3.234	7.34199	5.23812	1.54721	2.79148	2.33333
C2orf48	0.964819	0.639903	1.95187	1.07143	0.434405	2.66712	0.575652	0.800637	3.32912	0.0615525	0.191438	0.634075
C2orf49	9.90641	12.265	14.435	4.3008	5.99727	5.79594	2.15926	4.17248	3.39919	0.999158	1.74333	1.80424
C2orf68	12.1523	13.8188	10.6769	5.1834	6.52937	4.71799	1.5806	3.65953	2.87922	0.558819	1.30654	1.56214
C2orf69	10.6404	12.7352	11.6003	8.77047	8.70983	5.75518	4.33884	10.168	5.95971	0.560174	2.48883	1.64724
C2orf72	0.595637	0.5689	0.372184	0.263026	0.406741	0.517934	0.0100215	0.120248	0.0548004	0.0373272	0.0397046	0.0132984
C2orf74	3.13159	0.961384	1.48456	0.93089	0.162486	0.718627	0.254089	0.244334	0.313603	0.219916	0.0125134	0.091042
C2orf76	6.34941	7.21733	6.75437	5.65427	5.25198	5.23466	1.64206	4.11173	2.64706	0.429415	0.927071	0.820844
C2orf83	0.814775	0.766495	0.798908	0.513597	0.412705	0.376154	0.0691443	0.235414	0.206932	0.0701766	0.102605	0.158911
C2orf88	5.71836	6.91193	3.3479	8.38076	7.19023	6.97858	15.4057	12.0787	12.9498	9.50503	10.1036	10.9177
C2orf91	0.170762	0.262894	0.470782	0.104788	0.107869	0.299483	0.112213	0.096942	0.268779	0.0716534	0.114327	0.199934
C3	0.137917	0.346718	0.237454	0.156521	0.532143	0.0636583	0.0114516	0.520977	0.058376	0.0256005	0.0544683	0.0303633
C3orf14	0.887732	1.27062	0.648269	0.299455	0.167239	0.104069	0.0523689	0.0756396	0.0489946	0.0242121	0.0385425	0
C3orf17	8.8713	11.0222	9.55892	2.82551	3.45559	2.85159	0.654982	1.85802	1.43999	0.282441	0.995125	0.453513
C3orf33	5.70015	7.87117	8.51449	1.69222	2.35884	1.97178	0.263291	0.996924	0.565781	0.0777493	0.241555	0.153989
C3orf35	0.150732	0.153215	0.0536774	0.0731262	0.0450385	0.21059	0.0492244	0.0506514	0.102976	0.0327041	0.0782388	0.13302
C3orf38	16.9443	17.485	18.5635	9.77639	9.52249	11.0962	4.45521	8.08693	8.58186	1.96981	3.26649	3.76722
C3orf52	0.288795	0.268284	0.358069	0.0952351	0.0194622	0.0484717	0.021696	0.0624964	0.0792816	0.00565368	0.0315626	0.024251
C3orf58	7.75164	8.20031	8.61682	5.84555	4.31333	8.07946	4.29193	3.56395	9.09315	4.10756	3.75056	8.69997
C3orf62	1.98931	2.81429	2.21741	0.910192	1.25895	1.11192	0.935643	0.997222	0.807197	0.728628	1.06361	0.790897
C3orf67	0.466376	0.514283	0.669243	0.356269	0.215107	0.592121	0.119907	0.297017	0.35028	0.00892845	0.0605342	0.0828498
C3orf70	0.725251	0.68337	0.78147	0.0942173	0.079394	0.125859	0.0178363	0.0485019	0.0649221	0.0221541	0.0132574	0.0183861
C3orf80	2.73368	3.96801	1.91269	0.225432	0.151911	0.103858	0.033194	0.129754	0.0432868	0.00882755	0.0140825	0.00630063
C4A	1.52362	0.0727206	0.798513	0.109191	0.155874	0	0.0734968	0.0964736	0.157397	0.263784	0.0289189	0
C4B	1.89715	4.18973	4.63371	0.186231	0.266667	0.501946	0.108063	0.102678	0.161301	0.25568	1.06337	0.481301
C4B_2	1.89715	4.18973	4.63371	0.186231	0.266667	0.501946	0.108063	0.102678	0.161301	0.25568	1.06337	0.481301
C4orf19	0.129413	0.138243	0.224745	0.0634917	0.0526681	0.137047	0.0230108	0.0615335	0.0599169	0	0.0195362	0.030534
C4orf27	68.1628	69.7108	58.3928	42.7758	36.5477	41.916	7.33701	23.0617	23.1645	0.923887	3.81301	3.94271
C4orf29	10.8179	12.0788	14.8081	6.36961	6.38529	6.55668	2.03604	4.37024	4.21864	0.72828	1.35531	1.14638
C4orf3	28.7106	32.2988	22.6596	11.4175	14.9609	8.84619	1.9876	6.18617	3.01062	0.696345	1.78701	1.48168
C4orf32	7.29851	8.21416	6.7031	1.83742	2.31731	1.83078	0.263437	1.24743	0.74972	0.0831265	0.198922	0.207589
C4orf33	10.2519	7.40319	10.3778	9.37349	6.59085	12.8584	3.12019	5.88619	7.17616	0.559517	1.34975	2.09621
C4orf45	0.0836602	0.0761107	0.14022	0.0806679	0.173634	0.183131	0.669879	0.0522372	0.302063	0.587412	0.735241	0.657486
C4orf46	5.21333	5.29662	5.07435	2.96182	3.18315	2.66233	0.620472	2.27014	2.04575	0.138915	0.460916	0.364454
C5	0.318116	0.360982	0.379808	0.13391	0.175385	0.170398	0.0321914	0.0772403	0.109382	0.071968	0.0622064	0.110945
C5AR2	0.725782	0.484146	0.689608	0.142813	0.106194	0.0583564	0.114815	0.0559855	0.0713312	0.142979	0.083818	0.0777806
C5orf15	34.2044	36.3595	28.7416	14.9902	16.4383	12.1849	4.8475	8.93195	6.43232	1.92035	3.11153	2.57791
C5orf22	17.4516	17.2293	15.3295	10.0558	9.89554	10.1926	4.25443	6.8737	7.00079	2.05477	3.045	4.05189
C5orf24	17.3923	20.5848	14.7747	9.64864	11.2463	8.21591	2.08924	7.89718	4.81681	0.430675	1.42651	1.01331
C5orf28	4.42553	5.47249	3.56248	1.64882	1.88364	1.20088	0.32591	1.08455	0.498328	0.102494	0.23873	0.1989
C5orf30	22.944	31.7993	20.8601	26.2034	25.6952	22.692	16.6704	27.8329	25.2168	8.75426	13.7371	15.4817
C5orf34	3.15544	2.1644	3.60509	1.87402	1.43216	1.89596	0.62831	1.00232	1.38548	0.0674775	0.211702	0.301847
C5orf42	1.5644	2.31904	3.16591	0.366508	0.566707	0.621493	0.521146	0.40245	0.366261	0.34386	0.556423	0.794908
C5orf45	8.74083	6.41226	8.95132	0.649676	1.22019	1.25999	0.0672839	0.307111	0.14438	0.0416701	0.0913386	0.0179552
C5orf51	18.2129	19.2674	19.6678	10.747	11.9807	10.534	3.49998	9.21622	5.83116	1.29066	2.85527	2.36464
C5orf63	2.92149	3.45314	3.40964	1.32604	1.37584	2.11567	0.610471	0.888633	0.982225	0.34578	0.464111	0.939664
C5orf66	1.93989	2.67903	4.52927	1.68677	1.07209	3.66343	0.371858	0.735483	3.15085	0.0276878	0.110422	0.606196
C6orf1	4.23456	4.55103	4.31632	1.48765	2.04693	2.01356	0.219468	0.787696	1.16667	0.0635336	0.153526	0.183874
C6orf106	41.1868	49.4607	43.8807	38.1842	42.0582	36.7298	22.9937	40.1582	32.2549	11.1696	22.5565	16.8414
C6orf120	12.9023	13.8015	12.187	7.35868	8.72016	6.50336	4.43528	6.71955	4.71248	2.028	3.04457	2.99463
C6orf132	0.0320078	0.0472145	0.0523773	0.0205301	0.0138405	0.0205624	0.00518206	0.00745992	0.0471415	0.00965552	0.00128404	0.0137329
C6orf136	16.6705	15.2629	19.7875	8.9529	9.34996	10.8743	1.92039	5.95637	7.29344	0.169097	0.982005	1.58712
C6orf163	0.988607	0.770079	1.87178	0.226731	0.293119	0.75445	0.101752	0.0879866	0.317777	0	0.0452253	0.108697
C6orf203	16.853	18.572	12.6407	5.29197	6.39623	5.06488	0.940613	3.38255	1.52214	0.169358	0.612709	0.359303
C6orf226	5.57671	5.08224	8.33095	4.89525	5.9627	5.81091	2.95159	4.85354	7.44914	1.01445	2.23696	4.06189
C6orf25	1.18183	0.675403	1.30405	0.682651	0.30542	0.527034	0.172908	0.199528	0.229019	0.104919	0.0848873	0.0953533
C6orf47	10.4524	11.3053	9.88455	5.42621	5.93759	5.61611	1.34306	4.08978	3.66532	0.28137	0.871955	0.941825
C6orf48	248.452	158.296	194.213	75.5301	47.6051	70.4102	15.5103	19.8235	30.2605	4.50592	4.23633	9.38762
C6orf62	62.4869	67.5352	60.3177	37.6427	38.2954	29.5409	28.2612	33.3116	23.8606	29.0977	30.7206	23.768
C6orf89	53.6563	59.7389	46.5035	32.9033	35.6966	30.9942	20.8091	27.9718	24.948	10.2883	14.4911	14.2643
C6orf99	1.07534	0.794423	0.638954	0.334905	0.314964	0.17257	0.191139	0.569154	0.163015	0.0269261	0.13513	0.0926894
C7	0.0617157	0.0435802	0.112414	0.241949	0.0284655	0.1059	0.0621825	0.046897	0.0701349	0.0386064	0.0242002	0.176758
C7orf25	4.97165	4.07871	5.7288	2.29536	1.83056	2.97373	0.519653	0.968182	1.59784	0.103118	0.323787	0.313633
C7orf26	32.1128	29.7841	31.4099	11.8998	14.9361	14.2245	2.40988	7.40977	8.08563	0.445306	1.85612	1.93196
C7orf31	0.605745	0.584791	0.620426	0.167252	0.116708	0.111888	0.0331117	0.0381413	0.0120706	0.00924996	0.0196782	0.0351502
C7orf34	2.04199	1.28005	5.4882	1.42952	1.66387	5.73351	2.43601	1.5874	5.94659	1.27412	1.81196	6.64144
C7orf43	8.76035	10.1357	11.318	3.62798	5.24678	4.92667	0.598266	2.71174	1.92975	0.152486	0.508966	0.692388
C7orf49	47.8064	53.3256	38.5532	29.3369	31.546	29.2911	8.256	19.0714	20.2663	1.74	4.73222	5.06613
C7orf50	61.5649	59.7836	66.0411	17.1	24.9545	20.0042	1.72095	8.12912	4.88864	0.451131	1.34742	1.11288
C7orf55	10.3604	13.2252	12.7663	3.25268	7.73672	6.08747	1.53385	3.97312	3.08659	0.278795	1.25103	1.90139
C7orf55-LUC7L2	6.57212	8.52838	20.4259	4.20384	4.0149	10.418	0.478259	2.91437	6.39271	0.0453443	0.782583	1.45878
C7orf60	2.31272	3.18449	4.30709	0.69925	1.01998	1.79254	0.416365	0.773253	1.02803	0.826071	0.842848	0.932588
C7orf61	0.837652	1.02526	1.03761	0.558887	0.512632	0.645151	0.222959	0.361673	0.462793	0.206954	0.401962	0.336095
C7orf73	40.6661	47.8754	19.9939	42.379	46.6579	25.8153	23.6886	38.511	18.6087	13.732	21.7859	18.4782
C8orf33	42.0637	55.6986	50.3455	11.5339	21.7253	13.8406	0.858494	6.98131	3.30475	0.373489	1.06002	0.557898
C8orf37	1.19425	2.07148	1.17118	0.285344	0.866134	0.565761	0.0497957	0.358509	0.25291	0.0264947	0.10568	0.0566498
C8orf4	0.0794027	0.0432765	0.034909	0.621786	0.164802	0.06848	0.171537	0.207571	0.0502291	0.172327	0.0916155	0.127882
C8orf44	1.17558	1.30671	1.75068	0.555985	0.321046	0.933605	0.628215	0.346579	0.635877	0.360582	0.29747	0.907349
C8orf44-SGK3	0.155864	0.446275	0.608968	0.296108	0.13272	0.195349	0.181193	0.0782609	0.155566	0.0699154	0.0423165	0.0686505
C8orf48	0.354897	0.474225	0.276216	0.0536154	0.0577715	0.0902833	0.00902292	0.0130018	0.0496618	0	0.0133743	0
C8orf58	3.77327	5.52367	3.16614	0.525054	1.29012	0.350094	0.120107	0.419884	0.103512	0.0570567	0.143168	0.0897443
C8orf59	77.624	71.6653	72.9996	34.0583	30.8475	35.1976	12.3507	20.7871	18.9117	3.99042	7.43278	8.26107
C8orf76	15.1592	17.0439	18.0661	7.4103	7.98378	9.65733	3.08943	5.79929	6.26961	1.10642	2.27432	2.94203
C8orf82	27.859	21.6687	25.5448	4.5789	6.39342	4.16471	0.884355	1.77035	1.6178	0.284318	0.574087	0.354808
C8orf86	0.194517	0.214532	0.274536	0.133756	0.0384499	0.263318	0.0480191	0.129687	0.208511	0.0446785	0.0534488	0.0558914
C8orf88	32.2714	34.6157	34.6516	20.7124	19.8872	20.1121	13.3521	24.5178	21.8269	2.62329	7.27301	7.37287
C9orf114	24.8968	24.8287	27.3904	8.21148	10.8752	9.65641	1.49235	5.08511	4.58606	0.344898	0.993882	1.09228
C9orf116	2.30504	3.74073	3.24004	0.25363	0.204659	0.260135	0	0.184884	0	0	0	0.0315938
C9orf117	1.57452	2.14554	1.95783	0.32958	0.805145	0.47266	0.0813469	0.319617	0.0677114	0.00687782	0.0329066	0.00984974
C9orf131	0.0420938	0.00792681	0.225108	0.0221679	0	0.127468	0.0113105	0.0108578	0.0952373	0.00351026	0.00560047	0.0100099
C9orf142	49.5878	48.8351	59.8018	16.2908	24.0668	24.3356	1.95284	8.74148	6.93699	0.54137	1.91345	1.17845
C9orf153	0	0	0.0348238	0	0.0109602	0.0136626	0.0261306	0.0487703	0.0495626	0.139363	0.135619	0.0991477
C9orf156	18.8594	17.9346	13.7055	7.99416	9.36239	7.64523	3.095	4.2686	3.64713	2.5672	2.53138	2.7975
C9orf16	60.7308	57.2439	53.2306	38.5708	54.1262	38.653	6.34143	24.326	13.9881	1.50822	5.55575	3.07722
C9orf163	0.297045	0.449587	0.180824	0.183548	0.190287	0.123001	0.0190078	0.130027	0.0867564	0.0176921	0.028224	0.0378835
C9orf172	0.621696	0.703487	0.502596	0.270021	0.363948	0.452036	0.0702241	0.243889	0.28638	0.0115369	0.0582852	0.0438842
C9orf3	3.94534	4.75962	4.1873	1.96074	2.31417	2.06984	0.56657	1.1912	1.2107	0.202933	0.339668	0.408334
C9orf40	53.4173	50.8994	42.4862	48.9998	48.5362	39.4421	26.6497	46.3965	37.2115	11.6057	21.7733	19.4201
C9orf41	13.6521	17.7607	12.1209	2.54524	4.08412	2.59221	0.582404	1.61254	0.971388	0.147325	0.415448	0.390999
C9orf43	0.745689	0.975352	1.22864	0.212432	0.247631	0.403925	0.0644336	0.102096	0.129207	0.0277186	0.0621454	0.00857453
C9orf64	21.1069	25.2481	20.0509	11.6062	12.4576	11.4792	2.02876	7.26519	6.08708	0.286233	1.36984	1.41069
C9orf66	0.575635	0.788661	0.774158	0.298074	0.384278	0.2691	0.109044	0.144468	0.127355	0.0121809	0.035627	0.075314
C9orf69	39.2036	40.6743	28.2713	13.2691	19.8344	11.667	2.86591	9.88846	6.31866	0.853578	2.20184	1.67834
C9orf72	3.03771	3.05506	4.018	1.95917	1.58353	2.1457	0.402498	0.879968	1.20604	0.117395	0.215557	0.19447
C9orf78	81.1529	71.4214	78.1617	79.7219	63.9887	77.3053	56.5172	54.1812	68.0629	56.5445	42.2833	74.542
C9orf85	5.24431	6.46038	7.18115	2.29001	2.72515	2.2611	0.675061	1.85863	1.61015	0.252804	0.619514	0.672639
C9orf89	4.43215	4.03089	6.24105	3.10721	2.61005	4.89196	0.887477	2.21713	4.36611	0.117608	0.527055	0.893446
C9orf9	5.0076	4.19713	6.62463	0.54203	0.72037	0.872181	0.12882	0.278909	0.239743	0.0596466	0.110811	0.11587
C9orf91	0.918729	1.89669	2.79801	0.141285	0.274277	0.323828	0.0326059	0.121273	0.0940349	0.0379594	0.0323039	0.0324323
CA1	44.8651	9.25109	17.0959	29.4199	2.72116	3.53088	8.75	1.67316	1.38804	3.79267	0.378077	0.800097
CA11	0.555575	0.586138	1.04534	0.0230096	0.0371967	0.123797	0	0.0334728	0.0709378	0	0.0229706	0
CA13	0.114447	0.168851	0.445672	0.0917766	0.0643342	0.178003	0.114286	0.0622627	0.118199	0.126563	0.135393	0.295046
CA14	0.144678	0.160629	0.247391	0.103184	0.0333646	0.263445	0.0138914	0.0400232	0.139839	0	0.0154562	0.0092473
CA2	118.177	127.02	188.6	53.9442	53.2558	97.0657	10.8957	25.4912	51.7282	1.69897	5.90845	12.4018
CA3	7.97827	2.91432	2.53063	3.08355	1.04583	1.21745	0.297562	0.345032	0.265765	0.0270006	0.0269136	0.00966529
CA5B	1.13079	1.55605	1.90974	0.474911	0.67679	0.742022	0.195673	0.390465	0.451289	0.0541436	0.136802	0.143784
CA8	33.4374	22.0318	19.4734	22.0383	10.3375	18.4497	25.4114	11.4603	22.4268	27.2416	22.2669	25.528
CAAP1	23.4785	25.1614	13.7994	10.6371	12.6324	6.03713	3.77135	7.68406	3.3197	1.48552	2.42835	1.10912
CAB39	51.6523	63.5917	51.5213	20.5299	25.0627	20.2151	7.58652	16.6994	12.807	3.93685	7.1293	7.35175
CAB39L	1.18464	0.702637	0.922976	0.51731	0.342352	0.538923	0.176062	0.193253	0.384537	0.0281198	0.0596981	0.109601
CABIN1	24.3217	50.9478	41.1649	12.8988	27.9164	21.9709	3.1227	15.4343	13.9663	0.400348	3.2996	3.38186
CABLES1	4.93532	4.31988	2.74652	0.222775	0.209084	0.0992956	0.0282091	0.0559645	0.0455182	0.0284785	0.010315	0.0405067
CABLES2	7.84645	8.52096	7.6768	10.933	12.739	14.187	2.85612	10.7184	13.0323	0.237526	2.12187	1.96363
CABP4	0.214824	0.182456	0.492299	0.093358	0.143832	0.160536	0.0478784	0.0990951	0.0926884	0.0167205	0.0533583	0.119089
CABP7	0.0281897	0.0853239	0.0308573	0.0542609	0.058509	0.0080737	0.0446405	0.0116878	0.0888389	0.0528936	0.0120553	0.064665
CACFD1	0.440337	0.352693	0.179103	0.922218	0.537598	0.492027	1.24359	0.931416	0.583338	0.361839	0.452026	0.422278
CACHD1	1.58815	2.28274	2.14432	0.307602	0.805166	0.542343	0.013358	0.134617	0.0729524	0.0165904	0.0115823	0.0147566
CACNA1C	0.137349	0.122613	0.237592	0.0240804	0.0392156	0.0588618	0.000852796	0.00975324	0.0185393	0.00158949	0.00317077	0.00225834
CACNA1I	0.285778	0.0955971	0.187549	1.79758	2.76727	3.4892	0.377441	1.6892	2.10236	0.0823655	0.287424	0.466271
CACNA2D2	0.968575	0.922562	0.20087	0.306255	0.916019	0.0724605	0.0128839	0.178142	0.0156349	0.00600075	0.0307559	0.00548588
CACNA2D4	0.920799	1.02064	0.577579	0.600436	0.594824	0.845894	0.230633	0.411088	0.439833	0.0634273	0.142025	0.241671
CACNB2	0.180605	0.113519	0.288495	0.0846683	0.0816994	0.202641	0.0419935	0.0475065	0.0983757	0.0335207	0.0133714	0.035812
CACNG8	0.156164	0.177882	0.340526	0.0608809	0.0656733	0.146798	0.0343693	0.0342514	0.0889468	0.0283284	0.0265358	0.0682859
CACTIN	27.2088	30.531	34.9173	10.672	15.3322	13.0691	2.73606	7.11189	6.49352	0.629594	1.64484	2.42451
CACUL1	11.1421	13.6492	12.0767	3.51171	4.56046	3.34584	1.34602	2.7038	1.94911	0.943311	1.42187	1.74003
CACYBP	130.648	130.397	154.268	46.1281	49.9215	86.4432	10.5519	24.0372	49.2122	2.88531	6.10283	16.5014
CAD	65.1062	93.7256	91.9008	9.18649	22.3839	12.6547	0.695744	4.67067	2.43445	0.263018	0.764303	0.424369
CADM3	0	0.00706518	0.2128	0	0	0.427506	0	0.0048385	0.24501	0.00312906	0.00249626	0.0891845
CALCOCO1	17.7663	15.1139	16.9698	17.5264	14.9624	19.2874	53.2527	17.1889	25.0281	57.3182	52.6336	83.9486
CALCOCO2	12.4435	25.2947	30.7083	6.97313	14.0301	18.3842	3.88675	12.0286	14.4259	2.83354	7.23066	9.09471
CALCRL	0.036158	0.0123088	0.00986466	0.0479209	0.00938107	0.0116178	0.0195139	0.0309017	0.00355129	0.0265137	0.0145045	0.0181034
CALD1	0.0587788	0.0237174	0.0066956	0.298825	0.0813326	0.0788484	0.0761427	0.101508	0.0964062	0.0640893	0.0649916	0.0706533
CALM1	76.0347	58.933	56.0883	16.8379	15.4786	13.4056	5.68496	8.34938	7.96713	2.67323	3.37391	3.47832
CALM2	437.354	487.836	460.695	254.958	287.02	223.622	91.286	257.406	156.031	22.5158	65.7309	54.8673
CALM3	333.061	492.585	455.219	260.23	329.061	291.164	140.497	330.494	327.771	25.454	97.2582	110.93
CALML4	2.20785	2.19845	2.47302	1.52303	1.54544	1.47835	0.443569	0.993577	0.868043	0.14451	0.374505	0.290697
CALN1	0.0113075	0.0128301	0.0647295	0.0235702	0.0136906	0.0193625	0.0122033	0.0105424	0.0155333	0.0125078	0.00272198	0.019395
CALR	544.937	506.655	443.663	330.97	307.299	306.48	116.897	207.909	206.955	37.3692	64.4952	68.9078
CALU	19.194	22.2646	22.0085	13.3116	13.6953	13.9528	4.19442	10.7442	10.0698	0.969102	2.68632	2.77069
CAMK1	2.1951	2.85447	3.21816	1.22831	1.1146	1.47994	0.469996	1.04091	0.973701	0.161831	0.380629	0.255341
CAMK1D	0.539558	0.838234	1.66151	0.960616	1.05185	1.85243	0.37359	1.38742	2.81414	0.123543	0.488936	1.73782
CAMK2D	0.524578	0.736854	0.702822	0.0972468	0.0909111	0.13038	0.00607852	0.0362596	0.0919601	0.00937283	0.0299037	0.033461
CAMK2G	8.61889	9.53556	10.5213	1.94208	2.43609	2.08943	0.23879	0.782043	0.590235	0.0686255	0.145815	0.116715
CAMK2N1	0.0606603	0.165271	0.026606	0.140138	0.0503611	0.0626433	0.0681277	0.143407	0.0382924	0	0.03112	0.0348314
CAMKK2	11.9676	15.0946	17.5558	2.24674	2.92006	3.16395	0.488219	1.72509	1.49605	0.0957771	0.408314	0.361577
CAMKMT	10.2383	11.8151	13.1597	8.29943	10.1796	12.8969	2.95527	7.45157	8.27828	1.26583	3.86481	5.64357
CAMLG	12.9044	13.9711	15.3469	5.79695	6.70029	6.15962	1.72752	4.237	3.86269	0.631732	1.04457	1.29893
CAMSAP1	9.86776	13.1656	16.6979	4.37228	6.32987	7.19502	1.07985	3.48335	5.16512	0.313163	0.9249	1.42655
CAMTA1	19.7442	17.6125	10.6174	15.764	12.5841	7.3555	4.82416	11.5989	5.96938	0.485824	2.44815	1.20631
CAMTA2	12.0536	14.4163	13.2344	7.09302	10.274	7.49408	1.94038	5.94639	5.13009	0.399169	1.35097	1.40453
CAND1	54.9819	62.4292	53.8277	32.0964	34.126	25.7245	7.11623	22.1713	14.1861	1.54646	4.98492	3.45397
CAND2	1.60197	1.77334	0.806588	0.198651	0.197769	0.144324	0.00279433	0.0481278	0.0280978	0.01916	0.00207627	0.0037062
CANT1	23.0421	26.7005	20.1663	13.3947	16.418	10.5344	6.61749	14.1497	9.66579	2.77392	5.35217	4.30663
CANX	287.176	324.294	260.385	76.5023	97.9234	72.4466	9.37271	37.0037	22.1857	2.51809	6.97892	4.23299
CAP1	39.3373	45.7143	47.0012	17.8485	17.3594	18.3578	6.5571	12.7485	12.2276	2.62567	5.63431	5.35038
CAPG	0.0948343	1.27122	0.340442	0.334949	0.164022	0.0410802	0.143485	0.17725	0.094149	0.199999	0.0607356	0.082119
CAPN1	143.051	131.17	122.516	134.539	145.932	126.879	50.3744	104.382	93.6718	12.4045	30.5114	34.782
CAPN10	5.57295	6.26953	11.3975	2.02912	3.07475	4.55746	0.761368	1.65466	2.61116	0.219052	0.702337	1.20767
CAPN12	0.107041	0.0404977	0.117136	0.108739	0.0740566	0.099609	0.138684	0.0665673	0.119442	0.100427	0.140197	0.051144
CAPN15	43.7032	43.4802	42.7945	15.114	21.4984	16.9888	2.58248	9.08575	10.0118	0.463017	1.7344	2.21473
CAPN2	2.52799	3.38672	9.35231	0.699645	0.559446	2.64756	0.298713	0.406184	0.65253	0.0703207	0.155791	0.306955
CAPN3	0.0927846	0.148849	0.7511	0.0236079	0.0410682	0.141255	0.0389891	0.054267	0.129903	0.0291774	0.0236034	0.0845532
CAPN5	1.61036	0.980331	1.07738	1.83384	1.83098	1.57386	1.46347	2.18076	1.55124	0.607456	1.3538	0.839967
CAPN6	0.0538944	0.0489331	0.00841878	0.123486	0.101207	0.0859149	0.0997439	0.119682	0.0424214	0.0340559	0.0345784	0.00441191
CAPN7	15.4669	15.466	18.6179	6.43215	7.62731	8.09389	1.51723	3.77597	4.21937	0.489533	1.04888	1.86847
CAPNS1	227.692	239.085	198.841	75.014	95.9114	79.5198	24.0816	48.3417	44.3282	10.908	19.9765	22.9069
CAPRIN1	144.653	169.054	156.532	46.1927	59.8942	45.5082	8.10135	29.853	24.1671	1.52709	6.24444	6.36641
CAPRIN2	8.07969	7.62819	17.4295	5.48599	5.28435	9.69954	1.48789	3.46344	4.50228	0.337446	0.73221	0.851233
CAPS	0.522482	0.330239	1.19444	0.21669	0.185372	0.611488	0.075237	0.0916955	0.317361	0.0224701	0.0773092	0.33401
CAPS2	2.40934	1.78937	1.21769	0.461084	0.666564	0.292935	0.0998754	0.105991	0.13466	0.0329597	0.0576054	0.0617214
CAPZA1	103.705	114.843	101.702	40.4717	48.183	35.6002	7.13587	28.725	17.2456	2.37677	7.46152	5.02544
CAPZA2	107.048	109.124	80.9596	93.0927	91.0184	70.3411	46.7217	80.9278	51.5937	21.9159	37.4519	32.0192
CAPZB	99.9349	101.436	89.0749	50.3129	53.229	42.9104	11.6287	31.3682	25.2887	1.84156	6.91269	6.87224
CARD16	6.58405	4.91415	5.83994	1.1546	0.58057	0.632743	0.127676	0.154095	0.111425	0.100474	0.0147498	0.0303756
CARD6	1.47617	1.62652	1.19518	0.585406	0.278534	0.339623	0.367967	0.171036	0.163635	0.188883	0.249719	0.138356
CARD8	23.0756	23.9838	28.4279	14.91	15.7423	15.6144	7.12121	12.1834	10.7737	2.66467	3.88476	6.06516
CARD9	1.72254	4.4225	4.03407	0.174093	0.403499	0.292443	0.029297	0.0843964	0.025536	0.043616	0.0130446	0.00928747
CARF	1.66416	1.75205	2.12264	0.773452	0.794199	1.11827	0.264584	0.544853	0.667945	0.0465875	0.159589	0.181158
CARHSP1	42.874	41.0214	34.373	49.7117	46.9817	39.9919	17.9001	40.4357	33.9736	2.86242	11.031	9.00496
CARKD	15.563	17.6953	17.711	6.4199	8.21584	10.5176	1.89042	5.61257	6.56371	0.771382	1.68891	2.92258
CARM1	58.265	65.0151	64.1211	23.6995	36.811	26.6373	10.6418	20.6185	15.3467	4.53055	10.2307	7.31721
CARNS1	0.0978189	0.107841	0.106914	0.0224118	0.0435062	0.0719412	0.00301713	0.00868822	0.010995	0	0.00224161	0.0200126
CARS	22.5204	24.3795	20.2512	13.3478	17.2719	26.0921	3.61625	9.63742	20.5154	1.15534	2.75847	8.85063
CARS2	47.9987	47.9495	45.2948	17.3373	21.0936	16.0553	2.91924	9.48301	7.59539	0.429114	1.63283	1.23664
CASC3	47.5818	49.5218	44.8918	30.8233	32.4787	27.7748	22.8668	28.8547	26.834	15.5336	20.0491	19.5715
CASC4	12.2783	14.7016	11.7878	4.16132	5.23358	4.37938	0.979531	2.07982	2.37814	0.271957	0.616416	1.19094
CASC5	16.872	18.3239	14.1291	26.2557	24.1015	19.9406	11.7078	28.6604	21.9164	1.30207	6.64771	5.38133
CASD1	4.56942	3.87765	4.71499	1.68226	1.36681	1.54887	0.270045	0.73345	0.598318	0.0371505	0.113994	0.118062
CASK	0.814529	0.873721	1.03991	0.373715	0.337933	0.591971	0.126416	0.303542	0.424529	0.010498	0.0648686	0.0839678
CASKIN2	0.456289	1.00599	0.571543	0.136602	0.16536	0.0651933	0.0187632	0.0776627	0.0555133	0.0244667	0.0278884	0.0590804
CASP10	5.07844	7.45833	6.66639	2.72185	2.67535	2.96155	2.76765	2.09648	2.50313	2.13758	2.11886	3.00101
CASP14	0.0798733	0.0322335	0.223363	0.0512464	0.0368402	0.0914774	0.0383277	0.0551907	0.048931	0.0107054	0.00853993	0.0712365
CASP2	30.2138	37.7226	36.8651	20.3776	22.9714	24.8552	4.03467	15.1923	15.2907	0.756586	3.4496	2.91552
CASP3	63.8593	47.2859	48.088	14.9156	14.3935	14.5614	3.07335	7.23228	8.73477	0.97327	2.35771	3.34798
CASP4	13.6531	12.305	14.5415	1.44668	1.22117	1.6495	0.170676	0.274911	0.258175	0.14928	0.0966893	0.160855
CASP6	31.428	29.1891	36.5264	5.17186	4.60831	6.81481	0.639288	1.49807	2.19079	0.223453	0.27415	0.379681
CASP7	4.01508	5.10162	5.71544	0.720958	0.855894	0.976581	0.0707444	0.38522	0.32667	0.0404772	0.0755521	0.100566
CASP8	9.04092	9.80016	8.61458	1.46655	2.13479	1.69795	1.45073	0.982691	1.69995	0.905523	1.36636	3.37334
CASP8AP2	19.8752	21.5293	31.9926	21.931	19.0498	34.6599	3.17568	13.9539	19.5381	0.321243	1.99094	2.39448
CASP9	5.22235	5.37411	4.82958	1.87224	2.23283	2.13655	1.42203	1.42165	1.52623	0.640309	1.09242	1.47371
CASQ1	0.0296588	0.0404096	0.0325768	0.0475896	0	0.0766902	0.0704756	0.00922888	0.0703151	0.041723	0.057041	0.127885
CASS4	0.222469	0.202454	0.323415	0.216412	0.0367035	0.10887	0.294667	0.131487	0.147205	0.216869	0.126235	0.101261
CAST	190.485	179.277	142.069	98.7823	95.3325	71.0301	19.4929	52.6787	30.6918	4.40872	10.4384	8.55917
CASZ1	0.344921	0.433549	0.418379	0.777949	0.627517	1.11569	0.34297	0.787642	1.40774	0.0397087	0.168708	0.400602
CAT	625.903	611.649	548.192	605.959	626.661	637.012	518.146	667.371	608.981	375.1	582.395	490.162
CATSPER1	0.075553	0.00980147	0.0827754	0.138515	0.0448038	0.389813	0.0326332	0.0268549	0.102124	0	0.00346126	0.0433561
CATSPER2	0.0794509	0.295479	0.180929	0	0.141048	0.0933448	0	0.0730011	0	0	0.0287946	0
CATSPER3	0.534671	0.769282	0.885071	0.743861	0.524026	0.655678	0.24074	0.416313	0.53038	0.00894993	0.135565	0.308451
CATSPERG	0.0148362	0.0202054	0.02433	0.0523493	0.00513225	0.0254662	0.0480504	0.0322865	0.0525424	0.0268472	0.0380767	0.0552538
CAV1	0.0519555	0	0.0127958	0.561789	0.0646065	0	0.0762969	0.152494	0.0760261	0.0769939	0.0860878	0.0201035
CAV2	0.648458	1.16839	0.904363	0.23573	0.187264	0.265893	0.0668006	0.157415	0.222498	0.0690626	0.0465062	0.188946
CBFA2T2	3.95106	5.18245	7.21106	0.919608	1.24659	1.59716	0.190505	0.611174	0.780849	0.110803	0.120375	0.241523
CBFA2T3	12.954	17.1913	14.4426	4.11436	5.59552	5.46579	1.66003	4.0897	4.73191	0.67131	2.11404	2.75688
CBFB	0.976483	1.08897	1.34095	0.488523	0.0809719	0.221901	0.0961775	0.117574	0.0634918	0.0931265	0.017326	0.0612891
CBL	0.690901	0.795194	0.843517	0.721754	0.837741	0.721277	0.255206	0.739128	0.657729	0.0439324	0.174521	0.149291
CBLB	7.24284	8.19774	9.48246	4.36214	4.87684	6.32128	1.49202	3.78415	4.79417	0.445526	0.96191	1.95547
CBLL1	67.266	86.7115	58.462	16.271	18.7585	11.5019	5.53465	11.0348	8.49157	3.01473	5.26685	5.11406
CBR1	42.8451	39.2138	29.4981	9.2075	11.2633	7.58032	1.62036	4.56738	3.68191	0.400481	1.0914	1.00355
CBR4	14.6875	16.8726	12.6162	8.38157	9.90412	6.47786	2.34902	5.63723	3.16638	0.977443	1.78813	1.19793
CBS	3.94414	14.9289	3.33539	0.169857	2.79662	0.403948	0.0733004	0.244794	0.090325	0.0354735	0.0601272	0.0405748
CBWD1	21.3176	28.3494	32.3994	6.26137	9.0055	8.90583	1.55284	5.22815	4.20777	0.535339	1.9397	2.34603
CBWD2	23.8484	22.5219	23.3623	9.12907	11.4353	7.40443	2.2906	7.38706	3.48305	1.14579	2.29968	1.49253
CBWD3	2.01665	2.07086	3.78297	0.64775	1.17748	1.15111	0.201344	0.683117	0.477347	0.0343669	0.125482	0.204705
CBWD5	39.4795	33.5834	67.4172	10.9326	10.7832	21.3335	3.28409	6.89052	11.7889	0.70098	1.86604	2.65817
CBWD6	1.2861	1.46433	2.37669	0.81456	0.438953	0.991594	0.170423	0.266871	0.379935	0.0275652	0.181341	0.138169
CBX1	52.0302	55.5364	53.4451	17.8354	21.3999	20.1397	2.66777	10.2251	7.5573	0.452053	1.65891	1.06196
CBX2	6.56412	8.66753	5.78257	1.18855	1.83819	1.10229	0.205562	0.731905	0.511618	0.0853751	0.138291	0.117898
CBX3	274.632	309.283	227.715	192.296	198.131	153.271	55.5371	155.668	105.918	7.56836	33.0702	28.4767
CBX4	2.39886	2.84645	3.49226	0.773053	1.21707	1.26509	0.105914	0.271899	0.361452	0.0128592	0.0341907	0.0672957
CBX5	69.9171	79.381	54.421	49.9742	56.6303	40.6868	9.14752	39.7184	21.8119	1.24198	6.27352	3.58252
CBX6	25.7316	27.4319	22.5766	19.9918	23.5041	16.9536	4.11491	14.8574	13.5563	0.352925	2.29305	2.51179
CBX7	3.69741	3.15498	1.9142	10.4509	8.75128	6.45814	6.56647	12.9416	10.8271	1.53438	4.37475	4.45898
CBX8	5.99426	6.39481	6.85837	0.906218	1.99325	1.16968	0.0501389	0.385292	0.229793	0.0233089	0.074339	0.0222799
CBY1	23.2377	21.0022	23.8834	7.80607	8.20845	11.1248	2.81981	3.75401	5.60474	1.34441	1.5518	2.59396
CBY3	0.761447	1.50097	1.13473	0.108775	0.204862	0.222301	0.0366199	0	0	0	0.0135183	0
CC2D1A	13.8069	13.3431	20.8874	11.5342	12.0495	19.4102	4.8171	9.37869	17.4879	0.922799	2.99105	5.37738
CC2D1B	2.85943	2.56093	4.76004	0.557016	0.524454	1.20464	0.0621431	0.205765	0.497676	0.0366626	0.0523464	0.164736
CC2D2A	0.311011	0.348731	0.861369	0.192303	0.190232	0.629278	0.0893652	0.218203	0.375939	0.0473504	0.0817983	0.266206
CC2D2B	0.221924	0.0575972	0.0747805	0.142446	0.076768	0.125511	0.0958861	0.0462491	0.137877	0.0237995	0.0101611	0.072942
CCAR1	38.5261	43.9691	59.5247	20.3486	22.1835	25.4922	7.46384	14.6546	14.5869	2.70713	4.81204	6.32516
CCAR2	16.201	17.6457	15.9198	5.84926	6.6613	7.13652	0.9709	2.68004	3.46743	0.169187	0.482377	0.881019
CCBE1	0.0561431	0.0901685	0.155507	0.0803329	0.038843	0.0998971	0.0223748	0.0295263	0.0475011	0.00347402	0.0110877	0.0321221
CCBL1	11.8671	10.5849	9.3227	9.56706	8.90567	8.52784	2.93864	6.17856	5.822	0.596092	1.60434	1.58502
CCBL2	29.4371	25.2277	18.4777	12.5797	10.6807	8.05616	2.65392	6.67858	4.10396	0.683804	1.13311	1.17065
CCDC101	29.9342	32.0709	30.8136	15.9844	17.6131	12.3897	3.17386	11.2082	6.97076	0.361641	2.02638	1.21495
CCDC102A	2.08426	2.05235	2.60573	0.180335	0.194426	0.100743	0.0303471	0.101981	0.0369494	0.0188293	0.0375464	0.0336112
CCDC102B	0.561528	1.25964	0.845689	0.0896469	0.248559	0.21444	0.00449161	0.0646837	0.0235957	0.00401242	0.00640127	0.00596659
CCDC103	1.5744	1.19167	0.566254	0.271044	0.341143	0.118478	0.0218115	0.0961367	0.0407342	0	0.0274938	0.00987573
CCDC106	3.87018	4.36109	4.71356	0.644331	0.835476	0.626923	0.138289	0.153925	0.229924	0.0175442	0.0746218	0.0418186
CCDC107	4.72974	4.09636	4.64802	2.95649	3.7877	4.14184	1.58266	3.50162	3.41276	0.288104	1.01583	1.2129
CCDC109B	21.4806	19.4779	18.4688	11.247	11.062	14.737	4.50712	9.32933	12.3375	0.573293	2.44763	2.97507
CCDC112	17.3947	19.7464	20.4763	3.75716	4.06655	3.68693	0.348049	1.38619	1.05726	0.164543	0.364567	0.234932
CCDC113	1.34793	1.26512	1.15019	0.153957	0.153642	0.23777	0.0621913	0.0862192	0.146723	0.00858211	0.0205419	0.0702344
CCDC114	0.190348	0.259252	0.520658	0.0388579	0.0538741	0.178342	0.0261559	0.0484243	0.109023	0.017395	0.0194271	0.0843229
CCDC115	14.1007	12.9535	10.8095	2.7796	2.74404	2.24942	0.289793	0.617072	0.852629	0.11136	0.154249	0.243091
CCDC117	31.0971	38.5707	36.8459	29.7138	31.3858	35.9161	16.3835	29.7402	31.2882	8.16493	13.966	17.1542
CCDC12	69.5228	69.7609	80.3645	33.262	36.2615	36.7212	12.4453	22.2077	23.1945	4.05034	8.82013	11.8724
CCDC120	2.1327	2.9756	2.93046	0.261115	0.413381	0.435238	0.0604725	0.101355	0.0860235	0.0251473	0.046619	0.0311214
CCDC121	1.9327	2.09808	2.52393	1.47373	1.51726	2.44816	0.742924	0.998866	2.01291	0.218853	0.467174	0.929702
CCDC122	0.519173	0.510861	0.427578	0.138838	0.359185	0.149126	0.199375	0.278211	0.182307	0.104339	0.198784	0.298426
CCDC124	167.63	144.161	211.291	98.557	113.845	126.712	25.3207	58.1281	65.0775	7.989	15.1742	22.3714
CCDC125	5.19964	4.90553	4.69422	2.07984	1.73252	1.6874	0.379425	1.13259	0.62281	0.0949303	0.221839	0.229131
CCDC126	1.09095	2.04404	1.2461	0.626367	0.627648	0.365517	0.153769	0.464344	0.262687	0.0415499	0.1878	0.105472
CCDC127	12.8972	11.9517	17.3749	3.66829	4.6457	6.73176	0.62655	2.058	3.95651	0.2912	0.826211	3.46654
CCDC13	0.0595831	0.0631227	0.173982	0.0509744	0.0412225	0.110957	0.0386009	0.0185292	0.086089	0.0479121	0.0764373	0.091142
CCDC130	16.0009	15.6766	28.8203	7.2837	9.17047	17.9165	3.55154	6.3508	12.6688	1.50518	2.49941	5.3082
CCDC134	9.01722	12.0506	15.6344	5.93846	7.75408	12.2231	2.78135	5.21517	9.46605	0.620716	1.34415	3.38493
CCDC137	37.0305	40.5114	65.2343	17.0455	21.4487	33.3793	3.28333	10.2324	16.3767	0.609902	2.05086	3.30679
CCDC138	14.1685	18.6073	13.668	4.35202	4.37326	3.18246	0.592004	2.28815	1.27355	0.126673	0.31444	0.229614
CCDC14	23.6382	28.223	49.0665	15.605	17.2489	37.5597	4.40249	10.4125	22.1355	1.33041	3.11829	6.71004
CCDC141	0.105595	0.14111	0.265415	0.0526752	0.0750864	0.123035	0.0303905	0.0947839	0.0782903	0.024777	0.0386003	0.0419288
CCDC142	2.85594	3.35576	2.7612	1.8564	2.36058	1.47406	0.903065	1.77157	1.23245	0.269346	0.492624	0.694732
CCDC146	0.125116	0.219632	0.246357	0.0321086	0.051937	0.0716246	0.00720427	0.0259341	0.0394067	0.00335396	0.00802681	0.0191245
CCDC15	14.6192	13.8772	9.53346	11.436	10.2319	8.42571	2.44261	7.48281	5.87134	0.264765	1.36276	0.985527
CCDC150	0.870106	1.07603	3.59201	0.476404	0.404783	1.22964	0.11013	0.279833	0.802872	0.0180978	0.0625646	0.133235
CCDC152	2.78757	4.46349	4.44691	0.871268	1.24726	1.20679	0.130325	0.444445	0.337608	0.0542894	0.0662386	0.250329
CCDC154	0.379967	0.797294	1.0638	0.193397	0.208489	0.327173	0.0169802	0.0896755	0.0620659	0	0.00840128	0.00752677
CCDC157	1.48183	2.31028	1.7342	0.837152	1.59906	1.76161	0.551428	1.39685	1.24086	0.138648	0.529088	0.443593
CCDC159	5.31692	4.58794	4.76392	2.16132	2.55613	2.42919	0.2858	0.973929	0.981658	0.217113	0.470999	0.591324
CCDC167	40.5619	35.7212	27.5215	64.0386	51.3969	40.183	40.1987	61.7282	46.448	10.2145	20.4997	18.8065
CCDC168	0.0197093	0.0134162	0.0482945	0.00789972	0.0144884	0.0210692	0.00797589	0.00994933	0.0183561	0	0.00118637	0.00492654
CCDC169	24.2318	23.0087	9.70265	5.29755	5.93273	0.750505	0.567906	2.16101	0.249715	0.0420513	0.185546	0.042911
CCDC169-SOHLH2	0.724693	0.967786	5.32381	0.109414	0	0.540651	0	0	0	0.00428466	0	0.00611529
CCDC17	0.25454	0.161823	0.424427	0.115865	0.107065	0.361558	0.390343	0.120357	0.321468	0.291623	0.208104	1.12572
CCDC171	1.41483	1.73548	1.67622	0.524396	0.478552	0.463818	0.0597344	0.379195	0.262118	0.0252881	0.0383333	0.00360099
CCDC173	1.31155	1.32356	1.80257	2.21055	1.3565	2.41855	4.73296	2.36577	2.11296	2.70528	3.20244	2.89978
CCDC174	10.0039	9.90892	15.3439	5.17988	5.77529	7.96967	3.37223	3.90841	6.30861	1.95977	2.8686	4.41283
CCDC176	2.36369	2.97048	3.1178	0.691958	0.603139	0.687109	1.32356	0.480668	0.516786	3.0608	3.34107	2.93214
CCDC18	6.38678	7.47257	7.24516	4.40339	4.86897	4.87445	1.30308	3.90237	2.94942	0.17717	0.826234	0.955681
CCDC180	0.394785	0.0874105	0.204941	0.03397	0	0.210415	0	0	0	0	0.00617987	0.0303072
CCDC181	0.409902	0.2758	0.600706	0.0682089	0.126038	0	0.00656907	0.00946304	0.0359995	0.00611111	0.0243305	0.00874299
CCDC183	1.28863	1.43599	2.58932	0.485287	0.46359	0.667319	0.126213	0.449227	0.625418	0.0276194	0.0770834	0.187887
CCDC186	1.93799	2.09936	2.1757	1.66018	1.43616	1.82263	2.56033	1.96738	2.29735	2.33669	2.59003	3.70341
CCDC22	22.8926	24.5932	24.2947	8.74022	13.001	10.4396	0.526624	3.08753	1.95332	0.178214	0.477756	0.226291
CCDC24	0.268188	0.206193	0.477598	0.423854	0.214086	0.731479	0.517143	0.539611	1.11223	0.646519	0.773179	1.01084
CCDC25	22.7838	24.4933	22.3644	12.2441	13.421	11.3579	3.70929	8.56369	6.01121	1.12255	2.69305	2.60518
CCDC27	0.370009	0.288047	0.289999	0.161133	0.255988	0.250344	0.119881	0.115112	0.104336	0.0796792	0.0381293	0.0759167
CCDC28A	18.4506	17.6945	21.2182	14.2176	14.1676	18.0167	9.07606	11.2649	12.4916	7.38112	7.73081	10.425
CCDC28B	47.525	44.4783	45.0021	30.6394	31.2	34.3593	5.27504	14.9741	15.9351	0.716686	2.73301	3.23407
CCDC3	0.0411565	0.102777	0.0450765	0.148366	0.0379167	0.133603	0.0727374	0.0104737	0.0265256	0.0270902	0.0162082	0.0482739
CCDC30	0.18932	0.163719	0.286113	0.0809785	0.0623717	0.12391	0.0233606	0.00560648	0.0142026	0.0181244	0.0115665	0.0310149
CCDC34	69.1005	58.9619	61.2812	61.5983	54.2993	60.0934	18.0215	40.814	44.6861	1.68842	7.28006	11.3056
CCDC39	0.372055	0.188385	0.179882	0.238684	0.143554	0.104375	0.0278068	0.0533826	0.0675608	0.0374039	0.0229542	0.0204949
CCDC42B	0.178234	0.323881	0.720082	0.089001	0.109607	0.291012	0.00855878	0.0369965	0.345269	0	0.00634435	0.0114117
CCDC43	24.7361	27.3222	31.812	8.95782	9.20645	10.8191	2.76573	4.59047	4.77414	0.678035	1.39106	1.88095
CCDC47	70.1878	76.7319	66.1919	34.2792	36.6738	30.7481	15.7425	27.893	22.2635	7.01252	12.1157	10.3722
CCDC50	6.9584	7.91838	7.11267	1.85883	2.37764	3.04313	0.179277	0.768885	0.833099	0.0563659	0.0848424	0.150936
CCDC51	32.5354	37.9718	36.1051	8.59771	11.2915	9.29444	1.11112	5.0611	3.56365	0.242561	0.998192	0.727445
CCDC53	14.3117	12.6944	16.7754	7.29624	6.44724	10.9656	2.03585	4.70102	6.97869	0.766528	1.0783	3.04099
CCDC57	3.46501	5.30891	8.93498	0.791003	1.8351	1.90984	0.0322691	0.540188	0.345834	0.0262867	0.107841	0.0964075
CCDC58	46.8364	46.29	52.5046	10.9939	11.8031	10.5901	1.23595	4.56199	2.34585	0.436585	1.16923	0.867346
CCDC59	46.8905	40.0964	57.1007	17.186	15.0507	26.6446	5.51043	9.18616	12.0468	1.73511	2.16062	5.16345
CCDC6	24.6192	30.7514	27.6302	6.37571	8.03862	6.32113	1.29729	3.08763	1.90786	0.372277	0.603024	0.572248
CCDC61	12.1862	12.3241	15.1251	3.06079	4.08771	4.3207	0.64516	1.88877	2.26006	0.129056	0.442535	0.609569
CCDC66	9.70267	9.55847	8.51099	3.82087	4.56828	5.80533	1.09659	3.42667	3.67813	0.486628	0.796368	1.55808
CCDC68	3.79937	3.56186	3.87444	7.78828	5.06853	7.11088	8.39624	10.5576	10.8135	3.41503	5.84653	5.05858
CCDC69	15.7018	18.6999	17.2906	5.31992	7.13292	6.87415	1.69344	3.95733	4.50889	0.565022	1.21073	2.09772
CCDC7	0.630382	0.555015	0.937413	0.242393	0.279152	0.225523	0.0982846	0.278947	0.250691	0	0.00664907	0.00594762
CCDC71	24.5539	26.4307	22.4788	7.98927	9.20382	6.91583	2.2699	4.8798	4.3593	0.636657	1.62671	1.63663
CCDC71L	7.98096	8.06632	6.02661	3.56276	4.26226	4.75257	6.59017	3.33722	6.2134	5.87142	5.70349	9.06949
CCDC73	0.129644	0.136289	0.141683	0.109433	0.0708117	0.052687	0.0206249	0.00424226	0.0536821	0.00274397	0.00656743	0.0117254
CCDC77	15.6975	17.7204	26.2098	7.52765	8.38045	14.6089	2.3963	6.12424	9.12753	0.580416	1.46801	2.38708
CCDC78	0.572	1.00581	2.25479	0.142144	0.114889	0.0956224	0	0.0804176	0.146114	0	0.0118241	0.0212518
CCDC8	13.2414	17.8299	6.11135	1.76541	2.79794	0.988103	0.201655	0.668886	0.505558	0.10394	0.152461	0.176845
CCDC81	0.203324	0.238893	0.587287	0.0519391	0.147008	0.217437	0.014637	0.0755204	0.0877266	0.0136233	0.0292056	0.0389009
CCDC82	10.6518	11.163	11.4631	7.31162	6.62679	7.03644	2.3137	6.0283	5.17464	0.58097	1.39026	1.39161
CCDC84	1.81688	3.83802	2.79485	2.12863	2.85365	2.61764	0.806688	3.57977	2.107	0.236693	0.982677	1.26195
CCDC85B	44.1651	55.0754	57.565	9.53548	17.3229	10.7357	0.870376	4.23393	3.10049	0.35378	0.725138	0.596026
CCDC85C	0.229576	0.316952	0.292336	0.0981724	0.0860348	0.0696764	0.00826003	0.0118914	0.0638953	0.00384726	0.0061393	0.0191594
CCDC86	64.0587	75.8913	65.7184	8.90683	16.2007	8.14544	0.844089	4.26441	1.72522	0.334916	0.861166	0.470683
CCDC87	0.153932	0.139777	0.126391	0.0925935	0.0133122	0.0578716	0.0581715	0	0.0303232	0.0232092	0.0215995	0.0220715
CCDC88A	15.0715	18.2402	18.813	5.68387	5.89046	5.56227	1.81616	4.03214	3.27467	0.439316	1.08644	1.13997
CCDC88B	0.277114	0.110692	0.266291	1.54651	0.87809	4.49966	0.758588	0.713161	5.00642	0.283079	0.36279	2.68416
CCDC88C	4.77011	8.34925	11.4158	1.09987	3.5099	3.5048	0.181617	1.44459	1.28787	0.0516233	0.371869	0.275273
CCDC9	19.8302	18.9067	26.5547	12.7179	14.9107	21.4251	4.82336	10.3349	15.9809	2.06529	4.38048	5.73779
CCDC90B	11.1826	10.1111	10.2237	4.95658	4.93154	4.54999	2.96275	3.07508	2.65983	2.09587	2.74335	2.02156
CCDC91	12.3204	11.8663	10.5616	9.45147	8.26164	8.86751	4.68839	7.85505	6.94441	2.90879	3.40951	4.52696
CCDC92	3.1381	2.21628	2.69306	0.534549	0.350052	0.639618	0.0861178	0.1603	0.257311	0.0492995	0.098288	0.0793528
CCDC93	3.62154	5.49435	5.54182	1.33484	1.89467	1.73251	0.235117	1.01781	0.919664	0.0578905	0.193506	0.195816
CCDC94	35.7578	32.4925	37.1947	15.2182	17.7647	19.0059	6.94849	10.1484	12.133	4.18931	5.79603	11.1887
CCDC96	0.307188	0.279001	0.52763	0.128572	0.203286	0.230039	0.0519277	0.157898	0.221468	0.00536874	0.0171274	0.107428
CCDC97	15.9456	17.2143	15.1266	6.93835	7.88162	5.50581	2.94606	4.69495	2.92639	1.12752	2.04597	1.70329
CCHCR1	22.8773	22.7942	35.9836	13.6026	13.9467	23.0854	2.98138	8.09431	13.1782	0.415548	1.61766	2.59141
CCL14	1.07742	0.151214	0	6.05473	0.573324	0.931914	1.18646	1.80154	0.884533	2.11977	0.949008	1.31899
CCL16	0.198338	0.216248	0.961581	0.229206	0.123495	0.60006	0.257152	0.148211	0.581568	0.231109	0.247803	0.53717
CCL22	0.124932	0.261793	0.441881	0.0801594	0.132975	0.222972	0.070559	0.0179307	0.159021	0.0347755	0.061645	0.121259
CCL28	1.19853	1.21337	1.79748	0.62215	0.667481	0.901092	0.242598	0.389066	0.749692	0.0960648	0.203537	0.38843
CCL5	0.757139	0.642264	1.00455	0.307963	0.296824	0.48146	0.261868	0.298806	0.501544	0.121646	0.177767	0.422811
CCM2	12.7222	10.4123	11.3116	10.8675	8.58996	8.26148	5.0038	9.1386	9.19114	0.808267	2.55388	2.41431
CCNA2	178.38	166.572	135.632	196.874	193.766	148.331	63.9136	179.266	115.816	7.05266	36.5271	26.6475
CCNB1	152.732	148.509	128.041	105.652	123.842	85.3407	33.6856	99.8345	53.6212	3.31039	21.4959	16.1745
CCNB1IP1	20.7195	23.4335	31.198	3.34584	4.71486	6.6744	0.465342	1.60501	2.09481	0.168245	0.300812	0.569506
CCNB2	203.934	195.364	206.673	174.761	182.64	189.499	59.4	151.781	126.349	6.87648	32.7546	34.9126
CCNB3	0.0424684	0.148713	0.0397629	0.0428104	0.0839485	0.0901808	0.0112363	0.0565739	0.0238553	0	0.0272526	0.0150186
CCNC	31.2542	33.9036	25.7411	17.1431	15.5065	10.4673	5.37334	10.4602	5.61975	2.24118	3.47442	2.37538
CCND1	0.0895374	0.296124	0.0349378	0.147698	0.0752211	0.0219427	0.0911325	0.0755448	0.0150912	0.105451	0.0328316	0.043952
CCND2	20.5385	29.4786	27.2726	0.926751	1.31757	1.337	0.0536216	0.234151	0.113828	0.0566152	0.0305586	0.0165794
CCND3	109.283	74.4573	57.4943	328.139	324.553	332.307	52.7224	210.549	217.498	5.1585	31.7065	32.9952
CCNDBP1	47.6732	47.1436	43.4015	76.0142	73.5718	80.1143	81.15	81.0546	75.1275	87.2664	91.6138	87.6076
CCNE1	89.0561	89.9055	81.9567	73.6611	108.782	89.5482	8.51008	40.2117	34.9078	1.0616	6.19894	4.90744
CCNE2	17.2538	17.1887	14.2101	30.0157	23.7596	32.0297	7.13511	18.9944	22.0271	0.777233	4.79734	3.42226
CCNF	43.3317	38.8925	24.2447	73.1464	71.2869	38.3088	26.7922	77.0934	45.331	2.14351	15.3563	11.008
CCNG1	102.992	116.868	106.699	35.8997	35.7165	38.2009	10.2608	23.0176	18.2539	4.88474	8.72721	7.45775
CCNG2	0.253019	0.400833	0.422411	0.101834	0.0549185	0.0892891	0.0621188	0.0740103	0.0896787	0.0279346	0.0238803	0.150485
CCNH	46.2456	48.9803	58.7329	20.4499	19.6545	25.2863	6.18229	14.0217	13.352	2.23795	4.10245	5.64558
CCNI	147.856	165.438	146.165	94.5422	98.4233	89.6396	75.7422	90.5993	82.8892	71.4218	83.4001	71.855
CCNI2	0.250828	0.457789	0.32262	0.0209935	0.0443835	0.0374074	0.00941838	0.0203448	0	0	0.00685765	0
[truncated: 11,008 more rows]
