# Supplementary material for: Comprehensive Characterization and Global Transcriptome Analysis of Human Fetal Liver Terminal Erythropoiesis
Source: Genomics Proteomics Bioinformatics. 2023 Aug 30;21(6):1117–32. doi: 10.1016/j.gpb.2023.07.001 (PMC11082260; doi:10.1016/j.gpb.2023.07.001)
Supplement: Supplementary Table S2 — DEGs in FL in vivo terminal erythropoiesis [file mmc7.xlsx]

## Sheet: FLP_ProEvsBasoE
Table S2 DEGs in FL in vivo terminal erythropoiesis
	FLP_ProEvsBasoE, DEGs between FLP_ProE and FLP_BasoE
Note: Differentially expressed genes between adjacent stages in FL primary terminal erythropoiesis. Log2(fold change), The ratio of gene expression in one stage relative to its earlier stage. Padj, Adjusted P value.
Gene name	Log2(fold change)	Padj
TMEM233	7.5246	2.21274e-08
TNS1	4.08891	1.85762e-18
CHAC1	3.37134	3.71717e-08
ADM	3.29287	3.83261e-05
SLC30A10	3.15165	3.75639e-05
LRRN2	3.04532	6.14686e-05
RHCE	2.92282	1.14154e-08
STRA6	2.917	0.000389799
FAIM2	2.79965	0.000169899
PAQR9	2.79352	2.72514e-05
INHA	2.75162	4.20376e-05
ISG20	2.71771	4.33069e-05
ULBP1	2.70095	0.000201929
LRRC75A	2.62468	8.68225e-07
SLC4A1	2.59367	3.86795e-05
CA3	2.58961	0.00161872
SOD3	2.55377	0.00134524
BEST3	2.51427	0.000109818
RHD	2.50405	7.29177e-05
ADM2	2.47665	0.000108075
BMF	2.46209	1.30706e-10
TSC22D3	2.43927	0.000277205
DDIT4	2.42709	1.65852e-06
KIF26A	2.4202	0.00119467
ATF3	2.41807	1.31834e-05
BTG2	2.38473	2.67125e-08
SMOX	2.34366	0.00120475
FRY	2.31864	0.00258579
TTLL7	2.31392	2.15889e-06
HLA-A	2.19053	2.64185e-12
HBM	2.15739	0.000631864
TRIB3	2.14526	0.00176634
E2F2	2.1279	0.000149256
CCR7	2.11486	1.43713e-11
RAB6B	2.10388	0.00281574
HDAC5	2.02822	1.74719e-06
H1F0	2.02598	0.00178103
GDF15	2.0116	0.00191544
RSAD2	1.95983	0.00155917
SLC6A9	1.95214	0.000163033
TSPO2	1.90876	0.00184536
KLHDC8A	1.88263	0.0025346
CCDC88B	1.88082	0.00642118
DDIT3	1.83742	0.000381872
SOX6	1.83072	0.00178103
SLC7A11	1.82377	7.20269e-06
TMOD2	1.81052	0.00225011
CDKN2D	1.80259	0.00634675
KIAA1614	1.78317	0.00724449
SESN2	1.7525	2.63725e-06
CBX7	1.68219	9.41286e-08
GP1BB	1.68122	0.00604859
MXD3	1.66669	0.00299746
NATD1	1.60407	0.00111102
SHISA7	1.57762	0.0107535
OPTN	1.57655	0.000101166
ACSM1	1.57473	0.00220636
CR1L	1.56034	0.00979319
FCGR2A	1.5547	0.00240996
ART4	1.54296	0.00140148
YPEL3	1.52965	0.00108493
RIIAD1	1.51041	0.0133405
PHGDH	1.49646	0.0131427
MBNL2	1.4938	4.18635e-06
DMTN	1.47733	0.00155249
KLF10	1.47722	0.00158723
RASD1	1.47273	0.00625766
FHDC1	1.47142	0.00635484
SMIM5	1.46934	0.0110845
CTH	1.45844	7.20269e-06
ALAS2	1.43915	0.00940312
UBALD2	1.43782	0.000361827
TGFB1I1	1.43297	0.00674822
YPEL4	1.42537	0.0157587
CR1	1.42452	0.00994583
TRIM10	1.42386	0.01608
FAXDC2	1.42285	0.00170368
WIPI1	1.41789	0.00208638
GADD45A	1.41517	0.000321573
BTNL10	1.4111	0.0023111
GRHL1	1.40665	2.85632e-07
KAT2B	1.40243	0.000413145
ATG4A	1.39998	0.000640935
ACSL6	1.39884	0.0169708
CA1	1.3868	0.0117683
KLF9	1.38582	4.47114e-06
TP53INP1	1.37677	0.000201929
ASNS	1.37594	0.010914
FAM132B	1.37256	0.00772915
GTPBP2	1.36936	0.00138306
AQP3	1.34939	0.00313507
FUT1	1.34022	0.00329598
HBA2	1.32368	0.0169192
SRGAP2C	1.31604	0.000102273
HIP1	1.30888	0.00281574
WWC3	1.30407	0.00445447
FAM117A	1.30065	0.00564658
GPR176	1.29847	0.00107737
GRAP2	1.29148	0.00722762
C14orf37	1.28238	0.00742721
SORBS1	1.28098	0.00120475
MFAP3L	1.27945	7.29177e-05
RHEBL1	1.27719	0.000500282
ALPL	1.27651	0.0144343
CCDC71L	1.27576	0.000169899
FCGR2B	1.27474	0.00727841
SEL1L3	1.27471	0.0177054
TP53INP2	1.26619	0.00341398
SIGLEC10	1.25746	0.0139889
NUDT4	1.25602	0.000146632
CASZ1	1.24923	0.0126986
ACTA2	1.21383	0.0196068
TXNIP	1.20284	0.015227
PHOSPHO1	1.20039	0.0167571
CMKLR1	1.1907	0.0270338
PTK2B	1.1761	0.0136234
DNAJB2	1.17592	0.00818514
CABLES2	1.17362	0.00466825
OBSL1	1.16129	0.00979837
RGS6	1.16116	0.0250588
TNFRSF14	1.15996	0.00569682
NFKBIZ	1.15527	0.00258579
ARRDC4	1.14966	0.00792351
ABAT	1.14759	0.00724449
RNF213	1.14656	0.0139889
TMEM120B	1.14551	0.0109668
ABTB1	1.14413	0.00314095
SRGAP2B	1.13167	0.000381872
HBA1	1.13037	0.0260416
HMBS	1.12396	0.0168351
ARHGEF19	1.12095	0.0246701
ASS1	1.10548	0.0323746
HIST1H1C	1.10364	0.0250588
RHOB	1.09504	0.0308944
CEBPG	1.09266	0.00145364
BTG1	1.09231	0.000844884
HEMGN	1.08956	0.0283415
TES	1.08271	0.0296218
STAG3	1.07624	0.019337
BEX2	1.07506	0.0340659
ID1	1.07143	0.0119805
SOCS3	1.06493	0.00291167
HLA-C	1.06422	0.0281431
RASGEF1B	1.06162	0.0338905
PAGE2B	1.0607	0.00658635
GNG3	1.05628	0.0362621
ATF5	1.05555	0.0323816
VAMP2	1.0445	9.70538e-05
GADD45G	1.03385	0.0343174
PRDX5	1.02847	0.00120134
RAB3IP	1.02034	0.0262057
FAM210B	1.01725	0.0131068
CPEB4	1.011	0.0121211
DHRS13	1.01087	0.00801038
FOXO3	1.00884	0.0254159
RPL39L	-1.00002	0.0408372
DDX31	-1.00162	0.00301245
LDLRAD3	-1.00396	0.0191806
TRIM32	-1.00591	0.0217022
MAPK12	-1.01017	0.025153
KAT2A	-1.01643	0.00178103
ZNF579	-1.01846	0.0214423
SLC12A9	-1.01881	0.0159198
PLTP	-1.0239	0.00772915
GALM	-1.02855	0.0246423
LGALS12	-1.03031	0.0371204
PFKP	-1.03388	0.0297365
GAMT	-1.04164	0.0135403
MAP7D3	-1.04908	0.00732603
USP44	-1.05012	0.0366018
TMEM177	-1.05064	0.00520115
TMEM102	-1.05852	0.0297365
FJX1	-1.0596	0.0302998
FABP5	-1.06131	0.0343174
KCNK5	-1.06836	0.005831
FAM136A	-1.07274	0.00441822
LAMC1	-1.08059	0.0321878
LRRFIP1	-1.08284	0.000500282
ZNF512B	-1.08431	0.01608
SMYD2	-1.08446	0.0214423
MUC1	-1.08492	0.000354807
LYN	-1.08764	0.0165066
MCCC2	-1.08819	0.000500282
PRKCH	-1.09209	0.0214423
QTRTD1	-1.09715	0.00568671
LRFN4	-1.09967	0.0136269
CNDP2	-1.09973	0.01608
LIMK1	-1.10108	0.0076921
CD320	-1.12809	0.00542472
TMEM52	-1.13197	0.0250588
RCN3	-1.13392	0.0219233
CASP6	-1.13781	1.87606e-05
SLC29A3	-1.14771	0.00770409
NADK2	-1.15157	0.00325087
XKR8	-1.15545	0.00320417
RNF130	-1.17461	0.0220721
SLC25A30	-1.17633	0.00818514
RAC3	-1.18111	0.0115979
MARC1	-1.18312	0.0167309
RNF144B	-1.18532	0.0180427
KHDRBS3	-1.19683	0.0139889
RIN3	-1.19753	0.00772915
IQGAP1	-1.21039	0.00211545
MIPEP	-1.22999	5.41968e-06
MYADM	-1.24236	0.00741642
SLCO4A1	-1.25474	0.0120296
FBN1	-1.25531	0.0117683
PRMT1	-1.25903	0.00111102
LRRC6	-1.25999	0.0161963
VPS37B	-1.26038	0.00325561
MYRF	-1.2707	0.0120415
SLC26A2	-1.27237	0.0122891
SLC29A2	-1.27307	0.0134827
SLC25A15	-1.27631	0.00325561
SLC17A9	-1.30061	0.00625766
FAM83F	-1.3037	1.19364e-05
ESRRG	-1.31074	0.0213154
SLC5A6	-1.31835	4.81604e-05
SORT1	-1.32592	0.0039348
RPP40	-1.34613	0.00265578
CRACR2A	-1.35235	0.00148984
PPM1H	-1.35671	0.015006
SALL2	-1.36063	0.00313507
BDH2	-1.36366	0.0033507
MGAT4A	-1.36879	0.00763399
GPI	-1.40239	0.000381872
NLN	-1.40313	0.0117683
GNA15	-1.40854	0.0122891
IMPDH1	-1.40964	0.00716042
LDHA	-1.41199	0.00284739
E2F5	-1.41254	0.00475833
RARG	-1.43712	0.00679993
ENPP3	-1.43974	0.00763399
NDST1	-1.46071	0.000771147
HPDL	-1.46715	0.00178103
SLC9A3R2	-1.46947	0.00441822
C12orf75	-1.49064	0.00579153
CHST14	-1.4941	0.000692927
MIF	-1.49518	0.00465371
LCP2	-1.51901	0.00868917
MAP6D1	-1.54767	0.000908999
FAM129B	-1.58149	0.00408269
TNFRSF21	-1.60361	4.33069e-05
PAPSS2	-1.61715	0.0109668
DCAF4	-1.61743	0.000285203
TERT	-1.66206	0.00492987
PDE3A	-1.71342	0.00281669
OAF	-1.74419	0.00320417
PDE4DIP	-1.77344	0.00122405
NEFH	-1.77745	3.58008e-08
PSEN2	-1.79919	0.00465371
KAZALD1	-1.81451	1.06903e-06
C1QTNF9B-AS1	-1.91701	0.00464908
HOMER1	-1.94564	0.000437193
CRIM1	-1.96761	0.00184536
IRF6	-2.09293	0.000276738
HK2	-2.14353	9.48855e-07
TOM1L1	-2.30174	5.44221e-06
TRIM6	-2.40253	0.000656346

## Sheet: FLP_BasoEvsPolyE
Table S2 DEGs in FL in vivo terminal erythropoiesis
	FLP_BasoEvsPolyE, DEGs between FLP_BasoE and FLP_PolyE
Note: Differentially expressed genes between adjacent stages in FL primary terminal erythropoiesis. Log2(fold change), The ratio of gene expression in one stage relative to its earlier stage. Padj, Adjusted P value.
Gene name	Log2(fold change)	Padj
IFIT1B	10.3358	1.70926e-26
C10orf10	9.81199	1.34358e-26
ELF3	9.1034	1.00198e-25
RUNDC3A	8.75046	9.33287e-36
ARG1	8.67721	4.72361e-51
DUSP5	8.56978	3.48267e-36
HMOX1	8.44626	3.24949e-31
THEM5	7.97726	2.58791e-07
TCP11L2	7.91389	4.19533e-27
ASAP3	7.56985	8.45329e-34
OSR2	7.39106	3.39061e-08
SP6	7.01538	5.49881e-13
B3GNT8	6.98511	5.68844e-21
RSAD2	6.82103	1.28707e-28
GULP1	6.81165	7.14596e-26
TUFT1	6.62702	4.72361e-51
ZFP36	6.57951	1.67098e-26
PIK3IP1	6.5692	2.71654e-34
HBB	6.53251	1.79027e-14
PLCL2	6.46205	1.34783e-16
PTPRF	6.42736	2.73276e-38
MERTK	6.33457	1.76056e-17
OSGIN1	6.22505	8.40628e-31
KRT1	6.21124	1.86215e-12
TNFSF18	6.20989	2.40146e-05
CYP4F3	6.17757	5.39946e-14
PAPPA	6.17075	1.10239e-15
CDKN2B	6.13753	7.63221e-20
PDK4	6.10316	7.50603e-16
GZMM	6.0956	1.38351e-08
MICALCL	6.08738	9.91696e-26
TMEM158	6.06141	3.75684e-16
CREB3L1	6.05011	4.52066e-11
IL1R1	6.04969	1.83847e-24
MAP3K15	5.98447	3.04957e-31
FOXO1	5.932	2.40632e-33
SRC	5.77379	8.60223e-22
IRAK2	5.75508	6.69729e-11
PRDM1	5.72728	6.5355e-16
CYP4F12	5.70927	2.69654e-09
GNGT2	5.64128	2.97924e-08
TMEM86A	5.64068	3.62703e-30
SLCO2B1	5.62611	6.88506e-11
TRIM2	5.62472	4.83483e-19
ACP5	5.61847	2.05558e-11
CRYM	5.55546	2.59807e-11
PPBP	5.54375	2.68132e-10
TBCEL	5.53955	2.69396e-22
SESN3	5.51567	2.80423e-21
GATSL2	5.45378	1.3503e-25
UBE2H	5.43334	9.6921e-24
SLC14A1	5.42861	2.96334e-24
PLEK2	5.42673	3.12075e-27
TNFRSF25	5.41006	1.40086e-19
COL9A2	5.40873	5.23565e-11
HEPACAM2	5.40508	2.99016e-12
TMEM217	5.38067	8.46441e-19
NR2F1	5.27756	3.4665e-10
RHBDF1	5.22707	3.44929e-22
CCNG2	5.19598	4.69236e-23
ABI3	5.17521	5.12743e-14
GPX3	5.17019	2.46076e-22
SERPINE2	5.15956	9.60591e-08
STX1A	5.15833	3.80706e-12
DYSF	5.12635	7.1001e-13
XPO7	5.09067	1.21094e-20
GABARAPL1	5.08969	2.64091e-20
CLIC2	5.089	1.46213e-29
RASGRP3	5.04696	1.55639e-24
S100A10	5.04682	1.04692e-15
DAPK1	5.01704	2.04449e-15
ITGB5	5.01345	5.58296e-26
HIST3H2BB	4.98885	6.7113e-14
FBXO30	4.91993	7.74185e-24
YPEL3	4.91729	3.77761e-30
PNRC1	4.91555	4.63257e-27
PTK2B	4.90637	2.31273e-23
CCDC176	4.90137	2.87941e-15
TUBA4A	4.88699	6.7113e-14
STYK1	4.87354	2.38895e-10
FANK1	4.86577	3.19084e-15
MICAL2	4.86278	2.25236e-21
VWA7	4.79522	7.08235e-12
IL6ST	4.76977	7.45937e-43
ARL4A	4.74509	7.31625e-22
BCL6	4.72386	1.21794e-11
RIOK3	4.68626	1.7144e-27
FAM46C	4.67849	2.22424e-20
HIST1H3H	4.67564	1.26915e-27
PTPRH	4.66836	1.66577e-08
EPAS1	4.65391	7.45452e-08
ARG2	4.65303	8.11738e-29
PDZK1IP1	4.64535	4.90897e-14
BCL2L1	4.64509	1.31368e-22
HPD	4.61678	4.88981e-14
LPIN2	4.61459	6.3778e-18
ESPN	4.59292	6.74361e-09
GPR183	4.58175	3.36925e-08
IFI27	4.57535	1.76917e-14
CREBRF	4.55534	1.01679e-26
MAP1A	4.52663	3.59196e-11
HIST3H2A	4.4987	9.89879e-50
BNIP3L	4.479	9.45045e-20
SNTA1	4.45725	2.63844e-12
BPGM	4.44063	6.59765e-12
ATG14	4.43343	7.70859e-20
VAMP5	4.42277	6.87876e-27
HIST2H2BE	4.41868	4.7784e-24
S100P	4.41153	2.6217e-09
PHOSPHO1	4.40748	8.91199e-16
WDR26	4.40392	1.17249e-18
EPHB6	4.37401	2.90208e-21
PLXNA2	4.36225	8.82784e-16
CLN8	4.36191	9.18105e-27
CDC42EP1	4.34978	5.93562e-18
R3HDM4	4.33751	2.0013e-19
SERTAD2	4.32046	3.20676e-18
MAFF	4.30504	2.92363e-18
TNXB	4.30385	3.55634e-10
TRIM58	4.29434	7.43287e-14
C5AR1	4.28477	4.8965e-08
MVP	4.26452	3.07601e-28
C1orf116	4.2559	3.36525e-15
ZNF746	4.25086	1.00552e-47
LRRC2	4.24671	2.47852e-26
ALS2CR12	4.21753	3.39759e-10
TSSK3	4.21003	3.39777e-09
FAM229A	4.20452	9.58535e-08
GDF15	4.18832	7.4318e-11
GPCPD1	4.17244	2.18826e-25
AKR1C1	4.16925	1.82198e-18
RASL11A	4.16671	5.13501e-11
SIAH2	4.15996	5.53943e-16
ARRDC2	4.15344	3.28125e-14
ABTB1	4.14555	6.21238e-35
ABHD4	4.14411	4.21171e-22
NCOA4	4.14384	1.00522e-14
PLVAP	4.12686	8.0424e-07
SLC43A2	4.09795	2.22676e-18
HIST1H1C	4.07412	3.07883e-13
RRAD	4.06821	9.29345e-07
HIST1H2BD	4.045	1.83847e-24
PINK1	4.04075	8.07241e-22
ZFAND5	4.03938	9.28429e-39
CPEB4	4.03424	4.43285e-26
SEC14L1	4.03254	4.891e-22
SEPP1	4.03033	8.76154e-09
HIST1H2AC	4.0269	1.46213e-29
IFI30	4.024	9.5608e-16
SLC2A4	4.01504	2.50552e-14
HIST1H2AI	4.00943	2.75988e-21
DCAF12	4.0034	1.77273e-12
SH2D6	3.99976	1.72695e-07
RTN2	3.99406	4.44109e-20
WWC3	3.99303	1.60134e-20
SERPINI1	3.98559	1.16336e-08
IRS2	3.98231	4.28499e-23
PANX2	3.967	1.02858e-08
PELI2	3.96286	4.7255e-19
TTYH2	3.94945	1.31746e-33
NSUN3	3.93734	4.25346e-16
RGS16	3.93589	5.98445e-14
SERTAD1	3.9342	1.23829e-12
FOXO3	3.9277	3.44732e-16
DCAF8	3.9218	2.22692e-15
RASGEF1B	3.91523	1.07956e-09
RORA	3.91467	1.00499e-11
CDKL1	3.90983	5.6577e-16
PNPLA2	3.90895	3.48833e-22
CYP3A5	3.90652	4.09743e-08
FRMD4A	3.8929	1.03899e-09
CLDN15	3.88495	2.75145e-09
PNMA1	3.8786	1.21414e-14
UBR2	3.87673	1.20482e-24
UCP3	3.87584	5.30833e-17
HIST1H3E	3.87568	1.67993e-09
IL10RA	3.86368	4.45393e-11
ANXA5	3.85167	3.99914e-15
RAPGEF2	3.83904	6.15675e-18
TREML2	3.83563	1.32775e-08
SERPINF2	3.81003	3.25352e-06
MAST3	3.80122	3.90777e-12
DLG5	3.7889	8.67248e-13
PRRT3	3.78614	5.43317e-09
JMJD1C	3.77538	2.20591e-22
PTPRN	3.77153	1.28564e-08
ABLIM1	3.76186	2.24757e-05
DYNLT3	3.75707	1.05878e-11
CALCOCO1	3.74869	1.33121e-13
YPEL4	3.7431	5.84883e-07
CD44	3.74238	3.85007e-08
ISCU	3.73966	5.32798e-36
YPEL2	3.71645	2.02184e-11
UBAP1	3.70993	4.99783e-15
PIP4K2A	3.70219	2.54095e-18
PER1	3.69954	1.44799e-09
CREG1	3.69884	6.87876e-27
GPR146	3.6927	1.79272e-12
DEDD2	3.69141	6.90176e-14
LRRC8A	3.64728	2.80307e-18
C3orf58	3.6472	2.8615e-18
HECA	3.6431	1.37196e-25
CASS4	3.64196	5.28479e-10
FNBP1L	3.63977	6.48499e-16
SH3BGRL3	3.63693	3.62875e-11
STK17B	3.63036	5.01483e-15
KCTD21	3.62924	5.09732e-16
NINJ2	3.60705	7.50682e-13
TMEM140	3.60515	7.70045e-24
RNF11	3.59719	2.18583e-34
TCEANC	3.59701	9.84204e-26
ANKRD9	3.586	5.75804e-12
TRPV2	3.57353	5.43985e-07
NATD1	3.57342	3.8386e-15
RNF10	3.56016	5.40701e-19
FURIN	3.55184	2.94169e-26
OR2W3	3.54885	2.79623e-07
RGS6	3.54269	5.92852e-09
ST3GAL5	3.53459	2.2283e-06
AAK1	3.52523	3.57185e-12
HECTD4	3.51892	1.64574e-11
FAM214B	3.50908	7.35256e-09
LRP10	3.5085	3.40041e-15
ITLN1	3.50694	8.56632e-07
PPP1R3B	3.50232	2.49797e-17
PGM2L1	3.49273	1.15511e-11
DYRK1B	3.48829	4.95332e-15
BEST1	3.47564	1.05393e-10
MAFK	3.47523	1.64895e-15
ALOX12	3.47287	1.93205e-12
CARD6	3.4701	4.95994e-12
SLC22A23	3.45378	2.36207e-11
MAP3K8	3.452	2.1103e-09
TSC22D3	3.44342	1.40869e-08
HBP1	3.43169	3.88042e-32
OLFML2B	3.42901	7.06295e-06
PTPRJ	3.42347	1.7483e-14
ANKRD53	3.42224	2.14623e-08
FOXO4	3.41964	2.30575e-25
TRAK2	3.41677	8.20839e-33
KLHDC8A	3.41333	1.40842e-08
TRIB3	3.39755	3.41264e-07
KIAA0513	3.39626	3.07883e-13
GAB2	3.39138	1.38744e-05
TNS1	3.38923	5.11177e-14
RARRES3	3.38614	1.7051e-06
MARCH8	3.38455	4.4068e-12
MKRN1	3.37897	5.73432e-10
CD55	3.37754	4.3712e-09
CNPPD1	3.37643	3.83978e-12
KIAA0232	3.36797	6.24617e-15
PIM2	3.36694	1.82538e-12
ACSL6	3.36349	2.19431e-05
BBS12	3.35657	1.44498e-22
UBALD1	3.33904	2.01165e-14
UBXN6	3.33727	7.78778e-13
TSPAN5	3.32264	1.45494e-12
RBM38	3.31514	1.07963e-08
STX18	3.30971	4.44543e-13
BCAR1	3.30119	3.31266e-18
STK17A	3.2993	4.81687e-13
CCDC24	3.29518	1.7906e-06
GMPPA	3.29026	2.80423e-21
TFE3	3.28938	8.95837e-17
DNAJB13	3.27992	2.49479e-13
ZNF23	3.27791	4.22015e-13
RASD1	3.27127	1.16313e-10
TMC5	3.25997	6.73239e-14
RNF19A	3.25913	1.54527e-10
TNNI3	3.25636	0.000821579
KLF5	3.24295	4.6238e-07
PVRIG	3.24218	1.47551e-05
SORBS1	3.23873	3.78477e-20
EMC3	3.23381	8.68079e-19
SRGAP2	3.22241	5.62287e-16
HIST1H2BC	3.22091	9.72031e-15
GMPR	3.2187	5.74023e-14
IFIT2	3.21564	1.16162e-15
TXK	3.21487	4.68537e-05
MARCH3	3.21332	2.51742e-13
RIT1	3.21077	3.19298e-16
HDAC5	3.21012	9.29454e-17
LNX2	3.2077	1.00784e-13
SAT1	3.20107	1.07339e-08
MOSPD1	3.1962	3.21785e-09
UBE2B	3.19612	3.4556e-27
RNF144A	3.19543	2.78093e-12
SRGAP2C	3.19313	2.09982e-27
JUN	3.19264	9.25411e-06
CTSB	3.19041	3.81433e-24
KDM6B	3.18587	1.70185e-11
MTMR3	3.18042	1.09702e-13
HIST2H2AA3	3.1792	2.72071e-08
HIST2H2AA4	3.1792	2.72071e-08
RAP1GAP	3.17519	1.84935e-05
LOC102723859	3.17511	1.61034e-05
HBA2	3.17505	7.9941e-07
ZNF217	3.16942	2.12342e-19
ETV5	3.16407	7.56618e-10
KLHL21	3.16207	1.98567e-12
ARID3A	3.15924	7.44734e-10
SLC40A1	3.15209	1.03898e-12
ST3GAL1	3.14286	1.62769e-09
TAB3	3.13596	6.62416e-11
YOD1	3.12937	2.09335e-14
RB1CC1	3.12779	7.79921e-21
CCRL2	3.12338	5.79428e-17
HBG1	3.11733	4.93384e-12
CMPK2	3.11507	7.25959e-12
SLC30A1	3.11157	7.005e-23
IDS	3.11149	3.59336e-06
NDEL1	3.11035	5.99285e-11
MOB1B	3.10918	9.95565e-22
DYRK3	3.10822	1.18625e-08
EP300	3.09419	1.3281e-12
SLC2A1	3.09227	1.82135e-11
SEC62	3.08988	3.32073e-10
BTG1	3.07713	2.41083e-27
MAN1A1	3.07499	1.75165e-14
FAM109A	3.06896	1.12583e-13
ULK1	3.0644	6.11658e-09
HBA1	3.06087	2.66913e-07
TBC1D22B	3.05836	1.53347e-13
KIF13B	3.05786	9.37781e-16
STRADB	3.05703	4.18643e-25
NTAN1	3.05675	9.35171e-13
SQSTM1	3.05426	1.58107e-12
NUDT4	3.05129	1.3503e-25
FKBP8	3.04683	4.27416e-12
TTC39A	3.04543	3.88706e-06
GDE1	3.0431	2.46519e-13
HYI	3.03998	1.94478e-06
STOM	3.03481	1.04872e-16
EHD1	3.0201	3.70191e-21
CLK1	3.01396	1.08934e-10
GABARAPL2	3.01149	7.1976e-18
CDC34	3.00545	5.45595e-09
YPEL5	3.00242	1.54213e-18
HPCAL1	3.00108	3.2049e-08
TNIP1	2.99547	3.04634e-14
BEX2	2.99262	3.1304e-06
TMEM241	2.98856	2.45587e-13
RHOC	2.97932	9.9058e-06
EPB41	2.97642	4.74157e-12
GALNT5	2.97438	2.17235e-09
TBC1D17	2.97436	6.94127e-16
PIP5KL1	2.97344	2.64082e-05
GAPVD1	2.96393	1.4283e-26
ABCC4	2.96129	1.22712e-09
SMOX	2.95961	1.59868e-05
FITM1	2.95899	9.08086e-08
ISCA1	2.95673	1.98704e-23
PNP	2.95619	3.17397e-10
MXI1	2.95174	2.21802e-10
CTSL	2.95045	6.15127e-09
WDR45	2.94999	1.87729e-19
IL3RA	2.94188	0.000401689
ADIPOR1	2.93981	2.75583e-12
C5	2.93952	0.00194833
PIK3R1	2.93826	1.41002e-07
NEDD4L	2.93667	1.70757e-15
PCSK6	2.92825	6.98663e-08
MAP4K5	2.92453	8.82784e-16
PF4	2.91973	0.000323892
RABAC1	2.91895	3.83535e-13
MSRB1	2.91726	5.65201e-10
SNCA	2.91689	2.24757e-05
FZR1	2.91302	4.27116e-10
OSER1	2.91263	6.01905e-11
ABCB6	2.91134	9.51325e-10
LANCL3	2.91068	4.74467e-17
MOB3C	2.91012	8.4818e-08
GADD45A	2.90854	1.72682e-16
SLFN14	2.90597	1.04176e-05
TERF2IP	2.90347	2.98328e-11
HIST1H2AK	2.89516	7.35602e-06
TNK2	2.89323	2.01607e-06
SRGAP2B	2.89099	1.427e-25
BMF	2.8869	4.73078e-17
MFSD6	2.88146	1.40663e-08
AMBRA1	2.87767	4.45041e-14
B4GALT3	2.87516	7.91924e-10
SCARF1	2.87424	0.000131652
ARRDC3	2.87289	1.20933e-10
SERTAD3	2.8708	7.77826e-07
THBD	2.87029	1.47869e-08
MYO18B	2.86679	0.000234827
TRIM23	2.86069	4.83114e-16
TAX1BP3	2.8569	7.29636e-15
RFFL	2.84938	5.64015e-18
ACVR1	2.84491	6.28489e-07
TPST2	2.84174	5.42569e-25
TSPO2	2.84089	9.79492e-07
SGMS1	2.83845	6.37261e-15
VCPIP1	2.83666	1.27002e-11
MTURN	2.82796	1.55794e-33
SRSF8	2.82655	6.86965e-09
TESPA1	2.82586	0.000125741
SELENBP1	2.82084	1.71909e-05
RNF14	2.81924	1.38556e-11
ZNF653	2.81763	2.85161e-09
SLC35E1	2.8145	7.56618e-10
KLHL24	2.79674	9.05653e-26
ISG20	2.79663	2.94647e-06
OBSCN	2.79628	7.08401e-06
NECAB3	2.79374	6.53059e-19
CCDC71L	2.79263	1.64371e-20
SMIM5	2.79136	7.23133e-06
PCMTD1	2.78881	2.4121e-11
NAPG	2.78854	1.59369e-08
TMEM91	2.78127	1.23853e-13
ENDOD1	2.7803	1.67553e-13
HIST1H3B	2.77919	2.72444e-06
ZER1	2.7787	3.63559e-13
C7orf61	2.77838	4.1089e-06
TRANK1	2.7775	6.50449e-08
SELPLG	2.77408	2.21944e-07
ST3GAL4	2.77318	5.94899e-06
ZNFX1	2.77059	1.40863e-10
PLEKHM1	2.76095	4.3499e-09
MFAP3L	2.7589	3.51777e-22
OAZ2	2.75874	6.089e-15
UCP2	2.75667	3.65272e-13
DDIT3	2.75537	5.42751e-09
TP53INP1	2.75519	7.74459e-17
GUK1	2.75437	1.50751e-10
MBNL2	2.75348	4.68471e-21
ITPKC	2.7529	4.71664e-21
STAT6	2.74914	2.22763e-08
AFF1	2.748	6.53032e-09
BIRC2	2.74571	5.80154e-08
CTDSP2	2.74302	4.27615e-16
PLEKHM3	2.7429	2.29171e-08
ARRB2	2.7424	1.69706e-05
PTMS	2.74136	9.69402e-07
ARHGEF12	2.73995	1.04872e-16
GCLC	2.73412	6.02052e-11
HBG2	2.73401	2.27039e-08
NFE2L2	2.73183	4.2699e-13
GABARAP	2.72844	8.95147e-21
HACD1	2.72736	2.72341e-08
FTH1	2.72616	5.74023e-14
PBX1	2.72588	1.0809e-07
ASAH1	2.71815	1.17079e-11
WNK1	2.71805	2.91576e-10
CBX7	2.71449	2.18109e-21
CYSTM1	2.71316	2.37993e-18
CR1	2.71194	2.13131e-06
HEXIM1	2.70655	5.65201e-10
CRB1	2.70376	3.02341e-05
ATP6V1B2	2.70354	3.51546e-24
FHDC1	2.70097	3.74178e-07
DNAJB2	2.70045	2.32959e-10
SATB1	2.69919	1.62667e-05
MARCH2	2.69562	1.13666e-11
ACSM3	2.69557	4.55021e-08
SLC25A39	2.69556	1.26176e-10
SEL1L	2.69524	1.90067e-15
TBC1D25	2.69522	3.24361e-11
TGFB1	2.67943	3.2409e-08
TSPAN7	2.677	0.000146528
MAGED2	2.67489	1.01662e-08
KDM7A	2.6716	3.46269e-07
GTPBP2	2.67138	6.79486e-12
MAP1LC3B	2.67125	2.38292e-29
ZFYVE1	2.67116	2.83179e-13
TSTD1	2.66842	2.59931e-05
YES1	2.66425	1.52385e-06
HIST1H2AE	2.65741	9.35554e-08
FAM134A	2.65704	8.77424e-12
FAM160B1	2.65372	5.15153e-29
FAS	2.6476	2.00556e-06
SLC16A1	2.64214	7.24932e-09
CDKN2D	2.63951	0.000134559
CTIF	2.63816	3.3603e-09
BTG2	2.63705	1.79705e-11
RNF103	2.63559	8.55783e-23
DNAJB4	2.63305	2.92137e-11
FTL	2.63197	4.56462e-11
UBE2O	2.63188	3.92765e-05
EIF5	2.6313	1.59115e-11
HBQ1	2.63095	2.73943e-07
ATG9A	2.63062	3.05981e-10
BBC3	2.6299	2.53019e-12
PIK3CA	2.62705	3.4534e-11
PPM1A	2.62689	3.24326e-15
ZBTB22	2.6268	1.17207e-32
USP12	2.621	1.58226e-09
IFIT3	2.61964	7.02564e-09
SIK3	2.61929	1.43395e-09
PCMTD2	2.61858	1.56308e-10
OR2T8	2.61701	0.000100466
ZBTB7B	2.61657	5.9466e-12
ZCCHC6	2.6147	3.14718e-10
JMY	2.61367	2.27277e-28
CCDC186	2.61312	4.19692e-14
INAFM1	2.61265	2.9401e-08
HPS1	2.6043	1.80132e-09
TAX1BP1	2.60115	1.89687e-14
RFX3	2.6001	4.55011e-08
STK40	2.59263	9.93126e-18
VCL	2.59218	7.2308e-08
ID1	2.59001	1.78743e-10
APOBEC2	2.58502	1.35508e-05
OTUD5	2.58285	1.18288e-09
HIST1H2BJ	2.58272	3.65408e-06
EIF2AK1	2.58036	9.59646e-14
HIST1H2BG	2.57855	1.2585e-08
ZC3HAV1	2.57646	2.1778e-10
MAF1	2.57553	3.84175e-09
PIM1	2.56837	3.70315e-09
DMTN	2.56266	2.60917e-09
ACKR2	2.56227	0.000374517
ARHGEF37	2.55731	1.26854e-07
YBX3	2.55332	4.90192e-13
NFAT5	2.55214	1.65467e-07
ALAS2	2.55045	8.85851e-06
MXD4	2.54873	1.59801e-11
GPX1	2.54728	6.5876e-07
SLC45A3	2.54478	5.58088e-06
FOXP1	2.54424	1.1294e-11
CTSF	2.53942	6.33867e-07
HERC1	2.53594	2.05368e-09
SWT1	2.53533	2.96429e-13
CCNDBP1	2.52727	6.19411e-07
WDR81	2.52534	9.57443e-13
ID2	2.52202	1.04646e-05
GSDMB	2.52012	0.000496039
CCS	2.5175	3.29754e-08
FBXO34	2.5142	2.73756e-08
BSDC1	2.51316	2.90595e-09
HIF3A	2.50652	7.64316e-06
HBD	2.50416	6.64001e-05
MRGPRX3	2.50022	4.77289e-07
NUMBL	2.49862	2.14944e-06
E2F3	2.49575	9.9279e-21
AGPAT4	2.49467	0.00175696
IP6K1	2.49013	2.65515e-20
TRIM38	2.48795	3.48452e-07
ATP6V0C	2.48778	5.23832e-10
INPP5K	2.48419	2.82357e-10
C20orf196	2.48418	2.46038e-10
NCOA2	2.48398	1.63694e-12
PCGF5	2.48373	8.47346e-07
DDI2	2.48231	1.82561e-12
FBXO33	2.47934	1.37379e-17
EPB42	2.47896	3.62866e-07
RNF24	2.4778	1.09757e-16
NAPA	2.47758	4.18026e-11
SDE2	2.47614	1.78718e-07
CORO1C	2.47208	2.35649e-10
CEBPB	2.46336	1.63694e-12
SNX29	2.46222	1.02566e-09
PPP2R5B	2.46016	2.74053e-07
STXBP3	2.45866	9.29007e-13
SLC26A2	2.45793	2.49368e-06
ITPRIP	2.45516	3.10951e-14
ZBTB43	2.45156	3.55634e-10
NRIP3	2.45154	2.933e-07
NPL	2.44843	6.00412e-09
NR1H2	2.44837	4.46172e-17
GALNT10	2.44776	1.15364e-07
ITPR2	2.44557	1.20869e-06
RICTOR	2.44473	1.08633e-14
KLF15	2.43922	3.655e-06
STARD10	2.43766	4.62124e-06
HLA-A	2.43067	7.48011e-17
RGCC	2.43039	1.84221e-06
ATP6V1D	2.42744	1.71556e-06
IGF2BP2	2.42618	8.84825e-07
VPS13B	2.42563	2.85595e-07
GLRX5	2.42541	1.11038e-10
KLF9	2.423	3.20544e-19
UBALD2	2.42065	2.73649e-11
CAMK1D	2.41987	9.43427e-05
PDCD10	2.41971	3.23359e-07
RSC1A1	2.419	4.53847e-12
SLC6A9	2.41489	3.26897e-07
KHNYN	2.41399	1.48354e-12
ATG4D	2.41354	3.57744e-05
POLD4	2.40742	2.54379e-11
CCDC88B	2.40664	0.00130393
TAGLN	2.39726	4.04448e-07
HTATIP2	2.3939	0.000380194
TSC22D4	2.3934	2.19371e-11
CHST11	2.39323	0.000336384
ANXA7	2.39184	1.43858e-15
TGIF1	2.39135	2.30827e-10
MED17	2.39093	2.07596e-08
FAM131A	2.39044	1.16336e-08
OAZ1	2.38824	7.58194e-14
ZDHHC17	2.38378	5.28345e-10
UBL3	2.38362	1.68938e-15
KDM5B	2.38225	7.50233e-11
JUND	2.3784	3.71882e-07
SIDT2	2.37018	9.14691e-11
IBA57	2.36801	0.000187075
IL12RB1	2.36536	4.47026e-06
TNRC6B	2.36526	2.9952e-08
FAM210B	2.3644	1.58226e-09
RTN3	2.36153	1.07253e-09
GGT1	2.35953	2.9401e-08
TSKU	2.35791	4.72518e-11
MAP2K7	2.35742	1.48524e-09
MSI2	2.35504	1.46278e-10
RAB5B	2.35341	3.60954e-19
PBXIP1	2.35302	9.64056e-07
HIST1H4H	2.35234	2.13708e-05
NARF	2.34912	6.98849e-08
ORMDL3	2.34735	9.38812e-13
PAWR	2.34719	0.000102396
UBN2	2.3461	2.64302e-12
HSPA13	2.34537	4.17539e-10
BCAS3	2.34484	6.87243e-10
WBP2	2.34467	8.37583e-19
TMEM57	2.34167	9.89806e-07
BSG	2.34063	1.26855e-06
MED13L	2.33207	1.50216e-15
VTI1B	2.3314	6.17604e-13
TPGS1	2.32933	4.70182e-09
OTUD1	2.32697	6.74082e-20
PIP5K1C	2.32512	1.5871e-11
SNX15	2.32299	1.19642e-12
FAM21A	2.32213	2.9613e-10
SLC25A37	2.31957	0.000102772
MCOLN1	2.31758	6.38326e-07
FAM214A	2.31392	1.18057e-10
ZSWIM4	2.3139	4.41598e-10
MAT2B	2.3117	6.26263e-13
TDP2	2.31058	1.45004e-10
TPRG1L	2.30835	1.90357e-15
C7orf73	2.30822	1.38351e-08
MEF2D	2.30445	1.6961e-09
ZFAND4	2.30263	7.75906e-08
IRF2BP2	2.30219	4.46905e-14
CITED2	2.30217	4.88981e-14
TFDP2	2.30184	2.01917e-06
KLF3	2.30181	6.25858e-08
FAM21C	2.30041	9.01935e-05
GTF2B	2.30027	4.86779e-08
BMP2K	2.29987	2.6715e-15
GOLGA7	2.29939	1.4695e-11
TOR1AIP2	2.29865	2.17578e-21
CLCN3	2.2969	1.49054e-19
ERN1	2.29442	2.94705e-05
TMEM63B	2.28847	6.01063e-06
CTNS	2.28792	1.96272e-16
SLC22A4	2.28365	0.000787031
CDIPT	2.28298	2.79225e-17
CCNI	2.28012	1.26119e-22
SOCS1	2.279	1.18755e-06
FAM89B	2.27832	8.95837e-17
ZNF777	2.27443	1.91315e-10
CREBL2	2.27306	1.84666e-13
TSC1	2.27193	9.22478e-05
RHOB	2.2718	0.000280746
KIAA2026	2.26905	3.64338e-08
FLCN	2.26706	4.12658e-05
BTNL10	2.25984	3.18438e-08
COLEC11	2.25725	0.00554758
DNASE1	2.2565	0.00022455
ZNF580	2.25477	2.19686e-13
CDR2	2.25389	3.55189e-08
TESK1	2.25339	3.74413e-08
FBXL4	2.25159	3.28793e-13
MLLT3	2.24911	5.9194e-07
IRF7	2.2471	8.44088e-08
BAZ2A	2.2458	8.70906e-08
NFE2	2.24417	1.37012e-06
IRF1	2.24338	1.65741e-05
FRYL	2.24067	4.73458e-09
ZRANB1	2.23981	5.34985e-11
MAPRE3	2.23787	6.54917e-05
RELB	2.23333	0.000435547
SAT2	2.23236	8.4966e-06
PRDX5	2.23199	8.51184e-16
IFIT5	2.23197	3.00533e-06
ARF4	2.23133	2.69917e-16
CHIC2	2.23018	9.78488e-10
CHST2	2.22866	0.000416539
AKT1S1	2.22662	2.47852e-12
AGFG1	2.22537	2.51491e-16
CREBBP	2.22349	1.00067e-09
G6PD	2.22163	1.24257e-10
ASB7	2.22108	1.07713e-06
WBSCR27	2.21876	0.000221733
HLX	2.21657	6.13104e-07
FAM53C	2.21477	3.39073e-11
RENBP	2.2147	1.72424e-06
SYDE2	2.21438	0.00019356
ISY1-RAB43	2.21426	1.27536e-12
C18orf8	2.21104	1.47732e-06
RHCE	2.20864	1.87105e-06
MPP1	2.2053	3.80922e-07
DPCD	2.20471	5.48826e-06
ATF5	2.20412	0.000217553
TMEM245	2.19976	3.5105e-08
TOP1	2.19953	2.57757e-07
CLCN2	2.19328	2.11553e-08
DDHD1	2.19091	7.75706e-09
MARK3	2.18637	1.25992e-07
SAMD9L	2.18601	0.000285822
SEMA7A	2.1853	1.02085e-05
YIPF3	2.18527	3.33668e-14
F11R	2.18388	1.84129e-11
RFNG	2.18096	3.1587e-14
USP9X	2.17827	3.63444e-09
POLR1D	2.17685	6.94272e-06
RAB4B	2.17667	5.40701e-19
ESR2	2.17629	0.000150119
MBOAT7	2.17548	6.08657e-06
GLUL	2.17368	1.51126e-10
WASF2	2.17365	1.5798e-16
HIST1H3G	2.17083	0.00486394
HSD17B11	2.16822	3.04288e-12
OGT	2.16659	3.55313e-05
CDKN2A	2.16658	1.59017e-07
CIR1	2.16578	3.82378e-08
STON2	2.16553	4.59589e-05
STK11	2.16534	3.47201e-06
BACH1	2.16516	1.39588e-13
USP33	2.16338	1.97203e-07
WDR19	2.16244	2.15487e-05
NR3C1	2.15894	9.76056e-13
DHDH	2.15894	4.48943e-05
NAPB	2.15567	4.48507e-08
ELL2	2.1547	6.58234e-10
LASP1	2.15217	1.74779e-08
CDKN1B	2.15216	3.63157e-20
FGFR1OP2	2.15022	3.73048e-06
MAX	2.14836	3.1082e-09
ZGLP1	2.14822	0.000899562
SNX16	2.14682	5.56786e-07
HBM	2.14544	0.000207242
CRIPT	2.14536	9.74491e-15
PLK3	2.13942	3.4201e-05
DENND4A	2.13835	2.46232e-05
MRC2	2.13831	0.00122085
METTL9	2.13666	5.3777e-06
PRKAB2	2.13341	5.72354e-10
STAM	2.13257	2.60072e-08
ATG13	2.13102	4.92888e-15
TANK	2.13086	6.08657e-06
TTPAL	2.12887	0.000270208
OFD1	2.12378	1.55918e-06
MICALL1	2.11703	0.00448645
NT5C3A	2.11597	4.16979e-05
KIAA0430	2.11594	3.57185e-12
RAB2B	2.11371	5.54389e-06
NPRL3	2.1132	3.99402e-05
PSME4	2.10951	2.1236e-10
ITSN1	2.10757	0.000432513
SDCBP	2.10635	2.9613e-10
STX4	2.101	0.000134807
CPTP	2.10097	2.10557e-17
ZBTB7A	2.10061	9.64556e-06
HIST1H4K	2.10028	7.04648e-06
FAM104A	2.09774	1.0519e-05
MSMO1	2.09684	6.42677e-07
SVBP	2.09522	3.16995e-09
PIAS4	2.09507	1.40587e-13
ZNF175	2.09469	1.5549e-17
DCP1B	2.09166	1.79543e-08
SPSB3	2.09126	3.98803e-08
ZFAND3	2.08941	3.04734e-15
POR	2.08664	1.89049e-12
NFIX	2.08602	1.48523e-05
C14orf119	2.08601	3.96156e-09
FAM222B	2.08362	1.18832e-05
PRKCB	2.08292	0.000226002
ATG2A	2.07987	7.59531e-07
MTMR4	2.0794	2.48013e-07
ACTA2	2.07675	0.000196368
PI4K2A	2.07514	9.10581e-10
KLHDC2	2.07432	1.69829e-11
VPS28	2.07379	1.81795e-09
PAGE2B	2.07213	9.14518e-11
SAMD9	2.0703	0.000217964
NUP153	2.06958	3.26634e-07
C11orf54	2.06575	6.14223e-09
PPME1	2.06498	3.74697e-05
HNF4A	2.0644	0.0157627
KIAA2018	2.0644	2.53255e-12
CCDC69	2.06183	8.85037e-10
GNA12	2.06065	1.46533e-08
ITM2B	2.06042	1.05212e-10
MED16	2.05642	4.83799e-10
SERINC1	2.05547	2.19216e-07
MAP3K3	2.05502	7.80436e-14
ABCG2	2.05347	0.0020716
RILP	2.04586	8.10148e-05
INO80B	2.04378	7.23353e-09
E2F2	2.04259	5.97606e-05
NUCB1	2.04135	1.03059e-09
RDH11	2.03848	1.74364e-12
CD59	2.03839	1.15853e-06
C3orf62	2.03282	7.4285e-08
TLE4	2.03132	1.99747e-07
MDM2	2.03086	9.34336e-05
AKAP8L	2.02893	0.000402548
FAM63A	2.0248	3.2845e-10
CRTC2	2.0218	1.78676e-06
ZHX2	2.02095	1.9044e-11
POLL	2.02056	1.43853e-05
STAM2	2.0165	1.87921e-16
NUB1	2.01556	4.2097e-08
RANBP10	2.01502	0.000244766
CHPT1	2.01451	3.31575e-14
DHX32	2.01347	1.29633e-11
SOX6	2.00974	0.00026646
STX5	2.00903	1.00784e-13
PACSIN2	2.00328	2.69871e-06
CHP1	1.99991	9.88502e-18
MARK4	1.99977	6.4851e-12
KCTD20	1.999	5.85497e-10
SMIM1	1.99789	1.4414e-06
FGF5	1.99596	0.000521933
GALNT4	1.99465	0.000150283
KMT2A	1.99245	2.0946e-13
ABHD5	1.99085	6.40011e-13
TBC1D20	1.99061	2.13993e-11
KLHL28	1.98884	3.35215e-11
AFTPH	1.98854	1.46506e-16
TESC	1.98732	7.68143e-06
ZSWIM8	1.98718	3.12621e-05
RNF146	1.98675	3.12759e-10
HIST1H2BN	1.98457	0.000116883
RMND5A	1.9844	5.2711e-13
MTRNR2L10	1.98323	0.000362172
CLPX	1.98265	1.29133e-07
TMOD1	1.98246	7.00617e-05
DERL1	1.9799	7.89726e-17
HIPK1	1.97981	3.32422e-07
TSG101	1.97906	3.55436e-17
PIK3R2	1.97859	9.14757e-09
TMEM59	1.97747	5.36589e-08
UGDH	1.97653	0.00261243
KIAA0355	1.97577	0.000226147
CA8	1.97425	7.78004e-05
C6orf62	1.96968	2.01165e-14
FAXDC2	1.96814	2.32497e-06
USP38	1.96755	1.45278e-06
PMAIP1	1.9673	1.6168e-05
SLC6A8	1.96669	6.50809e-05
UBB	1.96647	2.28245e-06
MEF2B	1.96535	1.65402e-05
PHLPP2	1.96313	1.38574e-11
FZD5	1.96199	0.000178341
CDC37L1	1.96198	1.53956e-07
RNF19B	1.9616	1.02738e-07
GATSL3	1.95982	1.41002e-07
SECISBP2L	1.9594	2.64538e-09
CHPF	1.95844	2.12908e-08
TMEM86B	1.95676	0.000240245
OSBP2	1.9559	0.000600955
SLC7A5	1.95569	3.68171e-06
NHLRC4	1.95368	9.82844e-06
TAL1	1.95185	2.10557e-17
CMKLR1	1.9503	0.00561967
TXNDC11	1.94983	1.67303e-09
RAB9A	1.94887	1.37815e-08
JAK2	1.94879	1.29726e-15
TXNIP	1.946	0.00015927
KPNA1	1.94579	3.6601e-08
TM7SF2	1.9443	7.75737e-06
CREM	1.9429	4.11965e-10
SLC25A45	1.94216	4.43749e-09
SLC10A3	1.94181	2.1236e-10
C9orf78	1.93961	4.31755e-08
ZC3H3	1.93821	4.61564e-10
WIPI2	1.93625	3.47201e-06
HIST1H2BO	1.93536	0.0056664
ZKSCAN8	1.93504	1.16336e-08
ZNF451	1.93283	6.51845e-05
ELF4	1.93253	2.47239e-07
SLC6A19	1.93036	0.000357904
MAPKAPK2	1.92648	3.26091e-10
CD2AP	1.92629	1.90532e-05
TTC17	1.92384	7.19508e-07
TMUB2	1.92285	2.64589e-06
CDK17	1.92222	6.43208e-08
PLSCR4	1.92097	0.000187286
ANKRD61	1.91574	0.00179902
MEGF9	1.91204	0.000144277
DUSP1	1.91162	0.000380294
ERMAP	1.90961	4.7249e-07
NFKB2	1.90757	4.76447e-05
PNKD	1.90567	0.00238635
MOAP1	1.90527	1.77039e-06
PPP3R1	1.9048	3.32422e-07
GFPT1	1.90391	0.00315128
SPTA1	1.9025	0.00174751
SMIM3	1.90088	5.75626e-05
C11orf95	1.8997	0.000240575
PIM3	1.89816	4.56683e-05
WDTC1	1.89775	3.58619e-12
GYPC	1.89766	2.72499e-08
GRAP2	1.89715	4.01636e-05
TMEM115	1.89713	1.39011e-11
BRAF	1.8969	2.40925e-06
PHF21A	1.89428	7.32969e-07
MBD5	1.89279	2.18559e-05
COQ10B	1.89063	1.04692e-15
IRF3	1.89047	1.6973e-06
CISD2	1.88972	4.7249e-07
FAM129A	1.88927	5.56884e-05
KBTBD2	1.8888	9.65891e-18
PCYT1B	1.88833	0.00296656
NFKBIZ	1.8877	2.40159e-08
SOCS5	1.88725	1.78217e-08
ERCC6-PGBD3	1.88535	1.65172e-06
SLC35C2	1.88217	2.76311e-08
CD68	1.88201	0.000685151
XRN1	1.88126	6.42723e-08
DCUN1D1	1.88118	2.34187e-07
KRCC1	1.88061	6.40238e-05
ASH1L	1.88039	6.27368e-07
MAPK1	1.88023	6.04565e-15
TALDO1	1.87864	2.85519e-13
SAMSN1	1.87451	5.96526e-07
ARID4B	1.87435	2.06091e-05
GOLGB1	1.87198	3.16093e-06
TPP1	1.87146	2.41552e-08
PPP1R15A	1.87025	0.000482867
TMEM55B	1.86965	7.59276e-06
PCNT	1.86806	0.000832681
PSMF1	1.86645	0.000228835
HLA-E	1.86559	1.73227e-06
HMBS	1.86508	0.000111347
HSPG2	1.86199	0.0066475
TAB2	1.86137	1.45655e-08
EPN1	1.86007	1.02409e-15
FIS1	1.85998	4.60334e-05
TBL1XR1	1.85971	2.04907e-07
MKNK2	1.85927	1.68774e-08
ZNF394	1.85818	2.53639e-11
FBRS	1.85731	1.72107e-06
ZBTB44	1.8489	8.0234e-12
KIAA0922	1.84859	0.000561991
CYB5R1	1.84807	4.41469e-06
IRGQ	1.84769	2.00045e-06
MBD6	1.84725	9.691e-07
SHARPIN	1.84644	1.7882e-07
SVIP	1.84384	3.355e-07
GADD45G	1.84343	0.00164255
KDM3A	1.84286	3.84982e-09
EPG5	1.84215	2.27123e-06
BROX	1.83908	9.8573e-08
IRF9	1.83782	0.000597971
RGS17	1.83235	0.000947873
MTHFR	1.83181	1.04505e-06
DENND5A	1.82986	1.20446e-08
DMWD	1.82802	1.19125e-05
PNPLA8	1.82743	9.11392e-11
UBR4	1.82644	2.27915e-05
KIDINS220	1.82465	1.23357e-05
RAP2B	1.82411	1.62055e-07
USP7	1.82146	3.84324e-05
HIPK3	1.81734	7.68218e-08
TMEM242	1.81617	3.64548e-09
UBE2F	1.81485	3.3924e-12
GSPT1	1.81173	0.000514181
RYBP	1.8116	4.88608e-07
MAP2K3	1.8109	0.000158763
ZBED6	1.81087	0.000348128
BCL2L13	1.80971	4.77513e-14
BRPF3	1.8095	1.14704e-07
PKD1L3	1.8091	0.00995027
CLK4	1.80881	0.00023447
ATP7A	1.80689	8.41983e-05
ZFAND2B	1.80678	8.99275e-05
UIMC1	1.80441	0.000192561
JOSD2	1.8031	1.23632e-12
MZF1	1.80238	0.0002015
CHST12	1.80203	9.0287e-08
ASCC2	1.80186	0.000635584
MOB2	1.80138	4.6702e-08
DAP	1.79978	1.85255e-05
KLF6	1.79931	3.52084e-05
SLC4A1	1.79618	0.00137576
DNAJB9	1.79539	0.000244341
CHD2	1.79431	5.41006e-05
RHD	1.79429	0.00146452
BEST3	1.7942	0.00132758
HK1	1.79361	0.000246604
DCTN4	1.79261	2.15366e-08
MOB3A	1.79082	4.75453e-14
NCOA3	1.78895	2.07654e-10
GPR75	1.78614	0.000915664
PLEKHA4	1.78482	0.00109205
PVALB	1.78264	0.0131832
MYNN	1.7783	9.63679e-06
CRELD1	1.77739	0.000441371
ARID3B	1.77696	0.00058092
ACSL5	1.77692	4.31846e-05
NT5C2	1.77508	0.000153034
TRAPPC5	1.77328	1.41947e-06
ARIH1	1.76792	1.51843e-12
DNAJC6	1.7677	0.00121081
ELOF1	1.76687	3.0559e-05
VPS26A	1.76407	2.83179e-13
ARHGEF2	1.76192	5.9447e-06
RAB5A	1.75942	6.06548e-09
DOCK11	1.75932	0.000519704
MST1	1.75917	0.00872133
PMM2	1.7575	5.38589e-06
FCHO2	1.75678	5.80777e-06
ZCCHC2	1.75595	1.59153e-08
RC3H2	1.75553	4.77461e-10
CRAT	1.75423	0.000221932
YIPF6	1.75386	2.8599e-06
ANKH	1.75227	5.25093e-05
EPB41L4A	1.75144	0.00575362
NRBP1	1.75029	1.41002e-07
FOXN3	1.74636	6.18328e-06
ATP6V0E1	1.74478	5.72478e-08
APOL3	1.74334	0.000265853
ART4	1.74316	8.58351e-05
RALBP1	1.7427	1.69694e-11
PRDM6	1.74231	0.00337494
SLC25A42	1.74212	0.000681945
PAN3	1.74111	7.85997e-11
LARP1	1.74067	5.74116e-10
HIST1H2AG	1.7402	4.23803e-07
NCOA1	1.73802	1.42639e-09
METTL7A	1.73749	0.00147518
MAP1LC3B2	1.73396	0.000989804
C2CD3	1.73365	1.89304e-06
REXO2	1.73241	2.6219e-05
PPP1R9B	1.73166	0.000652864
RRAGC	1.72978	1.53019e-08
FAM65C	1.72787	0.0111504
HARBI1	1.72787	2.3543e-11
H2AFJ	1.72695	7.3015e-07
AP5Z1	1.72576	0.000319605
RAP2A	1.72516	1.90917e-15
SESN1	1.72462	1.13557e-06
FAM20B	1.72311	7.85388e-09
SBNO1	1.72105	6.95029e-11
MORC2	1.72079	6.28516e-06
SHISA7	1.71573	0.0100581
ASB8	1.7136	1.52954e-06
DCUN1D3	1.71279	2.51535e-05
GOLGA3	1.71256	0.00521719
ZSCAN26	1.71243	1.25872e-08
MAN2A2	1.70996	0.00269796
SLC24A1	1.70967	0.000440938
CYLD	1.70862	2.93349e-07
RAB3IL1	1.70785	0.000195355
GSKIP	1.70767	0.00101591
TOPORS	1.70542	2.54588e-05
LOC100130451	1.70502	7.5151e-05
MORC3	1.70417	3.42532e-06
C6orf106	1.70322	1.81306e-10
FBXO48	1.7026	1.23163e-06
CTDP1	1.69903	2.05182e-05
ZMAT2	1.69863	1.0976e-08
TAOK3	1.69826	7.46901e-07
FYN	1.69727	0.0028535
EPM2AIP1	1.69724	5.67227e-07
GPR176	1.69663	1.04033e-06
GID4	1.6965	1.56751e-09
ZFAND6	1.69101	2.51572e-07
PHF23	1.69084	8.06026e-05
LRRC29	1.68847	2.87134e-05
CLK3	1.68667	0.00153749
ST6GAL1	1.68251	2.6022e-06
ZNF784	1.6813	1.35756e-07
SPECC1	1.67897	0.00164255
FBXL3	1.67673	4.1267e-11
NEK7	1.67569	5.30418e-06
TAF7	1.67526	8.94675e-12
CFLAR	1.67151	2.30546e-08
PRR5	1.66913	0.0062301
FUCA1	1.66604	0.00212034
WDR46	1.66285	7.96632e-08
ARID4A	1.66026	3.03806e-05
ZNF805	1.65911	1.38728e-08
STXBP2	1.65732	1.00381e-05
SH3GL1	1.65727	8.33576e-06
AUH	1.65658	2.73474e-07
IKBKG	1.65567	1.79114e-06
SLC1A5	1.65449	1.47178e-05
CNOT4	1.65446	1.84694e-06
PAIP2	1.6538	1.46098e-10
AQP1	1.65223	0.00411344
ARNTL	1.65114	1.52362e-05
NQO2	1.6508	2.23914e-06
BLOC1S1	1.65047	1.59868e-10
ANK1	1.64915	0.000158037
C16orf72	1.64722	8.53996e-08
BRD8	1.6446	0.000737047
C1orf109	1.64438	0.000315628
FAM83A	1.64427	7.73522e-05
MED13	1.64394	9.48968e-10
EZH1	1.64184	0.00325276
ZCCHC8	1.64156	9.80558e-08
FECH	1.64003	0.000212261
TMEM56-RWDD3	1.63864	0.00140361
PPP1CB	1.63731	6.20319e-05
B9D2	1.63565	8.18669e-06
RNF187	1.63325	4.23599e-10
PITHD1	1.63301	0.00125044
APOLD1	1.63214	0.000441569
TSSC4	1.63196	2.31256e-10
MBTD1	1.63074	2.58221e-05
IGF2R	1.63023	8.80931e-13
MFN2	1.63008	0.000323278
MXD1	1.62846	1.37777e-06
MBNL3	1.62757	0.0061653
CRY1	1.62578	2.53599e-11
HIF1AN	1.62305	4.80263e-12
POC1B	1.61968	0.000614906
AGTPBP1	1.6187	5.54938e-05
NIPAL2	1.61796	0.000130293
RAB10	1.6179	9.73246e-06
DNAJB6	1.61789	1.21099e-09
LZTFL1	1.61653	3.25611e-05
UBL7	1.61628	3.07713e-10
SYVN1	1.61623	7.16766e-06
CYTH2	1.6155	2.9176e-06
TMEM167B	1.6143	2.06611e-13
GYPB	1.6121	0.00479311
FBXL20	1.61101	0.000292365
DYRK1A	1.61084	8.75182e-09
DDX59	1.61051	3.49703e-05
ST3GAL2	1.60935	8.56417e-06
CHPF2	1.60552	0.000288241
MAFG	1.60388	2.58028e-08
C2orf88	1.60385	0.0026154
VPS37A	1.60217	1.35313e-10
HERPUD2	1.60195	1.49384e-05
PPOX	1.6018	2.58826e-06
CSRNP1	1.60164	0.0135655
TVP23B	1.59733	2.15565e-07
NPIPB3	1.59686	4.37592e-05
GNS	1.59679	5.14097e-05
GPLD1	1.59599	0.0102932
TMEM170A	1.59539	8.96591e-06
HYAL3	1.59506	0.00541152
NUP88	1.59263	2.0681e-05
DNASE2	1.59249	0.00013871
ELMO2	1.59244	3.01157e-08
SLC35C1	1.58987	0.000155613
S100A8	1.58361	0.0495301
KDM6A	1.58127	2.85565e-06
YBEY	1.5808	2.1716e-05
MGAT4B	1.57658	0.000407759
ZNF213	1.57615	7.91955e-11
APPBP2	1.57272	5.05577e-09
KDM4B	1.57104	7.02564e-09
HAGH	1.5701	2.7151e-06
DGKH	1.56607	0.0229032
DNAJC21	1.56559	1.41363e-08
HSPB1	1.56529	0.00420952
PRPSAP1	1.56524	4.51262e-05
UBXN10	1.56427	0.00023447
SHC1	1.56296	2.87988e-08
CRY2	1.56295	6.87888e-08
ORAI3	1.5619	6.91956e-07
VAMP7	1.5613	6.2761e-05
NBR1	1.56101	2.77535e-07
NPIPB5	1.55825	0.000978117
TBC1D22A	1.55684	1.61459e-08
NPIPB4	1.55666	2.02023e-05
CDC25B	1.55575	8.49703e-05
WDR13	1.555	0.00098987
ANP32B	1.554	2.40312e-05
CEPT1	1.55262	2.06777e-06
METTL22	1.5498	5.35201e-07
C6orf226	1.5478	0.000130877
OSBPL2	1.54538	8.75207e-05
MECP2	1.54495	0.000121745
PHF1	1.54334	0.000640255
UBE2R2	1.54334	5.13406e-06
FRS2	1.54309	3.1355e-13
TMEM189	1.53897	4.68799e-06
MED25	1.53732	0.0012466
PPP1R10	1.53653	3.25993e-06
ATP2B1	1.5351	7.53485e-06
OGDH	1.5341	1.53448e-08
NELFE	1.53366	3.09684e-08
INPP5D	1.5329	9.95824e-07
PTEN	1.53225	0.000123329
CSTB	1.53136	0.00116172
TUBB1	1.53109	0.0134004
IFT20	1.53031	6.10293e-06
LYL1	1.52992	0.000114327
C1orf198	1.52706	2.95357e-06
SELK	1.52704	4.16666e-07
AGPAT3	1.52688	2.3221e-10
RAB11B	1.52562	7.88058e-06
PSENEN	1.5245	6.18557e-05
DOHH	1.52274	0.000481293
DPM2	1.51885	0.00201094
BAG6	1.51874	2.18072e-06
DHX40	1.51789	6.27798e-07
SHOC2	1.5162	2.34284e-08
MTF1	1.51603	7.85395e-11
TMEM50A	1.51531	9.19039e-09
LYSMD3	1.51369	0.000949544
LRRC8D	1.51351	3.14459e-08
SH3BP5L	1.51216	1.24559e-07
DBP	1.51201	0.00693026
EMID1	1.51119	0.00436435
TMBIM1	1.50959	1.27751e-05
QSOX2	1.50928	0.0158059
MAP3K2	1.5088	3.63963e-10
C1GALT1	1.50866	0.00585019
RRAGB	1.50742	0.000672451
TGM2	1.5063	0.0121136
CEBPD	1.50607	1.35542e-06
SERINC3	1.50517	9.41653e-05
ASAP1	1.50441	4.57662e-07
ACHE	1.50349	0.00424066
OSBPL6	1.50221	0.012419
ANKRD27	1.50205	0.000577759
RELA	1.5018	1.98083e-06
PPP3CB	1.50012	1.38307e-11
FBXO46	1.49871	1.36241e-05
RCL1	1.49798	7.71943e-17
AAMDC	1.49548	2.4786e-08
HIST1H2AM	1.49527	0.000234
SLC38A6	1.49448	3.57561e-05
ELOVL6	1.49419	0.00664237
SLC35F6	1.49316	2.63793e-06
LOC730183	1.49286	0.00126182
BECN1	1.49202	4.5654e-07
ATF3	1.49092	0.00260068
FBXO7	1.49089	0.00468774
BRD4	1.49072	2.2922e-05
MARCH6	1.48968	5.07354e-06
JAK1	1.48875	9.26037e-10
KTN1	1.48664	1.10751e-07
MTRNR2L9	1.48511	0.00354825
EPSTI1	1.48415	0.0299703
MYL6	1.48285	2.94675e-07
PTP4A2	1.48207	2.80202e-08
TRIM11	1.48206	0.00100496
AKAP9	1.48161	0.00242833
DPH3	1.48061	1.36525e-08
SOD1	1.47845	3.62439e-06
NFKBIB	1.47818	0.000350199
AHDC1	1.47788	8.62225e-05
GKAP1	1.47649	4.90814e-07
EAPP	1.47573	6.66385e-11
GPX4	1.47479	0.00305154
SCYL1	1.4739	1.23387e-05
STRIP1	1.4738	0.000130828
BABAM1	1.47311	0.00150129
ERCC6	1.47208	0.000145303
KDM2A	1.47116	2.5766e-05
UBC	1.47109	9.74048e-07
TST	1.47075	0.000445925
ZFPL1	1.47056	1.42096e-06
OPTN	1.46696	7.04359e-05
OTUD7B	1.46657	1.45655e-08
DNAJC5	1.46525	0.00018502
GNPTG	1.46428	2.08134e-05
SPNS1	1.46365	1.60341e-05
PTPN4	1.46353	0.000138545
CGRRF1	1.46335	1.09632e-11
TMEM127	1.46318	1.61253e-10
PPM1D	1.46317	6.22621e-07
KANSL1L	1.46194	5.4645e-06
TBC1D15	1.46164	1.67615e-07
FBXO9	1.4607	0.0111476
PRR5-ARHGAP8	1.46033	0.0494687
PRKCI	1.46028	5.68928e-06
CASP10	1.45941	0.000199773
EPS15L1	1.45922	6.70629e-06
NMRK1	1.45893	0.0120741
FRMD8	1.45805	0.00209084
RSRP1	1.45688	0.031728
PLEKHA3	1.4558	7.24932e-09
SESN2	1.45526	2.20151e-05
RPS27L	1.45409	0.00408312
ISG15	1.4528	0.00650373
CTSD	1.4516	0.000117662
CDK11A	1.44888	0.0481241
PPP1R12C	1.44884	4.18629e-08
UNC45A	1.44664	2.95238e-05
EZR	1.44651	0.00219472
KIAA1551	1.44618	0.000443007
GET4	1.44606	0.0021766
USP20	1.44569	0.000512239
TSPYL1	1.44428	1.81614e-09
FAM76B	1.44372	0.000352564
MFSD2B	1.4429	0.00217294
UBE2D3	1.44172	6.01817e-09
BLOC1S4	1.44065	6.60196e-05
FAM102A	1.4406	0.00795897
GPS2	1.43952	0.000104578
RBX1	1.4392	1.09463e-12
NPEPPS	1.43865	0.000333764
SEC24C	1.43789	1.31579e-10
SPATA2L	1.43772	0.00112009
GAB1	1.43736	4.81374e-06
FEM1A	1.43703	0.000329936
DAZAP2	1.43672	2.27762e-09
SLC30A6	1.43667	0.00140638
FAM122A	1.43585	1.99189e-17
C11orf71	1.43562	4.7782e-05
HEMGN	1.43338	0.0120653
SFXN5	1.43305	0.000112706
PPP2R2A	1.43236	0.00242141
USP47	1.4315	4.23469e-09
HIST1H2BK	1.43022	0.00468077
CNNM3	1.42895	1.69619e-08
AP4S1	1.42869	0.0129759
DYNLL1	1.42865	0.000407759
TXN	1.4276	0.000183589
ATP6V1E1	1.4275	2.95042e-07
KAT6B	1.42731	1.38658e-06
MCM3AP	1.42545	0.000855013
CREB3L2	1.42487	1.60538e-08
AQP3	1.42389	0.00074264
MEPCE	1.42347	1.5395e-06
ZNF436	1.42155	7.11534e-07
C10orf88	1.4186	2.75523e-06
RBM33	1.41654	0.000442177
SAMD4B	1.41479	0.000233567
FAM117A	1.41465	0.00143073
MFHAS1	1.41301	0.000588855
CUL4A	1.41238	3.28517e-05
MTRNR2L6	1.41143	0.00667957
TPRN	1.4112	0.00178378
RLF	1.41077	8.34092e-11
PAQR9	1.41035	0.0154227
MEF2A	1.41034	6.31646e-11
MTMR14	1.40893	5.47425e-09
SGK1	1.40874	3.25401e-11
EGR1	1.40841	0.0401326
SUV420H1	1.40824	1.39934e-06
TFR2	1.4078	0.00239252
CCDC28A	1.40551	0.000841471
SUPT4H1	1.40531	2.29684e-13
KDM4C	1.40335	0.00141334
ENTPD5	1.40309	0.00890442
YIPF4	1.40125	1.90735e-08
GCDH	1.40115	8.30423e-05
GHITM	1.39971	1.26736e-08
PIKFYVE	1.39965	9.48876e-09
VPS11	1.39947	6.11394e-05
LENG1	1.39841	1.49419e-06
KLHDC8B	1.3981	0.0247079
KPNA4	1.39762	2.05575e-08
PI4KB	1.39634	2.29163e-05
SUDS3	1.39585	6.92561e-06
PANK3	1.39533	1.06089e-07
C17orf62	1.3951	9.71047e-12
AKIRIN2	1.39466	3.05643e-05
BTBD7	1.39372	1.18521e-08
VRK3	1.39203	8.85037e-10
CR1L	1.39153	0.0273746
FOSL1	1.39148	0.0366115
MEA1	1.38946	3.86516e-06
TP53BP1	1.38936	0.000100368
KMT2D	1.38934	0.00251834
LAT	1.38843	0.0355407
KLC4	1.38784	0.000828706
SLC12A6	1.38468	0.000498176
MRFAP1L1	1.38463	0.0019737
CDYL	1.38418	0.000470349
ARL6IP1	1.38363	1.45852e-05
TMEM120A	1.38271	0.000512175
KIAA0319L	1.38214	4.60707e-07
GRINA	1.38168	0.000979629
PCBP1	1.37909	9.7728e-08
DCAF6	1.37884	0.000644426
TIPARP	1.37842	4.07999e-06
KSR1	1.37622	0.00126512
SCYL2	1.37603	1.59017e-07
RC3H1	1.37256	0.000153725
GDPD5	1.37136	0.00418521
UBXN7	1.37059	6.27465e-06
XK	1.36822	0.000277087
BLOC1S2	1.36814	6.27585e-05
HELZ	1.36771	0.00184946
YTHDC1	1.36767	0.000153725
SNRK	1.36716	1.51081e-15
SKP1	1.36427	6.48337e-10
ZNF628	1.36419	0.000118662
MICAL3	1.36305	0.000946518
SERF2	1.36251	2.54588e-05
SPATA2	1.36153	8.95207e-09
MYL12A	1.36125	6.12103e-15
MBP	1.36038	0.00466611
CHMP4B	1.3601	7.23642e-07
XPR1	1.35952	0.000411324
SLC18B1	1.35926	0.00247456
CXXC5	1.35896	0.0114369
LIME1	1.3577	0.0290074
LRRN2	1.35732	0.0372633
CASP8	1.35683	0.00211369
TATDN3	1.3566	3.06412e-07
PQLC2	1.35647	0.000233256
MAP3K11	1.35305	6.68805e-08
AMFR	1.35154	6.16998e-08
DDX3X	1.35038	3.57744e-05
OSTM1	1.34961	8.4854e-05
TMSB4X	1.34898	0.00457031
CCDC91	1.34854	0.000739883
BRI3	1.34809	3.12261e-05
C7orf34	1.34779	0.0365392
C7orf49	1.34664	0.000141569
KEL	1.34652	0.00925459
SDF2	1.34646	5.20237e-09
IER5	1.34339	0.000593727
KDM5A	1.3431	1.16134e-05
GYPA	1.34307	0.00235574
BAZ2B	1.3426	3.25912e-06
CSRNP2	1.34135	2.27388e-05
GOLGA2	1.34126	0.000720656
ARHGAP35	1.34001	6.35225e-09
RFX1	1.33899	0.000609822
HIST1H2BH	1.33846	0.00881196
TMCO3	1.33843	0.000323074
ZFX	1.33645	0.00242833
PSAP	1.33623	6.08657e-06
ZNF143	1.33452	1.4948e-06
RALGAPB	1.33443	3.67374e-09
GCC2	1.33409	2.64045e-06
TCP11L1	1.33205	6.99051e-06
SYF2	1.33198	3.77059e-06
SPAG9	1.33171	0.00436435
ZNF844	1.33109	0.00104592
CRNKL1	1.33091	3.74413e-08
MICU1	1.33067	7.63667e-10
TMEM9B	1.33024	0.000659573
MED29	1.32998	1.68673e-06
ST6GALNAC6	1.3297	0.00197584
NDST2	1.32895	0.000635339
TCEA1	1.32847	0.00557203
RABGAP1L	1.32825	0.00041993
NR1D2	1.32703	5.57507e-05
CEBPG	1.3264	1.38363e-05
ZFAT	1.32633	1.29371e-07
SCAND1	1.32576	9.95036e-08
CHMP1B	1.32566	1.59017e-07
FES	1.32524	0.0130036
KLF1	1.32479	0.00574535
MTRNR2L8	1.32433	0.000233469
TOX4	1.32419	5.41888e-07
SRGN	1.3233	0.00367587
ABHD3	1.32322	2.7785e-10
DAGLB	1.32134	0.00246729
ANKZF1	1.32128	0.00910129
PABPC1	1.31972	0.00377248
DCAF11	1.31893	0.00301088
GPR137	1.31807	0.000455969
CFD	1.31704	0.0129568
LAMTOR5	1.31696	7.63669e-05
PHF8	1.31674	1.43897e-05
MARCKSL1	1.31671	0.0204726
AHSP	1.31619	0.010187
TSPAN32	1.31557	0.0189861
MGEA5	1.31533	0.000577157
USP15	1.31453	0.00279967
ADAMTSL4	1.31255	0.0216477
UBE2V1	1.31241	0.000421638
MAD2L1BP	1.31215	1.26025e-11
LYPLAL1	1.31174	0.000209554
BRAP	1.31156	1.14639e-10
GPBP1L1	1.30873	0.000165548
PLD6	1.30822	0.0333919
CTSA	1.30672	0.000258575
TOB1	1.30655	4.30853e-05
NRIP1	1.30536	0.00413873
ARAP1	1.3034	0.00317844
CMTR2	1.30157	4.38005e-07
CHMP2A	1.30131	0.000135482
DMPK	1.29667	0.00727692
FUNDC1	1.29448	3.56581e-05
ZNF24	1.29437	1.30142e-07
SARAF	1.29422	2.58823e-06
KIZ	1.29371	1.90821e-07
POC1B-GALNT4	1.29208	0.0152836
WDR20	1.29024	0.000571961
MBNL1	1.28958	0.000179316
WAC	1.2889	3.45877e-05
C9orf69	1.2885	3.85186e-05
KPNA6	1.28796	8.75201e-05
PFDN4	1.28774	7.72555e-05
SRRD	1.28571	0.0163326
PSME1	1.28432	1.59275e-05
AKAP13	1.28318	0.0159119
ATXN1L	1.28193	9.92051e-10
CNST	1.28185	1.42387e-06
HSPA1B	1.281	0.000542559
SLC36A1	1.28005	8.1835e-05
ATP6V0B	1.27739	1.02865e-07
CANT1	1.27632	5.74023e-14
ARF1	1.27292	4.41469e-06
RAD23A	1.27281	2.22068e-07
AMMECR1L	1.27209	4.453e-06
SP2	1.27208	5.42049e-06
GBA2	1.27186	6.92481e-10
GCLM	1.27127	3.20457e-05
ZAK	1.271	1.17619e-06
ALDH5A1	1.26983	0.0184482
MUL1	1.26964	9.37781e-16
ZNF655	1.26847	0.000574632
DCAF10	1.26762	1.53879e-06
GNAI3	1.26704	0.000146394
PUM2	1.26535	8.21048e-07
TMUB1	1.26468	0.00044009
IQGAP2	1.26408	0.00150654
TSPAN31	1.26183	2.67203e-06
PLIN2	1.2597	0.00504087
TMPPE	1.2593	6.92561e-06
ARL2BP	1.259	0.000483572
EPC1	1.25779	2.50832e-06
ADAT1	1.25525	0.0226031
STRN3	1.25426	0.000259613
HS1BP3	1.25319	6.10641e-05
ZNHIT1	1.25303	1.05473e-08
DIP2A	1.25135	1.48154e-08
MTRNR2L4	1.25025	0.00923149
IRF2BP1	1.24924	0.000189342
RHEBL1	1.2487	9.83733e-05
HMBOX1	1.2484	8.71048e-05
SERINC5	1.24627	0.0118282
DYNLL2	1.24597	1.18755e-06
BAG1	1.24335	0.000387369
POLR3C	1.24178	2.96215e-06
RNF213	1.24105	0.00801279
MTMR9	1.24086	7.9941e-07
FOXJ2	1.23917	0.00762582
BLVRB	1.23891	0.00370331
FAM8A1	1.23886	0.00137713
TRIP11	1.23861	2.38351e-06
ILK	1.23854	2.71696e-07
CDIP1	1.23845	0.0151854
KIAA1586	1.23833	0.00691986
MCL1	1.23807	2.82704e-07
RAB3IP	1.23674	0.0111504
ARAF	1.23671	1.7486e-05
TP53INP2	1.23599	0.00203337
LATS2	1.23539	0.000614906
C1D	1.23533	0.0116831
LRIF1	1.23504	1.53825e-05
WWP2	1.23354	8.96889e-07
LAMTOR3	1.23333	2.06403e-06
GTF2IRD2	1.23272	0.00103966
ABAT	1.23229	0.00201925
DDX52	1.22986	0.000117662
BEX1	1.22874	0.0275886
WDR48	1.22812	3.54773e-05
LSM10	1.22598	0.00120444
RNF139	1.22399	6.37891e-06
TIMM23	1.22383	0.00040315
SPAST	1.22353	0.000804735
CRKL	1.22342	4.31846e-05
RAB8B	1.2233	0.0152052
ST13	1.2228	0.00022876
GNG5	1.22068	1.39369e-07
KCMF1	1.21979	6.89842e-06
PROS1	1.2196	0.0105168
CTNNA1	1.21838	0.00221895
ZNF800	1.21811	0.000644459
TET3	1.21732	0.000438316
ACP1	1.21696	0.00721523
TRAPPC3	1.2169	8.23805e-12
GFOD2	1.21656	0.0181479
DNAJC16	1.21639	1.82974e-06
TOLLIP	1.21569	9.48311e-05
HDAC6	1.2147	0.000623823
TSEN34	1.21302	7.5151e-05
TMBIM6	1.21301	1.40133e-05
CTBP2	1.21204	6.75822e-07
MPND	1.21195	0.00902647
SH3GLB2	1.21065	0.00412015
JAZF1	1.20987	0.0282324
SLU7	1.20983	0.000265012
ST7	1.20953	4.15519e-06
TCEB2	1.20946	0.000106364
MTRNR2L2	1.20936	0.0016322
RHAG	1.2078	0.022373
LRRC37B	1.20778	0.003632
RNPEPL1	1.2073	4.30428e-07
ELF1	1.20621	1.86914e-08
STAG2	1.20568	3.4211e-07
TLK2	1.20538	0.000725531
RNF181	1.2047	0.000106427
DSTYK	1.20463	1.04735e-06
YIPF2	1.20314	0.00041993
LRRFIP2	1.20276	1.25355e-05
GYPE	1.20182	0.0128822
CASP9	1.2008	0.000659462
COPZ1	1.20079	2.94297e-06
LTBP3	1.19896	0.0276568
PGBD2	1.19802	8.85403e-06
PAPOLG	1.19793	7.65193e-07
ZNF428	1.19699	0.00246851
ZBTB18	1.1961	0.000506068
FLII	1.19575	0.00039053
AP2A2	1.19418	0.00170918
WDR6	1.19304	0.00210647
MFSD1	1.19294	7.32937e-05
THAP8	1.19283	0.00183371
AGO2	1.19278	0.000189474
CLIP1	1.19209	0.0145827
ATG2B	1.19107	0.0147499
ATXN3	1.1901	0.0001123
KIAA1191	1.18886	7.42666e-07
UQCR11	1.18745	3.0572e-05
PIP5K1B	1.18713	0.000248615
FAM134C	1.18589	0.000135873
WBP1L	1.18444	2.76853e-07
EXOC7	1.18409	3.31156e-05
CDK19	1.18355	0.000384146
BBS7	1.18293	1.84694e-06
CHD9	1.18236	0.000231355
ADAMTSL5	1.181	0.000105758
SIRT7	1.18097	0.0152473
TGFB1I1	1.18033	0.0203192
WIPF2	1.17948	1.68651e-09
ZC3H11A	1.17915	0.00222823
UBE3B	1.17762	5.05577e-09
MICALL2	1.17743	0.0200808
NCK1	1.17682	5.64489e-05
ACAP2	1.17656	0.000378554
PFKFB2	1.17612	5.50289e-06
MLXIP	1.17608	0.00249465
ELK1	1.17594	3.95705e-05
HGS	1.17418	0.00100685
FXR2	1.17406	0.000189917
TMEM8A	1.17312	0.000117662
AP2M1	1.17281	4.02191e-08
IP6K2	1.17196	0.00262718
EXOC3	1.16969	1.19132e-06
BAG3	1.16733	0.00226289
GCC1	1.16717	1.37554e-06
GRK6	1.16656	0.000867021
CDK9	1.16565	0.000420933
ZBTB48	1.16558	0.0104633
LRP11	1.16492	0.0265254
METTL4	1.16336	0.00346823
TOM1L2	1.16255	0.000305773
CDK12	1.16211	0.0044514
ESRRA	1.16029	0.00324407
PLBD2	1.15916	0.00455818
FBXO38	1.15833	0.000204748
EPOR	1.15811	0.0227454
TBC1D23	1.15731	8.01228e-05
RAB18	1.15662	1.39863e-05
TSC22D2	1.1558	0.000366404
C7orf43	1.15366	0.00236464
DNAJB12	1.15308	2.83501e-06
MYL12B	1.15304	3.71299e-05
KDM5C	1.15208	8.75201e-05
CPNE1	1.15132	0.00238325
EPC2	1.15072	8.10978e-14
HEATR5B	1.15051	0.0145179
GLTSCR1L	1.15028	5.54442e-06
CLCN6	1.14944	0.0333811
KAT2B	1.14925	0.00147548
PLAG1	1.14739	0.0119224
DCK	1.14697	0.000573184
DDB1	1.14594	0.0025571
LPIN1	1.14523	0.000810862
CEP76	1.14417	0.00118795
RTFDC1	1.14325	7.85388e-09
CEP164	1.1427	0.0107179
TRIM59	1.14142	0.00990567
TPT1	1.1412	6.84479e-09
SKIL	1.14099	0.00378992
VPS51	1.14035	0.00049743
LAMP2	1.14035	0.000558635
HYLS1	1.14034	0.00292635
AXIN1	1.14032	1.34075e-05
SPPL3	1.13998	0.00572953
BAX	1.1376	0.0163244
SSNA1	1.13684	2.38046e-05
ASNA1	1.13642	0.000100706
CCDC97	1.13553	8.4818e-08
FUZ	1.13379	0.000176771
STK16	1.13373	4.15849e-07
RAB6A	1.13334	0.000308623
ZNF787	1.13326	0.000209583
CDC42BPB	1.13315	0.0249907
AVPI1	1.13315	0.0425585
CACUL1	1.13291	0.00129315
EIF3J	1.13217	8.79787e-06
FEM1C	1.12998	7.42253e-05
TMEM260	1.12909	1.38115e-06
CCM2	1.1285	0.00576039
FBXO28	1.12834	4.06278e-05
LTBP1	1.12747	0.0219503
SLC35A2	1.12704	0.00251092
ROGDI	1.12698	0.00770473
PPM1B	1.12567	1.84221e-06
DNTTIP2	1.12564	1.60034e-05
NIPBL	1.12482	0.000528783
EIF1	1.12419	0.000173269
VEZT	1.12412	0.00850708
BLCAP	1.12333	1.69819e-05
ATF2	1.12332	0.000863705
SBNO2	1.12311	0.00108223
DCXR	1.1231	0.00207003
CMTR1	1.12303	0.00551225
ATP5L	1.12254	8.62513e-13
STK38	1.12239	3.37332e-09
KMT2C	1.12222	0.000934052
FBXW4	1.12202	0.00168054
EHBP1L1	1.12087	0.0240526
PPP1R11	1.11994	1.40869e-08
KANSL1	1.1192	0.00101796
FAM13B	1.11873	0.00940274
PAF1	1.11865	0.000725129
DAD1	1.11728	5.71774e-06
LMNA	1.11516	0.012958
MAPK14	1.1131	0.00144987
ZFYVE26	1.11162	1.69882e-05
ANKRD13C	1.11112	2.58006e-10
PPP1R35	1.11096	0.000244394
FAM126B	1.11042	0.000152636
HERC4	1.10872	8.3901e-05
DVL3	1.10666	5.80293e-05
AKIRIN1	1.10606	0.00451474
EIF4EBP2	1.10536	4.26506e-06
PCM1	1.10332	0.00752074
UBE2A	1.10281	6.00412e-09
CASC3	1.10271	1.85284e-09
EIF1B	1.10172	7.16549e-07
ABHD17B	1.10123	1.19671e-06
TROVE2	1.10099	0.0108712
DNAJB1	1.10042	2.69366e-05
MED11	1.10042	0.00109131
TADA3	1.10038	7.96023e-07
ZNF529	1.10005	0.000111963
TRIP12	1.09992	0.000564763
DHRS1	1.09991	0.000871735
RBCK1	1.09984	0.0279663
CUX1	1.09952	0.00483989
CAPNS1	1.09921	2.2685e-05
ZEB1	1.09742	0.0230366
CDC14A	1.09651	6.81047e-05
SBF1	1.09632	2.75523e-06
RAB5C	1.09552	6.92904e-10
VPS4B	1.09492	6.33084e-09
RNASEK	1.09374	3.54871e-05
UTP3	1.09343	1.86864e-05
FNIP1	1.09329	1.27425e-06
RAB21	1.09216	6.63348e-05
ARSA	1.09182	8.9221e-08
FAM83D	1.09181	0.0273057
PSKH1	1.09127	3.49875e-05
ATXN7L3	1.09109	0.000112368
VAMP2	1.09102	4.14472e-06
TRMT1L	1.0905	0.023202
FBXW11	1.0905	9.6572e-08
ZBTB34	1.08964	0.000214011
ODF2L	1.08906	0.000486909
MKLN1	1.08727	8.95043e-06
UBFD1	1.08716	2.26817e-05
TAF10	1.08695	8.9923e-06
DAPK3	1.08607	0.000125814
PPP2R5E	1.0851	2.43085e-05
RAD21	1.08477	0.000321636
USP42	1.08357	0.00193416
GOLGA5	1.08353	0.00157112
BPTF	1.08343	0.00695397
LAMTOR1	1.08267	0.000145603
GALNT2	1.08239	0.00756824
UBE4B	1.08167	0.00257931
CHMP1A	1.08137	3.40156e-05
MIDN	1.08102	3.39713e-05
GID8	1.08093	4.55105e-07
STX12	1.08043	2.42545e-07
AAMP	1.0798	4.65241e-05
CCDC9	1.07972	0.00448589
NRD1	1.07881	1.32125e-10
ATP6V1A	1.07785	0.00775846
RNF214	1.07642	1.42412e-06
GDI1	1.07581	0.000658598
AP2S1	1.07531	0.000103432
ARID1A	1.07519	0.00033584
ZMYM6	1.07482	1.72644e-06
ETNK1	1.07366	0.00601093
ZNF564	1.072	0.000935484
CNIH4	1.07175	6.09748e-07
KCTD9	1.07172	0.00324407
JOSD1	1.0699	0.000562191
CWC15	1.06861	0.000333764
LIN37	1.06716	0.0123922
ATXN7	1.06712	5.81687e-07
FOXJ3	1.0663	3.3277e-09
NECAP2	1.06352	0.00482984
LHFPL2	1.06322	0.00475804
MTRNR2L1	1.06313	0.0143929
AEN	1.06297	0.016991
PRPF18	1.06274	2.48949e-09
HECTD3	1.0619	0.000541942
CAPN1	1.06167	8.34287e-07
GRIPAP1	1.06163	0.00235585
CHID1	1.06066	0.00954081
CCDC174	1.06055	3.47987e-09
CHMP5	1.06035	0.00136093
WDR25	1.05988	0.00617555
ATP6AP2	1.05952	0.025419
AKT2	1.05906	0.00137934
SMG1	1.05903	3.61725e-05
KMT2E	1.0588	4.77288e-05
DESI1	1.05859	1.15849e-07
NEU1	1.05855	0.000470554
HJURP	1.05794	0.0296807
LGALS8	1.05785	5.16524e-05
DCLRE1C	1.05748	0.000597464
MTMR10	1.05703	0.00608547
ORMDL2	1.05693	3.96411e-05
SRXN1	1.05672	0.000796509
CCDC127	1.05501	0.0201596
FASTKD5	1.05495	2.73785e-06
RFESD	1.05374	0.00902165
UBA52	1.05347	2.38314e-05
ANKRD49	1.05317	2.65166e-10
P2RY1	1.05315	0.0232929
TMEM183A	1.05295	6.92122e-06
COG1	1.05236	0.00332407
SYNRG	1.05152	0.000875324
YIF1A	1.05141	9.58846e-06
RNF44	1.04693	0.00110625
GRN	1.0468	1.10067e-05
MRFAP1	1.04673	4.82516e-05
ATP6V1C1	1.04625	0.00254993
B3GLCT	1.04532	0.00116782
REEP4	1.04457	0.014828
UROD	1.04423	0.0106532
KLC2	1.04369	0.00839888
BTRC	1.04365	0.00239252
DNLZ	1.04229	0.0455317
CLEC16A	1.0422	0.00104837
ZSWIM1	1.03975	0.00183371
CDK16	1.03961	3.05552e-08
STX2	1.03869	0.0484281
PBX2	1.03833	0.00224218
GNB2	1.03778	0.00269008
FAM3A	1.03769	6.01865e-05
RANBP9	1.03741	0.00329847
SLC7A11	1.03547	0.00606289
GATAD2B	1.03541	0.000123987
PCIF1	1.03347	3.7558e-06
SCAF4	1.03296	0.000485564
CBLB	1.03289	2.71181e-05
AGER	1.03247	0.0497058
CYHR1	1.03247	6.53143e-06
RNF115	1.03238	0.00168902
CISH	1.03189	0.0466495
SH2B3	1.03145	0.0211653
DRAM2	1.03144	0.00155628
PIK3AP1	1.03017	0.0140744
C6orf120	1.03016	0.000544373
PSMB6	1.02921	3.26306e-05
ATL2	1.02722	0.00407258
DYNC1LI2	1.02609	0.00148245
MED28	1.02519	0.000338552
GSTO1	1.02516	0.00487949
OST4	1.02406	3.97273e-05
DDX6	1.02166	4.20044e-05
PHF3	1.02093	7.12317e-08
CLASP1	1.0207	0.00282266
GSK3A	1.02049	1.9236e-06
CCNYL1	1.0203	2.47556e-05
EMILIN2	1.01938	0.0180707
UBOX5	1.01879	1.26157e-05
CUL4B	1.01879	0.00197028
CDC42	1.01777	1.36021e-05
ADD3	1.01743	0.00568021
ZNF335	1.01605	0.0288037
LIMS1	1.01456	0.0446308
RSF1	1.01437	0.000801282
NCOA7	1.01365	0.000368334
TMF1	1.01351	2.77062e-05
WDR83OS	1.01314	0.000409103
IGF1R	1.01238	0.00406851
GGPS1	1.01171	2.95546e-05
MAPK6	1.01152	0.000342884
OTUD4	1.01104	0.00111673
CYBRD1	1.0109	0.0059179
SUCO	1.00888	0.000331648
EGLN2	1.00702	0.00231021
MAML1	1.00582	8.5578e-06
TMEM134	1.00535	0.0109171
C1orf122	1.00518	0.00079288
TPM1	1.00456	0.000850426
MED21	1.0037	0.00668758
RNF6	1.00352	2.74422e-08
UBL5	1.00173	7.8272e-06
FKRP	1.00154	6.14645e-10
GSR	1.00143	0.00120802
MIB1	1.0012	0.0337486
SLC35B1	1.00093	0.00697805
SUPT20H	-1.00118	4.76499e-05
SUFU	-1.0013	0.00114038
ATP5A1	-1.00154	0.0193764
HNRNPD	-1.00162	0.00203377
HKR1	-1.00315	0.00379541
TXNDC15	-1.00325	0.0184539
RPS23	-1.00341	0.0346703
ABCB9	-1.00377	0.0455187
ZNF652	-1.00378	0.00449651
SUCLG1	-1.00414	0.00387749
MTFR2	-1.00535	0.0263498
ERMARD	-1.00546	0.00431328
UQCC3	-1.00658	0.000237154
ACOT9	-1.0078	0.0380649
TRMT1	-1.00788	0.00270661
EFCAB7	-1.00807	0.00615493
LRRC14	-1.00882	0.0203761
ABL1	-1.00928	1.9742e-05
NAA20	-1.00939	0.000371507
PAQR7	-1.01055	0.0243703
PRKCSH	-1.01087	0.00080653
DROSHA	-1.0119	0.0362294
TTI1	-1.01197	0.00283195
ZNF749	-1.01263	0.0148129
SEPW1	-1.01297	0.0028964
FKBP3	-1.0145	0.046868
APOBEC3C	-1.01493	0.00240783
NIP7	-1.01662	0.000665415
CHAF1A	-1.01681	0.00255715
IBTK	-1.0171	0.0434016
EIF4ENIF1	-1.01723	0.00889439
DPP3	-1.01843	0.000305773
BAZ1A	-1.01856	0.000335559
DENND4B	-1.01927	0.00680863
UTP15	-1.02072	0.00152862
ARMCX6	-1.02183	0.0179133
IPO11	-1.02227	0.0257899
RPL26L1	-1.02322	0.0289585
ELP5	-1.02365	3.25352e-06
ZNF331	-1.02383	0.0467386
EBP	-1.02423	0.0488567
NXT1	-1.0247	0.00554758
POLR2G	-1.02558	0.00459488
FTO	-1.02575	0.00931837
ZC3H6	-1.0261	0.0282789
INPP5E	-1.02632	0.0185812
THUMPD3	-1.02802	0.0160886
TGFBR3L	-1.02824	0.00366026
BRAT1	-1.02905	0.000675775
ELAC1	-1.02955	0.00666224
ACLY	-1.02998	0.00677084
CS	-1.03095	8.42993e-05
RPL9	-1.03195	0.00620235
PKD2	-1.03198	0.0195567
PABPC4	-1.03322	3.04467e-05
NDUFA9	-1.03408	0.0131349
ZNF432	-1.03482	0.00699446
C11orf1	-1.03581	0.00770473
MRPS12	-1.03607	0.00148899
PIGM	-1.03665	0.00236186
ZNF133	-1.03722	0.000196218
LDAH	-1.04047	0.00934621
SMARCB1	-1.04057	0.0123513
TMEM101	-1.04064	0.000593855
OTUD6B	-1.0407	0.0159293
MYH10	-1.04098	0.0190306
NCAPH2	-1.04172	0.00941068
SLC12A2	-1.04224	0.00355245
FAR1	-1.04245	0.0205186
TTF2	-1.04264	0.0224327
ATRAID	-1.04268	0.000502907
SNUPN	-1.04281	0.0160358
MNAT1	-1.04369	0.011435
GLOD4	-1.04389	0.00485982
NSMF	-1.04393	0.0186319
MGST2	-1.04404	0.045873
KLHL5	-1.04413	0.0162258
KTI12	-1.04423	8.04668e-05
TBCA	-1.04435	0.000103364
RNF32	-1.04438	0.0256622
HNRNPR	-1.04466	0.00320721
HEY2	-1.04567	0.00911854
MRPL34	-1.04572	0.0010369
SLC25A19	-1.04584	0.0340983
HSD17B8	-1.04786	0.00274958
CABIN1	-1.04819	0.0353714
HAUS6	-1.04834	0.0106519
SLC10A7	-1.04848	0.0252693
XPO6	-1.04915	9.5201e-05
DVL1	-1.04969	0.00192268
ARSB	-1.04972	0.0269424
ARL2	-1.04995	4.44138e-05
PPID	-1.05121	0.000803972
ATRN	-1.0515	0.0114691
ZNF681	-1.05153	0.0494187
FBXL12	-1.05211	0.00891539
IL17RA	-1.05272	6.58245e-05
ZNF578	-1.05454	0.00031408
TPI1	-1.05483	0.0010717
RBMX2	-1.05508	0.0219966
PCYT2	-1.05515	0.000896272
ASRGL1	-1.05539	0.0470191
[truncated: 2,066 more rows]

## Sheet: FLP_PolyEvsOrthoE
Table S2 DEGs in FL in vivo terminal erythropoiesis
	FLP_PolyEvsOrthoE, DEGs between FLP_PolyE and FLP_OrthoE
Note: Differentially expressed genes between adjacent stages in FL primary terminal erythropoiesis. Log2(fold change), The ratio of gene expression in one stage relative to its earlier stage. Padj, Adjusted P value.
Gene name	Log2(fold change)	Padj
FGF19	4.79343	1.2907e-09
BCL3	4.50721	1.66415e-13
TCF15	4.34705	3.76318e-08
CDC42EP2	4.31864	9.8248e-15
BIRC3	4.13054	9.27589e-11
EPM2A	4.01822	5.96703e-10
CSDC2	3.92017	5.775e-09
TNFAIP3	3.79365	4.77087e-10
MARCH9	3.74201	7.32516e-09
ZNF57	3.66683	3.70768e-17
FAM83G	3.59464	7.15632e-08
KIFC2	3.56676	5.54143e-07
KLHDC7B	3.56012	1.99194e-05
CSF1	3.55483	1.233e-08
SCO2	3.50458	2.68993e-08
C8orf58	3.49934	8.66066e-10
KIAA1683	3.48944	9.00448e-08
ATF3	3.46534	2.62045e-11
PLA2G4C	3.45447	2.4434e-06
RRAD	3.42679	8.0142e-06
NR1D1	3.36745	2.81704e-07
GADD45B	3.33472	1.61434e-05
HSPA6	3.29214	3.40057e-05
TYMP	3.25543	3.28065e-07
CDKL3	3.22703	2.48508e-10
MFI2	3.19266	6.02155e-08
ENG	3.17603	1.32415e-07
KIF5A	3.17429	1.71577e-07
PLEKHF1	3.09498	3.66471e-11
ZNF296	3.08946	4.63021e-06
HIST2H2AA3	3.08249	6.83521e-08
HIST2H2AA4	3.08249	6.83521e-08
ANKRD53	3.0783	2.76328e-07
DIRC2	3.07302	1.58324e-11
GS1-259H13.2	3.06495	1.14103e-09
ZNF165	3.05727	5.96703e-10
NME1-NME2	3.02655	1.71577e-07
ISG15	3.00404	3.8121e-08
ANXA1	2.95998	2.65054e-05
METTL1	2.87461	1.32823e-06
SMIM14	2.86334	1.38487e-06
C5orf45	2.8507	1.50764e-07
S100P	2.83525	7.47792e-06
TRIB1	2.82638	1.54998e-05
TLCD2	2.81375	1.12658e-08
HMOX1	2.80319	1.08872e-05
EIF4EBP3	2.76858	6.56935e-10
PTGR1	2.76816	4.32346e-06
CCSER2	2.76636	9.31042e-08
ZNF467	2.76475	2.5352e-05
RELB	2.75699	8.15137e-06
DBP	2.74637	8.93219e-07
PIM3	2.7216	5.775e-09
C1orf116	2.72021	1.3398e-07
HLA-G	2.70948	0.00025204
IFIT1	2.68719	1.35443e-06
IFIT2	2.68513	2.54991e-11
NPIPB9	2.66779	3.21673e-09
SERINC2	2.63239	1.33741e-09
SEPHS2	2.60279	2.89881e-10
SQSTM1	2.59492	1.94241e-09
ZNF554	2.57137	2.01051e-11
ELL3	2.56089	1.75748e-05
ARID5A	2.54327	1.39326e-05
PYGB	2.54164	4.85241e-06
LDHD	2.53175	7.85727e-08
NFKBIA	2.51491	6.58618e-08
SLC31A2	2.49074	5.775e-09
KISS1R	2.48864	0.000124139
RAB39B	2.46959	1.77522e-10
PRR7	2.44339	1.75458e-06
IDS	2.43184	7.4059e-05
DDIT3	2.426	1.80457e-07
HCN2	2.4255	0.00019626
UBTD1	2.42117	8.20729e-08
C5AR1	2.40827	0.000205036
ASB13	2.40793	6.53451e-05
TSC22D3	2.39497	2.27398e-05
SLC6A6	2.39216	0.000137208
NFKBIE	2.39192	4.42987e-10
TMEM180	2.39144	6.02091e-05
XBP1	2.36149	5.69286e-06
HIST1H4H	2.35263	2.32017e-06
FOSL2	2.34795	0.000110174
B3GNT8	2.32548	0.000136783
ALKBH7	2.30887	1.26187e-10
SERTAD1	2.30421	8.54083e-06
NRARP	2.29666	0.000382226
ERF	2.28097	2.64145e-06
RSPH9	2.27732	0.000142645
LZTS3	2.25262	7.98431e-05
HIST2H2BE	2.24982	9.36341e-08
TMEM134	2.24954	5.90125e-09
NFE2L1	2.24833	4.31149e-09
TMED7-TICAM2	2.24651	8.15137e-06
BMP6	2.24465	0.000444017
MUC20	2.23793	0.00102207
CIART	2.23572	0.000836391
FKBP4	2.22961	7.06222e-06
DNLZ	2.22921	8.98804e-06
PI16	2.22438	0.000836036
BCAR1	2.22421	4.58755e-09
LSM10	2.21928	4.03485e-09
DNASE2	2.21743	8.9844e-08
KLHL21	2.20961	5.54226e-07
NFKB2	2.2061	1.44349e-06
HSD11B1L	2.20199	1.1101e-06
HSPBAP1	2.19973	1.00689e-06
TMEM41A	2.19856	1.78319e-10
MECP2	2.19412	4.33998e-08
HIST1H1C	2.19169	2.35557e-05
FLNA	2.18525	5.49004e-05
SCYL1	2.17548	1.45247e-10
HSPA1B	2.16601	4.67308e-09
C10orf10	2.15571	0.000592248
BCKDHA	2.15079	1.77536e-13
HIST1H2BK	2.13849	1.27428e-05
SPATA2L	2.13833	7.9887e-07
IRF2BPL	2.13249	0.000655199
MAFF	2.13025	4.92289e-06
NSMF	2.1247	1.1101e-06
MT2A	2.11758	2.95308e-05
FOSL1	2.11247	0.000519201
SLC35C1	2.10292	4.05201e-07
TNFRSF12A	2.10089	0.00100488
NFIL3	2.09972	0.000309956
OSER1	2.09326	1.48384e-06
DNAJB1	2.09194	6.37244e-15
KLF16	2.08652	2.19925e-11
TRPV2	2.08586	0.000577387
IFI30	2.0812	1.1882e-05
MYDGF	2.07918	0.000111548
PLLP	2.07536	0.000757017
TGIF1	2.06636	4.05877e-08
RPP40	2.05335	1.14657e-06
PLD6	2.05292	0.000327636
POMT2	2.05129	2.35415e-07
DENND2D	2.05089	0.000196521
TMEM52	2.04849	0.000143758
IFIT3	2.04151	3.67133e-06
CRIP1	2.03773	0.000859957
SLC9A1	2.0367	5.95215e-05
TRIM62	2.02758	2.08774e-09
CCDC115	2.02066	5.05351e-08
CBFA2T2	2.01978	0.000563848
PHF1	2.01954	4.85165e-06
PTGIR	2.00958	0.00243242
ATXN7L3	2.00039	1.82767e-12
ZFAND2B	1.99548	8.72955e-06
SLC27A4	1.99451	2.4567e-06
VIMP	1.98144	0.000107293
ERN1	1.98106	0.00011132
ZBTB2	1.97491	4.85326e-11
SNN	1.96367	0.0014375
HSPA1A	1.96307	0.00102003
RAD9A	1.96018	6.20719e-06
DDAH2	1.9553	0.000309956
TFPT	1.94493	1.43069e-06
SELM	1.93903	0.00216232
THAP8	1.93224	3.04506e-07
AMDHD2	1.93189	2.90854e-05
FICD	1.93108	0.000123184
RELA	1.92852	1.3903e-09
RNF103-CHMP3	1.92472	3.46501e-05
BHLHB9	1.91711	1.48384e-06
TTYH2	1.91458	4.87315e-09
KLF15	1.91432	0.00010902
TKTL1	1.91351	0.00317431
FBXL14	1.91102	2.97225e-06
LTBP3	1.90214	0.000216272
TRIAP1	1.90096	3.01703e-05
SLC38A2	1.89936	4.18135e-07
RAB9A	1.89645	3.7683e-08
MPV17L2	1.89468	1.45338e-05
FPGS	1.88994	4.04318e-07
ELF3	1.88883	0.00119805
HIST1H3D	1.88854	1.66576e-05
CCDC85B	1.88729	1.7786e-05
TNFRSF1A	1.87895	4.44908e-05
DNPEP	1.87347	3.09938e-08
MGAT4B	1.87267	1.705e-05
SSSCA1	1.8709	1.25465e-13
UBE2Q1	1.86321	1.58324e-11
FAM134A	1.86307	1.44349e-06
SPATA24	1.86215	0.000245901
MBOAT7	1.8574	5.60963e-05
B3GALT6	1.85513	0.000836036
RRAGC	1.85491	2.07775e-09
ZBTB7B	1.85283	9.90748e-07
MAP1LC3B	1.85017	6.41289e-14
HLA-E	1.8391	1.77065e-06
PPIB	1.83836	0.00013179
KCTD21	1.83828	1.74432e-05
PELI2	1.83705	1.705e-05
TRMT61A	1.83444	0.000122708
ZNHIT2	1.83017	1.48384e-06
SLC35C2	1.82716	8.63477e-08
CKB	1.82544	0.000180432
RHBDD2	1.82503	0.000196408
PPP1R3B	1.82414	7.44039e-06
ASAP3	1.82285	0.000164903
ZFAND2A	1.82252	1.95301e-05
ZNF292	1.8215	1.39992e-06
CCDC86	1.81921	9.41754e-07
MAP3K12	1.81841	0.000210417
UGDH	1.817	0.00157788
TMEM88	1.81641	0.00281752
CSRNP1	1.81549	0.00160847
VASN	1.8109	0.000985583
JAK1	1.80901	3.0084e-13
PSENEN	1.80519	1.80353e-06
YDJC	1.8025	1.18267e-08
ARHGDIA	1.80168	6.63397e-09
MAP3K2	1.80057	2.33966e-13
C19orf24	1.79883	1.1882e-05
CEMP1	1.79318	0.00019626
TIMM13	1.79241	2.47386e-07
NR1D2	1.79059	6.55704e-08
CLEC2B	1.78996	0.00217278
HIST1H3H	1.78612	8.94742e-06
POR	1.7856	3.05233e-09
PNKD	1.78065	0.00142194
SESN2	1.78039	2.47386e-07
STX1A	1.77984	0.00168172
SARS	1.77925	2.26872e-09
ARMCX6	1.77156	2.70123e-05
PHF23	1.76849	2.53815e-05
CREBRF	1.7593	1.9977e-05
HIST1H2BC	1.75756	4.85241e-06
AP1AR	1.75435	0.000294205
PDZK1IP1	1.75415	0.000758694
TMEM140	1.7514	1.16948e-06
NPIPB6	1.74642	0.00565996
CTNNAL1	1.74489	1.21449e-13
MAP1LC3B2	1.74477	0.000386523
CHPF	1.74311	5.3973e-07
ATXN7L2	1.74086	0.0001833
EMP3	1.73929	7.3887e-07
WDR74	1.73745	4.61459e-05
CENPV	1.73585	1.3733e-05
BBC3	1.73279	3.81713e-06
PNO1	1.73006	5.0143e-06
TAF4B	1.72962	8.20217e-05
UBE2M	1.72831	8.49698e-13
HIST1H2AC	1.72686	8.34128e-07
LOC101060389	1.72489	0.00357871
LOC102724862	1.72489	0.00357871
TBC1D3K	1.72489	0.00357871
PNPLA2	1.72193	1.55913e-05
ORAI1	1.72154	0.000418
RHOC	1.71559	0.00250523
RNASET2	1.71537	0.00225996
TNIP1	1.71423	1.18186e-05
CBX4	1.70668	1.61706e-06
USP36	1.7056	0.000100285
MFSD5	1.70247	1.38906e-07
C19orf73	1.70107	0.000273504
BRI3	1.68705	2.47386e-07
LOC401052	1.68405	0.00116358
SCARB1	1.684	0.00112497
CDK4	1.68283	1.48384e-06
HIST1H2BJ	1.67919	0.000779485
C16orf46	1.67889	0.000552736
PGF	1.67703	0.0011101
MYLIP	1.67645	0.00252685
CNPPD1	1.67429	0.000280049
LOC102723859	1.67293	0.00432844
FLAD1	1.67143	3.20194e-06
MT1G	1.66919	0.00752829
ITPKC	1.66894	2.52847e-08
THAP11	1.66222	2.96734e-08
SNAPC2	1.66178	3.54173e-08
CPEB1	1.65876	0.000771601
TMEM120A	1.65824	2.42153e-05
CREG1	1.65778	2.01301e-06
LOC730183	1.65541	0.000186809
TPRN	1.65043	0.000164903
ARRDC1	1.64644	7.35908e-05
SPPL3	1.6438	4.98612e-05
HSPH1	1.6432	6.63562e-06
CTSD	1.63557	1.36147e-05
TRUB2	1.63474	8.70445e-05
TAX1BP3	1.63374	8.56505e-06
TMUB1	1.63228	5.65761e-06
LOC101060321	1.63111	0.00467302
BOD1	1.63083	0.00113403
HEXIM2	1.62887	0.000162887
ZBTB21	1.62798	3.84186e-05
ANKRD33	1.62242	0.00875039
TNPO1	1.62205	2.44504e-05
SLC25A33	1.61969	6.89137e-05
KDM6B	1.61875	0.000336573
ZNF768	1.61658	3.15912e-08
THUMPD1	1.6161	1.10335e-06
KLC2	1.61209	3.42023e-05
VEGFA	1.61174	0.000391877
STX5	1.60561	6.39563e-09
FBXO42	1.60457	0.000202866
ERAL1	1.60392	4.31709e-06
TDP2	1.60327	9.09818e-06
CAMK1	1.60209	0.00238167
C6orf1	1.60164	0.00150518
ENO1	1.60039	0.000557207
B4GALT3	1.5993	0.00035332
HSP90AB1	1.59761	7.94223e-07
RASD1	1.59046	0.000724424
HIST1H2BD	1.58941	2.81643e-05
B4GALT7	1.58803	0.000419479
CNDP2	1.58546	0.000383285
NMB	1.58466	0.00354638
OAZ1	1.58339	1.12335e-06
NUB1	1.58331	1.705e-05
MAP7D1	1.58288	0.000419479
UAP1	1.58134	0.00289747
ING2	1.58054	0.00028327
TFE3	1.58026	5.5095e-05
CREB3	1.57811	1.15438e-05
CNNM4	1.57745	5.19999e-06
IRAK1	1.57705	3.20755e-07
YY1	1.57556	6.42461e-13
GPX3	1.57464	0.000619664
AMPD2	1.57163	0.00401298
MAFK	1.56981	0.00020684
RAB43	1.56973	5.90958e-05
NTMT1	1.56866	2.3851e-06
MICALCL	1.56847	0.00162722
MGAT1	1.56798	0.00014506
BCAT2	1.56725	5.10811e-05
BAG3	1.56724	3.51142e-05
ZNF784	1.56669	1.12332e-06
ADPRHL2	1.56604	1.38318e-09
CDK2AP2	1.56575	0.000135062
PDP2	1.56441	0.000231425
OPTN	1.5631	2.29148e-05
PPAPDC1B	1.56082	0.00414356
CUTA	1.56009	2.18985e-06
GNPDA1	1.55848	9.79771e-05
BAIAP2	1.55844	0.000859088
GRSF1	1.55458	0.000495591
LAMP1	1.55417	3.09938e-08
ADAM17	1.55404	5.9948e-05
TXNDC12	1.55338	0.00028327
SPSB2	1.55285	4.05201e-07
NOP16	1.55268	0.000491839
MAPKAPK2	1.55166	7.22932e-07
HEXIM1	1.55145	0.000257437
AEN	1.54506	0.000347534
MTCH1	1.54502	9.36341e-08
STK40	1.54406	6.75913e-07
IRF2BP1	1.54299	4.6967e-06
RABAC1	1.54257	9.89676e-05
TRABD	1.5361	1.74352e-05
COPRS	1.5339	0.00312584
SMYD5	1.53339	0.0010527
IRF7	1.53195	0.000180592
DHDH	1.52942	0.00152598
ZNF777	1.52847	2.04818e-05
IRF6	1.52714	0.00167667
SPAG9	1.5255	0.000686142
PPTC7	1.5252	1.52386e-06
HIST2H2BF	1.5178	0.00298188
NUDT9	1.51584	0.000376847
MNT	1.51574	0.000303516
FADS3	1.51426	0.00659412
ALDOC	1.51421	0.00224571
ZFAND5	1.51419	1.91061e-06
HBP1	1.51397	4.84062e-07
GNL3	1.51371	0.00428705
PNRC1	1.51261	0.000467827
STK17A	1.51162	0.000561977
LYL1	1.50935	0.000124271
BCAR3	1.50841	0.00585141
ATP6V0E1	1.50612	4.04231e-06
SLC39A7	1.50415	1.88511e-05
SGTA	1.50382	7.06222e-06
ALOX12	1.50214	0.00113418
RRP1	1.50147	1.16913e-06
DNAJB9	1.50032	0.00122072
RCE1	1.49948	1.2907e-09
DLGAP4	1.49836	0.00162393
TNFRSF10B	1.49745	0.00709379
ZNF628	1.4964	2.5352e-05
TRIB3	1.49594	0.00671239
TPGS1	1.4933	0.000146332
THAP4	1.49283	4.7517e-06
SLC39A6	1.49211	0.00188521
MAP3K10	1.48947	1.87713e-05
SYNJ2	1.48833	0.00587121
CPTP	1.48823	5.52532e-09
FAM109A	1.48662	0.000215987
NFKBIB	1.48424	0.000261777
GSN	1.48346	0.00539597
CFD	1.48199	0.00254397
CD247	1.48194	0.0137295
ARHGAP12	1.48173	0.000209614
CSRNP2	1.48051	3.77075e-06
HDAC5	1.48014	0.000121052
C1orf122	1.47874	1.00486e-06
GLA	1.47551	0.00131715
VAT1	1.47054	0.00194501
AKR1B15	1.46729	0.0111497
CHRM4	1.46677	0.00263007
RASL11A	1.46391	0.00546953
UBE2I	1.46353	2.94251e-11
UBC	1.46327	1.81479e-06
IRF3	1.46035	0.000194576
WDR83OS	1.46032	5.22553e-07
HIST3H2A	1.45945	2.00778e-06
WDR45	1.45944	1.2486e-05
SLC39A4	1.45677	0.00035082
ZFPL1	1.45456	2.82568e-06
SPNS1	1.45171	2.28883e-05
HIST1H2BG	1.45171	0.000366402
MEGF9	1.45152	0.00208248
RNF208	1.44927	0.00170741
C22orf23	1.44897	0.0145206
SARAF	1.44554	3.04506e-07
DHX34	1.44552	0.00217278
REM2	1.44513	0.0138293
PGPEP1	1.44415	2.89012e-05
ATP6V0C	1.44393	0.000268218
CPNE1	1.44347	0.000128654
BLOC1S4	1.44172	6.67844e-05
NOL6	1.44012	0.0024975
TRIP6	1.43976	0.000896656
IFITM10	1.4365	0.0102387
CDK9	1.43615	1.66576e-05
FRMD8	1.43489	0.00152925
PCBP1	1.43422	7.38204e-08
FLII	1.43418	2.42366e-05
FBXO46	1.43348	3.58269e-05
PARD6B	1.43034	0.00129966
B2M	1.42861	1.66377e-11
TMED9	1.42852	0.00337826
SOD1	1.42698	1.11829e-05
PCIF1	1.42605	4.77087e-10
NME3	1.42433	0.000469023
DPH2	1.42328	0.00187609
PDXK	1.42302	0.000948068
ZFAND3	1.42273	2.12384e-07
ISCU	1.42127	3.9494e-06
MT1X	1.42055	0.0128553
AIP	1.41807	7.07768e-07
UBIAD1	1.41624	0.0007728
ZNF581	1.4162	8.75167e-07
TMEM167B	1.41507	4.77087e-10
PBXIP1	1.4149	0.00186386
GNAI2	1.41277	0.000239963
HIST1H2BN	1.41252	0.002389
BRD4	1.41206	6.84251e-05
PRAF2	1.41099	0.000199301
NSUN3	1.40971	0.00186266
SPHK2	1.40768	0.00163077
SPSB3	1.40765	0.000211308
TMEM91	1.40626	8.64502e-05
MARK4	1.40594	2.2147e-06
FAM89B	1.40529	7.31538e-07
DEDD2	1.40443	0.00226594
CITED2	1.40311	7.68701e-06
TGFB1	1.40301	0.00213738
SMIM6	1.40006	0.0162992
TBC1D14	1.39819	1.88511e-05
TM7SF2	1.3976	0.000935321
TICAM1	1.39592	0.00803293
PRR14	1.3937	4.88135e-06
FBRS	1.39303	0.000309956
KRT19	1.3915	0.00987906
KIAA0226	1.38899	0.00138844
RNASEK	1.3835	3.23755e-07
EGLN2	1.38281	3.10532e-05
UBE2B	1.38218	6.30664e-06
PINK1	1.38128	0.0007728
CRTC2	1.38111	0.000844338
RUNDC3A	1.37974	0.0111825
OR2T8	1.37908	0.0129085
C11orf68	1.37831	4.77087e-10
RTN3	1.3779	0.000350332
CDC34	1.37713	0.00380225
PRKRA	1.37597	0.00210424
ISOC2	1.37542	1.59002e-05
ATG101	1.37496	0.000205561
CTH	1.37435	7.64233e-06
ARL13B	1.3741	0.00112297
RAPGEF1	1.37344	0.00313193
SETD1A	1.37105	0.000184476
KDELR1	1.37072	8.44952e-15
FAM222B	1.37041	0.00239608
TPM4	1.36951	0.0153616
OGFR	1.36801	1.72101e-06
OSGIN1	1.36673	0.00357871
LRP11	1.36591	0.00508392
TMEM203	1.36541	9.42754e-07
FTH1	1.36407	0.000194542
POLRMT	1.36373	5.07486e-06
SYVN1	1.36309	0.000170425
CDIPT	1.36007	1.15182e-06
HSPA9	1.35993	2.43321e-05
NR4A2	1.35973	0.0124322
DHFRL1	1.35867	0.000281141
DYNLL2	1.35766	2.81704e-07
COA7	1.35662	0.00288468
CBR3	1.35058	0.0169455
MICALL1	1.3504	0.0208162
KCTD20	1.35039	4.04486e-05
ZC3H12A	1.35016	0.00361811
UFSP1	1.34885	0.00757011
UBQLN4	1.34885	0.00267197
HYPK	1.34833	5.60963e-05
MTMR4	1.34777	0.000711782
UBALD1	1.3476	0.00142996
SLC25A45	1.34743	5.16322e-05
ZC3HAV1	1.34587	0.000772763
RSL1D1	1.34569	0.00138844
C6orf47	1.34453	0.00033116
BEX2	1.34411	0.0126117
KLF5	1.34346	0.012631
ZNF655	1.34312	0.000269925
KLF6	1.34298	0.00148951
C3orf58	1.34239	0.00104186
TMCC3	1.34075	0.0217316
EXOSC5	1.33986	0.00512876
COMTD1	1.33974	0.00422608
DAPK3	1.33813	3.77075e-06
ECE2	1.33789	0.00897175
SMURF1	1.33684	5.88646e-05
HYOU1	1.33499	0.000168913
SETD9	1.33455	0.00872974
DNAJA1	1.33304	2.16448e-06
ZNF771	1.33249	0.00400971
TMUB2	1.3324	0.000942992
TMSB4X	1.33225	0.00329133
SERF2	1.33211	5.16607e-05
ABTB1	1.33158	8.46533e-05
ZNF408	1.33046	6.57634e-08
PEX10	1.32797	9.32752e-06
SPI1	1.32744	0.0219472
KCTD13	1.32487	7.82802e-05
FTL	1.32467	0.000811796
APBA3	1.32332	3.82769e-05
FANK1	1.31859	0.00964201
AMMECR1L	1.31796	3.77075e-06
SLC50A1	1.3136	0.00146038
JMY	1.31349	1.20797e-07
STAT6	1.31304	0.00435896
ZNF580	1.30936	2.97936e-05
PPP1R16A	1.30881	0.00679187
YBX3	1.30848	0.00025204
MLEC	1.30788	0.019931
AREG	1.30687	0.0276069
FBXW9	1.30637	0.0107477
ING1	1.30539	9.51001e-06
MXI1	1.30439	0.00321415
GKAP1	1.30288	1.45828e-05
MOB3A	1.3025	1.3398e-07
C8orf82	1.301	0.00195404
PDF	1.29911	0.00423188
SMIM3	1.29904	0.00366286
TPD52L2	1.29725	0.000136783
TPI1	1.29679	7.15871e-05
RRAS	1.29658	0.0206589
TUBA4A	1.29501	0.0149253
PTOV1	1.29438	3.20061e-05
YY1AP1	1.29437	0.000655199
C19orf25	1.29358	2.35798e-05
XPC	1.29183	0.00159743
RRP12	1.29116	0.0122128
CANX	1.29065	0.0100144
UBXN6	1.29055	0.00357871
MEF2D	1.28998	0.000714811
ZNF598	1.28895	2.27182e-05
CTDNEP1	1.28861	3.09938e-08
GRPEL1	1.28845	0.000495301
ACSM3	1.28731	0.00494682
TMEM115	1.28592	9.27017e-06
BIRC2	1.28554	0.00623019
OR2T33	1.28545	0.029773
STAT5A	1.28405	0.0105614
CLP1	1.28388	4.60356e-07
RMND5A	1.28381	6.71739e-06
HIVEP1	1.28205	5.96703e-10
FKBP2	1.28143	0.00169994
FBXL15	1.28111	0.000518503
GATA2	1.28101	0.00851141
TSR3	1.28097	5.47704e-05
BTG1	1.28059	1.47202e-05
PHF13	1.27871	2.86275e-06
TSEN34	1.27844	4.21458e-05
KPNA1	1.27813	0.000348232
VASP	1.27582	0.000674449
MAT2B	1.27491	0.000108477
UBAP1	1.27474	0.00435881
ZNF593	1.27409	0.00118979
HBQ1	1.2739	0.00709379
BRMS1	1.27238	7.64233e-06
PPP3R1	1.26946	0.00068638
ANKRD37	1.26882	0.029686
RGL2	1.26701	0.00355788
PIP4K2C	1.26645	3.35095e-05
EIF4A2	1.26618	2.82568e-06
CEPT1	1.26587	0.000147347
CDIP1	1.26182	0.0081763
MSRB1	1.26106	0.00459245
CHCHD4	1.26083	0.00132705
C9orf69	1.26015	8.02614e-05
RBCK1	1.25965	0.00736773
TSSC4	1.2596	2.42147e-06
SGTB	1.25957	0.00665864
CLK1	1.25846	0.00448662
SAT1	1.25792	0.011974
TMEM251	1.25681	0.0171266
NFE2L3	1.2564	0.00442571
HERPUD1	1.25489	2.11076e-05
GBA	1.2545	0.000199462
CREM	1.25431	7.98163e-05
DCK	1.25406	0.00020061
EDEM1	1.25401	0.00476457
RAB5A	1.25365	5.53186e-05
APOL3	1.25354	0.00569303
TMEM208	1.25223	0.00378967
GZMM	1.25215	0.0337305
PRDX1	1.25193	0.00041585
TARBP2	1.25155	8.86565e-07
AKT1S1	1.25012	0.000126462
SIK3	1.24994	0.00291343
GTPBP6	1.24951	1.70697e-05
GBE1	1.24817	0.00780016
YPEL3	1.24725	0.00257304
GATAD2A	1.2467	0.00141089
PIK3IP1	1.24596	0.00839365
DALRD3	1.24551	0.000383626
SIRT7	1.24317	0.00693938
CEBPB	1.24308	0.000433577
YIPF3	1.24274	3.02697e-05
SLC3A2	1.24184	0.000308512
GATSL2	1.24002	0.00800096
FTCD	1.23997	0.033894
CCDC9	1.23925	0.00103269
TNK2	1.23904	0.0186848
B4GALT2	1.23764	0.0063512
TAP1	1.23725	0.000115528
HLA-B	1.23688	0.011049
CSDE1	1.23644	4.51742e-07
PNKP	1.23631	0.00123459
MEPCE	1.23593	4.99506e-05
MIEN1	1.23576	6.02155e-08
KIAA0907	1.23566	6.84846e-05
SURF6	1.23444	0.000490152
B4GALT1	1.23301	0.000122643
NAMPT	1.23263	0.000449469
DUS3L	1.23246	0.00178476
MSI2	1.23085	0.000843641
BEX4	1.23062	0.00261401
HIGD2A	1.23056	9.54026e-06
KANSL1	1.23038	0.000348427
EXOSC4	1.22984	2.2147e-06
RRNAD1	1.22831	0.000592335
GPX4	1.22552	0.00893933
RNF10	1.22522	0.00196585
SP6	1.22464	0.0369494
HECA	1.22366	0.00055725
PPM1A	1.22321	0.000332331
KANSL1L	1.22308	0.000194235
ARFIP2	1.22238	0.000418831
IFT20	1.22088	0.000369056
IFIT5	1.21935	0.00675115
CDC42EP1	1.21862	0.00768632
POLR1D	1.21855	0.00759867
NUMBL	1.21843	0.011802
MED25	1.2171	0.00716378
ATP6V1E1	1.21503	2.43207e-05
B9D2	1.21401	0.000900115
LAMTOR1	1.21393	3.22274e-05
KAT6B	1.21381	6.59675e-05
FOXP1	1.21364	0.00122704
ASPH	1.21279	0.0146558
CORO1B	1.21272	0.0321045
GOLGA5	1.21259	0.000445179
HIST1H3B	1.20941	0.0159774
MRPL54	1.20889	0.00195231
GABARAPL2	1.20811	0.000681635
NAT6	1.2079	0.0211998
NR3C1	1.20774	0.00011132
INAFM1	1.20404	0.00658915
ACP5	1.20344	0.0368445
SDF2L1	1.20307	0.0130564
DRAM2	1.2027	0.000268218
SMIM24	1.20173	0.0380328
SWAP70	1.20146	0.00018127
OSBPL11	1.20103	0.000478331
ZNF324	1.20008	3.84186e-05
TCEANC	1.19936	0.000591675
BNIP3	1.19884	0.00941426
GCC1	1.19839	1.723e-06
GPI	1.19829	0.00109309
RTN4	1.19812	0.00598332
APOBEC3A	1.19779	0.0289807
PERP	1.19716	0.00294383
GABARAP	1.19647	8.26435e-05
IRS2	1.19633	0.00254876
CCDC174	1.1963	1.45247e-10
SPEN	1.19621	2.38531e-05
RAB24	1.19599	0.000487128
SLC35F6	1.1935	0.000245377
ARF1	1.19249	3.0882e-05
SHC1	1.19182	4.38276e-05
CLIP1	1.19135	0.00998595
SELK	1.19101	0.000126752
ATG9A	1.18989	0.00363787
PTRH2	1.18859	0.0143447
CDKN1A	1.18844	0.0415049
OTUD4	1.18794	0.000169581
ARIH2OS	1.18794	0.000253072
LITAF	1.18753	0.0430878
HTATIP2	1.18742	0.0333282
PCMTD1	1.18669	0.00369173
MRPS12	1.18247	0.000370694
KCTD5	1.18204	1.0354e-06
PPP1R14B	1.1818	0.0201687
ZNF346	1.1815	0.00323311
FBXO31	1.18144	2.69569e-05
FXR2	1.181	0.00023764
LIN37	1.18077	0.00442174
ADNP2	1.17933	0.000109817
ZNF787	1.1792	0.000164237
RNF126	1.17867	5.35812e-05
GPBP1	1.17866	1.15438e-05
GPR146	1.17862	0.0137295
COLEC11	1.1773	0.0447542
USPL1	1.17686	1.83818e-05
NDRG2	1.17632	0.0448212
BAG1	1.17505	0.000890586
HIST1H3A	1.17417	0.0356939
TAF3	1.1741	7.14912e-05
SOD2	1.17317	2.44504e-05
AVPI1	1.17299	0.0213661
TNFRSF25	1.17198	0.0169525
NRBP1	1.17043	0.000563848
BCL6	1.17006	0.0331449
LMNA	1.16791	0.00693455
PLEKHM3	1.16772	0.0111997
PTGES3	1.1664	0.00917473
LYSMD4	1.16633	0.00638083
CNBP	1.1652	0.000109247
C16orf91	1.16475	0.00143674
ISG20L2	1.16427	1.33958e-05
SSU72	1.16302	7.47792e-06
PRKAB2	1.16009	0.000894249
LACTB	1.15929	0.00605232
BCAP31	1.15929	0.00023179
IL1RN	1.15807	0.0138641
FUZ	1.15792	0.000186939
GNS	1.15785	0.00305739
OSR2	1.15684	0.0445657
C7orf61	1.15564	0.0259912
CHPF2	1.1554	0.00698485
C9orf89	1.1554	0.0058376
DVL1	1.1536	0.000784261
UIMC1	1.15288	0.0119298
NEU1	1.15222	0.000199196
DAP	1.15192	0.00506685
DVL2	1.15152	0.000128023
NAA25	1.15134	0.00535131
MXD1	1.14914	0.000818997
FOXO1	1.14883	0.0096531
PTP4A1	1.14681	0.00963121
MIB2	1.14533	0.0104841
COX19	1.14529	0.00489779
NATD1	1.14468	0.00856295
CEP164	1.14458	0.00812012
BEST1	1.14364	0.0178136
KIAA0513	1.14337	0.00988465
GABARAPL1	1.14321	0.0190503
IDH1	1.14278	0.0136961
TXK	1.13862	0.0494339
GSK3A	1.13835	3.34232e-07
VDAC2	1.1368	7.73048e-06
DOHH	1.1368	0.00728283
HSP90B1	1.13567	0.0148274
CPSF4	1.13421	7.94223e-07
SH3GLB2	1.13403	0.00603029
DCUN1D2	1.13163	0.00611708
CDR2	1.13128	0.00492932
MORC2	1.13103	0.00293843
GNL1	1.13011	9.9229e-07
PKIG	1.12975	6.02091e-05
ANKRD12	1.12945	0.000583783
PPM1D	1.12911	0.000199462
SIAH1	1.12897	0.000566121
R3HDM4	1.12822	0.0123865
USP21	1.12685	0.00378602
GET4	1.12565	0.0126136
SECISBP2	1.1256	9.4792e-05
WBP2	1.12521	5.16322e-05
CAMLG	1.12423	0.000206293
ZBTB22	1.12396	1.35443e-06
ITGA5	1.12365	0.0420878
INO80B	1.12291	0.00165103
STX18	1.12236	0.0103218
GTF2H1	1.12063	0.000111845
NXT1	1.12019	0.00250577
STK17B	1.11963	0.0112578
NCDN	1.11876	0.0131204
SLC52A2	1.11826	0.0318663
FOXJ2	1.11813	0.0122206
GJC2	1.11397	0.0437005
E4F1	1.11352	0.00584221
DAXX	1.1125	5.80844e-08
PPP1R35	1.1121	0.000339915
DUSP5	1.11078	0.0215338
BST2	1.11042	0.00213824
TXNRD1	1.11027	0.00145245
HSPB1	1.11026	0.0273129
ADI1	1.10993	0.045555
MRGBP	1.10991	6.19266e-06
PLEK2	1.10877	0.0156655
SIN3A	1.10803	6.42461e-13
AURKAIP1	1.10621	8.16148e-07
JMJD8	1.10543	0.0148485
GLUD1	1.10367	0.00098522
ELF1	1.10313	9.41754e-07
NHEJ1	1.10261	3.81713e-06
KCTD11	1.10176	0.0104841
GNPTG	1.10094	0.00161226
C2orf42	1.10003	0.000321673
TMCO3	1.09908	0.00317133
IRF2BP2	1.0989	0.000500731
CEBPG	1.0986	0.000467827
CIB1	1.09853	8.29633e-05
WHSC1L1	1.09669	3.80191e-05
PLIN2	1.09535	0.0118248
FIZ1	1.09394	6.36717e-06
TMEM39B	1.09213	3.61978e-05
TIPARP	1.09182	0.000399788
PRNP	1.09168	0.00473533
ITM2B	1.09128	0.000879153
QDPR	1.09115	0.019146
PEX5	1.09096	0.00125302
TBCB	1.0905	0.00168535
ATXN1L	1.09045	7.93069e-07
TMED2	1.08975	0.0155614
SUPT4H1	1.08914	7.07884e-08
BAG6	1.08903	0.000940531
UBE2G1	1.08783	8.05178e-05
FBXO11	1.08772	0.000139819
ST6GALNAC6	1.08732	0.00960603
MLF2	1.08546	2.37156e-05
DHPS	1.08468	6.55578e-05
SUPV3L1	1.08454	0.00162284
ARHGEF2	1.08315	0.00514868
TVP23B	1.08222	0.000661339
FZR1	1.08215	0.0151485
GAPDH	1.08157	1.55913e-05
TMEM42	1.08086	0.000365132
NACC1	1.08015	0.00295431
MAP2K1	1.08006	0.00245186
NPEPPS	1.07946	0.0064913
CTU1	1.07917	0.00224262
TEN1	1.07887	0.00142154
SMAD2	1.07842	0.00143623
GLTSCR1L	1.07825	4.21458e-05
BRD2	1.07791	0.00175994
FAM195A	1.0776	0.00900824
PYGO2	1.07753	2.3819e-07
WIZ	1.07709	0.00160706
SLC43A2	1.07674	0.0153528
SLC35B2	1.07496	8.97356e-06
CRELD1	1.07492	0.0236053
ELMO2	1.07378	0.000326027
RNF114	1.0729	1.41428e-07
RNF181	1.0729	0.000772763
RNPEP	1.07281	0.024568
SNX17	1.07125	2.6508e-06
ZNF609	1.07064	0.00803482
MAP4	1.07052	0.0065877
SPATA2	1.06961	1.65568e-05
OGFOD2	1.06913	0.000692151
ORAI3	1.06888	0.000956788
SYF2	1.06852	0.000346323
SQRDL	1.06788	0.0478143
CYHR1	1.06765	7.76295e-06
SNAP23	1.06649	0.00134531
KDELR2	1.0664	0.0146723
PSAP	1.06125	0.000513128
SLC29A3	1.06103	0.00603848
RNF44	1.05989	0.0011938
SEC13	1.05927	0.0100852
CES2	1.05886	0.0178705
WBP5	1.05772	0.0346797
FES	1.05718	0.0333414
CTSF	1.05716	0.0259237
C4orf32	1.05597	0.0131015
DMWD	1.05511	0.0101501
TSPAN31	1.05493	0.000163547
NR2C2AP	1.0535	0.00896357
CLN5	1.05349	3.74979e-05
SERTAD3	1.05177	0.0416718
ATG14	1.05148	0.0210001
ALDH6A1	1.05147	0.00233659
RETSAT	1.05099	0.0326839
SLC5A6	1.04889	0.000756624
ANKRD27	1.04848	0.0138054
ZNF639	1.0481	0.00090467
S100A6	1.04655	0.00531637
PIK3CA	1.04626	0.00786797
UBB	1.04593	0.0107013
MVP	1.04572	0.00607708
CLN3	1.04536	0.010555
C2CD2L	1.04366	0.0102475
DAZAP2	1.04358	3.55401e-05
ARRDC2	1.04254	0.0346388
PEBP1	1.04244	0.0498951
TMC5	1.04203	0.0138054
DDX21	1.04141	0.011974
KAT5	1.04108	0.0011101
ARID1A	1.04067	0.000733891
ATP5SL	1.03788	0.000430641
RMND1	1.03649	0.00417347
ZRANB1	1.0353	0.00291664
H3F3B	1.03501	2.3819e-07
ZPR1	1.03442	0.000358436
PGAM5	1.03387	0.0131624
CTAGE5	1.03363	0.000195917
CALR	1.03204	0.000116793
DHX40	1.02936	0.00108316
TNIP2	1.02926	1.46805e-05
RBBP6	1.02864	0.00440804
ADIPOR1	1.02533	0.0131204
SLC35E1	1.0253	0.0200796
DNAJB2	1.02506	0.0140381
ZNF574	1.02492	2.76934e-05
VPS37B	1.02275	0.00963121
SVBP	1.02079	0.00438415
UBE2R2	1.02033	0.00308404
MAP2K7	1.02032	0.00872974
TCEAL8	1.01945	0.0243987
C7orf49	1.01935	0.00439178
FKBPL	1.01877	0.0011938
FAM127B	1.01876	0.0141421
ZNF653	1.01832	0.0243564
FAM53C	1.018	0.00289747
CPEB4	1.01724	0.00788859
EFCAB2	1.01665	0.0370792
ABCF1	1.01579	0.00158363
TMEM86A	1.01547	0.0199494
GADD45GIP1	1.01325	0.00254882
TPRG1L	1.01066	0.000863173
ATG13	1.01062	0.000406416
MRPS34	1.0087	0.0122097
FAM13B	1.00819	0.016824
NCL	1.00673	0.00131367
ZNF384	1.00661	4.87738e-05
TXNDC11	1.00625	0.00245186
HOMEZ	1.00613	0.0157933
NFAT5	1.00584	0.0300381
LPIN1	1.00564	0.0037188
ARIH1	1.0054	0.000137223
MGRN1	1.00489	0.000378995
ELP5	1.00432	1.89725e-05
NANS	1.00407	6.56192e-05
DUSP28	1.00383	0.00446932
WTAP	1.00315	2.08534e-08
PRCC	1.00215	6.907e-05
SLC16A1	1.00171	0.0233286
SAT2	1.00134	0.0338346
EPC2	1.00086	6.77582e-10
NDUFA8	-1.00042	0.00181597
TCERG1	-1.00054	0.00202976
HCCS	-1.00063	0.00704743
RWDD4	-1.00186	0.0132788
STRBP	-1.00275	0.00632406
TIMM8B	-1.00312	0.00112297
APOBEC3G	-1.00328	0.0382062
CNOT10	-1.0038	0.0383098
LATS1	-1.00445	0.000282067
COPS8	-1.00518	0.0109856
PDS5B	-1.00553	0.0136369
CDK5RAP2	-1.0059	0.00262232
PPP2R5D	-1.0059	1.13083e-05
HJURP	-1.0072	0.0305537
ZNF134	-1.00756	0.0358089
FEN1	-1.00756	0.0127853
RAB11FIP3	-1.00854	0.00283143
VPS26B	-1.00874	0.00607262
CDCA7L	-1.00949	0.0498951
N6AMT2	-1.00983	0.00243242
PRKAR2B	-1.00993	0.013719
SLC4A2	-1.01026	0.0114811
NONO	-1.01033	0.00161965
MRPL13	-1.01073	0.00236847
RPSA	-1.01176	0.0409169
PDZD11	-1.01188	0.0027426
RCN2	-1.0125	0.0241952
ADRBK1	-1.01325	0.00283677
MED20	-1.01424	0.00851472
POLR3GL	-1.01541	0.00758627
RBBP8	-1.01556	0.0362741
BOP1	-1.01734	0.00992277
SMC3	-1.0175	0.000801092
STX8	-1.01752	0.00941426
PHKB	-1.01795	0.0160389
C12orf29	-1.01815	0.0229412
CTNND1	-1.0185	0.00572945
CISH	-1.01909	0.0367227
PRPF38A	-1.01929	0.000143741
CDKN2A	-1.02509	0.0134873
METTL2A	-1.02576	0.0155012
CCM2	-1.02591	0.0116942
NAE1	-1.0263	0.0365478
PPP2R3B	-1.02643	0.000308091
VPS41	-1.02783	3.54596e-07
VPS16	-1.02784	5.36594e-05
RBM41	-1.02866	0.000495301
GDPD5	-1.02892	0.0253102
NBN	-1.02916	0.0493853
PHF6	-1.02982	0.0162992
RPP30	-1.03014	0.0119343
SASS6	-1.03238	0.0225944
ACOX3	-1.033	0.00288468
ELP3	-1.03384	7.07768e-07
ATG7	-1.03677	0.00988842
NUP54	-1.03873	0.00603577
HDDC2	-1.03909	0.0115377
BLOC1S5	-1.03916	0.0455693
TOP3B	-1.03948	0.0131204
NAPEPLD	-1.03965	0.0261879
HSDL2	-1.04088	0.0420607
GLO1	-1.04153	0.00526679
CEP152	-1.04165	0.0249186
NFS1	-1.04177	0.00505468
MTMR2	-1.04213	0.00372302
ESD	-1.04213	0.0341351
PARVB	-1.04284	0.0364534
FERMT3	-1.04348	0.00222878
PHC2	-1.04371	0.0417925
SEPT11	-1.04373	0.0301017
TRIM68	-1.04389	0.00178753
INTS9	-1.04416	0.00125004
KRR1	-1.04431	0.00768508
ZNF845	-1.04454	0.0246953
GTDC1	-1.0447	0.00326664
KCTD18	-1.04482	0.0186293
CA2	-1.04566	0.0324741
EED	-1.04575	0.0023341
LYSMD2	-1.04631	0.0205592
C4orf27	-1.04652	0.0248412
CTPS1	-1.04792	0.0482418
MCM2	-1.04965	0.0379029
USP37	-1.05079	0.0385078
ZNF197	-1.05096	0.0119995
NFIA	-1.05245	0.0187813
GMPS	-1.05273	0.0024366
TMEM70	-1.05369	0.00640118
MGAT3	-1.05426	0.0115357
FAM206A	-1.05442	0.00033219
RAC2	-1.05465	0.0112208
EDC3	-1.05486	0.000179131
USP1	-1.05522	0.00932559
HTRA2	-1.05619	0.000827809
PGGT1B	-1.05638	0.0208282
HNRNPAB	-1.05687	0.00925753
HMGN1	-1.05752	0.0035843
ATAD1	-1.05831	0.00346414
FAHD2A	-1.05838	0.0326879
SKIV2L2	-1.05902	0.00034473
GTF2H3	-1.06026	0.00759497
HERC3	-1.06026	0.0158516
AP5M1	-1.06047	0.0107068
UBLCP1	-1.06088	0.0102668
LANCL1	-1.06166	0.0436807
PARP12	-1.06236	0.00118651
PROSER1	-1.06283	0.00932703
TRAPPC11	-1.06294	0.000582053
SMTN	-1.06334	0.0218563
RORA	-1.0634	0.0364153
HSPB11	-1.06341	0.00637974
GFM2	-1.06518	0.00565373
QRSL1	-1.06556	0.00622594
ZNF83	-1.0656	0.00717162
CEP57L1	-1.06561	0.0292543
CENPT	-1.06604	0.00647074
GINS3	-1.06684	0.0383347
LEO1	-1.06692	0.00234125
CBY1	-1.0674	0.000289819
GTF2H4	-1.06818	4.27501e-05
SAMD9L	-1.06865	0.0438821
ANKRD54	-1.06887	0.000475607
NIPAL3	-1.06985	0.0175479
KIAA0195	-1.07138	0.00097714
PSMB3	-1.07389	0.000591675
WDR12	-1.0746	0.00169566
LOH12CR1	-1.07511	0.000684825
PLRG1	-1.07564	0.000655199
H2AFZ	-1.07662	0.0107616
HAUS7	-1.07694	0.0229471
NEMF	-1.07727	0.00402674
ARHGAP18	-1.0773	0.00068447
ACSS1	-1.07869	0.0129384
CCDC88A	-1.0788	0.00558459
FAM64A	-1.07884	0.0427852
STX2	-1.07887	0.028203
PPIP5K2	-1.07926	0.0313901
HINT1	-1.0802	0.00245143
DEK	-1.08189	0.0167943
HIRIP3	-1.08202	0.00249477
APOL6	-1.08259	0.0368431
ZC3HC1	-1.08489	0.00164619
ORC6	-1.08528	0.0352527
COBLL1	-1.08677	0.00103555
ITGA4	-1.08722	0.04147
GUF1	-1.08758	0.00146038
CDK5RAP1	-1.08805	0.00301897
PRMT9	-1.08806	0.00049159
RNF215	-1.08941	0.0364388
CEP97	-1.08948	0.00851472
RBMX2	-1.08952	0.0167332
CCDC66	-1.08952	0.000274302
NCBP1	-1.08972	0.000274302
CALM3	-1.08981	0.00888263
LTBP1	-1.09006	0.0196764
COMT	-1.09045	0.0107476
RBL1	-1.0915	0.0449051
CDC23	-1.09212	0.000135499
WDR31	-1.09365	0.000976352
IPO9	-1.09467	0.00194293
TRMT2B	-1.09578	0.0131202
AIFM2	-1.09691	0.00541442
UROD	-1.09754	0.00628078
HDAC1	-1.09875	0.000128654
PRPS1	-1.09937	0.00174805
TMEM209	-1.0995	0.0186755
ACOT7	-1.1026	0.009855
MEX3D	-1.10317	0.00402674
RWDD3	-1.10335	0.00558459
SRSF10	-1.10396	0.000808621
KCNH2	-1.10513	0.00441981
ROMO1	-1.10644	0.00622312
OSM	-1.10648	0.0289992
SIKE1	-1.10791	0.00314433
ZFP62	-1.10868	0.0141296
MAD1L1	-1.10876	0.00172074
HMGN3	-1.10885	0.033856
ELOVL5	-1.10941	0.014034
KLHL20	-1.11017	0.00551097
APOBEC3F	-1.11031	0.00128827
ZMYND11	-1.11061	2.81192e-05
RNF217	-1.11262	0.0110382
R3HDM1	-1.11267	0.00204159
ACADM	-1.11269	0.00671865
MTERF2	-1.11288	0.00133648
GSTCD	-1.1132	0.0192158
RSG1	-1.11331	0.00854487
RFC2	-1.11384	0.0223562
CCDC43	-1.11428	0.000510046
MVD	-1.11443	0.00730341
TRIOBP	-1.1149	0.00477191
MRPL1	-1.11553	0.0226536
FAM98B	-1.11591	0.0276069
FAM72A	-1.11815	0.0322944
ACER3	-1.11827	0.00371772
TIA1	-1.11957	0.00253385
SLC30A9	-1.12281	0.00169299
SMARCE1	-1.12296	8.97356e-06
STRADA	-1.12306	0.000780468
OMA1	-1.12369	0.00586622
ABCD3	-1.12423	0.00603848
WRN	-1.12436	0.0130639
FAM110A	-1.1246	0.00603848
ATXN7L3B	-1.12466	0.00241314
TADA2A	-1.12593	0.0235217
TM7SF3	-1.12677	0.0172384
GYPE	-1.12812	0.0141383
C2orf69	-1.13063	0.00507066
GINS2	-1.1311	0.0416718
PREP	-1.1313	0.00663776
SLC2A14	-1.13215	0.0272854
POC5	-1.13271	0.000348313
C19orf48	-1.13296	0.018589
MED12	-1.13447	7.20874e-05
IMMP1L	-1.13455	0.00704743
TSSC1	-1.13488	0.0128134
ZFAND4	-1.13522	0.00657678
RPTOR	-1.13638	0.000135935
ATRN	-1.1378	0.00569303
POLE2	-1.13987	0.0360091
APOBEC3C	-1.14125	0.000809256
CNKSR3	-1.14138	0.024568
ACTL6A	-1.1417	0.00665864
KRIT1	-1.14322	2.80271e-07
IL1R1	-1.14403	0.0199659
METTL14	-1.14544	8.44676e-05
PCNA	-1.14575	0.0165721
ORC5	-1.14682	0.0126133
CHD6	-1.14774	0.00197168
LMO2	-1.14917	0.00708463
CSTF2T	-1.14925	0.0103196
ANAPC5	-1.14975	0.00241897
NDUFS5	-1.15059	0.00708099
CENPU	-1.15105	0.0374318
TMEM256	-1.15182	0.000261777
CDC5L	-1.15244	2.97225e-06
KIF22	-1.1525	0.00428705
VDAC3	-1.15309	0.00391549
ATP1B2	-1.15496	0.0193149
OLA1	-1.15521	0.00416649
SNRPD1	-1.15577	0.0270405
RPS6KA1	-1.15668	0.00137192
GPALPP1	-1.1567	0.0014375
ITSN2	-1.15718	0.000180432
NABP2	-1.15773	0.000274952
NEK9	-1.15801	3.97673e-06
GFI1B	-1.1585	0.00465118
FDPS	-1.15877	0.00852383
MED24	-1.15881	1.35454e-05
EFCAB11	-1.15952	0.00285439
LXN	-1.16046	0.000235027
ZNF426	-1.16132	0.00608099
METTL5	-1.16181	0.000815159
CASP8AP2	-1.16183	0.0194318
MGST3	-1.16409	0.00421938
PC	-1.16409	0.0016906
PARP9	-1.16449	0.00423039
FLOT2	-1.16515	4.11519e-07
TMEM18	-1.16531	0.0103372
C9orf142	-1.16645	0.0431856
ZNF419	-1.16667	0.00400971
TAF1B	-1.16693	0.016624
IRAK4	-1.1674	3.02179e-05
ZNF780A	-1.16754	0.00957011
RPA3	-1.17015	0.0137981
TIMELESS	-1.17062	0.0131204
MRPL51	-1.17071	0.00141916
CASP2	-1.17132	0.00452146
PTPMT1	-1.17143	0.0122128
UBR7	-1.17149	0.00899977
PBX3	-1.17199	0.00257144
NUPL2	-1.17222	2.60301e-05
CEP70	-1.17415	0.00864554
ABHD10	-1.17595	0.0327601
MRE11A	-1.17687	0.00326969
GPR75	-1.1772	0.0185026
GPAA1	-1.17793	6.03376e-06
GNPAT	-1.17865	0.00805241
POLD1	-1.17885	0.00941731
HIGD1A	-1.17939	0.00158009
ATAD5	-1.17947	0.027849
CABIN1	-1.18009	0.012196
TMEM126A	-1.18096	0.000215669
RNFT1	-1.18109	0.00827948
RANGAP1	-1.18128	5.93718e-05
TDRKH	-1.18207	0.00241657
PIGC	-1.1821	0.0015673
MRPL35	-1.18216	0.00033121
PDE3B	-1.18328	0.00246901
NUP155	-1.18362	0.0242085
ELP6	-1.1854	0.00473881
CRLF3	-1.18548	0.0014207
AASDH	-1.18634	0.00155956
NIPSNAP3A	-1.18712	0.0248165
ZC3H4	-1.18723	0.000123184
FAR1	-1.18732	0.00634386
ZNF888	-1.18915	0.0119097
EBP	-1.18984	0.0146545
CBX5	-1.18995	0.0209016
PRIM1	-1.19016	0.0371648
POLE	-1.19027	0.000513128
CBX1	-1.19103	0.0115357
ASH2L	-1.19128	0.000403687
EZH2	-1.19177	0.00153792
DHRS3	-1.19194	0.0285145
ENO2	-1.19229	0.00391549
GCFC2	-1.19443	0.000557569
ST8SIA6	-1.19582	0.0163726
RFX5	-1.19609	0.00221269
EXT2	-1.19687	0.00250523
KIFAP3	-1.19815	0.0010199
DDX46	-1.19904	2.79001e-05
DNPH1	-1.20142	0.0207938
ERCC3	-1.20268	1.28595e-05
KIF24	-1.20271	0.000680422
KREMEN1	-1.20317	0.00102025
LDAH	-1.20394	0.00281905
INTS8	-1.20514	5.0143e-06
GOLIM4	-1.20526	0.0131248
TRIM59	-1.20535	0.00488308
MTFR1L	-1.206	0.000168553
RTCA	-1.20665	0.00206253
UQCC2	-1.20676	0.0149563
ALYREF	-1.20708	0.00149523
PSIP1	-1.20742	2.89215e-05
DSN1	-1.2077	0.0055517
TYMSOS	-1.20789	0.0207381
SUN2	-1.20824	2.65054e-05
C2CD3	-1.20961	0.00097714
SKAP2	-1.20963	0.000330442
TXNRD2	-1.21044	0.00423188
SNRPB	-1.21352	0.00216546
SFT2D2	-1.21391	0.000293163
H2AFY	-1.2149	0.00169299
STAG1	-1.21544	0.00249042
SRSF1	-1.21545	0.0108465
TARS2	-1.21654	8.86061e-06
ZNF184	-1.21681	0.00324959
CENPP	-1.21849	0.00161374
KAT2B	-1.21925	0.000774138
SUV39H1	-1.21992	0.00632405
ORC1	-1.22008	0.00774624
EXOC5	-1.22018	0.0130302
TMX1	-1.22067	0.0269171
FAM109B	-1.2214	0.00217508
EIF4ENIF1	-1.22148	0.00176314
ANKLE1	-1.22158	0.0246475
LHFPL2	-1.22174	0.00128253
RGL4	-1.22308	0.0226536
COL18A1	-1.22363	0.00887426
PARN	-1.22522	7.58686e-05
TRIM21	-1.22721	0.000954951
POFUT1	-1.22761	0.000465571
BTRC	-1.22859	0.000386523
NDC1	-1.22866	0.0103915
CCDC34	-1.22883	0.000193783
CHEK1	-1.2304	0.0131202
C2CD5	-1.23048	0.00143755
EXOC6	-1.23089	0.0117999
SRSF6	-1.23091	0.000160925
TTF2	-1.23285	0.00526432
SMC6	-1.23294	0.00148124
TBC1D5	-1.23301	0.00337971
CCDC134	-1.23361	0.00852383
AGPAT6	-1.23432	0.000172029
TMBIM4	-1.23486	0.00287906
CMKLR1	-1.23521	0.0309587
ANKFY1	-1.23609	0.00383348
RNF219	-1.2371	0.00905635
DHRS4	-1.23766	0.0135859
TRRAP	-1.23795	0.000161854
DNAJC15	-1.23817	0.0138942
DDHD2	-1.23833	0.0146409
SFXN1	-1.23853	0.00315561
MYO19	-1.2397	0.000467953
PRPS2	-1.24129	0.0180001
DHCR24	-1.24245	0.0134934
KIAA1279	-1.24432	0.00240934
SAAL1	-1.24451	0.00998343
LANCL3	-1.2462	0.000418831
MRPL16	-1.2463	0.00601973
CYB561A3	-1.2478	0.000482577
MAPKAP1	-1.24793	2.43207e-05
TUBB1	-1.24934	0.0209789
VRK2	-1.24998	0.012504
MRPL9	-1.25048	0.00246623
TK1	-1.25096	0.0138902
COMMD4	-1.25103	0.000160886
ANKRD39	-1.25287	0.000382013
CBFA2T3	-1.25376	0.016237
GNG10	-1.25395	0.0107435
TIMM21	-1.25462	0.00392363
PRG2	-1.2557	0.00662849
VPS33B	-1.25638	0.000748434
PDXP	-1.25816	0.0213661
TMED3	-1.25818	0.00634386
CPSF3	-1.25854	0.00447915
RCAN1	-1.2614	0.000307778
LMNB1	-1.26158	0.00694017
CSTF2	-1.26203	0.00989064
C9orf64	-1.26256	0.000355721
TMEM175	-1.26284	0.0114442
SPIN4	-1.26329	0.0234988
TONSL	-1.26349	0.002389
AP4M1	-1.26623	0.000478951
HMGB1	-1.26664	0.00172546
HN1L	-1.26698	0.00176314
RBM12B	-1.26805	0.00208556
ELOVL1	-1.26967	0.000942713
KDM1A	-1.26993	0.00172079
OXCT1	-1.27007	0.0131693
RBBP7	-1.27041	0.00261919
PRIM2	-1.27049	0.00597217
CYB5B	-1.27086	0.000890586
MDH1	-1.271	0.00127626
ANP32E	-1.27146	0.00278654
TBCD	-1.27195	0.00453241
DBF4	-1.27201	0.00417347
CENPA	-1.27289	0.00654313
PAQR9	-1.27298	0.0148036
CCNA2	-1.27313	0.00304137
CDC45	-1.27455	0.0180623
TGFB1I1	-1.27611	0.00799955
BUB3	-1.27618	0.00048321
C8orf88	-1.27672	0.00358421
IQSEC1	-1.2768	0.00124733
FAM114A2	-1.2769	0.000582053
BLMH	-1.27755	0.0131064
SCMH1	-1.27913	0.0165184
DBR1	-1.27921	0.0116681
DDIAS	-1.27935	0.012631
ARSB	-1.27942	0.00489096
CNTROB	-1.28051	0.0004753
IDH2	-1.28056	0.0179742
FUBP1	-1.28063	0.00024194
XRCC3	-1.28151	0.00309781
WDR11	-1.28165	0.000317136
PAFAH1B3	-1.28175	0.00160847
CFAP97	-1.282	0.00642321
TROAP	-1.2831	0.0194992
FAM178A	-1.28545	0.00342565
TM9SF3	-1.28614	0.00210702
LIG1	-1.28731	0.0109856
SPTA1	-1.28807	0.0153938
CARD8	-1.28825	3.01606e-05
PGM2L1	-1.28833	0.00646886
PSMD14	-1.29064	0.000300368
RAB4A	-1.29197	0.00296546
SNRNP40	-1.29374	0.00494446
SNRPF	-1.2962	0.00237265
ICMT	-1.29647	0.00647317
PIGBOS1	-1.2974	0.000967011
NUP93	-1.29826	0.00482421
CCNE2	-1.29973	0.00459245
DARS2	-1.30028	0.00593562
ALMS1	-1.30177	3.77433e-05
DZIP3	-1.30313	0.0203318
ZWINT	-1.30661	0.0207148
CRTC3	-1.30677	0.000605374
SHMT1	-1.30914	0.00232079
SPIN1	-1.31075	0.00732644
MAST2	-1.31081	6.60069e-05
ACOT9	-1.31087	0.00539513
FUS	-1.31188	0.000263382
ABI2	-1.31193	1.0056e-05
SSBP4	-1.31256	1.85846e-05
TBC1D31	-1.31295	0.000382642
SCLT1	-1.3132	0.00550524
CASZ1	-1.31439	0.00588913
VRK1	-1.31483	0.00587801
LIN9	-1.31684	0.00407741
NDUFV1	-1.31734	0.00602457
EVI5L	-1.31762	0.000541815
MZT2A	-1.31874	0.00298298
SLC43A3	-1.31916	0.00452577
KPNA2	-1.32059	0.000844338
POLA1	-1.32225	0.0147351
RRP15	-1.32235	0.00165103
CSE1L	-1.32235	0.00381538
TSPAN14	-1.32278	0.00506685
CDC25B	-1.32334	0.000758694
NDUFA9	-1.32392	0.00129515
KIF11	-1.32409	0.0062096
STMN1	-1.32432	0.00899977
MLH1	-1.32471	0.000321792
CKAP2	-1.32688	0.0028708
WDR61	-1.32897	0.000668693
ARHGAP11B	-1.32914	0.019277
ALG8	-1.32948	0.0063688
DCLRE1A	-1.33126	0.00423358
KIAA0101	-1.33138	0.0184859
XRCC4	-1.33316	0.00139007
SPHK1	-1.33382	0.000109323
CLSPN	-1.33605	0.00704743
C17orf53	-1.33676	0.00119407
GSDMD	-1.33699	0.000449484
TTLL7	-1.33916	0.00186393
STRIP2	-1.33993	0.00603848
METTL17	-1.34033	0.00131367
NT5DC2	-1.34126	0.0078807
LCMT2	-1.34274	0.00222878
ATP11A	-1.35195	0.000404972
BRCA2	-1.35245	0.0110382
MAPK9	-1.35308	0.00124688
WDR70	-1.35359	1.88167e-07
UBE2S	-1.35597	0.000205561
MICB	-1.35766	3.5205e-05
RNASEH2B	-1.358	0.00678506
YEATS4	-1.35803	0.0137008
PHLPP2	-1.35838	7.13653e-06
SAMD1	-1.35875	0.000401933
SLC11A2	-1.35887	0.000371939
SIPA1L1	-1.35896	0.00380225
STIL	-1.35972	0.00195392
FH	-1.36076	0.00208158
RASSF1	-1.36257	0.00011132
LMNB2	-1.36281	0.000280049
MAD2L2	-1.36367	0.00135299
MTA1	-1.36474	0.000684825
BCL7A	-1.3662	7.90358e-05
C4orf33	-1.36627	0.00558459
SMPD4	-1.36725	0.000164903
TCF19	-1.36759	0.0130302
SRBD1	-1.36894	0.002029
VPS13C	-1.36922	0.000250169
DNMT1	-1.36985	0.012458
LRRC8C	-1.37178	0.00635217
FAM72B	-1.37196	0.00467765
SERPINB1	-1.37207	1.33651e-05
DHRS7B	-1.37215	9.24191e-05
CDCA3	-1.37233	0.0153938
MPDU1	-1.37255	7.35908e-05
SSH2	-1.37276	0.000810707
TPX2	-1.37328	0.00671865
CDK2	-1.37384	0.00294487
SLC6A19	-1.37453	0.00546825
PHF19	-1.37511	0.00767724
MFHAS1	-1.37529	0.000684825
KLHL9	-1.37534	0.000261777
ESCO2	-1.37772	0.0156942
ARHGAP15	-1.37912	0.018076
HLTF	-1.37938	0.0052341
RBMX	-1.37952	0.00184245
SFMBT1	-1.38366	0.00442471
G2E3	-1.38397	0.00222045
BOLA3	-1.38854	0.00194338
FAM53B	-1.38967	0.00646748
NNT	-1.39236	0.00260988
ALAD	-1.39288	0.00502201
RFXAP	-1.3929	0.00329829
NCAPH2	-1.39328	0.000451398
RAD51C	-1.39355	0.00114536
RAN	-1.39438	0.000109247
TFRC	-1.39584	0.00380583
SMC1A	-1.39771	0.00399877
PTTG1	-1.39824	0.0063512
RHNO1	-1.39945	0.00204159
PI4K2B	-1.4002	0.00348861
ITGB3BP	-1.4014	0.00589036
SCRN3	-1.40142	0.00112297
LRBA	-1.40231	0.002888
NUP107	-1.40267	6.58648e-05
CHD1L	-1.40402	0.00451945
CNTRL	-1.40458	0.00383107
PLSCR1	-1.40549	0.00380289
PHF2	-1.4058	0.00194624
FAM78A	-1.4075	0.00206253
MAD2L1	-1.40841	0.012362
ZADH2	-1.40884	0.00392363
MBOAT2	-1.40962	0.000811796
FANCG	-1.41308	7.06222e-06
SLC25A10	-1.4154	0.00187726
RFC4	-1.41679	0.00576784
GAS2L3	-1.41694	0.000203386
MTMR12	-1.41744	0.00239416
NAPRT	-1.41771	0.000476444
RFWD2	-1.41802	0.000118004
HMGN2	-1.41899	0.00122324
CHD3	-1.42043	9.38121e-05
CENPL	-1.42182	0.00501579
NF2	-1.42186	0.00288468
RNASEH2A	-1.42587	0.00837773
UHRF1	-1.42626	0.00443714
CDCA5	-1.42718	0.0101469
DONSON	-1.4272	0.00693938
ABHD2	-1.42946	0.00204434
FN3KRP	-1.43233	0.00751211
ACAA2	-1.43283	2.97957e-06
OPA1	-1.43641	0.00133648
PPP2R1B	-1.43734	2.65054e-05
RFC1	-1.44321	0.00527555
PLS1	-1.44368	0.00400971
HAT1	-1.44406	0.00206882
PBK	-1.44542	0.00964155
NENF	-1.44678	0.000336689
MZT1	-1.44873	0.00390648
NEIL3	-1.44904	0.0122506
MYH10	-1.45183	0.000746789
POLA2	-1.45242	0.00492932
MIS18BP1	-1.45354	0.000557207
NUP205	-1.4553	0.00191261
FAM111A	-1.45704	0.00317133
NUDT1	-1.45954	0.00069262
DTYMK	-1.46114	0.00418796
TCHP	-1.46284	0.000270143
MZT2B	-1.46317	0.000269925
ENOSF1	-1.46633	0.00021146
MKI67	-1.46752	0.0102523
CCHCR1	-1.46804	7.83331e-05
STRA6	-1.46906	0.0125166
SMC4	-1.47055	0.000523752
WDR62	-1.47127	0.00252685
TACC3	-1.47279	0.00642862
PLGRKT	-1.47413	0.00178476
INTS7	-1.47419	0.00172546
SLC37A4	-1.47724	0.000510046
DTX3L	-1.47741	2.02229e-06
RDX	-1.47981	0.000813962
BUB1B	-1.48013	0.00603848
ARHGAP19	-1.48034	0.00562296
HEMGN	-1.48106	0.00423188
SGOL2	-1.48295	0.004761
SMIM8	-1.48369	0.002029
CDC42BPB	-1.48437	0.00195367
CDC20	-1.48612	0.00443314
UROS	-1.48819	0.0033403
INPP5D	-1.48896	3.17878e-06
RRM2	-1.49142	0.0091034
RELT	-1.49202	0.00150502
VANGL1	-1.49339	0.00391549
DNAJC9	-1.49341	0.00237087
CCSAP	-1.49366	0.0012466
PIBF1	-1.49419	1.70697e-05
INTS3	-1.49586	1.83645e-09
FANCA	-1.49602	0.00208248
ARHGAP23	-1.49619	0.000135935
NUCKS1	-1.49668	0.00135038
BTBD6	-1.49693	5.09961e-07
RACGAP1	-1.49756	0.00428561
TOPBP1	-1.5004	0.00186386
IFT27	-1.50189	0.000753435
NUP37	-1.5024	0.00249477
SLC25A40	-1.50295	0.00431425
LRRCC1	-1.50342	0.00847878
BBS10	-1.50459	0.000613105
SMC5	-1.50604	0.00141857
AGGF1	-1.50674	0.00133648
RNGTT	-1.51003	0.00206253
RAD54L	-1.51065	0.00248965
RAB6B	-1.51089	0.00799955
LBR	-1.51353	0.000257437
HAUS1	-1.51592	0.00338999
BRCA1	-1.51647	0.002389
KNTC1	-1.51661	0.00144282
CEP295	-1.51694	0.000774138
ITSN1	-1.51737	0.00417347
NSMCE4A	-1.51944	0.000591857
TYMS	-1.51995	0.00365402
SHFM1	-1.52255	0.000480471
VOPP1	-1.52433	0.00502106
POT1	-1.52493	0.00161226
KIF20A	-1.52694	0.0037188
FOXRED1	-1.52783	0.000418831
ZSWIM3	-1.52944	0.00260774
WDR76	-1.53068	0.00524252
CCDC14	-1.53234	0.000515597
CCDC109B	-1.53333	0.0021563
EXOSC10	-1.53528	1.56435e-05
CDKN2C	-1.53544	0.00217278
HMGB2	-1.53761	0.00206413
OIP5	-1.53762	0.00396784
ARL15	-1.5388	3.16919e-05
RFWD3	-1.53963	0.000469023
HDGFRP3	-1.54005	0.000866858
MPHOSPH9	-1.54084	0.0012903
TOP2A	-1.54135	0.00659706
GINS4	-1.54316	0.00126087
BARD1	-1.54453	0.00752329
CENPI	-1.54583	0.00417347
SPA17	-1.5461	0.00218108
RRM1	-1.54878	0.00445941
CDCA8	-1.55251	0.00468744
CEP78	-1.55461	0.00415637
IFI27L1	-1.5551	0.00217508
FANCI	-1.55651	0.00545376
TUBGCP3	-1.55739	0.00028327
PARPBP	-1.55781	0.00454447
PAK1	-1.55804	4.90418e-05
CENPN	-1.56001	0.000246088
SRSF3	-1.56098	0.00411457
BUB1	-1.5611	0.00372302
YTHDC2	-1.5632	0.00035332
SGOL1	-1.56324	0.00524153
TTC14	-1.56393	5.33748e-06
EXO1	-1.56558	0.00466228
NCAPG	-1.56626	0.0046145
MCM8	-1.56858	0.00105192
NEDD1	-1.57185	0.00129845
KIF15	-1.57272	0.00489779
PIGK	-1.57278	0.0024639
HMMR	-1.57409	0.0036369
RAD51	-1.57428	0.00263352
CNN3	-1.57664	0.00174865
RAD51AP1	-1.58015	0.00569303
PARP10	-1.58107	3.18613e-05
CDK1	-1.58121	0.00607708
BTG3	-1.58365	1.59401e-05
MNAT1	-1.58485	0.000198782
CCDC18	-1.58565	0.00073438
MMS22L	-1.58611	0.00297661
CEP131	-1.58613	0.00218823
TICRR	-1.58757	0.00411543
ZWILCH	-1.58832	0.00494005
MDM1	-1.58919	0.000325356
CCDC167	-1.59321	0.000493596
CENPE	-1.59442	0.00331616
GUSB	-1.59503	0.0011938
CD47	-1.59517	0.000614764
JADE1	-1.59653	0.000406661
FBXO5	-1.59654	0.00429028
RECQL4	-1.59727	0.000688097
KNSTRN	-1.5976	0.00143307
MTMR1	-1.59803	5.5095e-05
FIGNL1	-1.59845	0.00222702
SAMM50	-1.59866	0.000875961
KIF18A	-1.59967	0.00197538
KIF18B	-1.59978	0.00449647
TUBB6	-1.59993	0.000137353
POC1A	-1.60032	0.00129966
SLC29A1	-1.60156	0.000325198
SRI	-1.60498	0.000238878
PRC1	-1.60668	0.00208755
IKZF1	-1.60777	0.000135935
FAF1	-1.60788	2.01052e-05
PLK1	-1.60866	0.00299292
RNASEL	-1.60867	2.59594e-06
LSM5	-1.60867	0.000330875
GEN1	-1.60886	0.00070835
CRB1	-1.61012	0.00387252
FASTKD1	-1.61223	1.35454e-05
TTC5	-1.61349	0.000190495
HMGB3	-1.61475	0.00113007
CEP135	-1.61486	0.000809256
DDX11	-1.61642	0.000357783
UBA7	-1.61935	0.00317133
ADD2	-1.62026	0.00371596
CENPF	-1.62138	0.00266969
ERCC6L	-1.62175	0.00278654
ANLN	-1.62209	0.00233664
HAUS8	-1.62318	0.000382226
TFDP1	-1.62547	0.00183003
E2F7	-1.62582	0.000333658
CDC7	-1.62657	0.003467
RCCD1	-1.627	9.89676e-05
ARHGAP33	-1.6273	0.00363787
SLC22A5	-1.63161	0.000612286
CENPJ	-1.63197	0.0049379
RHAG	-1.6371	0.00096677
CCNB2	-1.63796	0.00192313
SKA1	-1.63844	0.00241175
MUC1	-1.63849	1.0354e-06
KIF4A	-1.63965	0.00268395
CDKN3	-1.63979	0.00134388
TMEM161B	-1.64028	0.000250865
CASC5	-1.64435	0.00313533
CHEK2	-1.64494	0.000892872
CD58	-1.6493	9.66679e-06
PKMYT1	-1.65357	0.00300564
NUF2	-1.65529	0.00257634
DIS3L2	-1.65711	1.28595e-05
UBE2T	-1.65942	0.00380225
PPIP5K1	-1.66046	1.52238e-07
KIF14	-1.66055	0.000855646
TMEM138	-1.66148	4.05877e-08
BORA	-1.66174	0.000665949
NCAPD3	-1.66463	0.00163548
SPAG16	-1.66536	3.97673e-06
ADAL	-1.66878	2.81282e-06
NUP85	-1.67248	5.69286e-06
MELK	-1.67253	0.00408881
SEC14L4	-1.67614	0.00137222
TDP1	-1.67693	8.59561e-06
CREB3L4	-1.68013	2.04818e-05
CENPO	-1.68072	0.00071206
TRIP13	-1.68571	0.00034358
ESPL1	-1.68678	0.00265196
AURKB	-1.69038	0.00203332
DEPDC1	-1.69233	0.002029
NUSAP1	-1.70131	0.00224584
PRR11	-1.70175	0.000774138
CENPQ	-1.70221	8.08841e-07
SPAG5	-1.70341	0.00122327
KIAA1524	-1.70534	0.00329829
DHFR	-1.70544	0.00204187
GSG2	-1.70823	0.0012903
CENPM	-1.70957	0.00146665
CIT	-1.70961	0.00197443
PSRC1	-1.71046	0.000273504
LRR1	-1.71272	0.000217585
NCAPH	-1.71395	0.0018704
CCNB1	-1.71669	0.000467827
ASPM	-1.71702	0.00158745
SAYSD1	-1.71708	2.24874e-05
CEP192	-1.71846	0.00071388
E2F8	-1.72003	0.00285439
MANSC1	-1.72152	0.00141089
NEK2	-1.72718	0.00142194
SPDL1	-1.72803	0.00120096
TMEM106C	-1.7295	0.000684825
KIF23	-1.73341	0.00163897
CDCA2	-1.73679	0.00108178
CENPK	-1.73733	0.0014375
ATAD2	-1.73857	0.00184245
SPC24	-1.73889	0.000909674
ARHGAP11A	-1.73891	0.000197912
FOXM1	-1.74009	0.00230643
DROSHA	-1.74091	0.000199462
ARHGEF39	-1.7416	0.000383285
SHCBP1	-1.74623	0.00192749
NDC80	-1.74754	0.00165493
ASF1B	-1.75005	0.00251677
UBE2C	-1.75097	0.00162752
CDC25C	-1.75198	0.000541815
SMC2	-1.75411	0.00136037
CNTLN	-1.75752	6.52311e-05
GTSE1	-1.75999	0.000970772
CEP72	-1.76106	0.00150125
CKAP2L	-1.76444	0.00096583
FAM72C	-1.76674	0.000467079
C12orf4	-1.76986	3.72797e-05
KIF2C	-1.77158	0.00105717
TMPO	-1.7723	0.00138844
MKL2	-1.77288	0.000129817
INCENP	-1.77423	0.000831597
SRPK1	-1.77629	1.63412e-13
ZNF367	-1.77967	0.00150502
DIAPH3	-1.7798	0.00051024
POLQ	-1.78093	0.00146665
SPC25	-1.78194	0.00074259
ECT2	-1.78295	0.000921318
CARD16	-1.78671	0.000640244
DCTN3	-1.79258	1.9853e-05
HAUS5	-1.80055	0.000205693
DLGAP5	-1.80508	0.000809015
PCGF6	-1.80514	0.000274302
CDCA4	-1.80519	0.000454634
SLFN13	-1.8108	0.000841511
DEPDC1B	-1.81128	0.00106757
KIFC1	-1.81175	0.0010199
BLM	-1.81279	0.000336689
CCNF	-1.81359	0.00122887
WHSC1	-1.81376	0.000128654
MTHFSD	-1.81421	2.74142e-10
NCAPG2	-1.8184	0.00119482
GPSM2	-1.82838	0.00071206
RSRC1	-1.83204	2.38531e-05
CNP	-1.83547	4.63021e-06
MRS2	-1.84287	1.53029e-06
PKP4	-1.84309	4.60705e-13
TUBG1	-1.86502	0.00024435
C1orf112	-1.86728	0.000112789
MDC1	-1.87548	3.84899e-05
MYBL2	-1.87702	0.00057762
FAM172A	-1.88584	1.50157e-05
TUBA1B	-1.88672	0.000250258
MXD3	-1.88677	0.00018127
DNA2	-1.90582	5.50743e-06
ACYP1	-1.93196	0.000148627
SEC14L2	-1.94186	7.73048e-06
AQP1	-1.94927	0.000281906
RMI2	-1.95586	6.04e-05
PIK3AP1	-1.95945	3.60365e-06
CHTF18	-1.96371	3.59213e-05
TRAIP	-1.96409	0.000122708
ACSL5	-1.98579	4.01774e-06
EPN2	-1.9962	6.48274e-05
CD36	-2.01518	7.34745e-05
BTK	-2.02079	1.35454e-05
KIAA1467	-2.05215	6.53768e-06
WDR34	-2.06577	9.51001e-06
CENPW	-2.07595	0.000135865
PIF1	-2.08065	0.000349154
TMEM98	-2.20369	0.000199462
CDH1	-2.20563	2.92133e-08
NRM	-2.2342	0.00032332
APOBEC3B	-2.41737	4.56842e-06
SMN2	-2.63552	0.000273634
