# Supplementary material for: Comprehensive Characterization and Global Transcriptome Analysis of Human Fetal Liver Terminal Erythropoiesis
Source: Genomics Proteomics Bioinformatics. 2023 Aug 30;21(6):1117–32. doi: 10.1016/j.gpb.2023.07.001 (PMC11082260; doi:10.1016/j.gpb.2023.07.001)
Supplement: Supplementary Table S3 — Expressed genes in FL in vitro terminal erythropoiesis [file mmc8.xlsx]

## Sheet: Normalized Counts
Table S3 Expressed genes in fetal liver in vitro terminal erythropoiesis
Note: Normalized counts, gene expression of each sample by normalized counts in FL in vitro terminal erythroblasts. TPM, gene expression of each sample by TPM in FL in vitro terminal erythroblasts.
	FLC_proE	FLC_proE	FLC_proE	FLC_BasoE	FLC_BasoE	FLC_BasoE	FLC_PolyE	FLC_PolyE	FLC_PolyE	FLC_OrthoE	FLC_OrthoE	FLC_OrthoE
A1CF	11.3338	11.1127	7.84786	11.6734	11.5602	10.5484	3.14995	11.2744	18.1492	6.2877	7.62966	14.8362
A2M	0.68673	0	5.61142	2.55348	6.60139	20.3516	23.0843	0	102.849	0	2.54079	37.0885
A2ML1	4.17686	3.43391	3.71779	17.7092	15.7758	4.16043	9.26213	54.219	60.5016	19.4021	26.2279	28.6528
A4GALT	1992.25	2517.65	3000.72	1660.95	2449.27	1678.22	409.995	895.752	381.512	111.619	631.649	118.762
AAAS	3197.7	3024.54	3557.54	2996.1	3397.77	3496.04	1759.14	2719.72	2927.68	1097.81	1853.53	1122.49
AACS	580.458	1048.97	1349.66	1460.55	954.918	670.638	1503.58	1239.76	1419.39	881.571	881.367	593.646
AADAT	112.174	195.395	111.835	79.0303	118.059	85.9053	2.03616	16.1942	13.0942	4.8716	9.85355	0
AAED1	63.556	31.6043	24.9045	27.7769	10.4267	9.08646	8.37718	5.09991	3.03097	7.50382	2.52988	7.42693
AAGAB	1684.9	1870	1806.5	1781.35	1791.85	1993.7	1821.96	1540.51	1778.86	1293.65	1406.07	1297.97
AAK1	557.048	591.59	640.841	744.417	782.968	1261.59	10603.2	4125.97	24667.8	21521.4	13586.1	16909.1
AAMDC	165.268	143.674	101.055	181.318	167.662	204.897	568.815	516.82	539.754	308.212	401.896	245.863
AAMP	2485.07	2640.77	2433.04	1697.4	2064.51	2065.85	4484.48	2786.09	5493.8	7414.63	7406.39	7160.09
AAR2	1234.74	1324.34	1365.04	1117.47	1017.42	983.205	1353.44	1174.35	1108.34	1259.88	1222.95	663.464
AARS	11546.3	11941.9	13380.5	24602.2	18565.5	24491.9	17713.6	23009.1	18500.4	47030.4	28501.3	29322.3
AARS2	1639.99	1404.47	1918.35	1389.43	1456.02	1809.43	420.882	553.146	326.775	106.812	259.238	92.7447
AARSD1	1320.88	1697.86	1588.43	1365.84	1441.68	914.097	409.58	464.395	233.323	254.064	273.419	115.1
AASDH	535.058	531.149	576.206	513.816	600.218	670.347	423.09	692.946	593.293	111.89	323.773	224.49
AASDHPPT	3400.38	3133.4	2143.25	2742.61	2272.43	1566.58	1272.52	1916.89	962.524	690.448	1439.67	556.584
AASS	17.5159	10.6695	41.5129	17.877	11.0071	43.7174	65.0824	25.6147	263.21	59.0764	30.5064	133.545
AATF	2067.47	2187.11	2811.07	977.41	1873.32	2332.11	1730.23	1259.87	1383.69	2689.12	1032.54	1940.98
ABAT	180.246	81.5529	147.348	403.197	306.515	476.803	618.29	1332.82	1090.2	793.044	702.711	462.374
ABCA1	8.92944	28.0039	1.12098	80.2498	96.3393	15.068	32.5492	143.507	36.2981	33.9546	109.368	14.8368
ABCA10	11.334	10.2249	2.24365	8.39118	16.5118	9.04448	8.39823	5.12343	3.02537	8.79953	17.7972	0
ABCA13	4.46465	4.44479	3.36148	5.47111	5.50587	5.27266	10.501	8.20219	21.172	13.8367	5.08806	33.381
ABCA2	102.717	87.9712	58.2792	99.9025	56.1174	27.1338	4.20075	3.07538	9.07732	11.3195	20.349	70.4931
ABCA3	12.3647	7.11318	1.12177	10.2156	10.4581	4.52221	3.14953	3.0743	0	5.02873	2.54267	0
ABCA4	2.74755	1.33361	1.12152	3.28327	3.85298	8.28952	6.29899	29.7191	3.02515	30.1736	2.54276	7.41881
ABCA5	281.701	219.822	147.27	231.288	309.11	210.535	342.916	252.628	91.7012	56.8942	146.748	17.0921
ABCA7	2917.91	1944	5151.75	5509.1	4598.08	9164.26	6751.25	5766.18	14684.5	4034.18	6257.32	12007.5
ABCA9	10.9903	11.5584	26.9235	21.16	37.4258	45.9754	16.7961	21.5179	102.861	56.567	25.4239	51.9333
ABCB1	1.71727	3.55677	2.24507	5.47312	3.30159	1.50789	6.29742	7.17028	27.2315	16.3356	20.332	74.1961
ABCB10	17923.1	14103.8	16600.7	26286.4	25586.4	28665.3	19404.5	42119.1	22314.4	2889.2	28852.1	7434.96
ABCB4	309.597	360.783	444.322	952.477	675.598	492.517	54.8326	309.986	30.999	29.7315	119.837	11.4016
ABCB5	15.3119	16.5634	21.0645	25.3056	34.8701	38.7872	78.837	147.603	108.272	27.2504	90.5489	46.7512
ABCB6	2293.01	1320.29	2737.46	3122.07	3655.3	6587.74	36783.9	20794.5	61834.6	36884.8	56075.6	83600.3
ABCB7	1484.51	1260.43	1624.77	2013.07	1996.57	2264.61	2181.14	3616.48	3324.56	483.462	2631.52	1071.51
ABCB8	1388.07	1326.88	1734.05	1148.9	1764.94	1994.07	680.81	1025.68	950.431	519.078	600.988	602.822
ABCB9	431.793	431.421	687.188	441.417	275.511	279.156	277.192	61.5427	94.9452	364.069	605.709	674.908
ABCC1	1089.07	1162.5	1144.16	653.761	661.022	843.352	1537.92	454.967	1034.64	3859.29	600.03	1109.14
ABCC10	739.653	886.515	948.443	560.038	708.007	575.276	96.7336	268.737	160.638	62.7189	129.855	140.396
ABCC2	5.15175	7.55775	16.8322	8.75638	5.50326	11.3072	17.8444	7.17153	42.3571	183.497	38.1297	103.87
ABCC4	2815.07	2618.99	2313.83	2321.68	2198.11	2484.38	16844.3	25057.1	23562.3	2933.11	17361.9	7076.56
ABCC5	3599.75	3163.37	4671.82	6183.32	4863.15	6122.1	3574.89	4669.92	8726.92	3172.53	3207.98	4186.46
ABCC9	41.5564	58.2328	37.0029	66.7573	62.202	60.2814	110.238	114.789	317.628	94.3028	170.383	192.885
ABCD1	123.303	252.558	149.41	311.65	243.158	95.0338	181.538	296.941	154.336	347.926	627.492	415.535
ABCD3	1639.32	1576.41	1397.75	1164.69	1453.98	1385.84	631.617	802.55	268.869	232.615	301.437	118.941
ABCD4	322.86	214.335	241.661	181.39	166.11	140.328	209.839	245.676	108.955	164.491	228.572	382.169
ABCE1	9555.18	9681.81	7992.56	6500.67	7231.84	4631.42	1971.89	1928.44	747.432	2140.85	1308.59	704.992
ABCF1	4115.37	4902.86	5342.44	3826.22	4422.52	5013.64	5531	4359.24	8291.65	12297.2	10277	17381.4
ABCF2	3894.12	4495.59	4564.35	2995	3549.72	3302.88	1972.18	2038.06	1750.5	3818.18	2179.92	3213.37
ABCF3	1347.12	1460.08	1272.43	1209.01	991.961	918.607	400.689	551.486	1313.77	1480.9	1114.36	2489.94
ABCG2	838.343	507.264	1098.47	1617.84	1813.07	4313.31	8491.39	13292.7	24771.6	2175.46	39617.6	25666.1
ABHD10	1230.39	1196.86	892.568	1444.22	1160.9	901.337	350.655	736.095	196.956	76.6497	256.694	11.1436
ABHD11	211.99	245.49	307.765	209.976	225.707	219.67	92.5262	77.8913	44.243	112.697	49.3146	95.8275
ABHD12	667.595	672.054	696.762	716.033	777.914	937.798	950.738	787.203	494.236	519.554	360.299	159.821
ABHD12B	3.43523	6.67493	5.648	9.13327	8.2373	9.83287	10.4776	9.18976	24.2371	6.26073	27.8611	22.2752
ABHD13	696.518	686.872	462.353	855.217	784.75	496.023	1254.33	1802.05	874.382	590.691	1720.86	352.419
ABHD14A	268.384	272.091	292.538	265.112	153.075	125.057	14.6578	17.3316	0	8.74958	17.6998	7.42982
ABHD14B	1794.92	1911.72	1674.89	1390.14	1603.69	1067.65	205.74	722.061	260.057	152.042	561.434	162.371
ABHD15	118.496	195.652	93.2701	105.106	124.867	46.7703	8.39409	22.523	9.07917	11.3024	27.9402	22.2616
ABHD16A	1019.41	838.697	975.553	1265.17	853.6	992.131	781.729	1057.87	1078.3	1339.64	990.364	1146.94
ABHD16B	55.3043	64.954	99.2403	51.4947	75.8236	68.7717	77.5698	54.1627	48.4577	141.624	58.3075	40.83
ABHD17A	1410.64	1467.56	2058.36	1817.54	1844.48	2204.48	2614.04	2044.99	2181.78	3894.09	2448.21	4631.67
ABHD17B	502.866	532.91	444.357	365.533	390.019	389.481	941.418	760.559	815.084	778.33	1193	1108.52
ABHD17C	9.61238	15.5585	13.4996	17.1491	23.0786	12.0734	1.04823	0	9.07735	1.25399	0	0
ABHD2	7766.34	6557.11	5260.78	7519.5	5417.75	5147.44	3613.72	3226.54	1529.07	430.993	1484.05	419.549
ABHD3	239.27	215.523	233.103	417.767	300.336	399.12	1053.87	902.965	903.783	2230.79	1882.91	1776.71
ABHD4	320.811	274.409	468.082	496.829	465.169	932.255	9487.19	8085.55	20778.7	22948.4	29534.7	34421.7
ABHD5	1850.85	1559.13	1415.08	2520.03	1898.05	1808.43	9154.07	8710.17	8075.14	19759.5	12483.4	11058.5
ABHD6	117.128	136.542	77.6584	149.677	114.908	42.2778	72.3682	39.8957	27.2463	171.897	116.742	111.329
ABHD8	363.758	317.153	498.997	519.573	521.073	586.095	935.332	858.938	348.206	327.332	466.759	111.339
ABI1	1291.46	1172.31	965.823	1130.45	1079.5	920.103	1842.29	2085.24	1674.32	1379.89	2726.3	2059.09
ABI2	1364.17	1248.53	1386.86	2892.31	1642.23	2125.76	1770.67	1824.01	1338.21	665.808	699.021	452.936
ABI3	4.50061	1.33233	4.54113	9.47819	14.2688	16.5894	294.192	186.836	1463.16	668.681	1228.42	1326.55
ABL1	4072.43	3647.1	3732.23	3377.05	2980.55	2698.29	1592.23	1732.77	1042.09	1423.55	1332.96	1217.92
ABL2	463.002	1055.68	466.362	415.46	561.158	348.101	154.91	10520.8	138.713	132.795	1427.06	119.088
ABLIM1	53.7044	104.908	358.084	2.39676	53.7175	93.0061	707.514	227.673	3566.06	908.541	3815.02	4822.32
ABO	132.617	200.26	141.13	72.3373	81.304	54.4493	9.43298	2.04314	0	8.76954	7.6023	3.71282
ABR	71.5015	82.6725	59.9362	78.3632	89.3241	75.3887	40.9624	14.6555	47.2535	29.7045	6.61113	53.105
ABRACL	492.359	607.255	356.59	293.847	363.103	208.154	41.8128	78.2896	45.5243	8.72339	45.3816	26.0134
ABT1	1380.82	1468.68	1415.19	1119.36	1107.18	1091.85	1465.06	1205.88	1268.55	2160.24	1349.91	1454.75
ABTB1	46.7409	40.4914	40.6064	135.16	75.2314	134.376	1644.99	2104.82	2882	4561.15	6622.65	7580.14
ABTB2	12.3643	23.5632	12.3467	9.48655	19.8102	18.0938	54.5791	836.916	157.334	209.862	881.948	352.427
ACAA1	907.419	961.949	1001.91	534.377	679.401	791.284	494.687	686.433	643.113	421.776	690.016	635.024
ACAA2	3193.16	2353.7	3288.59	2385.25	2341.68	3321.86	2169.19	1785.91	1492.91	457.626	793.768	582.712
ACACA	4643.74	6910.11	5280.55	6835.71	5704.75	2150.49	864.359	1459.93	387.013	310.66	1044.27	223.207
ACACB	621.626	702.78	813.949	478.961	363.321	307.413	17.8488	34.849	51.424	6.28735	38.1484	22.2555
ACAD10	575.056	494.868	893.371	677.836	617.637	746.649	235.17	377.946	371.365	169.834	155.086	112.276
ACAD11	103.039	86.7068	125.832	81.016	95.1695	139.541	26.2331	38.9075	102.893	38.9353	22.8628	81.6239
ACAD8	596.983	533.753	522.48	496.903	548.064	657.736	275.801	394.768	169.55	140.49	200.438	115.046
ACAD9	1545.65	1644.64	1489.56	1867.9	1831.06	2057.61	955.572	1417.09	472.231	832.065	596.525	374.789
ACADM	3014.12	3195.1	2497.04	3853.44	3214.74	2831.81	2178.66	2618.65	1126.03	627.677	1254.73	432.126
ACADS	709.346	504.022	851.947	1805.7	903.004	618.736	1464.66	1568.15	535.971	467.654	1460.82	274.644
ACADSB	1421.53	1559.97	1016.48	1007.68	882.225	520.08	402.044	687.507	747.271	316.755	422.011	500.792
ACADVL	2446.72	2223.47	4285.88	4005.31	3690.19	5992.46	5604.2	6147.44	12008.9	7146.81	12800.6	17371.3
ACAP1	302.263	171.672	244.168	197.491	119.316	128.327	43.0044	23.5313	84.7618	138.039	88.8375	296.867
ACAP2	2645.21	2342.28	1686.82	3140.65	2298	1899.09	6754.55	5469.25	5339.43	9283.22	5390.55	5033.68
ACAP3	603.462	590.035	1000.85	937.488	712.44	832.64	778.638	503.798	826.136	782.558	1232.18	2266.87
ACAT1	3906.18	3280.45	4562.45	4002.4	3564.11	3304.11	2826.02	2048.3	2095.23	1468.72	1628.7	1120.8
ACAT2	2565.14	3513.43	3615.55	1852.72	2590.38	2433.51	1350.06	1328.28	619.655	729.498	729.407	369.406
ACBD3	919.108	1012.91	676.34	837.164	699.195	552.882	1501.58	1017.74	1019.85	2677.76	1907.78	1146.44
ACBD4	118.517	122.085	138.528	199.387	148.47	190.008	188.601	253.061	354.549	287.68	240.232	571.212
ACBD5	755.689	757.793	483.114	710.747	667.721	460.565	345.56	441.922	266.259	290.431	403.973	425.879
ACBD6	1033.98	976.645	1110.57	1055.99	836.591	808.21	674.918	509.741	487.686	637.649	757.668	374.929
ACBD7	95.8269	125.395	82.0314	99.6317	62.7089	63.3656	135.355	95.2115	136.187	71.5828	106.682	122.439
ACCS	30.1096	38.9903	54.2384	48.22	41.2266	39.3593	0	1.97023	13.7177	2.41652	5.74305	3.57491
ACD	615.645	680.567	728.282	598.068	741.361	661.525	186.594	175.919	69.624	110.381	96.3666	129.863
ACER2	127.429	194.782	115.823	132.131	168.836	115.457	332.555	168.865	127.126	341.455	949.617	122.449
ACER3	596.347	655.255	645.204	995.92	1028.17	917.378	741.232	1045.04	381.283	220.084	423.758	226.342
ACHE	793.454	348.795	1115.82	1551.72	1309.28	2608.22	4113.47	4474.59	9956.08	3166.1	8673.47	10278.8
ACIN1	5064.35	5690.42	6957.2	5223.1	6136.01	6861.55	6045.67	6221.98	19362.5	7726.39	11812.2	22729.1
ACKR1	0.564701	0.731298	394.749	0.900439	1.56011	896.698	0	0	3954.64	2.06149	0	1419.81
ACKR2	23.0126	12.0068	21.3618	56.2084	46.1987	63.3827	179.399	662.21	744.57	13.8101	472.312	159.551
ACLY	13926.8	20313.6	18729.2	13977.8	14707.7	12183.1	4070.1	10016.9	4555.55	2557.04	4333.74	2968.32
ACO1	2026.32	2167.33	2076.63	1629.97	1657.94	1565.32	934.962	949.656	759.036	495.152	859.14	436.759
ACO2	7208.86	7210.67	9738.77	6497.63	7644.48	8670.64	10995.8	11844	16693.5	9129.2	13788.4	10118.9
ACOT1	84.8481	202.005	86.911	90.2227	118.098	55.9493	14.6718	41.881	6.05831	2.5054	15.2034	3.7122
ACOT13	962.297	913.662	645.358	924.532	932.465	623.262	1365.07	1305.69	959.49	1605.2	1701.29	846.226
ACOT2	302.307	395.537	331.573	184.08	245.622	226.736	32.498	85.8499	27.2595	2.50684	35.4945	0
ACOT4	30.8924	46.2378	14.6597	4.74477	10.4291	6.79886	3.14169	1.02079	0	0	0	0
ACOT7	1953.13	2148.72	2175.14	2307.47	2140.23	2203.05	470.656	658.971	198.037	121.358	275.421	118.514
ACOT8	545.907	461.194	675.092	833.408	712.721	857.419	1083.62	1694.7	1809.72	473.829	1482.03	787.307
ACOT9	775.928	840.063	627.77	515.553	656.317	490.179	310.904	281.726	135.924	42.4917	149.147	29.6148
ACOX1	1592.48	1339.88	1153.19	756.734	1161.47	1089.69	1116.24	1635.84	1542.56	948.552	1496.09	1185.38
ACOX2	2.06091	0.444776	9.0057	5.84129	9.89574	15.1008	96.4855	51.1431	39.3574	75.2748	53.2892	18.5552
ACOX3	396.093	401.427	357.801	407.092	321.096	294.46	246.38	372.448	172.897	104.787	148.448	100.278
ACP1	2027.3	2242.78	2421.87	2191.51	2228.37	2853.54	4299.46	6913.05	7747.12	1608.02	7118.2	3289.41
ACP2	477.581	412.362	497.474	463.253	440.681	703.696	806.044	563.438	691.29	630.915	462.489	661.559
ACP5	101.05	114.372	53.8481	134.568	18.1652	27.097	3011.65	956.25	9582.73	4620.35	28684.4	30026
ACP6	105.079	90.7275	66.506	51.4772	48.8877	28.7069	3.14386	11.2386	3.02758	0	5.06903	0
ACPP	8.18424	4.38168	9.96832	12.3646	9.96105	14.1249	11.0478	3.02588	29.8223	13.6095	7.50725	10.9681
ACPT	8.23596	8.8916	12.4245	6.93519	2.74195	24.1902	5.23177	2.03896	3.027	0	0	0
ACRBP	35.3805	19.129	28.1802	33.9615	31.3231	43.8222	23.0642	26.5766	157.473	65.1893	50.7149	170.734
ACRC	8.58671	9.33823	7.86781	9.1242	9.35064	15.0888	59.8045	92.1296	826.241	229.789	528.262	1599.17
ACRV1	30.0092	12.5942	13.1821	14.8343	11.4583	17.0832	7.08172	7.80667	0	7.69132	0	3.80951
ACSBG1	343.651	404.076	300.862	2974.95	443.844	165.036	22.0939	28.6165	15.1112	5.03613	45.8366	14.8834
ACSF2	220.412	313.843	237.726	311.147	271.69	147.947	32.5031	105.004	90.5959	17.01	72.9493	55.5194
ACSF3	568.664	562.677	662.301	709.669	914.465	586.024	1166.4	1523.9	971.848	706.111	1304.12	609.021
ACSL1	836.284	1567.11	1155.03	2647.49	1886.87	1089.67	1739.23	4045.41	2020.6	1065.78	5027.29	1023.97
ACSL3	3852.38	4734.29	3041.49	5372.13	5074	3245.28	2031.99	5239.76	923.06	953.576	2443.82	373.503
ACSL4	5046.09	3935.27	3916.14	6356.56	4036.81	2763.99	1253.91	1698.99	829.578	778.837	1141.2	679.887
ACSL5	1001.94	491.232	424.603	347.74	367.186	508.35	1978.24	1295.87	1449.39	190.853	492.507	237.416
ACSL6	54.5666	16.5613	97.4461	134.217	338.117	1125.38	5437.39	11436.2	13563.5	240.166	6073.76	3437.87
ACSM1	48.4326	43.1479	47.3149	324.97	121.469	144.267	207.611	505.105	260.404	322.293	519.995	222.682
ACSM2B	0	0	0	0.365687	3.30446	0	38.8727	22.544	0	69.1288	10.1689	0
ACSM3	98.8103	85.4071	62.6448	75.6807	43.4277	43.4155	670.229	158.079	441.19	1819.03	1319.35	876.193
ACSM4	2.74805	5.3388	4.5116	18.9915	7.69187	4.53475	41.9279	29.6339	42.4019	194.247	149.559	107.645
ACSS1	10910.3	10776.6	11989.2	13574.8	9819.07	8188.55	1450.11	4536.7	2723.29	747.427	1818.93	842.086
ACSS2	990.822	1341.98	1426.86	1250.62	1130.52	1140.41	1426.28	1412.63	1842.47	1022.22	1506.22	1738.33
ACTA2	20.2669	14.2367	6.76694	27.026	60.9869	97.4937	477.987	183.941	314.981	303.288	991.183	616.168
ACTB	80591.7	87598.7	93557.5	59839.4	79115.5	90396.5	166631	93655.8	206045	117395	224703	265991
ACTG1	4140.58	3524.85	5893.55	2419.18	2905.75	3261.29	3902.23	626.427	1878.93	3971.64	1053.56	1450.5
ACTL10	6.52639	12.0104	10.1397	2.19084	4.39695	9.81962	123.725	27.6059	178.652	288.421	215.599	315.469
ACTL6A	3573.47	3552.89	2914.12	2757.57	2685.97	2326.24	1437.77	1617.46	647.079	541.376	648.999	201.093
ACTN1	690.803	840.589	386.522	102.571	247.078	176.574	194.042	37.8966	105.943	185.481	132.142	66.7994
ACTN2	1.73148	9.41366	10.1854	13.0664	5.54839	1.52029	7.40802	3.09858	15.2535	29.1973	80.5948	209.466
ACTN4	13048.4	12252.2	17674.2	8988.13	12582.5	16341.5	8444.72	8685.09	6218.51	8803.65	6062.35	4474.29
ACTR10	1458.08	1396.09	1323.43	2004.9	1706.09	1997.52	3613.27	3639.92	3245.26	1286.17	2761.36	1981.62
ACTR1A	3549.79	3464.25	4019.93	3919.73	4339.2	6104.01	7517.69	8123.05	11504.8	5862.59	10451.1	12738.3
ACTR1B	716.857	807.729	753.201	824.008	672.882	536.114	200.305	265.926	136.241	254.661	190.305	122.466
ACTR2	10599.9	11309.6	6468.05	6471	7750.82	4102.56	4605.86	5387.5	2448.09	2180.79	3663.81	845.893
ACTR3	8330.46	7735.27	6711.7	10066.1	9404.24	9800.69	15654.7	20277.5	17683.7	8396.95	33173	18280.1
ACTR3B	234.081	232.33	184.322	150.642	158.429	119.494	27.0489	0	6.0071	0	20.1364	0
ACTR3C	15.6299	7.48381	1.11901	4.59964	4.8858	2.24611	0	0	8.99237	0	0	0
ACTR5	600.748	597.301	586.265	598.32	482.754	346.493	420.597	307.943	541.877	436.691	446.711	697.643
ACTR6	67.6658	71.1605	111.405	68.2651	83.024	108.705	78.6645	102.305	154.39	110.426	124.366	333.979
ACTR8	512.103	609.165	581.931	430.985	491.812	454.058	430.231	458.715	438.801	486.082	673.208	526.841
ACTRT3	49.8068	55.6042	43.9423	57.6931	43.9683	47.5894	134.208	94.0606	163.515	45.142	144.571	222.686
ACVR1	23.0291	30.2616	28.1319	23.9014	39.075	52.1054	522.812	348.216	193.854	1261.28	553.922	193.087
ACVR1B	84.9278	122.225	90.642	44.4979	110.248	89.7533	140.189	29.9372	60.9916	576.15	149.461	511.489
ACVR2A	48.9954	37.6608	21.355	19.0033	17.6368	15.8548	23.1274	0	24.6605	38.183	12.9484	43.627
ACVR2B	472.228	481.395	336.264	757.254	526.853	397.779	569.099	704.241	347.851	531.981	406.968	144.657
ACVRL1	5.67682	12.5255	1.12982	7.70982	8.85704	9.10443	20.0618	5.97465	36.5336	94.348	76.6959	108.247
ACY1	1300.39	1294.82	1292.93	608.691	940.895	661.727	255.328	363.79	365.935	176.194	424.161	208.614
ACYP1	128.743	134.427	133.829	277.687	192.767	160.91	143.582	166.012	83.5844	6.31074	48.5343	17.2083
ACYP2	69.3964	40.5071	26.0374	67.6153	37.8651	28.7743	161.259	89.7571	45.4649	142.57	113.843	25.9943
ADA	242.525	341.739	364.729	194.707	237.262	229.896	449.535	128.68	136.324	141.521	1165.33	178.194
ADAL	494.376	415.616	578.27	751.822	615.149	846.95	559.572	666.118	435.56	99.574	231.605	120.699
ADAM10	2150.01	2006.86	1334.48	2037.03	1503.4	946.121	2643.99	2368.44	2178.45	2077.33	3982.88	2285.19
ADAM11	1.37364	3.55639	2.24519	2.91872	3.30095	7.53916	14.6913	11.265	39.3307	3.76886	0	25.9657
ADAM15	672.703	527.566	504.322	408.735	395.981	406.374	256.477	154.1	86.2975	303.545	141.9	173.217
ADAM17	847.324	1049.82	984.187	790.089	805.364	755.786	1351.53	926.611	1779.44	7422.81	2464.1	4363.17
ADAM19	134.974	171.152	307.356	290.399	250.978	320.309	113.376	662.977	284.376	17.5993	183.059	55.6424
ADAM22	72.8841	104.095	91.0292	84.6404	48.1211	31.3673	4.5897	19.8537	7.56041	10.9839	16.6622	8.11733
ADAM32	4.46406	5.3353	5.62221	6.56864	7.14714	3.01804	0	0	0	6.27442	5.07631	0
ADAM33	1.03039	2.66793	1.12358	4.01437	3.85069	6.03445	13.6409	19.453	27.2368	5.02369	20.3216	40.8123
ADAM8	86.7802	99.6778	179.39	336.178	140.556	175.246	118.144	100.024	471.408	203.343	297.555	942.031
ADAM9	975.765	965.716	1144.31	1604.48	1397.5	1656	1278.24	1227.92	456.921	1008.81	663.189	385.837
ADAMTS13	3.47225	5.20325	15.0584	8.65969	14.7629	33.0873	3.07103	3.99633	18.7332	1.29664	7.43664	0
ADAMTS14	62.518	35.1273	83.0415	35.7557	13.207	88.9495	3.14903	8.19522	33.2791	1.25682	10.1671	18.5468
ADAMTS2	5.83939	2.66894	6.75935	5.47703	6.04593	8.30864	18.8737	14.3146	24.2237	8.77834	10.1462	14.8455
ADAMTS3	521.698	489.91	437.575	288.952	512.377	520.845	141.711	321.718	124.042	20.1109	101.687	14.8384
ADAMTS4	4.46493	0.889221	4.49118	6.20315	6.60269	6.03227	14.693	19.4599	42.3621	15.0771	15.2471	22.2594
ADAMTS6	21.637	13.3361	24.6737	32.8328	33.0254	19.5935	87.1358	122.975	520.327	54.0606	183.078	489.642
ADAMTSL2	2.72654	3.52962	1.22253	5.79358	10.3732	4.48984	10.4138	4.06494	24.0217	22.4393	37.8207	29.4516
ADAMTSL4	293.701	200.377	625.985	273.196	248.631	423.69	568.746	654.267	1675.03	163.545	765.459	713.583
ADAMTSL5	78.6554	73.8213	103.452	119.72	151.788	124.512	341.997	293.724	305.708	263.624	459.576	248.608
ADAP1	3.67907	3.09098	1.20484	7.1104	14.6888	14.5382	22.7575	8.74359	100.402	48.2564	135.567	424.579
ADAP2	5.4956	4.44718	8.99747	8.39532	8.79881	22.6406	15.7353	16.3734	54.4845	8.7866	10.1554	40.817
ADAR	9335.56	9768.96	9163.09	8872.4	8839.97	8627.9	16084.8	14515.6	16614.4	31936.4	23242.8	17136.4
ADARB1	108.039	130.219	112.664	177.43	58.5202	30.6589	37.1839	28.2649	16.2971	51.069	97.3935	30.2639
ADAT1	482.223	377.509	352.782	517.847	545.16	452.569	1959.08	1909.53	481.176	916.858	1122.81	200.35
ADAT2	675.657	809.312	560.542	528.948	534.478	322.045	50.4664	114.415	38.4433	30.3407	110.248	35.3173
ADAT3	151.146	155.283	213.3	92.412	130.737	129.28	222.181	116.457	184.773	324.472	144.443	363.79
ADCK1	724.154	643.206	843.551	797.225	504.173	416.026	340.775	306.973	363.075	362.465	195.19	293.775
ADCK2	576.71	593.32	489.619	594.335	421.687	417.508	389.103	313.017	208.891	593.461	205.559	107.618
ADCK3	1368.05	1380.35	1379.6	1759.27	905.26	1063.95	1437.27	1125.83	1265.18	1628.29	931.9	1428.55
ADCK4	423.083	480.244	538.661	322.435	376.164	392.902	356.817	379.901	457.128	362.881	293.925	703.457
ADCK5	138.429	140.568	200.568	158.11	173.672	203.96	80.7331	99.17	96.8987	117.867	58.3341	129.901
ADCY1	17.1366	63.6698	39.3216	36.1767	37.821	13.9494	6.4279	14.9045	18.5164	11.5489	25.3038	5.67649
ADCY10	17.0459	8.92005	16.5931	10.7881	4.24541	9.55317	15.1829	6.49047	46.6798	161.664	98.0486	430.918
ADCY3	390.166	445.497	617.511	314.899	420.377	605.476	266.577	190.506	190.628	36.4371	58.4484	51.9384
ADCY6	8.02806	2.71086	1.14025	2.59549	5.91851	7.36845	76.9677	11.4542	17.7457	19.6617	33.5873	11.3101
ADCY7	7817.25	7762.77	9226.28	9221.22	7508.94	6387.51	869.746	2618.38	1474.78	1006.33	1198.37	917.054
ADCY9	4.46413	5.77811	3.3638	6.20077	7.15474	3.01382	3.14913	0	0	0	5.08505	0
ADD1	9188.36	8484.29	10029.7	12136.8	10783.5	14474.5	17514.4	26898.8	30652	8827.01	30705	22209.9
ADD2	15910.8	12713.8	22852.6	22311.4	19710	27727.1	4331.1	14356.1	9277.14	244.797	3794.81	935.533
ADD3	3951.02	4403.72	3135.79	4335.62	3597.52	4101.68	8347.51	9262.57	8397.26	2378.57	6609	2997.22
ADGRA2	7.2124	6.6684	15.7067	11.6747	11.0073	18.0895	6.29839	3.07385	3.02537	95.5308	15.2537	18.5478
ADGRA3	1089.44	1204.42	1055.27	742.897	687.262	412.426	45.1305	80.9183	21.1804	10.0522	30.4966	3.70984
ADGRE2	156.382	275.237	145.13	55.92	82.451	54.2529	23.1361	21.929	91.2294	40.889	66.7043	70.079
ADGRE5	1066.3	1093.04	1093.53	647.705	1063.06	556.169	612.88	564.48	641.103	419.761	624.367	477.563
ADGRF2	3.77797	3.55666	5.61152	13.4998	9.35513	16.585	9.44667	3.0733	12.1024	5.02693	2.54179	11.1291
ADGRF3	12.2871	4.92347	12.2788	5.13585	11.1914	11.1779	14.1328	7.81223	21.3568	25.4314	23.1177	46.7152
ADGRG1	41.3183	9.38319	14.7452	1.10551	12.2221	7.61595	7.41788	5.86	3.48096	40.5914	25.6556	13.3555
ADGRG4	5.49502	4.88961	7.84731	2.91822	12.111	10.548	10.4995	3.07505	30.2489	15.0904	10.1734	33.383
ADGRL1	72.7876	88.0497	85.2432	94.4533	88.5342	84.3143	78.662	42.0513	48.4386	18.8759	22.9043	0
ADH4	7.5569	4.44833	5.63361	12.7801	10.9921	23.417	29.3579	30.672	84.7854	22.571	32.9725	96.4972
ADH5	3456.75	3541.82	2789.7	2860.71	2604.85	1563.09	502.456	739.806	233.081	366.49	357.943	96.4786
ADHFE1	14.0835	10.2317	22.5434	37.9782	29.1253	60.4433	81.7739	118.574	193.811	26.327	63.3949	70.5205
ADI1	3289.62	2379.96	1278.39	1493.6	1852.89	939.549	6272.41	2248.05	1551.72	25801.4	8049.43	2040.94
ADIPOQ	10.5857	7.5146	10.1622	9.06936	7.11209	5.3084	11.6119	11.3324	15.2165	13.7424	17.6875	11.194
ADIPOR1	4876.44	4077.06	4672.02	6597.19	6189.96	8721.9	48149.3	41987.2	98075.7	73839.3	175014	200274
ADIPOR2	6792.94	6392.85	6974.39	9245.01	8635.58	9870.14	9651.58	10423	8932.84	10067.5	12564.3	8217.69
ADK	1467.4	1357.69	1116.91	827.351	948.976	842.039	283.323	306.412	126.073	309.228	305.115	206.372
ADM	2.06109	1.7798	4.5152	17.8987	28.5625	112.659	40.8707	70.48	93.9052	86.4325	35.4732	29.6978
ADM2	9.18985	9.15131	36.983	234.096	84.9382	132.717	134.985	248.932	90.8333	169.351	130.756	114.539
ADM5	80.7205	56.0462	58.569	14.2397	24.1853	13.5945	15.729	1.02258	3.02783	27.5923	22.8314	74.2256
ADNP	4265.77	4164.82	3514.85	4116.29	3695.72	2994.88	4762.71	3917.87	4859.74	9722.94	8018.62	8731.64
ADNP2	2121.84	2120.62	1733.76	2558.34	1996.02	1682.53	3716.86	2291.79	2099.71	7212.86	5477.89	7296.91
ADO	655.668	716.316	547.056	583.881	520.983	301.686	105.986	164.858	36.3139	48.9875	83.8375	40.8112
ADORA2B	717.915	690.869	582.77	683.977	495.124	321.111	229.593	238.166	115.076	1326.35	213.002	155.888
ADPGK	983.381	1000.22	914.691	559.241	758.261	712.552	387.05	488.044	411.691	276.095	342.678	40.8187
ADPRH	12.7283	10.2581	9.58262	3.50795	12.1625	13.672	11.1829	3.93693	0	4.0152	0	15.8181
ADPRHL1	8.83853	12.3264	6.68977	10.4796	7.07124	7.4754	7.93918	6.0713	26.9702	150.55	77.8182	167.075
ADPRHL2	681.866	882.268	747.987	471.89	576.294	436.904	970.563	685.58	1160.05	2851.89	2884.32	3203.45
ADPRM	194.776	134.383	125.352	169.139	156.522	172.43	347.883	221.606	163.591	217.907	184.924	100.235
ADRA1D	6.18119	0.889254	3.37379	5.10919	7.14708	14.3369	32.5109	14.3224	27.237	1.25484	0	14.8395
ADRB2	17.8617	3.11378	12.3924	7.66787	4.94665	3.77669	13.6309	5.11233	9.08391	20.0646	17.7556	33.4024
ADRBK1	2654.98	2749.32	2978.74	2929.05	2835.73	2801.55	1975.81	1567.47	877.636	872.847	635.038	478.62
ADRBK2	964.38	1498.47	687.279	557.757	438.183	223.782	665.65	644.698	468.868	977.04	467.947	226.265
ADRM1	3065.03	3416.44	5077.75	3512.21	4122.9	5396.76	4851.76	4357.2	5078.7	11904.3	7296.22	10443.5
ADSL	4225.53	4299.12	4516.63	2560.15	3307.22	2877.55	1634.13	2012.67	1192.49	904.139	1044.25	578.834
ADSS	1566.24	1677.91	1248.33	916.175	975.036	634.672	351.427	237.42	214.909	554.828	424.001	382.193
ADSSL1	25.5094	20.0911	9.05462	38.7876	41.3529	19.7195	9.13491	23.5866	0	2.51536	5.08788	7.44998
AEBP2	776.836	832.361	432.479	511.262	451.609	253.597	322.791	381.977	313.924	534.569	569.04	256.494
AEN	2558.16	2907.78	3348.58	4005.22	3544.9	3606.37	14596.2	3286.85	7926.6	27888.6	25170.1	42762.3
AES	2618.17	3052.36	4198.78	4027.4	4074.9	4068.91	4890.84	4754.43	4691.65	3160.43	5573.04	4339.74
AFF1	5278.52	5071.66	5067.97	7327.92	6967.53	8101.57	33118.8	30825.3	113823	68154.1	128061	145288
AFF2	15.6573	29.4757	24.3871	16.6538	39.3597	28.8807	32.6387	23.3678	25.0722	19.547	28.9911	23.0588
AFF3	12.3642	18.2253	8.97056	48.5194	30.8252	24.1127	41.9976	58.4165	96.799	64.1286	139.863	137.237
AFF4	2678.48	2488.38	2228.73	2910.22	2296.66	2032.8	4724.74	3737.13	6146.62	9128.21	8695.5	13256.8
AFG3L2	5468.01	4900.32	5579.19	4186.15	3821.16	4626.14	7331.89	5026.28	11815.5	19838.9	9671.47	15416.5
AFMID	764.031	749.673	1014.12	966.585	585.635	495.553	165.649	156.84	157.802	75.3364	121.535	137.608
AFTPH	1123.37	1063.88	915.131	1302.59	1175.04	1246.22	4694.19	4095.18	6532.73	8777.48	11442	8460.69
AGA	183.006	351.861	203.044	351.763	458.312	381.689	73.3712	523.708	81.7185	17.5512	164.823	0
AGAP1	148.31	144.821	824.98	125.194	161.583	688.727	18.2502	27.6757	254.578	7.92255	36.0785	209.489
AGAP2	85.1885	138.301	68.2597	42.0933	65.4946	18.2505	9.52805	6.19936	9.15555	37.8673	41.0175	164.891
AGAP3	690.576	793.969	844.053	416.148	386.048	219.322	82.5445	37.0454	70.69	147.562	61.7733	196.25
AGAP4	81.3093	115.379	221.208	122.533	194.303	321.386	110.379	406.217	877.318	123.884	431.663	447.448
AGAP5	59.7659	68.0481	149.678	102.217	101.166	240.068	118.518	232.222	726.556	158.102	88.8288	196.679
AGAP6	163.837	180.11	467.85	239.447	315.111	513.93	226.591	405.249	1598.2	297.496	383.374	987.026
AGAP9	75.227	54.2642	16.8834	86.1605	82.4741	23.4053	49.2968	35.8056	33.3029	7.5287	15.2279	0
AGBL2	10.9908	6.66972	11.2346	4.01428	8.25179	9.80541	13.6413	6.1434	6.05247	1.256	7.62108	14.8407
AGBL3	6.52472	7.55782	7.86335	6.5678	13.7504	6.03328	10.4914	6.14219	3.02577	17.5805	0	7.41914
AGBL5	960.421	977.358	848.01	608.783	721.507	820.241	874.486	766.703	746.478	1008.42	1010.37	809.739
AGER	89.2416	55.1649	112.15	65.8689	94.5653	115.082	122.881	129.109	407.77	74.1597	110.258	210.189
AGFG1	3739.94	3365.57	3393.07	3751.89	4404.21	5670.82	27366.1	18710.3	21654.5	39453.7	33990.9	24094.3
AGFG2	3372.71	2994.33	3463.97	1898.79	1513.25	1375.91	433.478	734.461	350.98	241.271	287.197	166.94
AGGF1	1847.45	1895.34	1443.75	1567.9	1621.02	1324.76	1085.22	1556.88	774.604	163.345	597.213	126.135
AGK	995.726	957.439	797.175	665.018	693.519	613.47	116.45	224.142	60.5348	60.2606	132.04	70.4998
AGL	1561.86	808.734	1141.07	1365.41	689.029	740.878	318.772	324.065	174.676	41.5678	101.258	22.9965
AGMAT	94.4539	89.8253	67.4405	24.088	47.8528	43.0038	45.1153	38.8986	87.7697	45.2036	48.2539	118.732
AGO1	836.284	809.943	541.675	302.789	464.565	266.014	186.872	158.846	45.377	94.2942	104.255	44.5127
AGO2	2210.21	2604.38	2395.43	3623.3	3588.69	4083.38	7375.7	8802.4	11068.6	9606.42	14163.3	22209
AGO3	325.87	341.894	339.69	279.326	251.989	306.05	200.013	181.884	223.478	205.566	202.816	279.436
AGO4	285.746	276.949	303.95	730.72	283.464	309.736	264.553	329.975	493.106	88.0032	244.097	103.864
AGPAT1	4998.44	4609.29	4803.85	7218.29	6584.17	6402.37	8588.54	7431.2	6279.55	4584.42	7406.53	5085.99
AGPAT2	105.645	146.497	36.5453	24.7223	50.6382	34.1181	8.22244	5.00869	5.94255	3.96463	5.34642	19.5938
AGPAT3	4748.56	4154.7	4300.34	5475.99	4503	5014.69	14569.7	13396	16704.1	10505.9	18113.3	13815
AGPAT4	27.4754	26.2273	96.4395	118.195	236.692	801.776	735.955	3472.21	8681.98	76.6961	1683.41	2051.27
AGPAT5	7643.81	6328.03	3921.79	7409.32	3945.88	2488.29	1579.77	1577.76	668.632	1077.12	1441.33	819.83
AGPAT6	2611.22	2426.38	2632.89	3058.71	2083.19	1930.21	946.88	1025.69	771.455	319.29	500.853	229.99
AGPAT9	29.6659	25.1655	53.1911	154.376	69.5267	93.1959	369.526	112.191	135.226	508.715	316.103	254.925
AGPS	4817.13	4899.64	3266.75	4463.36	3988.48	2586.99	2188.94	1906.19	420.49	1124.01	844.23	148.375
AGRN	2250.54	2146.62	2869.8	3949.92	2959.84	2727.34	812.874	810.939	1038.89	1708.97	648.757	1487.53
AGTPBP1	1174.69	1183.89	1006.45	1334.19	1429.26	1829.2	4091.89	5676.45	5791.1	2235.15	7643.93	3734.55
AGTRAP	917.147	1120.7	664.253	471.371	516.545	214.99	213.179	53.6386	77.6474	353.455	112.513	215.215
AHCTF1	4555.4	4578.13	4035.36	3309.38	3245.02	3121.74	2423.17	2332.73	2002.55	2162.74	1701.33	2043.82
AHCY	10436.1	11756.3	12311.2	6749.72	7352.16	5609.27	999.15	1976.4	698.365	2429.11	1796.8	1826.35
AHCYL1	3170.54	3045.54	2754.97	3234.72	2647.65	2613.48	3171.3	2945.54	2460.8	4948.33	2919.47	2534.36
AHCYL2	179.981	159.611	125.666	110.554	80.3501	76.9019	100.772	28.6803	120.998	329.287	190.647	281.963
AHDC1	207.442	236.058	413.942	379.054	427.647	424.327	1762.55	736.737	1225.25	796.974	1108.49	1109.14
AHI1	430.959	376.192	311.88	273.632	285.772	248.064	89.0241	54.8278	23.6265	204.506	82.9562	136.36
AHNAK	652.089	436.417	311.512	125.755	424.043	296.54	61.0373	5.95953	137.71	489.355	157.734	851.143
AHNAK2	7.89898	2.66686	4.48179	6.20054	3.85416	12.0515	4.20043	2.05059	9.07365	15.095	5.08817	3.70898
AHR	127.075	123.142	57.2134	56.1836	82.0061	55.0202	69.2836	43.0354	75.6332	74.1649	104.237	126.124
AHRR	23.7113	37.3648	25.8223	35.6827	56.7166	46.761	71.4188	72.783	157.412	85.1611	61.0438	174.45
AHSA1	4210.98	4676.38	4135.52	3511.95	3488.69	2716.16	5003.35	3698.34	6005.44	11357.1	10381.4	8847.55
AHSA2	156.966	170.316	305.78	237.238	303.052	508.544	136.389	171.958	693.102	163.22	129.512	352.493
AHSP	15361.5	14142.6	17946.7	32403.4	32983.3	42348.6	89672.7	122637	102088	14846.5	109428	41291.8
AICDA	5.15212	4.89184	4.49839	6.93516	9.8989	15.0931	4.19616	7.16362	3.02687	6.27641	7.61686	18.553
AIDA	4824.05	4612.79	4215.87	5013.79	5270.07	5637.09	9604.83	11253.9	9104.22	7636.03	12516.7	8211.26
AIF1	29.5086	17.2569	12.2497	8.88137	50.5734	25.3177	19.7197	0	17.8801	5.65059	0	12.163
AIFM1	2089.18	2488.47	2335.2	1764.1	2091.64	1758.56	1474.34	1811.03	2216.44	1194	2083.13	1370.7
AIFM2	1311.09	1107.69	1800.39	912.745	1335.48	2491.1	1161.29	1044.23	1582.78	434.392	444.559	649.434
AIG1	437.887	320.194	240.178	347.112	246.527	215.283	42.0226	67.1837	34.9234	14.0389	67.7688	28.2404
AIM1	84.1435	23.1158	255.694	270.685	26.9713	54.2574	19.9471	8.19857	51.4271	13.8299	22.8854	55.6408
AIMP1	2137.08	2181.23	1972.67	1762.96	1724.93	1699.17	1003.44	1022.59	653.108	581.779	583.25	318.298
AIMP2	1282.8	1277.09	1472.86	947.717	1016.86	916.248	405.239	468.157	321.287	1264.35	447.773	531.029
AIP	479.901	523.044	500.254	478.02	492.884	505.036	572.724	426.329	670.303	2046.12	1120.58	1655.83
AIRE	3.77834	3.55822	4.50297	7.66673	6.04735	7.5505	9.43873	10.2285	57.5226	16.3093	88.8141	51.9547
AK1	1466	1283.2	1992.73	2653.46	1948.84	2317.35	2903.92	2710.43	4456.57	2497.71	3778.23	5176.97
AK2	6684.91	6842.19	5897.74	3975.47	4226.26	3114.13	1780.34	1433.29	695.798	663.294	827.475	202.14
AK3	1996.65	1752.34	1457.33	2651.39	1753.93	1569.77	1295.48	1540.13	876.987	1000.64	765.268	624.842
AK4	551.149	486.207	71.8058	65.6768	197.119	37.6951	771.34	156.878	30.2627	451.645	137.35	33.3962
AK6	1195.95	1212.63	978.755	721.547	668.229	511.76	753.895	489.36	681.303	835.492	653.072	758.834
AK7	227.375	244.567	383.218	219.339	281.083	437.542	179.421	339.881	372.251	32.6503	167.635	63.0751
AK8	5.14953	6.6685	5.62863	5.83872	5.4936	3.01937	3.14404	0	0	2.50698	0	3.70924
AK9	84.6326	75.991	75.8843	124.651	136.57	150.003	202.087	260.182	235.522	84.7445	158.006	90.3457
AKAP1	1819.05	1977.86	2136.44	1206.22	1192.21	740.423	110.239	152.654	63.5748	94.2595	122.013	48.2516
AKAP10	972.334	965.289	1087.17	1077.22	1126.21	1375.56	1260.36	1605.72	1606.83	1876.79	1450.79	1413.52
AKAP11	2243	2058.53	1351.98	2329.1	1847.48	1290.63	2008.56	1436.05	741.097	1590.78	986.818	374.631
AKAP12	67.9367	90.4059	136.972	122.324	111.952	220.221	55.2038	41.6885	18.0064	16.6278	10.3476	30.1868
AKAP13	660.801	639.011	436.193	513.013	571.476	375.137	574.495	1808.98	1841.1	221.503	1118.93	481.867
AKAP17A	1007.73	1247.31	1430.76	822.996	1148.49	1429.64	549.787	1309.29	2427.25	1185.38	802.569	1921.96
AKAP2	1055.87	697.289	167.323	45.3125	454.595	126.297	6.39736	11.4485	9.21774	28.665	97.8894	7.53504
AKAP3	31.5359	36.461	5.64717	34.2695	36.2324	15.8101	25.132	65.3902	12.0815	3.78634	20.2794	3.72893
AKAP4	0	0	0	0	1.10098	0	4.20036	0	15.1489	16.3354	58.4557	89.1408
AKAP5	19.9199	13.3365	6.73051	8.75576	15.9613	13.5661	19.9457	11.2716	21.177	42.7408	27.9672	63.0614
AKAP6	19.2329	20.0031	34.7511	30.6413	28.0762	37.6708	17.8497	31.7768	12.0996	55.3337	7.63033	0
AKAP7	84.8376	48.4722	128.176	311.338	102.846	209.771	274.865	237.449	308.727	18.8316	165.052	70.4997
AKAP8	995.358	1089.4	1393.16	1210.86	1106.82	1433.14	1385.1	924.559	1824.84	1890.23	1023.74	3012.67
AKAP8L	1376.9	1334.77	2405.17	2520.64	1835.98	2869.89	4074.46	8958.46	24549.5	6745.85	19000.6	25543
AKAP9	1575.88	1519.29	1623.07	2202.8	1693.28	1798.32	3461.57	4783.97	10216.6	1602.94	5772.62	6424.78
AKIP1	372.808	413.841	434.686	482.008	466.086	411.504	381.045	284.403	334.21	258.685	320.287	376.779
AKIRIN1	1911.26	2154.84	2232.2	2484.95	2464.75	3127.94	4472.35	5579.75	8749.51	4265.24	10831.1	11241.4
AKIRIN2	839.166	895.482	987.262	963.669	883.142	1283.57	2490.01	2302.14	3982.1	2380.9	4417.69	4572.62
AKNA	93.76	89.7964	79.6267	48.8842	97.4258	74.6052	79.7875	39.9673	45.3771	311.796	53.3984	22.2564
AKR1A1	1334.92	1391.06	1418.45	972.833	967.663	718.627	499.156	245.72	237.056	538.23	286.878	353.579
AKR1B1	1071.47	1270.12	1210.5	728.553	980.057	919.266	729.128	494.062	315.12	1692.35	293.716	419.545
AKR1B10	0.343515	4.89443	3.38628	2.92222	6.04213	6.04869	6.28787	1.02147	15.1459	26.3061	12.6693	55.6832
AKR1B15	4.12216	6.22913	9.02861	30.6823	9.88764	27.9729	28.2967	15.3233	175.686	117.762	451.065	683.035
AKR1C1	197.53	103.695	66.6948	83.3074	39.5298	35.5628	1478.1	686.939	1227.19	2037.66	2121.67	1537.12
AKR1C2	32.8256	55.8416	18.5476	45.9754	26.7653	12.7226	64.178	49.9106	69.5082	93.6074	44.1412	202.825
AKR1C3	89.5806	131.009	118.188	264.924	69.2977	70.7727	13.5354	25.3544	24.6605	6.35835	27.6702	22.6595
AKR1E2	36.5912	52.397	52.3949	78.7801	97.8523	86.8942	84.1594	155.09	181.261	55.6977	68.6068	142.602
AKR7A2	1237.21	1268.38	1346.56	1559.41	1498.43	1414.45	871.678	593.463	224.003	577.328	355.393	144.719
AKT1	3557.23	4058.45	4127.07	4265.33	3863.41	3867.64	3012.4	1940.01	1268.17	1326.64	1045.76	502.244
AKT1S1	1228.59	1228.75	1417.89	1193.82	1411.01	1343.46	5927.57	4320.8	9474.72	17423.2	13170.2	21352.8
AKT2	4574.16	4743.72	6322.91	5830.23	5207.55	5773.91	10262.1	10133.1	16577.8	11304.4	16055.5	23481
AKT3	12.008	7.98467	6.93272	4.47105	6.69596	6.95873	29.4078	3.17353	9.22724	65.016	70.2217	57.2564
AKTIP	37.7052	21.369	23.6284	24.4671	24.1453	26.4534	66.0731	17.4021	9.09058	121.595	27.9171	81.739
ALAD	6983.74	6253.94	9863.93	16073.9	14559.5	21555.8	14929.1	30137.7	29892.9	1474.17	11568.5	6897.56
ALAS1	1368.91	1323.06	1602.59	1324.44	1351.66	1497.69	631.519	1055.29	1072.86	730.497	1037.17	1182.45
ALAS2	13459.3	6250.2	21129.1	66074.3	46394.6	84531.1	398538	367324	726896	160513	954905	830382
ALCAM	4.74169	22.4467	13.19	5.30792	21.6613	16.7227	9.05664	4.6473	33.6592	0	2.19308	19.2063
ALDH16A1	2038.7	2042.14	2743.62	1623.94	2221.5	2645.67	3433.22	2475.94	2836.86	4210.06	2658.88	2768.36
ALDH18A1	6253.32	5306.2	6030.24	4795.96	3383.89	2489.29	619.101	695.136	211.811	336.583	388.591	85.3225
ALDH1A1	350.697	262.412	360.175	391.355	87.4165	76.2533	35.6591	12.2753	54.4932	35.1311	45.6801	29.6878
ALDH1B1	2390.55	2967.39	2611.36	1743.5	1717.69	792.975	434.352	241.567	133.171	616.488	294.585	89.0502
ALDH1L2	8.58608	0	0	365.899	31.3748	61.7931	0	0	45.3768	0	0	0
ALDH2	63.3242	61.5033	120.408	172.938	63.0603	69.6225	23.3517	10.0266	29.6921	20.9058	10.7588	3.93664
ALDH3A2	423.917	571.454	406.617	395.638	396.377	216.474	38.9028	84.956	45.4819	50.3419	45.819	29.7393
ALDH3B1	680.038	1024.42	536.422	1011.92	833.906	550.715	781.522	1384.78	709.188	142.581	1128.25	215.779
ALDH4A1	1364.04	2068.86	2359.86	1345.42	1618.24	1213.91	619.149	576.576	320.502	493.616	247.235	96.076
ALDH5A1	1091.47	1135.38	1194.55	1175.32	1473.37	1419.59	2548.01	3785.1	5376.3	683.867	6058.82	3316.45
ALDH6A1	1489.06	1387.25	1200.18	1202.8	1281.23	963.169	1707.95	1596.39	2212.57	6481.99	3422.25	2739.5
ALDH7A1	115.039	127.891	26.5376	22.2857	42.2847	11.8832	11.8535	3.15503	0	4.952	7.82809	3.80882
ALDH8A1	7.59585	8.00431	2.26261	7.70613	10.5003	9.8653	6.32556	5.14133	39.5594	27.6744	15.3061	108.176
ALDH9A1	2062.26	2155.69	1978.13	1875.25	1890.35	1867.55	1110.77	1450.74	865.784	534.584	690.388	534.362
ALDOA	21701.7	23401.1	21777.2	15411.3	17414.3	15539.8	26482.8	15524.3	15702.6	65739.4	21712.6	25728.5
ALDOC	487.1	1273.83	656.739	888.3	1136.58	370.425	539.753	467.903	475.551	676.557	2899.2	2553.91
ALG1	1102.51	1099.57	1136.6	878.344	954.55	827.298	901.452	1236.04	1718.79	1114.26	2182.53	964.608
ALG10	382.281	340.182	167.483	399.645	337.166	169.755	162.623	229.293	72.6375	31.3908	96.506	3.71039
ALG10B	1026.86	896.152	470.004	1230.9	1006.02	480.755	434.877	721.132	343.851	197.578	340.134	316.381
ALG11	647.802	551.477	546.783	581.872	488.28	504.218	595.787	659.937	484.341	361.436	357.911	192.961
ALG12	523.813	587.981	605.539	598.714	587.177	740.635	813.869	716.06	720.52	962.348	603.996	886.922
ALG13	594.055	589.923	577.642	702.873	680.989	653.573	1115.85	1130.79	1290.41	1631.34	1523.09	943.865
ALG14	299.544	288.224	327.277	199.722	273.874	290.21	103.141	207.87	133.848	72.4924	163.659	96.61
ALG1L2	14.7741	4.45362	3.40838	10.6061	6.57775	15.9308	7.32288	16.29	6.0663	29.9549	12.6249	3.71504
ALG2	473.65	384.229	314.869	538.016	424.561	301.099	496.204	641.675	405.596	2062.5	594.134	278.294
ALG3	1439.39	1510.26	1335.7	683.264	933.806	640.933	458.804	413.957	191.454	398.116	313.995	207.31
ALG5	660.402	657.016	512.866	478.792	497.711	366.506	186.383	176.443	60.6202	357.651	108.776	33.4212
ALG6	548.171	579.396	421.394	436.482	587.484	433.752	185.72	281.54	118.029	42.6985	116.842	14.8411
ALG8	1264.86	1198.77	1038.12	1054.08	834.623	678.517	323.221	392.197	136.928	72.2978	152.108	18.6455
ALG9	1072.84	918.016	831.523	1056.22	952.214	901.724	627.246	639.508	435.891	258.961	320.211	236.789
ALKBH1	575.327	609.735	612.012	429.282	519.629	520.814	490.9	539.215	617.53	668.923	652.377	482.4
ALKBH2	437.444	531.873	374.55	219.43	278.177	147.581	27.2823	35.8195	3.50725	37.9421	35.4206	17.1821
ALKBH3	691.843	648.304	693.168	512.134	517.949	447.639	138.327	253.304	102.995	45.0921	141.883	44.5474
ALKBH4	491.879	463.936	515.844	460.049	391.366	349.676	195.041	282.236	133.224	270.91	124.306	170.718
ALKBH5	4044.64	3788.49	3815.88	4719.49	4425.48	4710.76	8497.12	6506.35	7674.79	9542.23	11720.2	14692.5
ALKBH6	185.942	158.581	312.972	260.344	254.538	549.235	567.165	554.98	794.762	498.604	279.127	552.788
ALKBH7	814.178	818.477	938.624	800.984	572.01	475.277	945.839	505.15	1318.2	5410.85	4649.96	6141.34
ALKBH8	478.889	523.844	481.832	343.31	411.476	331.682	59.7222	121.673	33.2322	41.7023	76.1048	25.928
ALMS1	1994	1940.66	2173.12	3263.48	2664.65	3888.65	5151.46	3441.46	2891.63	1689.13	1541.49	982.911
ALOX12	98.2364	106.3	101.302	150.41	104.459	145.714	2207.7	2094.95	1086.84	12455.1	5420.63	2508.63
ALOX5	50.679	117.553	89.3078	197.176	56.1035	36.1552	20.8925	24.8782	83.1557	21.2275	119.536	183.49
ALOX5AP	5.4986	0	4.55115	4.75668	21.3735	15.9447	8.36767	1.01769	12.1384	1.24746	2.52377	29.7311
ALOXE3	0	0	0	0	0	0	11.5526	3.07406	9.08822	99.2981	48.3032	92.848
ALPK1	55.3505	43.5699	23.095	19.7338	35.5965	40.0039	44.9839	24.102	77.1899	94.9139	49.285	113.572
ALPK3	0.343439	2.22252	4.48371	8.75445	6.60621	9.04063	8.39989	5.12537	33.273	22.6369	10.174	55.6376
ALPL	68.1168	20.8067	68.3761	286.49	133.638	247.445	10.1565	29.7215	31.4719	5.50208	7.37368	15.4315
ALS2	2517.05	2505.04	1864.54	2514.52	1977.79	1899.64	2172.84	1643.99	2054.14	1513.37	1876.19	2993.81
ALS2CL	2.11223	5.0134	2.30364	4.86282	5.07417	3.866	6.45263	4.19721	24.7107	38.6143	57.2831	155.911
ALS2CR11	3.06976	2.80945	1.00288	6.19248	11.0885	8.0847	29.085	46.3211	123.357	51.3248	36.3545	91.7481
ALS2CR12	25.4038	11.669	26.6183	25.0647	21.4196	67.467	402.376	487.594	2115.25	672.523	992.003	2339.12
ALX3	44.658	55.1794	28.2398	59.9142	52.1697	31.7676	123.636	88.8346	169.66	234.152	215.291	185.627
ALYREF	4751.49	5380.57	5809.46	3637.34	4253.64	4497.56	1705.08	1867.16	782.242	532.307	763.384	334.271
AMACR	65.5063	126.351	58.073	50.5142	51.4306	19.9667	8.82326	12.1996	29.2883	12.0732	27.5717	4.4579
AMBRA1	1914.73	1814.87	2007.13	1835.58	1782.77	2098.33	13037.2	10891.2	22769.6	15984.6	42078.4	26658
AMD1	6356.46	6397.91	4644.01	4496.72	4738.3	3350.69	2709.76	2820.39	2070.26	2241.48	4738.36	4145.4
AMDHD2	607.443	613.233	1049.82	536.507	666.159	1061.02	1417.4	529.056	1581.52	5107.33	3775.59	9529.22
AMER1	901.189	975.285	861.141	628.902	500.922	244.137	60.8938	142.462	72.6004	89.2743	101.722	59.349
AMER2	4.80814	4.88961	13.4525	7.29554	7.70702	6.02743	13.6494	18.4503	45.3733	10.0603	12.7167	37.0922
AMER3	6.52552	8.44655	13.4622	7.66148	8.80594	26.3798	10.4976	7.17243	69.5825	42.7391	40.6773	59.352
AMFR	2658.06	2629.2	2390.7	2646.5	2286.3	2476.99	6523.72	5214.74	7840.97	9353.49	10893.1	15089.2
AMH	2.74796	4.89313	12.3933	2.556	1.09923	11.3305	12.5821	12.2691	78.7285	51.4132	50.7282	211.55
AMHR2	499.041	555.507	550.289	928.394	405.853	368.77	915.609	435.947	1611.12	862.135	645.47	1862.11
AMICA1	9.96101	1.81195	1.14777	4.30273	24.5449	12.8761	8.54029	0	11.8938	1.27657	0	7.55883
AMIGO1	18.2062	29.8012	18.0063	2.9207	6.0487	3.01985	2.09792	3.06946	0	1.25496	5.07668	7.42244
AMIGO2	98.8494	81.9944	32.8183	135.909	66.6839	21.2402	65.7512	63.1869	9.46702	237.844	27.3165	3.86864
AMIGO3	89.9895	88.9391	92.1915	118.621	174.346	213.537	231.856	178.092	605.34	347.768	190.45	230.05
AMMECR1	7549.62	6315.12	5677.59	5414.32	6999.6	6115.43	5697.85	8368.05	5304.1	1577.26	4312.36	2992.49
AMMECR1L	925.971	982.739	908.62	927.966	842.941	828.311	1874.57	1557.53	3127.97	6183.64	6231.11	5237.29
AMN1	75.8417	55.6952	48.1298	63.434	75.1104	39.4642	38.4792	40.3752	57.8304	56.6676	62.0606	26.4812
AMOT	193.66	118.899	233.877	155.281	207.576	235.633	14.4832	16.2336	17.6217	6.51805	7.90971	18.0061
AMOTL1	1425.86	1704.08	1652.59	1085.13	1320.2	1476.96	138.773	314.93	188.388	17.7979	252.25	60.0023
AMPD2	909.012	1020.74	1117.9	389.401	553.502	313.121	162.609	115.509	1049.14	1146.67	2156.26	3472.62
AMPD3	255.735	283.955	333.683	414.15	488.381	825.377	178.132	887.943	850.64	246.294	286.319	289.529
AMT	257.86	273.878	281.2	211.63	163.059	81.1516	20.4123	19.1783	22.6918	30.8372	21.7194	19.8661
AMY2B	18.5483	15.5676	14.6368	13.1434	20.3401	18.8777	14.6819	10.2277	139.27	17.5624	17.7614	115.045
AMZ1	2.44574	2.26149	0	6.32854	8.21143	16.8761	11.7437	12.8249	55.4075	12.7806	68.5357	71.7067
AMZ2	830.283	655.489	688.3	759.99	660.129	794.417	899.508	703.707	585.164	722.227	374.041	398.681
ANAPC1	6731.13	6829.34	6225.01	4390.03	4634.17	3603.52	1587.38	1831.39	1073.91	629.904	1261.27	293.04
ANAPC10	420.64	432.3	403.143	399.52	365.48	392.681	200.005	204.502	63.9661	111.947	133.332	84.2642
ANAPC11	1584.1	1640.72	2087.43	2330.19	2633.34	2896.98	2394.47	2404.87	1279.62	1967.45	1338.12	673.153
ANAPC13	1268.72	1065.26	1279.16	1073.33	974.835	922.2	507.368	511.935	568.547	473.593	441.613	402.462
ANAPC15	873.03	910.583	1311.55	937.961	1019.81	1445.53	998.16	835.647	798.187	1222.26	605.919	769.336
ANAPC16	1156.41	1305.76	1143.5	2574.74	1711.37	1815.8	4014.54	5502.96	3361.81	7767.09	5604.15	3343.49
ANAPC2	1436.07	1595.22	2155.08	1477.97	1713.52	1959.25	1634.33	1839.88	3350.86	1998.23	2630.12	2786.72
ANAPC4	798.272	767.161	697.361	617.587	579.606	510.229	84.9513	123.799	69.6181	43.9388	71.0973	29.6837
ANAPC5	5654.97	6382.55	5810.7	4703.22	5326.36	4435.82	1786.34	2294.39	997.259	703.978	919.705	364.525
ANAPC7	2648.6	2859.36	2637.93	2112.28	2204.76	1936.8	1030.78	1191.63	1016.18	669.151	620.031	490.684
ANGEL1	1121.05	1063.53	1152.16	556.476	624.473	479.603	171.062	93.1955	111.961	497.5	170.245	270.828
ANGEL2	859.422	888.651	639.084	876.267	974.729	692.814	279.84	586.937	359.58	185.78	319.91	133.451
ANGPT1	18.8804	24.8978	10.105	9.84698	35.772	12.067	6.29713	1.02419	0	0	5.08232	0
ANGPT2	7.45031	10.5206	9.13007	10.0175	11.3949	13.3794	8.53877	5.20862	9.23002	70.4185	140.354	150
ANGPTL4	37.8012	17.427	33.2243	19.6619	16.0469	21.0435	8.24094	16.0703	3.18786	5.27713	19.9331	10.9406
ANGPTL6	13.7354	5.33663	13.5235	9.12658	7.1412	3.77673	3.14396	1.02177	3.02738	1.25314	0	3.71042
ANK1	32973.5	30765.2	44705.6	58498.6	54141.6	79213.5	169445	196749	311480	96609	357431	231976
ANKAR	17.1728	24.0088	19.0865	11.6764	13.2056	13.5722	9.44567	10.2423	24.2067	15.0775	10.165	63.068
ANKDD1A	7.55632	11.5618	7.86848	8.02943	14.8506	10.5626	11.5409	3.07085	9.07973	15.0674	7.61882	25.9728
ANKEF1	50.0982	42.7569	44.2209	25.5874	28.1052	15.1091	26.279	40.0034	54.5617	23.907	38.1738	59.4612
ANKFY1	4345.68	3899.83	4273.84	5368.39	4355.42	3894.4	1120.39	2213.31	952.268	362.125	849.852	270.782
ANKH	2079.88	1187.33	1938.77	4264.09	3968.24	6277.62	13874.2	21211.1	19968.3	6733.14	22614.9	11076.1
ANKHD1	3199.4	2961.46	4073.26	3765.46	3688.87	4653.06	4623.23	4976.76	6504.65	6979.68	6065.74	6796.78
ANKHD1-EIF4EBP3	1617.27	1679.41	2184.28	1586.85	1910.65	3199.43	3189.56	3244.83	6751.86	3735.66	3766.24	4925.97
ANKIB1	1277.28	1228.76	942.388	1311.21	950.484	755.229	881.778	894.497	620.199	886.182	711.844	426.598
ANKLE1	3527.44	3683.96	6801.28	5787.15	6368.53	11677.6	6566.42	16087.3	25656	610.849	5971.14	6220.47
ANKLE2	1952.54	1891.79	1955.72	1889.74	2041.39	2432.39	1665.61	1805.76	1567.37	1889.76	1013.98	1231.67
ANKMY1	90.7754	136.904	165.016	122.853	151.093	211.698	188.274	219.776	591.844	474.007	488.634	803.496
ANKMY2	1237.21	1010.01	651.427	701.973	690.076	477.804	672.354	678.347	193.737	818.242	672.662	371.08
ANKRA2	345.893	269.101	377.225	570.654	478.249	780.074	696.317	896.916	1858.99	607.116	761.152	1417.67
ANKRD10	495.819	553.9	563.558	586.35	334.124	452.053	496.399	216.818	323.137	1157.9	402.473	404.55
ANKRD11	1473.7	1801.91	4366.91	3045.99	3095.27	7502.85	1722.19	4183.71	6882.94	2221.21	3011.91	3680.59
ANKRD12	2946	3321.21	3207.06	2980.34	3501.84	1884.57	3428.28	2997.13	5371.33	8179.88	8670.49	11545.7
ANKRD13A	1295.53	1162.26	1359	1451.63	1191.12	1736.06	2982.44	2312.29	2926.2	1778.78	3208.97	2652.68
ANKRD13B	12.704	35.1175	15.7303	8.02655	6.59818	8.29603	1.04884	0	0	2.51048	0	0
ANKRD13C	1002.18	881.578	915.594	1149.99	1055	967.097	2287.28	2254.01	2426.41	2263.66	2969.17	2440.93
ANKRD13D	96.5268	157.471	273.691	169.789	144.026	140.479	15.7303	31.7033	36.3356	17.5606	7.6113	0
ANKRD16	259.683	312.923	355.212	154.946	149.891	103.422	40.3993	36.7799	23.9443	83.8886	51.8935	92.1367
ANKRD17	5334.98	5383.88	5109.83	4252.78	4563.46	4349.11	4351.52	4848.06	6588.61	3787.57	5505.55	5045.28
ANKRD18A	0.687172	0	0	13.8722	12.6579	3.01793	61.9354	5.12171	9.08174	32.6704	53.3708	3.71145
ANKRD18B	493.554	485.99	425.727	535.708	587.555	565.654	2354.8	443.382	856.398	3410.33	1493.85	3272.31
ANKRD20A1	7.55503	2.22292	8.98699	15.69	8.25028	17.3461	66.0962	0	30.2581	12.5575	15.2391	70.4828
ANKRD20A2	4.8085	11.561	7.86484	10.5833	6.05115	23.3831	86.0434	15.3579	75.6572	59.0294	20.322	133.567
ANKRD20A3	70.4562	0	0	42.3581	4.95485	0	159.618	9.22264	27.2526	22.627	45.7645	0
ANKRD20A4	60.4891	0	0	0	2.75232	0	322.349	0	6.05652	147.042	5.08383	11.1379
ANKRD23	33.6609	46.6974	69.7518	26.6477	32.4424	49.0623	17.8318	11.2549	39.3525	45.1804	10.1537	33.397
ANKRD24	20.6075	16.4511	44.9215	20.4348	19.2565	30.1647	22.0383	17.4096	60.52	40.2006	33.0314	74.2
ANKRD26	739.458	825.511	740.262	686.624	575.784	592.342	119.688	126.015	63.5165	71.6633	94.0826	66.7749
ANKRD27	5362.37	5324.15	3088.57	2870.56	1709.04	1026.95	4693.48	4039.63	9098.63	14338.9	12012.7	17629.3
ANKRD28	1147.52	1187.43	1037.79	1011.33	878.394	691.239	565.547	482.389	315.136	208.477	347.986	139.431
ANKRD32	1295.53	1089.8	1077.18	1181.25	1216.94	1312.28	541.486	794.627	487.204	116.822	604.672	289.386
ANKRD33	1.04969	0	0	0	0	0.878703	218.337	8.44776	407.848	3396.2	2532.97	5209
ANKRD33B	440.976	783.68	164.806	259.725	256.527	100.21	106.043	613.961	84.6981	164.73	762.973	163.207
ANKRD34A	4.80848	6.22506	1.12344	2.55453	5.50122	4.52553	10.4934	7.16737	18.1573	80.385	58.4289	226.319
ANKRD36	122.601	118.687	244.538	247.699	182.711	249.455	11.5464	23.5652	33.2759	1.25694	0	0
ANKRD36B	83.8012	123.588	131.265	120.76	100.166	80.6495	32.5415	22.5414	63.533	30.1674	40.6761	118.706
ANKRD36C	69.3753	72.0135	235.483	112.358	95.2283	207.222	10.4988	8.199	39.3257	10.0587	10.1719	37.0934
ANKRD37	72.8412	22.2703	11.3689	13.5338	19.7289	15.1775	64.8477	26.4622	18.2015	502.799	32.8125	66.8761
ANKRD39	405.441	377.304	550.675	305.839	293.666	335.56	100.387	135.313	118.329	29.9299	52.9831	55.7356
ANKRD40	1276.29	1414.77	1218.37	1132.65	1069.6	835.517	1190.1	1064.09	886.599	2653.4	1118.05	1598.99
ANKRD42	344.053	305.914	310.415	458.93	241.016	210.431	230.85	79.4649	356.013	389.05	305.589	419.367
ANKRD44	27.935	22.3337	14.1614	13.506	12.5038	9.21159	10.5215	5.12794	0	0	0	0
ANKRD45	5.83911	7.11563	11.2484	9.49063	9.89822	6.03791	25.1755	8.18611	12.108	13.8064	27.9252	29.6856
ANKRD46	207.995	314.495	110.04	123.302	140.676	63.9297	74.6231	155.371	70.7008	67.5704	90.4496	94.2082
ANKRD49	401.551	378.573	374.206	470.707	440.732	520.557	962.426	925.103	1135.6	735.917	687.215	720.048
ANKRD50	737.067	870.26	512.072	478.529	330.876	117.678	58.6073	31.6716	66.3372	95.6689	114.076	103.528
ANKRD52	3246.89	3643.74	3481.45	4748.84	3644.66	3179	3798.55	6844.45	8781.56	2983.83	4763.24	4606.94
ANKRD53	14.6266	21.1182	14.0245	22.1328	23.4338	20.0491	328.941	64.8043	575.334	2388.76	3005.7	7406.43
ANKRD54	684.236	717.484	840.274	851.102	702.465	864.78	510.662	502.077	336.092	151.754	268.898	181.853
ANKRD55	0.34373	0	0	0	3.30145	7.55418	241.418	136.17	206	115.534	116.842	63.1303
ANKRD6	5.70892	10.1431	5.81974	8.32423	5.98347	2.94836	11.0918	10.017	15.6883	24.5769	10.5431	32.0699
ANKRD60	0.68693	4.89126	2.24734	2.18969	2.75043	5.28036	25.1827	14.3332	54.4744	40.1877	68.5826	59.3639
ANKRD61	13.054	17.3558	21.4707	42.0163	56.0067	88.5133	133.052	133.736	675.663	138.958	200.051	504.928
ANKRD62	11.334	10.2257	10.1027	10.2165	11.0053	9.04729	10.4957	6.14598	12.1029	8.79615	7.62454	14.8392
ANKRD9	548.247	443.603	893.828	1192.22	1137.08	2179.61	12549.1	16137.5	38548	20478.1	56895.2	61268.9
ANKS1A	625.416	660.162	553.046	403.863	548.731	364.032	445.098	548.197	644.39	419.856	505.941	615.779
ANKS3	78.9428	99.4151	212.269	81.6587	91.8045	77.189	42.8537	37.2791	51.9153	91.0431	57.135	106.653
ANKS4B	4.46514	8.44933	6.74639	7.29991	10.4494	21.1284	14.6873	18.4224	39.3479	51.4718	27.9312	81.6316
ANKS6	42.2372	71.1157	40.3702	29.1805	33.5705	8.28844	3.14899	0	0	0	2.54232	0
ANKZF1	795.925	721.079	1025.39	1133.26	976.846	1480.38	2082.11	1970.03	6428.14	2293.54	3647.17	7717.33
ANLN	4040.76	3291.4	4602.83	5920.82	5904.65	7979.35	4580.72	6484.25	3407.04	166.621	2110.37	601.678
ANO1	3.77799	3.55674	17.9597	59.8388	18.7093	20.356	165.834	363.645	260.209	3.76986	287.197	74.1956
ANO10	824.978	746.294	638.757	944.376	532.828	488.034	1057.45	977.431	824.147	1451.79	988.174	628.576
ANO5	15.798	70.2266	13.4599	19.3351	51.7356	5.2754	2.09952	10.2467	0	0	2.54245	0
ANO6	838.82	806.269	672.034	482.858	558.386	295.004	90.8465	72.4788	73.5177	35.743	87.2243	25.4704
ANO7	17.5141	15.5596	13.4737	2.91883	4.95114	0.753989	2.09865	0	3.02556	3.76847	7.62195	25.9663
ANO8	83.4602	79.1421	168.44	151.069	123.795	128.194	27.2862	21.507	33.2854	47.7407	30.4921	25.9697
ANOS1	0	0	30.2662	151.29	0	156.651	0	0	919.007	0	0	196.457
ANP32A	8647.83	9465.23	8466.76	7515.73	6804.13	5252.58	1885.85	2571.95	808.279	1023.95	1418.79	593.741
ANP32B	17715.4	17595.2	19607.7	21240.4	19942	28176.2	70754.3	61318.1	88586.3	51898.9	148865	122539
ANP32E	6789.82	7012.19	4602.07	8798.25	7833.14	6442.06	12400.5	12413	5762.92	2084.9	5863.35	2364.06
ANPEP	7.89964	5.33574	7.86377	4.01423	45.6607	46.763	31.4805	4.09571	63.5502	18.8406	12.7022	25.971
ANTXR2	23.1975	11.6506	10.9076	10.6482	23.5633	23.4628	22.4157	17.947	20.6032	19.5712	14.8436	36.8756
ANXA1	64.9251	46.7219	29.3583	10.2285	157.077	89.9908	234.724	29.6172	439.263	2731.52	5074.31	4517.95
ANXA11	1458.46	1440.56	1272.73	705.679	789.66	476.937	77.5568	56.9464	74.6899	39.2926	72.9902	53.8723
ANXA2	790.858	635.638	230.797	18.0314	237.651	141.275	89.6404	10.2887	241.081	389.342	255.769	473.141
ANXA2R	27.1398	23.5905	20.3679	23.3892	27.4424	31.0388	28.2762	20.4039	24.2457	118.838	7.59136	70.5524
ANXA3	0	1.78168	0	0	0.5499	1.51371	8.39316	46.0186	12.1295	13.7952	50.7352	3.71617
ANXA4	602.482	386.091	298.45	341.016	196.237	170.679	1166.07	37.8372	211.944	4664.58	329.804	608.643
ANXA5	951.536	515.249	514.706	214.417	232.898	375.772	7685.9	1942.85	4683.09	8469.38	4218.9	5657.4
ANXA6	95.6008	49.2636	43.413	13.1083	77.3652	71.5108	68.0365	5.10551	129.838	125.198	144.401	503.426
ANXA7	2969.2	2813.42	3014.71	2586.59	2530.38	3386.83	15142.1	12832.7	19355.8	11282.6	22961.4	16756.9
ANXA9	63.8915	59.6135	47.3548	37.2499	32.4195	34.76	84.9123	76.6534	93.8828	61.4196	116.628	85.3697
AOC2	34.4954	43.467	33.4097	24.2133	28.9502	38.5463	20.7707	12.5675	62.9346	75.8004	41.572	144.451
AOC3	16.4176	19.7071	6.72782	11.1727	7.06197	18.3591	7.56003	5.89898	39.4376	47.8903	18.2934	80.2474
AP1AR	533.6	538.908	278.069	264.592	301.87	107.289	136.161	91.963	72.5246	768.321	461.387	220.492
AP1B1	9359.58	9207.48	11922.5	11764.7	12657	15768.7	10687.2	13985.3	11862.3	4607.08	14343.4	8465.27
AP1G1	3175.55	3221.35	2342.13	2439.85	2159.81	1676.02	3950.43	3043.01	4090.13	3884.98	4080.71	5185.8
AP1G2	512.444	544.643	416.314	357.174	396.012	237.09	422.99	538.192	1000.84	232.447	702.284	627.834
AP1M1	1728	1759.29	1758.57	1432.84	1680.66	2006.04	1582.6	1371.67	956.888	1241	842.725	434.287
AP1S1	581.267	652.941	529.41	339.854	423.202	284.605	125.682	161.215	75.7633	142.63	116.419	337.897
AP1S2	158.69	164.567	82.1748	141.285	120.949	80.7881	330.36	128.882	112.017	252.174	258.837	133.597
AP1S3	43.9388	70.2125	40.4081	55.4359	56.088	26.38	36.7102	0	0	0	0	0
AP2A1	8336.95	7782.24	11085.5	13455.8	13387.2	18993.3	22235.2	38843.7	34790.6	6005.05	28809.8	18272.3
AP2A2	1442.11	1574.8	1797.18	2011.94	1974.39	2328.26	4702.07	5262.68	5646.05	1288.04	4261.93	2199.91
AP2B1	20614.1	17700.4	22811.9	29258.2	25394.3	28391.8	31052	27946.3	34952.9	17039.9	57902.8	44118.5
AP2M1	10496.2	9581.87	10983.1	12642.3	11889.7	15471.3	28187.4	27718.3	36447.8	34189.7	45373.6	38188.1
AP2S1	2360.55	2195.43	2698.61	2981.68	3081.21	4184.27	8519.82	6194.32	7708.92	13720	7954.63	10069.1
AP3B1	2021.28	1883.89	1482.44	1586.23	1538.79	1481.12	1467.16	1417.39	910.673	758.812	963.026	371.01
AP3D1	5101.6	6343.52	6712.48	5884.88	6224.03	6458.56	8704.96	6767.53	11600.8	16935.7	9816.83	13663.6
AP3M1	2292.06	2199.5	1931.81	2299.84	2126.96	1841.32	1175.66	1652.65	698.775	642.587	599.392	340.198
AP3M2	569.805	400.014	623.018	424.121	317.446	608.543	139.107	52.3788	78.922	201.195	68.7998	100.48
AP3S1	1154.64	1065.1	916.355	956.356	826.075	742.576	1162.54	745.847	569.748	1707.73	1075.57	660.947
AP3S2	830.113	1037.16	873.995	1100.35	1101.27	963.28	1173.59	1419.07	949.973	2330.41	2000.74	1075.78
AP4B1	575.438	603.515	663.158	407.616	677.844	772.736	641.732	739.932	896.875	240.601	506.21	459.077
AP4E1	1539.03	1368.34	1387.95	1939.11	1814.85	1691.59	2018.52	2237.28	1549.32	856.462	1239.42	745.335
AP4M1	446.895	436.858	455.425	514.177	607.214	728.381	361.682	544.8	272.553	122.852	210.459	96.5029
AP4S1	214.8	197.282	252.533	283.211	307.255	582.734	571.442	729.245	2641.38	997.203	1149.94	3598.58
AP5B1	1109.33	1287.86	1466.09	1406.39	1200.41	1380.71	802.032	557.439	892.453	1477.1	744.956	1851.03
AP5M1	1348.8	1196.2	990.327	1297.49	1123.14	1004.97	1453.1	1839.42	1192.48	617.755	965.038	233.756
AP5S1	353.151	333.472	395.328	231.088	313.773	314.354	133.246	259.412	130.583	75.2365	140.497	72.6626
AP5Z1	816.723	908.704	1400.4	1093.08	1159	1601.07	3510.12	2806.16	8486.49	9995.75	6217.78	18177.2
APAF1	542.458	327.024	293.224	384.612	324.462	327.976	181.24	131.622	152.032	83.3145	104.95	174.962
APBA2	303.976	303.26	359.516	166.416	171.094	146.332	2.09875	35.8379	9.07901	3.76816	12.7023	0
APBA3	304.676	331.378	413.305	441.418	386.982	450.853	782.284	655.519	929.518	3076.77	1410.58	2063.44
APBB1	4.10141	11.0901	42.6354	36.3945	38.327	52.2398	57.4099	29.5999	24.0966	13.7707	0	18.5031
APBB1IP	484.647	719.574	424.091	233.983	260.648	112.46	17.8323	6.13938	30.2705	13.8059	5.07714	3.71073
APBB2	8.0704	3.6333	6.87528	5.96399	5.06164	13.8624	9.65331	24.0793	24.7252	33.4038	59.7471	83.3719
APBB3	126.122	87.6728	120.248	143.315	100.203	130.058	92.177	60.5596	138.95	387.898	109.161	444.649
APC	2075.07	1950.98	1833.78	2151.66	1941.12	1670.14	1955.79	2325.71	1947	1217.63	2347.73	1798.33
APC2	77.9605	53.341	104.255	268.475	148.086	194.382	435.734	364.91	347.86	988.435	498.503	411.722
APEH	7651.59	6914.46	9126.67	7948.89	7744.64	8607.12	6286.8	6800.11	7382.63	3667.81	7030.13	5309.92
APELA	5.83912	9.78412	13.4993	16.0614	14.8469	18.1146	14.6853	9.20894	63.5683	17.5709	27.9238	22.2644
APEX1	6851.22	7238.9	7171.46	6207.49	6547.13	5137.4	2480.53	2692.78	2197.32	2478.17	3295.2	4189.66
APEX2	2265.68	1981.27	2538.51	2282.01	2346.67	3387.57	2540.39	1931.16	2548.92	2266.84	3098.11	2605.39
APH1A	3129.31	3215.95	2703.85	2420.39	2382.7	1921.52	1644.94	1733.32	1134.92	2422.96	1865.22	1444.88
APH1B	497.605	553.323	296.835	276.521	215.044	81.949	149.517	79.4457	55.0738	96.2082	117.326	66.4124
API5	7652.3	7258.49	5956.39	6173.9	5986.76	5330.56	6953.71	5829.42	6341.93	6786.16	6574.3	5011.17
APIP	1120.97	888.415	930.036	863.188	795.857	815.291	477.568	422.384	312.157	470.378	225.223	241.36
APITD1	147.741	226.591	174.319	196.281	232.172	167.345	52.3661	113.242	27.2808	3.75274	20.2434	0
APITD1-CORT	14.8766	19.4679	33.2122	32.5711	27.1961	34.7724	10.2153	23.8931	21.8729	25.2081	32.1034	30.3168
APLF	120.555	126.721	83.1166	162.023	97.9285	104.83	305.375	299.014	223.931	354.239	439.538	415.527
APLNR	321.479	331.695	242.605	1858.88	1437.03	592.773	49.3221	1269.8	18.1565	7.5371	378.566	33.3905
APLP2	13359.8	13203.7	13221.4	16592.9	12517.8	14943	23982.1	28200.2	30426.7	15445.8	30553.6	15748.5
APMAP	1780.3	2072.73	1821.82	1741.88	1869.61	1666.57	742.472	673.987	454.145	543.162	393.276	263.491
APOA1BP	1217.58	1163.33	1351.02	800.243	785.537	928.155	191.564	230.375	272.857	93.733	154.22	204.269
APOBEC2	3.43513	7.11896	13.5423	28.4904	15.9303	31.7522	148.821	121.568	339.253	35.0789	86.1608	152.197
APOBEC3A	3.42115	1.38953	6.75133	16.3731	10.9371	56.6566	75.314	66.0902	126.728	108.475	353.095	543.516
APOBEC3B	2100.41	897.87	1929.55	2253.71	940.421	2554.09	1840.96	864.317	945.087	70.1296	268.514	111.361
APOBEC3C	3562.05	4064.39	4019.71	4836.71	4483.15	4063.76	1787.85	2778.54	1706.93	547.352	1248.82	768.808
APOBEC3D	238.375	237.94	346.565	271.596	321.658	383.472	82.8618	222.011	184.66	62.7448	119.295	170.699
APOBEC3F	1347.42	1385.59	1711.18	1979.12	1709.98	2178.16	842.756	1766.79	1499.27	390.148	654.17	675.366
APOBEC3G	410.829	380.812	515.243	561.301	638.508	872.76	233.774	647.99	221.077	68.942	256.081	107.64
APOBEC3H	5.44505	2.09502	4.27075	8.5729	13.6709	24.2817	13.4845	0.958697	8.56048	19.9301	13.5217	33.2633
APOBR	31.9419	46.2422	22.465	10.9476	56.1155	33.1844	18.889	3.07198	54.4702	46.4769	50.8123	222.605
APOC1	4532.54	3478.28	3802.48	3728.68	1277.71	1149.42	269.929	229.019	161.994	72.477	169.223	41.051
APOC4	4.46795	8.92228	4.60108	5.86535	7.09908	7.6331	2.0851	3.03623	12.1639	3.71826	15.0505	11.1593
APOE	4399.13	3102.42	3197.66	3753.58	980.991	932.822	370.066	113.493	212.699	78.0424	209.298	83.9913
APOF	6.52668	10.678	9.02557	16.4358	18.6787	18.8973	4.19248	10.2172	15.1443	6.26511	15.2072	18.56
APOL1	1848.68	1800.42	1899.49	2605.87	1964.54	2021.74	748.686	1929.68	1407.2	1827.83	1534.99	1798.12
APOL2	942.063	1378.66	988.034	889.408	1161.52	776.869	444.821	869.83	1047.59	1463.55	1002.82	1065.2
APOL3	269.389	117.173	335.463	558.362	319.164	569.902	1401.61	1385.51	2841.99	3041.18	6616.11	7512.54
APOL4	5700.99	3015.23	3896.98	3431.57	2118.58	2339.03	615.509	562.563	650.71	195.023	381.947	443.342
APOL6	803.303	542.301	983.133	3004.29	1832.63	3182.45	1142.36	6600.16	2268.65	828.725	1978.75	534.126
APOLD1	39.9341	76.5325	45.9976	178.442	193.113	122.07	308.402	1026.07	417.314	383.242	662.964	497.136
APOM	77.695	91.7017	95.4427	104.469	141.251	169.393	109.484	311.625	236.413	182.387	325.286	158.734
APOO	343.216	361.948	369.453	312.926	334.632	311.389	463.744	267.085	324.39	271.217	831.825	564.518
APOOL	1602.18	1863.56	960.225	1787.64	1726.57	850.9	613.066	1346.44	384.211	181.019	625.446	92.7375
APOPT1	259.815	194.54	243.646	252.882	186.659	123.818	242.514	206.019	274.495	316.34	308.174	180.249
APP	2077.82	2919.55	3463.15	2082.79	1646.75	2158.24	244.461	424.495	271.172	319.425	284.239	211.138
APPBP2	690.354	703.999	552.889	575.917	476.657	362.429	1188.7	1358.85	1857.72	2510.68	2804.89	2251.87
APPL1	648.085	729.522	367.982	252.464	402.317	311.288	113.371	143.447	54.4566	27.6538	86.4379	40.8051
APPL2	695.146	655.783	1021.53	1551.09	973.602	1018.93	1857.12	2056.24	3256.24	2414.97	2641.48	2344.67
APRT	4542.48	4592.11	5823.61	3489.57	4338.12	3897.58	1088.48	1147.06	468.542	1503.25	889.456	670.769
APTX	632.51	644.793	758.257	536.58	566.021	521.365	330.458	296.042	186.91	555.552	255.637	282.391
AQP1	548.133	161.645	599.147	781.088	857.308	3113.3	6965.05	6584.71	5291.5	466.018	1494.55	1022.2
AQP11	43.2798	34.6947	21.3976	31.0345	11.5435	6.04163	5.24317	10.2264	3.02776	5.01712	22.833	7.42245
AQP2	0.34347	0	1.12295	1.09474	0.550226	0.754102	22.0398	1.02419	57.4948	368.124	444.698	823.639
AQP3	254.878	113.885	320.146	563.475	644.035	1116.74	2906.04	2034.07	1980.55	3333.32	4962.29	2887.66
AQP5	0	0	1.12787	0	0	0	0	2.04478	18.177	72.7254	93.8414	601.502
AQP6	2.06096	4.44751	4.49972	6.5708	8.24884	9.05746	3.14706	8.18638	12.1087	8.78619	12.6937	0
AQR	3040.92	3147.65	2786.74	2390.93	2618.32	2420.69	2014.23	2228.12	1034.76	1271.8	1199.71	578.717
ARAF	1761.39	1686.81	2082.69	1675.8	1802.21	2258.85	5216.1	2966.32	5953.14	7105.2	7051.48	7826.89
ARAP1	1852.55	1735.44	1953.8	1836.38	1868.71	2037.16	2999.51	4289.61	8572.01	1706.51	4655.99	4935.07
ARAP2	133.256	168.479	128.973	283.82	214.116	173.326	493.422	704.039	248.062	600.96	488.212	281.914
ARAP3	25.0719	8.44699	16.8335	31.0127	8.25469	12.8153	128.057	25.6116	54.46	248.842	43.2118	96.4518
ARCN1	4835.14	4929.92	4117.14	4049.86	3992.51	3420.07	6406.19	4916.6	5704.1	16007.9	8574.45	6694.59
AREG	10.3062	6.23138	31.6804	19.7342	13.1728	5.29904	74.358	2.04049	21.2146	673.037	37.9588	70.5516
AREL1	4934.69	4377.72	5284.2	5359.27	4983.75	5351.31	3637.1	4503.72	5097.98	3747.87	4435.75	4670.45
ARF1	9407.92	9886.04	10667.7	10113.9	9959.66	12116.8	26016.1	21685.1	33380.7	90130.7	56645	52706
ARF3	1989.34	1920.9	1169.58	707.616	1002.3	598.901	249.738	232.419	84.7356	101.733	147.336	40.8121
ARF4	3328.58	3080.94	2611.13	3609.5	3468.47	3883.29	13870.7	17915.1	22167.1	23959.9	41184.2	29929
ARF5	1435.75	1285.37	1646.26	1643	1469.43	1846.02	2081.89	2087.29	2310.35	3771.1	2052.53	2328.76
ARF6	6173.34	5889.55	5284.25	6372.83	5941.32	5989.41	8718.59	11108	7601.42	3943.27	6771.19	5832.17
ARFGAP1	1197.43	1474.91	1465.65	1435.77	1424.6	1354.49	1984.77	1933.69	2701.51	2766.1	1782.44	1886.79
ARFGAP2	3457.04	4085.53	4227.97	2894.73	3835.93	4047.11	4909.16	4760.45	6343.72	6558.6	7613.16	6617.19
ARFGAP3	846.989	812.022	819.763	1135.5	759.466	745.561	2351.46	1332.45	1180.44	4070.94	1084.15	1090.89
ARFGEF1	2025.97	2009.76	1595.95	1597.5	1452.01	1327.09	1629.33	2145.9	1600.31	1137.78	2468.99	1057.18
ARFGEF2	3626.04	3400.12	3301.88	3764.96	3451.51	3375.57	4335.11	4499.54	4374.1	6746.2	3761.36	3902.15
ARFGEF3	4.8081	2.22243	2.24122	4.01223	6.05625	2.25983	12.6008	7.17654	27.2218	21.3828	10.1755	14.8362
ARFIP1	1296.96	1145.56	869.671	1083.14	1062.89	869.066	1585.43	1337.52	900.064	1239.88	1029.93	713.721
ARFIP2	1062.36	1166.55	1276.63	1136.6	991.562	1236.03	1206.05	1039.56	1639.77	5120.39	2133.77	2905.96
ARFRP1	801.804	978.197	1175.29	849.261	849.316	1132.48	998.49	1084.07	1193.51	2507.97	1351.31	1445.4
ARG1	2.75739	6.13568	6.80053	9.44713	8.71092	12.9017	3168.75	2961.67	9118.46	4391.92	14083	8612.16
ARG2	512.496	447.508	380.864	840.945	552.338	1266.08	18784.5	32578.4	23610.1	28336.6	50301	19600.3
ARGFX	51.8612	43.5693	53.8721	67.4994	74.29	93.4806	76.6224	66.5872	257.177	120.644	109.295	404.36
ARGLU1	1119.49	1312.89	2000.82	1753.42	1626.3	2365.58	781.963	1404.06	1889.9	570.221	788.37	1150.68
ARHGAP1	1104.24	1098.75	1019.13	640.114	640.308	473.713	1207.73	708.485	720.266	1659.04	812.849	697.523
ARHGAP10	201.617	84.9354	105.67	57.6668	80.3013	107.139	15.7373	9.21221	9.07987	6.27781	10.158	3.71043
ARHGAP11A	5100.77	5043.79	6278.57	6378.5	6414.83	8374.52	6577.15	5841.56	4371.33	400.111	2344.7	925.386
ARHGAP11B	89.33	95.7402	258.814	207.709	245.085	483.777	211.364	213.9	585.311	6.24349	133.883	70.5781
ARHGAP12	297.021	337.278	231.419	249.183	170.318	99.1766	551.193	240.338	506.372	1409.16	1265.74	1702.94
ARHGAP15	777.697	1062.41	657.518	541.616	570.311	425.495	70.2306	544.671	151.433	10.0261	116.61	3.71185
ARHGAP17	1199.97	1235.43	1337.11	889.048	1057.64	919.392	1196.31	1143.47	1097.13	1926.62	1045.52	1256
ARHGAP18	726.77	645.638	629.195	660.179	604.013	522.729	322.137	492.473	411.576	151.968	254.023	126.147
ARHGAP19	4339.83	3947.25	4572.03	5149.9	5440.78	5906.33	2832.64	4076.63	1476.99	163.578	1448.25	226.419
ARHGAP21	1816.82	2057.33	2055.81	2743.01	1963.9	1863.67	2619.31	2240.17	1533.76	2724.37	2153.68	2014.21
ARHGAP22	274.818	358.507	299.723	115.847	129.704	79.8359	10.1849	9.93365	0	1.35379	16.4294	0
ARHGAP23	2834.13	2815.41	4470.99	5984.42	6225.64	8131.39	3491.37	4686.49	2795.47	703.894	1754.13	786.43
ARHGAP25	8.53331	17.6772	4.47323	3.70848	31.532	16.339	7.4612	14.9303	18.4518	14.9714	33.5375	30.1601
ARHGAP26	82.1409	94.3708	66.1981	57.9156	100.571	87.4665	63.0398	43.0784	63.5698	83.0498	40.7195	77.9505
ARHGAP27	8.73417	7.93345	12.3308	15.3548	20.3541	27.1276	151.161	120.674	1786.87	793.574	877.465	4119.08
ARHGAP28	6.86749	4.44474	6.73119	5.10674	5.50212	8.28996	4.1978	0	3.02482	2.51316	0	0
ARHGAP30	13.0524	18.3054	21.3416	13.8678	50.5275	54.1359	36.1183	11.1159	69.9149	58.3477	11.0318	70.9325
ARHGAP31	10.3033	16.8921	17.9416	14.2271	23.119	45.2121	29.3965	21.5224	69.5763	45.2642	38.1446	66.7681
ARHGAP32	323.699	320.615	373.699	366.248	299.302	364.776	95.8361	63.0515	54.7028	22.7405	40.3738	11.8373
ARHGAP33	124.834	114.042	524.357	389.463	348.57	1098.15	458.497	512.344	814.135	27.7806	150.35	139.133
ARHGAP35	2536.99	2402.18	1957.61	2777.49	2295.49	2414.91	7211.86	5338.93	6972.56	11227.6	9307.95	13383.1
ARHGAP39	35.2142	47.4557	59.9105	15.0642	16.6228	12.9065	3.17063	1.03145	3.04682	13.9947	12.7958	14.9427
ARHGAP4	657.152	754.371	374.308	164.307	267.058	113.531	43.2851	26.7815	76.1308	17.6894	76.668	57.4786
ARHGAP42	76.2467	28.0094	61.7383	51.4471	27.5134	80.6713	194.171	242.768	632.373	50.264	68.6212	155.811
ARHGAP44	11.6779	16.0066	22.4577	10.5823	14.306	12.0652	2.09904	11.2663	12.104	1.25642	15.2471	0
ARHGAP5	1344.88	1233.08	850.902	1818.08	937.478	866.463	1748.18	1139.75	598.955	2047.2	963.944	615.723
ARHGAP6	192.586	162.756	105.914	111.06	120.438	77.3996	195.437	233.543	103.331	68.2328	176.401	25.9598
ARHGAP8	6.61939	9.43065	54.1368	60.6257	34.1215	257.445	104.324	239.05	940.576	25.9383	752.419	1603.15
ARHGAP9	12.2774	33.1118	28.714	11.6868	39.5539	41.8367	12.7078	4.50626	7.90853	23.9788	48.5123	227.373
ARHGDIA	3872.74	4329.05	3963.95	2446.73	3188.54	2708.68	2675.39	1723.67	2062.22	11805.1	5701.7	7827.35
ARHGDIB	1522.94	1908.75	1599.7	658.253	1157.88	798.89	235.602	137.691	239.452	73.7836	273.213	579.307
ARHGEF1	1189.08	1224.36	1584.06	987.353	1016.05	1112.4	272.344	347.647	235.67	131.216	191.135	55.6219
ARHGEF10	6.88301	5.79124	9.90597	3.65593	4.41162	12.8408	33.6581	17.4523	169.773	49.1169	40.755	185.284
ARHGEF11	345.387	464.504	423.661	216.893	317.795	319.865	57.0533	46.8216	52.0136	58.6885	64.287	29.4752
ARHGEF12	4424.27	4296.92	4029.6	7524.36	7014.98	7700.73	44859.5	38466.5	77034.5	48529.9	95054.4	81991.5
ARHGEF18	1011.33	1210.81	1420.76	1314.38	1423.31	1537.03	1592.42	2260.79	1734.54	1622.38	1470.14	1185.85
ARHGEF19	64.5724	87.1593	140.524	270.087	238.701	638.322	84.9807	475.955	275.425	111.743	144.749	137.287
ARHGEF2	2700.61	2375.19	3017.8	2766.92	2495.7	3658.23	9258.91	10557.7	13411.4	45712.3	18049.8	17247.9
ARHGEF26	4.48129	11.8122	12.3908	4.39442	9.38953	9.83632	16.7855	8.22559	32.7386	16.3976	10.2045	29.7869
ARHGEF3	5.18631	23.0097	14.7028	4.67047	18.8286	9.87096	35.5047	7.13263	18.2786	8.85051	70.786	66.4595
ARHGEF37	55.6394	100.477	242.449	258.327	195.899	337	1664.65	1206.7	2656.54	1105.85	894.647	994.218
ARHGEF39	928.032	902.615	1083.97	1223.22	1442.49	1997.88	697.837	1036.27	520.496	61.5496	325.194	81.6221
ARHGEF6	1280.35	1786.63	802.583	1297.47	749.824	347.423	45.2193	102.633	27.2838	16.3676	61.1155	22.3017
ARHGEF7	1157.75	1186.69	1137.82	1251.79	1195.99	1190.21	461.867	709.058	1084.15	926.976	861.69	884.964
ARHGEF9	195.942	190.662	138.644	287.824	195.747	164.834	12.8166	75.3453	14.8337	13.9004	31.0403	0
ARID1A	4561.02	4896.55	5151.83	5920.91	5140.82	5853.71	10395.4	8731.56	18145.1	22622.2	30083.3	30109.3
ARID1B	3278.37	3070.98	4120.91	3827.02	3281.56	3654.93	5149.96	4381.35	5918.95	6083.17	6317.35	8264.58
ARID2	2271.52	2347.53	2125.93	2507.22	2273.97	2069.13	3122.39	2483.36	1760.56	3241.54	2240.44	2258.97
ARID3A	752.895	596.358	778.201	1148.31	1199.43	1734.93	6428.57	15681.4	22813.4	8547.34	32676.8	31217.2
ARID3B	773.84	766.961	875.812	826.114	1237.43	1171.07	3130.75	2798.01	7346.95	2873.22	15356	9693.8
ARID4A	631.564	655.259	678	966.743	840.12	959.136	2448.97	2833.19	4355.96	1167.49	3394.65	3545.65
ARID4B	810.641	711.66	822.032	988.594	877.855	1103.41	2459.91	2922.1	6967.73	3432.9	7456.74	9229.24
ARID5A	147.7	161.46	254.48	154.803	153.92	155.56	194.005	50.1133	87.8022	2438.53	416.102	486.162
ARID5B	2.16329	1.81454	0	2.60593	6.74008	3.07614	8.5703	5.22862	24.6966	15.3948	25.9468	22.7119
ARIH1	2042.85	2047.73	1671.02	1849.45	1799.52	1789.62	5738.41	5253.44	8241.62	10627.3	15647.7	14419.6
ARIH2	3501.56	3756.62	4246.09	3926.01	3621.35	3844.44	6681.84	4824.57	8757.2	9350.55	10128.1	11634.5
ARIH2OS	31.6034	32.0362	28.2187	48.947	54.9287	71.8278	119.47	97.0399	157.517	362.024	230.582	326.674
ARL1	1380.35	1509.4	1052.62	987.11	1044.36	696.252	384.736	442.629	172.362	533.205	258.842	103.801
ARL10	23.6979	22.2358	33.7602	9.49069	7.69647	9.05848	1.04871	0	0	3.76385	2.53764	0
ARL11	12.0211	8.44813	4.49313	8.02831	20.9056	7.54203	15.7407	7.16786	30.2614	20.0978	12.7029	25.9707
ARL13B	603.008	605.974	486.945	601.969	569.643	520.857	1311	665.572	1712.31	1979.51	6272.69	3537.69
ARL14EP	664.641	748.54	577.394	604.188	494.814	436.375	315.69	402.019	148.342	317.439	253.781	137.306
ARL15	224.636	184.571	176.664	250.79	209.488	232.503	413.256	345.799	211.906	66.5081	144.674	77.9281
ARL16	339.082	417.099	475.543	317.254	404.422	395.3	212.56	239.673	245.519	303.872	278.258	456.766
ARL17A	286.334	270.505	301.028	369.07	265.158	335.648	152.029	229.567	226.673	224.111	238.118	195.073
ARL17B	43.9501	55.0989	37.2118	14.6788	20.7766	26.8389	13.5674	0	0	11.9041	0	24.144
ARL2	1789.06	1616.06	2054.38	1679.89	1507.25	1733.63	582.762	859.16	865.041	431.874	534.19	674.044
ARL2BP	1567.01	1333.11	1575.79	2693.51	1662.17	2297.52	7001.42	3298.78	6797.54	11617.4	6699.63	11720.3
ARL3	290.911	276.561	280.793	104.366	175.502	162.9	101.792	20.4806	30.2608	293.947	43.1921	140.982
ARL4A	1543.13	1511.2	1213.62	1978.27	2419.18	3110.11	70634.3	50660.9	114558	45699	214511	146594
ARL4C	5.48446	1.33123	4.59121	11.6539	36.2402	48.1683	112.067	41.9044	196.301	40.1207	91.2898	96.2692
ARL4D	25.7637	18.243	27.092	26.6656	15.9289	24.9517	2.09592	13.2786	9.08765	7.51575	5.06753	22.2735
ARL5A	2908.64	3021.04	1586.59	2480.28	2071.11	1327.3	1598.29	1877.5	635.235	1557.58	1549.48	664.612
ARL5B	984.709	865.286	613.41	1055.03	889.542	575.503	932.856	1131.41	711.166	1449.42	1221.91	1242.91
ARL6	60.4189	68.3284	50.9275	63.5163	51.8865	40.1728	13.9835	15.3962	3.04469	12.5871	0	7.46219
ARL6IP1	10168.9	8572.32	9149.73	12523.3	13573.7	17869.8	41540.9	47545	32367.7	21483.3	43227.5	23717.6
ARL6IP4	2391.54	2401.2	2638.51	2442.34	2513.31	2743	2607.22	2642.64	2508.08	3648.5	2306.96	2523.77
ARL6IP5	2902.5	2566.54	2136.54	3228.73	2655.48	2101.81	1659.95	3862.38	2718.97	3546.96	5766.36	4215.99
ARL6IP6	1328.21	1192.71	1082.93	1929.78	1359.47	1377.21	614.747	929.249	345.06	387.894	589.054	241.188
ARL8A	135.314	168.133	114.996	134.164	94.0499	27.9554	9.43251	7.15245	18.1677	20.05	15.2083	18.5552
ARL8B	3219.7	2876.28	2432.91	3318.1	2760.41	2443.96	6258.04	5502.48	4412.91	8900.18	6465.22	4489.68
ARL9	56.0049	69.0592	92.303	96.6117	101.858	158.794	10.4525	29.4821	9.1053	13.7063	20.167	14.8652
ARMC1	3019.03	2754.06	2005.4	2505.59	2714.65	2197.74	3000.37	2796.07	1001.75	1152.52	1465.18	359.889
ARMC10	1519.02	1549.57	1054.67	1091.53	1007.12	743.54	735.575	719.388	586.707	1322.72	564.391	509.878
ARMC2	47.0597	41.3369	51.7377	31.7201	36.8857	52.1387	10.4844	10.2306	9.07036	8.78484	0	7.41359
ARMC5	514.947	542.493	606.862	513.291	529.914	558.514	593.549	878.164	855.44	502.039	568.377	634.117
ARMC6	2380.95	2471.72	2979.71	1988.87	2061.33	2164.23	1987.88	1701.12	2220	1628.35	1385.97	2595.24
ARMC7	188.077	249.49	231.269	129.202	190.388	156.662	95.8216	118.643	78.3705	228.363	108.234	188.7
ARMC8	3539.21	3223.49	2813.77	3733.34	3359.37	3487.56	3360.44	5424.25	4536.11	1304.79	3998.2	2577.28
ARMC9	98.0197	74.4547	70.7184	49.9283	22.074	47.4086	9.38545	11.9803	20.8048	10.3747	17.4857	35.7144
ARMCX1	454.782	610.72	298.458	228.562	252.852	83.0749	74.4518	44.995	30.2779	294.746	213.101	215.253
ARMCX3	1912.48	1990.31	1677.13	2803.07	1691.87	1323.18	1322.66	1395.86	1532.54	2570.86	2550.56	3706.48
ARMCX4	13.0508	22.2268	38.1308	11.6738	19.8155	26.3755	35.6945	33.8187	51.4273	28.9167	61.027	37.0939
ARMCX5	225.937	246.386	270.527	334.165	244.389	185.396	78.8933	120.214	36.4731	37.0821	45.8975	19.043
ARMCX5-GPRASP2	39.4979	36.4595	24.7085	62.035	28.609	28.6575	91.2997	29.6977	15.1302	13.8184	124.498	126.141
ARMCX6	593.258	584.837	470.344	598.104	420.023	213.187	188.436	160.547	206.032	424.689	870.112	1117.31
ARMT1	1037.14	1095.26	728.713	680.328	842.995	571.423	729.088	586.713	402.353	1229.96	589.289	400.059
ARNT	2819.84	2565.31	2767.16	3401.76	3064.62	2781.48	2966.51	3845.45	3253.62	2303.39	3651.59	2913.29
ARNTL	99.6269	99.7321	96.4582	93.2902	133.812	141.789	378.036	470.068	414.644	267.304	448.538	137.162
ARNTL2	257.711	286.82	205.277	200.775	165.241	156.842	25.2315	35.9186	36.7483	39.4526	48.9056	51.2663
ARPC1A	1763.95	1672.99	1838.63	2408.24	2315.28	2905.56	2844.27	3924.6	3637.99	1498.24	2665.7	2037.99
ARPC1B	1526.6	1900.92	1918.51	719.286	1031.98	678.345	340.556	203.232	296.883	1112.13	263.465	426.924
ARPC2	1357.74	1525.86	1704.94	1177.62	1762.88	2151.54	3268.1	2902.44	2984.24	3363.16	2683.25	2544.18
ARPC3	4199.3	3973.28	3867.26	2898.91	4041.61	4238.25	6532.54	6176.97	6181.95	6560.47	6932.33	4391.49
ARPC4	2967.45	3279.22	2785.77	2396.32	2479.36	2288.78	4029.39	3306.91	3803.99	6440.67	5645.11	5168.41
ARPC4-TTLL3	23.6987	27.1222	32.5691	41.5997	35.7617	56.5597	53.5211	6.14447	263.264	134.418	35.5717	382.131
ARPC5	2371.89	2264.63	1307.83	1796.85	2041.39	1830.83	3618.74	2961.34	2219.32	1854.81	2059.67	912.935
ARPC5L	766.861	1020.62	1009.02	666.993	729.255	909.106	596.445	519.506	473.088	1444.85	568.413	746.63
ARPIN	19.0731	18.689	21.9214	18.0095	27.6337	23.9977	40.5163	22.1152	61.2995	25.8543	70.5925	40.8468
ARPP19	3037.72	3082.91	1927.6	3536.42	2516.28	1824	2079.95	2261.25	1386.79	1415.17	1903.74	1253.13
ARPP21	24.0236	64.0527	11.1465	2.53787	11.9253	0.78939	0	0	0	0	0	0
ARRB1	373.574	278.284	162.633	98.4704	165.137	88.2496	247.665	30.6899	138.908	104.308	84.0387	130.009
ARRB2	365.905	200.148	535.199	481.225	401.654	1332.85	6436.84	2969.09	11477	3852.32	20725.9	23116.7
ARRDC1	330.805	311.463	379.259	229.759	218.067	182.972	221.124	103.169	169.634	1078.56	397.817	445.465
ARRDC2	767.072	725.348	1164.07	1295.23	995.173	1504.82	15920.9	13140.2	55643.8	35128.3	87560.5	107217
ARRDC3	530.986	466.404	463.768	442.259	815.951	760.866	4241.96	8121.47	4780.98	5255.27	14788.7	5334.92
ARRDC4	395.321	269.441	477.276	1405.98	755.962	1214.11	2535.47	2385.15	2027.41	1863.08	1461.03	619.568
ARSA	202.076	203.444	213.643	295.89	264.71	327.7	617.353	616.135	704.131	631.889	665.789	470.578
ARSB	2374.92	2035.14	1783.63	2490.98	2397.15	2088.47	845.283	1462.6	686.503	175.061	619.207	163.567
ARSD	15.4553	12.4483	29.1792	28.4589	28.6159	36.9389	25.1913	32.7823	69.5882	18.8513	5.08364	37.097
ARSG	33.4611	64.7039	44.9205	30.9681	77.4636	27.2023	4.08783	8.97251	9.4753	7.85693	10.5944	15.4871
ARSI	4.80856	3.55743	3.37197	9.12422	7.70049	6.03557	37.7711	53.2301	142.247	31.3917	50.7941	59.3659
ARSK	155.247	158.301	100.014	88.6837	102.314	61.8578	60.857	113.638	45.396	50.2327	121.92	51.9439
ART4	216.425	157.546	339.148	896.662	710.424	1187.23	2046.89	3118.17	5445.15	1056.34	2212.74	2123.77
ARV1	2765.04	2649.59	2969.25	3575.29	2477.05	1995.55	410.698	574.805	202.995	190.302	270.979	122.517
ARVCF	770.721	797.655	1434.11	1169.16	1366.66	1600.99	958.142	1542.29	1615.88	859.291	1748.13	690.059
AS3MT	57.2931	35.0937	21.3553	49.9529	16.4752	25.636	0	0	0	0	0	18.5323
ASAH1	3018.45	2374.18	2619.74	5357.8	2542.38	3455.33	24365.4	18675.8	40764.2	22747.6	47881.4	35358.9
ASAH2	12.6674	12.3021	6.91911	5.6099	9.57418	6.96123	32.7606	9.98551	38.4148	36.7434	39.6367	50.7115
ASAH2B	22.943	19.553	9.14871	8.76308	8.71147	9.87676	0	3.02829	0	0	0	11.1161
ASAP1	3962.11	3164.71	4446.33	5788.31	5133.96	7941.16	16712.9	14730	24886.2	14183.5	18996.2	19688.7
ASAP2	35.4825	45.416	19.228	25.7427	32.1747	17.4758	31.9995	77.4545	69.6298	36.7407	237.486	78.5252
ASAP3	1.72405	1.78548	4.50956	1.09902	3.29146	6.81355	794.295	491.156	1119.71	2376.7	6222.52	3503.96
ASB1	1542.41	1406.54	1986.44	2693.81	1920.92	2474.95	2934.19	5086.79	4928.09	808.347	3188.42	1962.3
ASB13	330.424	331.317	237.317	159.512	160.026	73.2059	27.2742	13.3031	151.347	305.014	703.246	846.03
ASB16	12.3657	12.4546	28.1559	12.779	20.3382	36.2505	14.6807	27.6108	42.3889	17.5595	25.3694	29.6899
ASB3	369.189	308.496	339.053	445.272	448.531	532.356	475.678	720.804	694.96	569.18	948.495	1053.22
ASB4	8.58652	10.6712	7.86255	10.9476	9.35266	13.5753	17.8397	16.3841	57.496	10.0492	25.4065	66.7813
ASB6	1185.44	1294.11	1539.97	1116.25	1160.92	1411.95	1629.46	1881.44	3186.18	3302.52	3231.77	4166.21
ASB7	532.953	584.447	519.439	582.176	563.107	648.868	2035.57	2701.3	4909.5	1613.24	6279.19	4474.73
ASB8	1089.86	1009.1	938.218	1015.15	1172.9	1154.82	3166.77	3239.47	5442.68	2929.29	7191.59	6148.71
ASB9	19.3776	59.9827	12.96	6.82929	13.8692	3.13663	4.34945	0	3.14218	3.89987	2.62947	0
ASCC1	651.276	688.467	571.33	617.486	648.956	661.956	529.229	1018.33	446.424	904.667	675.806	538.457
ASCC2	2331.64	2241.34	3374.31	2903	4602.53	6848.37	11326.5	19585.4	29623	7064.4	35841.8	23435.1
ASCC3	3904.91	3494.57	2959.88	3293.47	2962.54	2313.72	4164.12	2754.63	2816.81	1343.67	2254.45	1171.31
ASCL2	3.09152	3.11409	2.25475	4.01707	2.19801	1.51122	341.756	58.2596	21.1989	248.2	248.483	70.522
ASF1A	3258.25	3767.45	3040.29	4128.69	3635.57	3343.29	5997.54	8650.29	5252.2	5151.38	9825.42	4612.57
ASF1B	1402.54	1164.76	1873.55	3191.71	2772.87	4854.59	3181.23	4101.63	1529.51	67.671	1100.11	126.205
ASH1L	972.961	926.78	1108.51	1684.84	1219.98	1607.66	4534.99	3494.61	10145.1	10800.8	12796.8	13846.2
ASH2L	3610.97	3327.44	3517.95	4766.79	4044.19	5311.55	6444.01	9321.51	7085.23	2217.35	4618.29	2159.46
ASIC3	4.45514	3.21006	5.58703	5.12672	15.8258	18.1589	12.5243	0	30.0518	29.9975	30.5136	44.2044
ASIC4	6.86947	1.33412	2.24901	10.9501	4.94958	10.5647	183.586	117.693	493.372	230.983	307.227	701.298
ASL	714.547	825.271	990.729	364.545	748.523	739.995	275.869	356.459	267.936	146.876	168.604	157.05
ASMTL	599.871	678.591	901.045	652.866	804.175	695.016	263.933	449.408	60.4829	453.69	605.592	197.893
ASNA1	2601.29	2641.2	3173.57	2168.92	2577.5	3009.8	7088.17	4004.55	6718.91	12465.2	10158	15369
ASNS	3723.27	4358.12	7079.31	28738.7	14820.6	24684.2	4459.85	19654.4	5008.09	5076.97	7415.39	2533.93
ASNSD1	2196.22	2262.01	1577.65	1687.64	1894.17	1568.67	2500.49	2619.03	3905.16	3741.96	4741.18	5855.76
ASPH	580.483	600.947	410.996	434.038	342.052	182.348	1039.26	132.485	630.242	2025.52	2043.94	1724.62
ASPHD2	15.1125	25.7907	34.8375	59.1229	41.255	58.8414	54.5609	48.1161	151.321	111.766	111.758	230.038
ASPM	5851.31	5124.74	5869.89	8842.22	9079.53	9970.84	14843.4	15520.8	9592.2	324.581	5271.04	1558.26
ASPRV1	13.0526	11.5648	1.12612	8.76257	10.4443	9.81734	32.5082	11.2494	24.2217	51.4273	20.2966	55.668
ASPSCR1	747.164	712.262	953.878	783.726	919.592	1017.42	1447.2	1060.55	931.819	2511.59	1382.95	1512.06
ASRGL1	160.64	102.867	136.381	111.831	85.1001	187.292	91.2366	39.518	23.7202	14.001	12.8723	0
ASS1	13.7662	20.2586	47.4521	405.781	66.0592	103.776	84.7918	191.468	54.6175	751.744	109.218	96.6893
ASTE1	265.369	303.429	241.278	172.959	194.654	183.985	162.741	102.227	86.225	167.369	95.9992	121.85
ASTN2	276.572	247.2	204.483	180.614	194.457	205.801	207.079	192.431	441.647	133.492	182.161	336.827
ASUN	2805.13	2765.11	2076.55	636.539	1501.47	1073.72	712.354	941.639	923.142	645.318	886.231	727.255
ASXL1	2907.68	2703.21	3044.75	3451.61	3202.01	3750.25	5331.3	6098.8	7497.87	9603.48	7570.88	12081
ASXL2	3218.41	3059.32	3304.1	3755.36	3480.86	3343	3294.34	3737.37	3914.57	3417.09	4048	4636.77
ATAD1	1371.82	1382.1	930.827	1019.03	943.256	795.258	735.451	961.126	593.222	261.153	500.273	218.916
ATAD2	7086.39	6101.29	7182.54	11175.6	10971.5	15576.4	9906.91	14106.7	5306.68	351.922	3947.79	563.864
ATAD2B	1209.94	1098.22	1238.31	1439.15	1432.21	1736.69	1769.93	2747.09	2513.76	1043.46	2515.36	1557.55
ATAD3A	2612.67	3026.51	3878.08	1457.78	2005.46	1941.59	822.474	534.194	403.838	961.773	375.597	422.683
ATAD3B	992.663	1439.68	2294.65	699.088	1135.92	1078.03	233.891	246.546	199.802	318.716	185.273	244.92
ATAD3C	23.6988	31.1243	25.8333	30.2881	34.6602	27.1501	22.0375	18.4324	63.5478	54.0155	55.8953	63.071
ATAD5	2409.95	2302.74	2998.14	4651.04	3544.62	3790.03	988.912	1778.95	683.7	67.8864	767.868	152.088
ATAT1	127.618	151.61	157.53	91.0851	93.1547	76.1901	41.502	27.1008	28.4736	26.942	22.4407	32.925
ATCAY	51.1743	34.6776	30.3035	31.743	55.5797	49.7562	85.019	56.3426	121.025	82.9424	96.5856	137.26
ATE1	1191.45	1175.4	882.054	928.619	927.949	612.274	905.329	591.41	761.71	1901.08	1254.41	1126.69
ATF1	1330.99	1215.94	891.163	1168.88	1021.06	609.176	2386.21	1819.06	1247.21	1999.05	2043.25	1614.22
ATF2	599.324	547.725	391.304	411.283	435.501	394.677	998.435	990.855	874.868	592.742	982.193	1497.62
ATF3	53.6395	47.3861	121.161	455.796	362.243	779.233	2815.55	959.581	1458.46	36898.3	18572	19780.5
ATF4	8778.79	10970.9	16380.5	14351.4	15085.7	22148.3	12384.8	27612.9	21452.6	42682.9	32444.2	40848.8
ATF5	673.142	1105.06	1109.31	7770.97	1603.73	2845.23	17338.7	41685.6	15000.8	38387	43207	10546.4
ATF6	2391.39	2179.55	2462.73	3852.34	2601.35	3548.58	3438.24	4451.83	3959.88	5596.09	3740.5	4525.45
ATF6B	2630.2	2162.12	3022.65	3491.66	3094.97	4216.83	3397.71	3943.81	4111.13	2571.25	2690.36	2447.3
ATF7	1268.38	1179.71	1061.87	1079	1239.77	1344.13	1721.25	2036.8	2121.81	1553.34	2212.3	1789.02
ATF7IP	2679.01	2540.23	2761.45	4434.48	3632.19	4265.17	5753.47	7188.59	8527.4	5519.59	7300.84	6973.43
ATF7IP2	568.35	520.872	429.045	476.579	353.879	242.224	252.312	258.944	245.118	0	269.149	89.1131
ATG10	221.387	229.36	156.37	229.757	230.935	193.358	139.34	172.932	144.392	63.9749	123.182	85.0358
ATG101	477.799	605.059	546.339	342.339	367.797	342.865	652.527	421.039	922.66	2593.04	1129.25	2263.89
ATG12	781.63	895.161	715.094	953.294	809.05	753.386	1105.33	1040.37	1104.31	2697.22	2493.09	1521.12
ATG13	2268.3	2112.8	2185.41	2668.9	2662.54	3573.31	10554.4	11421.6	18881.4	32986.6	27630.4	27077.6
ATG14	864.473	729.58	914.853	650.934	826.502	1284.71	15552.6	13150.4	41751.8	31998	75960.9	73064.4
ATG16L1	697.12	753.897	898.283	792.453	823.294	991.084	1045.63	1069.2	1078.2	889.738	572.126	835.544
ATG16L2	36.0665	21.7954	32.6603	105.518	58.8162	129.897	52.4313	30.6789	60.5554	43.8992	15.2218	96.4921
ATG2A	1643.39	1576.83	2426.43	2510	2664.96	3452.64	8036.98	9276.35	23660.9	18960.2	23992.9	31631
ATG2B	2571.33	2280.3	2546.7	3015.17	3211.74	4058.45	4726.01	8155.56	13995.8	3067.34	10776.9	13282.5
ATG3	2859.71	3764.07	2877.45	3325.98	2983.16	2633.4	3371.15	4947.64	5096.46	3823.25	9027.99	7287.74
ATG4A	846.388	754.646	871.968	3922.15	1823.92	2248.06	3537.41	6912.24	6401.57	4212.98	7070.72	5415.76
ATG4B	1426.76	1355.15	1923.2	1982.72	1548.47	2103.11	2101.23	1804.05	2129.51	1793.8	1025.93	1802.12
ATG4C	869.488	810.358	495.95	707.391	801.956	438.184	231.452	357.777	75.0824	119.841	170.858	44.18
ATG4D	714.843	648.116	1182.87	1110.44	1261.26	2767.32	6318.16	9749.84	19616.3	3988.93	18748.6	23343.8
ATG5	1166.74	1186.69	909.071	987.256	889.955	871.717	1292.61	1249.75	927.356	1311.56	1235.21	753.076
ATG7	879.824	872.457	737.037	584.325	833.969	716.205	524.917	717.363	363.305	187.162	368.38	118.656
ATG9A	2952.49	2203.07	3646.69	4700.8	4164	6173.43	27813.5	21911	55696.5	57031.1	101450	128224
ATHL1	17.8603	17.3421	12.3623	25.5472	12.1013	5.28079	62.954	2.04744	24.2116	755.964	33.0184	196.647
ATIC	5959.25	6736.3	5065.53	3937.16	3807.98	2559.66	854.587	801.667	1108.21	481.587	1111.08	771.954
ATL1	53.5195	47.7715	25.2033	59.1079	62.207	15.3731	36.3214	64.878	29.9632	54.0818	29.0294	17.6769
ATL2	1081.13	1179.83	1253.46	1308.18	1378.92	1525.28	2624.84	2813.04	3700.79	1124.62	3226.6	2382
ATL3	1847.87	1431.68	1220.59	2435.92	1487.05	1373.46	1152.78	1294.66	510.863	925.472	709.874	475.108
ATM	3487.26	2764.74	2779.4	2864.06	2312.86	1688.93	1072.09	1087.7	798.522	821.302	839.435	356.073
ATMIN	1802.09	1854.53	1403.95	1843.19	1446.05	1292.96	2650.5	2279.82	2016.58	6442.5	3831.82	3468.24
ATN1	3487.8	3255.85	4330.59	4018.55	3817.43	3280.79	6966.63	2978.41	2898.78	4008.01	1933.85	946.026
ATOX1	522.225	529.969	477.113	347.213	447.712	386.489	225.509	214.4	259.388	250.032	324.19	290.738
ATP10D	171.723	125.808	123.391	107.987	89.1635	105.513	300.236	51.2349	496.145	276.561	43.2224	363.53
ATP11A	2274.25	2644.27	2925.68	2400.73	2180.45	1826.52	2172.36	3910.12	2546.47	835.178	1508.35	533.843
ATP11B	9365.02	8031.46	8701.86	13599	9984.18	10214.2	4455.49	7866.34	4217.06	4376.42	7178.21	4818.52
ATP11C	1419.49	1313.23	1226.51	1053.07	945.535	953.17	363.145	476.031	267.054	123.969	300.916	187.279
ATP13A1	2280.92	2669.13	2809.08	1573.52	1977.83	1865.81	1363.18	1466.41	1930.64	1968.43	1049.31	1075.92
ATP13A2	576.633	701.66	658.865	391.459	477.644	344.202	65.5048	100.271	87.4673	56.3473	93.7054	57.3032
ATP13A3	11152	10287.9	8120.9	12230.6	9747.5	8994.13	6020.79	5605.64	2955.57	17176.3	6369.62	5148.65
ATP13A4	12.7074	16.0032	21.3076	18.2402	20.9166	22.6071	10.4985	16.3972	48.4018	26.4028	22.8856	22.2563
ATP1A1	15866	14727.4	15437.3	14208.9	14693.8	18362.1	17436.3	16749.7	11379.9	8720.54	7345.43	5691.72
ATP1A3	8.78315	26.3804	11.0496	25.3842	9.003	4.4006	148.621	223.968	198.117	372.551	362.29	125.24
ATP1B1	132.243	155.678	154.267	234.03	182.504	228.811	25.1681	50.1129	21.1937	17.5613	43.1321	37.1117
ATP1B2	2069.24	1300.37	2738.47	3300.19	3580.45	5899.5	2182.19	6656.66	4476.53	506.64	2491.25	1408.16
ATP1B3	4627.31	5652.06	4123.88	4656.86	5807.71	5031.58	6383.31	9898.09	3685.57	4245.76	7233.96	3151.21
ATP1B4	12.0237	5.33618	6.73639	11.3138	7.15499	13.5736	13.6132	10.2453	15.1314	12.5694	7.62619	7.42076
ATP2A1	22.8089	35.7281	60.5805	42.5825	70.6932	102.478	19.96	29.5221	115.154	57.0896	51.1155	254.893
ATP2A2	7763.19	8449.83	6909.02	5973.04	5992.09	5378.12	2458.19	2884.51	1649.91	2772.42	2068.21	1631.09
ATP2A3	23.8486	31.0818	27.6325	9.7004	168.37	88.3422	63.0412	13.1119	32.7721	16.656	47.5475	4.0986
ATP2B1	1448.26	1370.63	1076.1	1132.84	1355.4	1298.02	3814.36	4607.41	3327.86	8818.93	4357.17	3707.59
ATP2B4	9231.68	7631.44	8031.2	10959.7	5469.52	4618.64	4685.39	4689.85	8306.44	3172.33	7629.43	5619.93
ATP2C1	3591.76	3442.8	2935.93	3395.61	3003.58	2659.3	2391.77	3113.42	2375.47	1787.02	2651.39	1891.57
ATP5A1	28678.5	29701.9	27899.5	25633.5	26126.3	20607.6	7792.07	17114.9	8129.87	3637.76	8636.39	3114.93
ATP5B	30930.6	31853.7	33389.2	23979.1	25561.5	23673.6	24277.1	27754.8	34702.8	23126.1	60119.4	42755
ATP5C1	5994.05	6492.95	5343.94	4762.18	4855.42	3787.58	2148.96	3014.42	1829.15	1435.74	2196.4	875.834
ATP5D	2502.12	2421.91	2373.5	1900.5	2204.81	1975.13	3143.59	2500.41	2252.62	3843.74	3050.79	2401.59
ATP5E	4187.8	4333.96	4588.65	5841.21	5739.39	6312.7	12071.3	9105.58	11046.7	11415.6	18251.9	14439.3
ATP5F1	7825.77	8235.27	7832.75	5791.21	6940.57	6119.15	4037.07	5014.65	3663.7	2520.88	3346.01	1614.41
ATP5G1	2838.46	2894.73	3046.72	2582.57	2668.97	1800.92	343.704	493.294	142.686	373.633	304.223	178.706
ATP5G2	6337.76	6499.16	5740.87	5850.58	5012.71	3472.66	1507.13	2162.68	561.887	1262.59	1080.7	350.921
ATP5G3	8459.84	9905.67	7372.09	5574.74	7255.32	4121.97	1750.6	3129.72	965.611	354.151	1569.14	279.296
ATP5H	2759.65	2870.15	2857.01	3080.3	3356.37	3396.12	3027.27	3186.35	1873.34	2992.42	1798.55	914.093
ATP5I	1659.13	2032.4	2057.15	1350.11	1767.52	1448.05	1501.25	1118.45	1108.58	1409.22	1449.52	1083.32
ATP5J	2050.78	2123.41	2282.55	1533.92	1830.59	1880.39	1778.05	1598.99	1808.2	1814.76	1715.5	1680
ATP5J2	3302.32	3776.6	4495.94	3169.08	3864.56	3718.42	4428.79	4298.03	5028.05	4481.65	5509.69	4149.29
ATP5J2-PTCD1	43.2756	73.3559	57.2288	35.7558	15.96	43.7212	77.6781	233.597	257.172	187.276	86.431	0
ATP5L	3095.25	3235.61	3284.99	3836.42	3978.35	3878.54	9475.3	7410.11	8900	12794.3	10892.4	12074.7
ATP5L2	18.5537	45.4528	42.209	38.7997	56.3868	79.8177	16.7193	46.7403	112.325	44.8297	32.7528	66.8996
ATP5O	4799.3	4657.43	4726.39	4956.26	4849.58	4317.28	3218.65	4079.03	2477.1	1373.69	2237.52	921.704
ATP5S	20.7541	20.639	21.2705	145.979	30.7619	15.9671	57.4908	68.9748	119.283	48.9362	81.3566	213.8
ATP5SL	1515.27	1467.31	1741.36	1409.41	1522.52	1537.17	1923.89	1482.16	1585.94	5055.94	2455.67	3473.91
ATP6AP1	2829.34	2760.07	3126.8	4262.81	3498.04	3987.05	7856.02	6518.82	7409.16	8213.54	5867.56	4668.81
ATP6AP1L	40.1877	13.7879	11.2561	36.1423	29.6881	36.2402	23.0732	25.5727	18.1646	36.3847	15.2262	25.977
ATP6AP2	2334.04	2170.75	1658.35	2704.94	2543.11	2356.68	4425.84	7278.86	6116.53	1933.7	10265.2	4505.62
ATP6V0A1	2728.58	2082.3	3093.06	3742.29	3769.25	5396.65	5610.75	8949.69	12269.1	2143.71	8159	6324.55
ATP6V0A2	2612.59	2736.65	2096.52	2341.43	2622.07	1868.34	1953.63	1670.25	1004.39	1947.24	1433.97	890.277
ATP6V0B	2145.22	2260.17	2501.12	2754.56	2802.46	3486.87	8422.17	5996.47	8195.29	15538.5	10776.3	15151
ATP6V0C	3875.19	3820.57	4423.99	3709.93	4166.08	4992.89	21274.2	15308.1	44036.7	56848.7	92877.7	113678
ATP6V0D1	2396.67	2649.96	3014.83	3521.35	3891.09	5079.1	7629.07	6284.32	9262.46	9595.12	8870.42	11681.8
ATP6V0D2	9.61755	16.4564	12.381	28.4754	14.8443	15.0996	14.6832	21.4817	81.7398	35.1312	22.8401	48.2427
ATP6V0E1	1602.2	1534.24	1387.44	1627.36	1327.36	1388.81	5317.85	3051.6	7133.67	14432	14448.9	20652.8
ATP6V0E2	744.575	1211.11	661.37	802.605	928.472	442.927	32.4665	121.578	27.198	10.0254	55.7633	7.5394
ATP6V1A	5524.12	4244.6	3720.34	6923.59	5788.11	5255.18	10798.8	11207.8	19219.7	8838.48	26003.6	21101.5
ATP6V1B1	0	0	0	0.36556	0.550162	0	5.24786	0	27.2834	94.1361	76.1636	286.099
ATP6V1B2	4726.49	4156.95	4501.19	4677.96	4777.35	6335.61	29488.5	35084.9	43450.4	22312.4	37353.2	26785.7
ATP6V1C1	4899.98	4638.61	3499.63	5092.46	3348.29	2859.81	11244.4	6313.32	7194.5	9257.09	13030.9	7793.89
ATP6V1C2	21.6401	25.3488	14.6142	17.8851	20.3522	10.5635	6.29549	7.1658	0	74.0862	10.1591	11.132
ATP6V1D	1237.99	1178.05	1125.33	1372.79	1426.42	1710.86	6946.94	7104.98	15218.3	5235.48	29049.4	22441.3
ATP6V1E1	2752.84	2973.29	3121.94	3348.6	2891.45	3635.67	8386.38	6868.42	12506.3	19219.7	21719.7	28564.2
ATP6V1E2	31.2619	62.7297	39.4433	40.1715	47.2703	37.02	11.5346	17.3821	0	37.621	15.2191	11.1357
ATP6V1F	1248.85	1355.34	1397.57	1299.66	1390.98	1457.1	988.637	1142.62	905.776	822.68	1094.4	1381.35
ATP6V1G1	2277.84	2543.29	2095.93	2150.35	2183.47	1924.16	3260.33	3218.78	3123.03	4811.73	5688.76	4346.96
ATP6V1H	1633.05	1389.27	1397.67	1832.81	1438.2	1776.19	1733.73	2213.76	3413.87	1411.37	2798.5	3790.23
ATP7A	4290.92	3369.31	2962.61	4097.49	2996.48	3285.52	8801.03	14812.8	18043	2831.36	12182	7048.07
ATP7B	1478.62	1198.1	1552.88	1574.53	788.935	727.733	343.114	401.566	499.118	175.8	283.348	299.94
ATP8A1	995.027	1020.91	1032.89	725.929	1001.88	574.318	123.915	385.447	93.7979	64.14	180.287	122.436
ATP8B1	7.2124	12.8923	8.97555	3.28352	3.85251	4.52244	213.094	90.1648	30.2539	247.621	109.316	33.3861
ATP8B2	317.006	246.633	611.949	109.725	170.618	620.588	317.461	55.2198	894.31	358.967	220.38	722.459
ATP8B3	195.44	155.624	292.909	150.001	119.959	165.842	57.7262	39.9504	45.3815	77.9125	63.5406	467.399
ATP8B4	0	10.2207	16.8235	10.9406	36.8571	19.5897	6.29546	0	0	0	0	0
ATP9A	99.9447	82.6856	187.287	384.149	133.76	111.531	4.19952	3.07458	0	3.77194	7.62877	3.70948
ATP9B	573.902	524.233	616.796	792.371	662.995	701.736	380.634	544.194	305.214	324.624	288.101	163.538
ATPAF1	2538.79	2424.91	2276.99	2725.97	2646.34	2779.87	1613.87	1934.61	919.731	1260.73	906.175	636.068
ATPAF2	802.801	733.747	1095.18	723.651	847.476	896.838	465.269	501.475	296.875	295.587	278.684	311.836
ATPIF1	5815.1	5642.36	5875.07	8406.1	6970.62	6055.96	5118.73	7016.48	3058.92	4435.77	8094.08	2205.3
ATR	1066.04	1243.78	1226.72	810.574	944.036	890.664	213.126	225.476	220.828	213.751	122.065	74.1865
ATRAID	1345.07	1199.47	1383.85	1366.51	1081.73	1201.96	507.946	665.296	521.083	1256.27	623.306	741.873
ATRIP	684.303	664.515	909.662	600.1	683.645	902.464	362.777	349.77	244.27	186.265	201.247	154.329
ATRN	1743.85	1891.99	2073.33	1675.99	1599.29	1526.7	649.265	944.114	526.596	155.529	486.599	172.285
ATRX	2861.04	2688.2	2199.2	3054.93	2540.79	2259.63	4094.77	4227.69	5070.55	3585.6	6011.09	3627.84
ATXN1	36.7806	33.8123	43.6346	64.2218	45.1324	63.2503	238.554	98.4899	423.841	551.309	384.4	406.462
ATXN10	3363.29	3103.62	3089.01	2505.71	2428.52	2240.37	1588.99	1895.03	968.027	566.121	1346.53	363.449
ATXN1L	1354.88	1341.59	1361.37	1695.59	1444.37	1522.92	3883.45	2967.99	4776.6	8860.29	8261.95	8594.57
ATXN2	1143.58	1183.48	1631.9	1172.52	1069.52	1353	971.732	1228.37	1715.87	1526.42	1753.69	1915.09
ATXN2L	7209.19	7797.94	11920.6	13862.6	11082.9	15663.1	12215.5	15992.7	21850	26622.4	28402.5	39783
ATXN3	657.63	653.402	458.04	795.059	651.091	451.512	1370.76	1505.56	1681.46	1764.75	2865.36	1909.93
ATXN7	849.685	783.339	661.054	1120.15	890.633	786.057	1890.62	1830.32	2286.13	2408.82	2511.96	2384.57
ATXN7L1	176.825	183.309	161.173	156.164	162.52	144.818	102.936	94.5993	79.4283	23.3113	41.3864	24.9978
ATXN7L2	154.224	131.206	177.831	148.948	165.488	160.054	244.372	126.846	357.231	617.315	652.221	2041.03
ATXN7L3	2101.94	2245.15	2024.99	1613.98	1715.14	1487.78	3257.03	2879.92	4551.36	10745.4	17152.3	19385.4
ATXN7L3B	3189.73	3534.47	2635.41	3628.48	3069.2	2700.9	2446.05	3587.9	2965.66	744.845	1963.79	920.111
AUH	307.997	253.454	274.68	242.433	214.824	245.467	625.361	578.803	1165.25	1228.43	1912.19	1845.1
AUNIP	673.993	534.509	998.572	808.558	665.075	1165	226.02	321.781	102.963	11.1869	157.873	26.4798
AUP1	2861.8	2819.07	2951.91	2766.07	2678.58	2840.92	4306.51	3228.35	2453.48	6824.5	4080.19	2843.45
AURKA	3969.04	3623.53	5543.23	5540.22	6166.49	8843.3	8688.85	9014.85	7981.23	1403.16	12802.5	8232.11
AURKAIP1	2785.73	3279.08	3616.56	2087.83	2779.09	2799.75	2571.95	2311.98	2687.51	6343.73	4919.65	5706.96
AURKB	1984.93	1843.55	3384.68	3254.25	3008.69	5061.14	1324.16	1916.01	990.886	46.9874	581.429	129.872
AURKC	3.98892	4.69923	9.57195	10.4186	4.05279	9.87215	0	8.60663	8.31869	5.27607	13.3413	23.5206
AUTS2	10.109	10.4067	11.2672	2.04233	7.89764	4.81171	9.87733	1.47035	0	3.50483	1.82412	0
AVEN	390.238	368.438	470.876	229.412	266.919	348.626	130.983	134.807	51.5002	60.1149	83.5993	48.261
AVIL	31.5993	44.914	42.7215	53.2879	34.6496	32.4451	44.0634	71.6474	293.588	86.6296	63.4845	200.366
AVL9	2036.62	2021.77	1633.03	1888.27	1752.52	1657.2	2051.34	2053.63	1939.15	2793.48	2219.76	1969.71
AVPI1	228.104	183.799	207.976	189.265	127.378	149.053	691.406	74.5158	460.564	1683.55	736.803	1499.97
AXIN1	1235.1	1395.6	1536.51	1364	1237.02	1179.72	3092.1	2449.74	3092.82	3393.45	6008.46	5507.8
AXIN2	6.17977	16.8886	8.97938	4.01226	4.94994	1.50752	0	0	0	1.25587	0	0
AXL	57.1843	58.5086	19.7493	15.8586	52.9611	43.7725	68.4577	36.2965	81.2099	297.977	805.213	228.476
AZGP1	14.4296	9.79288	18.1061	5.48216	9.33093	3.78545	0	1.02025	0	10.008	2.53059	0
AZI2	989.479	978.276	892.97	1352.61	1109.96	1294.58	1897.94	2681.58	3027.84	1710.19	3658.23	2914.57
AZIN1	7055.82	6407.78	4862.59	6425.38	5711.47	4541.21	4594.78	5988.74	2270.92	3105.62	4723.18	3141.54
AZU1	12.0256	8.90875	32.9846	16.8274	76.7126	85.7739	71.1146	13.2281	69.7793	26.1932	42.8981	44.5867
B2M	5534.33	5252.76	4098.89	6920.59	5992.37	6889.22	11165.2	9428.33	13136	32842.6	30390.7	31728.7
B3GALNT1	4570.55	3553.31	2213.73	1474.27	1799.72	907.909	135.436	134.043	18.7242	35.5835	69.6602	21.9222
B3GALNT2	898.398	1039.69	1082.73	861.977	751.179	676.868	352.039	355.623	443.557	516.153	573.912	785.03
B3GALT4	5.83967	6.67376	5.64107	10.592	24.1723	13.6062	116.341	127.715	127.213	70.1686	108.984	115.072
B3GALT6	551.62	617.262	449.841	360.994	382.757	250.546	96.5117	70.6127	18.1612	878.696	132.025	189.241
B3GAT3	647.094	617.636	713.696	614.222	607.256	593.411	658.704	386.888	353.954	834.304	353.731	475.848
B3GLCT	459.202	349.023	295.319	381.318	300.414	345.362	1048.43	623.716	550.717	889.506	724.204	623.27
B3GNT2	2365.17	2133.76	1745.51	3075.24	1811.45	1582.58	1993.14	1644.5	2040.14	1385.77	2526.15	2731.03
B3GNT3	3.43476	4.89193	5.6237	6.2053	4.94925	6.03764	11.539	1.02331	15.1348	18.8279	2.53878	29.6853
B3GNT5	1092.2	954.154	701.848	722.506	349.926	300.128	373.608	194.585	57.4932	398.253	78.7704	18.5498
B3GNT6	5.49617	7.5613	9.00169	12.0475	6.04898	16.6078	12.588	6.13938	0	12.5507	17.7699	7.42228
B3GNT7	63.8841	46.6879	56.1711	100.356	46.2105	31.6785	11.5428	15.3587	51.4457	33.9127	38.1061	22.2609
B3GNT8	11.3355	29.361	19.1635	25.1975	28.0255	34.7563	2255.02	2451.12	10111.7	7564.26	84402.7	55273.7
B3GNT9	28.852	25.3492	12.3725	33.2168	7.14885	13.5849	12.588	10.233	12.1079	23.8483	12.6937	14.8427
B3GNTL1	126.763	164.664	150.341	96.4606	127.375	25.7259	5.23782	19.3938	6.06014	7.50994	2.53187	3.71284
B4GALT1	1893.48	1765.13	1770.81	2302.51	1805.78	2008.09	2438.99	1425.63	1706.62	4093.21	6807.48	3543
B4GALT2	1500.55	1538.03	1797.67	896.992	942.996	604.177	1186.33	414.084	1825.91	1981.13	3468.95	4859.16
B4GALT3	1312.1	1260.55	1348.78	1344.08	1400.02	1813.96	11389.4	5902.67	22142.9	26610.4	54778.4	75286
B4GALT4	281.562	306.513	320.901	236.645	244.917	236.292	345.825	181.574	370.747	82.5256	272.414	140.379
B4GALT5	3294.06	2804.51	3928.85	5857.69	5578.6	6826.95	5365.41	7646.61	7425.11	5388.26	8676.71	6284.4
B4GALT6	280.945	432.144	132.452	133.178	165.633	47.4972	17.8429	51.2177	6.05138	37.6987	40.6652	14.8391
B4GALT7	331.141	326.56	351.932	260.042	281.845	211.63	285.104	173.709	148.409	1500.02	380.219	527.092
B4GAT1	467.837	499.087	447.211	412.962	265.478	156.348	22.0198	30.6754	12.1117	7.5246	15.2199	7.42267
B9D1	305.428	284.272	370.285	160.553	303.717	367.57	134.803	200.541	218.762	266.296	124.235	101.916
B9D2	76.6171	73.918	98.7355	64.3577	78.4111	70.511	272.07	131.411	321.451	745.568	459.807	694.619
BAAT	8.92791	8.00186	5.61657	8.0268	8.24948	10.5885	18.8828	7.16515	21.179	16.323	15.2375	66.7677
BABAM1	2984.03	3009.71	3722.65	3403.97	3856.22	5044.3	9391.78	11352.1	18220.1	3756.51	15199.2	15204.3
BACE1	184.22	169.544	162.692	231.657	189.592	169.156	307.376	325.733	398.816	323.724	296.68	238.897
BACE2	214.307	315.129	148.617	602.709	378.551	179.344	460.568	774.295	147.238	130.333	375.463	41.375
BACH1	3006.16	2670.23	2089.45	5131.16	3894.04	3682.06	23398.3	17080.2	19676.6	29116.8	44837.3	25410.7
BACH2	6.54235	7.57646	8.99266	4.38882	7.1749	15.8641	41.0536	58.159	66.1534	276.203	419.518	365.07
BAD	337.218	330.673	535.197	632.239	451.877	769.791	892.006	504.678	636.012	1048.86	700.713	1907.42
BAG1	2146.63	2410.35	2892.18	2266.13	2101.63	2680.3	6394.03	3787.89	7652.95	9319.61	16829.7	19192.1
BAG2	1939.02	2085.78	1093.87	1021.65	947.568	447.152	271.573	302.655	693.401	441.429	882.725	1313.82
BAG3	1197.37	955.745	1027.18	630.786	851.743	1226.57	1699.26	1865.23	3011.99	11481.9	5782.44	5859.33
BAG4	1162.05	1179.21	715.022	884.743	920.003	529.539	735.548	746.736	471.126	562.277	628.702	445.796
BAG5	1694.99	1586.99	1187.91	1465.19	1410.48	1235	2587.45	1872.58	1831.52	5365.21	2636.94	2352.84
BAG6	7089.07	7094.46	8412.96	7715.41	7834.29	9374.24	22673	16069.2	37071.5	47762.8	59635.3	69724.7
BAHCC1	35.3743	29.782	58.2921	147.733	70.4648	67.8069	7.34977	7.17528	6.04972	3.77268	5.0868	11.1276
BAHD1	1892.18	2078.75	2150.58	1993.97	1877.87	1431.9	1253.09	1465.59	698.738	1286.57	1498.75	835.727
BAIAP2	446.973	369.174	581.348	274.901	205.681	293.214	146.518	107.215	358.787	395.564	752.794	1276.72
BAIAP2L1	13.0516	13.7839	19.0974	24.4502	10.4525	24.8897	66.1093	23.5506	154.336	266.284	182.913	515.708
BAIAP2L2	6.86981	7.56168	4.50486	7.66738	5.49684	9.06255	9.43764	9.20368	24.2222	6.27132	22.8327	22.2674
BAIAP3	4.48943	24.5868	7.90173	17.837	16.5976	3.79059	23.2168	10.2185	60.8464	272.636	82.7129	660.18
BAK1	337.993	400.761	286.019	328.228	273.205	239.385	174.079	202.495	108.997	45.157	144.618	85.357
BAMBI	2.40455	4.00415	5.64001	1.09568	1.09881	1.51165	27.2524	25.5453	48.4602	41.3537	103.926	48.255
BANF1	4027.58	4507.62	4671.34	3698.46	4127.46	3978.59	4115.36	3112.68	2088.7	7555.53	3600.19	2448.94
BANK1	7.51304	3.15962	10.2696	3.84847	5.80011	3.06341	7.45447	0	0	1.27443	2.57766	0
BANP	409.531	396.444	350.023	454.408	485.43	408.613	694.39	776.093	762.329	1073.76	831.149	1108
BAP1	7522.5	7081.81	9102.45	8118.53	8208.05	11139.9	8188.18	11446.8	11218	6423.57	11795.5	11445.7
BARD1	860.554	1097.25	760.44	1197.25	1201.83	919.436	732.711	946.672	244.588	6.27203	251.17	59.2389
BASP1	14.1398	33.5724	14.3619	6.08443	40.3943	22.9559	14.3851	5.00917	17.8082	0	2.76998	4.0565
BATF	4.80692	16.9134	2.27192	1.09655	13.6917	6.82473	1.04524	0	18.1884	2.49373	2.52246	3.71272
BAX	1224.77	1096.65	1606.81	1351.05	1280.3	2093.39	6304.48	1468.64	3973.38	11170.7	5439.39	10828.7
BAZ1A	5419.82	5207.2	5846.76	5628.17	5395.05	6421.18	2274.38	2450.49	3572.07	3003.4	1753.66	2965.85
BAZ1B	7322.29	7839.78	8066.3	7489.63	7565.37	8701.67	5200.41	5681.57	3252.25	3852.72	3088.91	2437.17
BAZ2A	3865.93	4490.99	4588.75	4545.68	4960.86	5617.76	16753.6	19265.5	44726.9	28718.7	63270.7	66251.8
BAZ2B	519.546	452.829	516.298	367.44	407.034	428.339	792.687	949.531	1463	1048.93	1626.98	1222.02
BBC3	325.305	311.294	420.769	1034.49	526.708	966.768	7822.67	3168.81	6274.7	22974.6	19881	25615.7
BBIP1	280.246	282.947	235.147	451.988	377.406	409.459	677.989	726.974	505.426	1201.67	666.418	517.985
BBS1	199.554	214.328	289.919	306.194	201.879	245.165	376.687	249.802	414.614	627.919	287.024	482.334
BBS10	315.986	308.586	286.484	415.661	381.231	385.43	392.45	844.714	378.28	135.648	246.414	59.3627
BBS12	157.434	162.946	120.351	126.012	116.704	123.822	924.013	1115.2	2080.85	1434.75	2200.16	1494.63
BBS2	326.659	140.98	183.312	227.409	83.0455	61.1289	13.6383	12.2813	15.135	22.5965	10.1565	0
BBS4	307.052	315.885	399.029	361.304	394.321	513.895	207.748	247.183	329.918	75.1705	177.702	107.439
BBS5	232.872	284.15	273.133	193.069	251.915	205.211	333.643	256.936	450.954	592.67	535.874	935.015
BBS7	369.333	325.588	395.381	519.616	451.891	592.511	1382.52	889.453	1399.69	901.139	812.368	985.042
BBS9	173.195	142.073	139.055	112.998	103.284	83.5857	219.014	233.154	241.729	132.971	170.346	127.86
BBX	1255.69	1130.97	1044.88	1457.76	1074.43	964.12	1646.15	2068.74	2416.3	1505.71	3287.97	2340.44
BCAM	7.84887	6.77536	15.9187	7.33471	46.3196	72.9397	146.88	278.035	232.288	21.8467	258.869	155.409
BCAN	1.42931	2.77587	0	11.012	9.15426	10.2057	31.6502	36.2002	12.5956	32.6498	34.3397	27.0217
BCAP29	1842.67	1611.73	1253.58	2157.82	1885.5	1696.04	2025.01	2394.68	908.969	1131.6	969.065	364.698
BCAP31	2447.44	2786.68	2130.54	1909.33	1821.76	1311.57	2982.9	1487.41	1880.52	5480.93	5561.65	4466.03
BCAR1	298.606	433.283	366.807	264.139	385.75	251.821	3945.5	1772.7	4207.87	24800.9	17473.3	13972
BCAR3	4.52275	2.34263	3.00101	1.10063	2.17152	2.98279	164.497	47.9636	63.7839	937.97	269.434	156.85
BCAS1	4.46504	1.77862	5.61795	4.01437	1.65029	6.03447	12.5916	3.07152	12.1052	18.8388	15.2412	7.42043
BCAS2	1261.13	1303.2	1179.82	1027.96	1193.32	1202.74	1044.22	1081.59	615.193	908.345	875.695	920.859
BCAS3	182.127	154.239	195.296	361.833	200.051	305.634	1194.71	1349.79	2318.85	1632.93	3509.52	2656.89
BCAS4	9.1482	10.3442	11.9568	9.05136	5.807	4.39432	11.0747	0	7.0733	53.7563	7.45058	58.3838
BCAT1	10119.6	8588.5	6424.48	14264.8	7364.82	6198.8	1432.26	5726.28	1171.86	1229.68	2079.99	380.486
BCAT2	1518.75	1664.32	1744.69	628.425	842.388	493.821	170.72	166.697	211.183	1013.5	340.107	580.161
BCCIP	5167.42	5072.7	4906.33	3492.34	4254.88	3756.12	3280.25	2410.81	1783.01	3052.94	1800.21	1197.02
BCDIN3D	171.047	205.438	122.502	220.802	181.518	120.705	160.532	181.196	102.9	200.918	99.0539	66.7859
BCKDHA	1168.97	962.256	1317.2	1699.33	1239.58	1487.97	1192.86	1217.14	1293.2	5315.36	8536.4	4476.33
BCKDHB	775.839	904.638	684.219	519.083	657.398	440.532	119.768	188.85	71.2891	146.026	163.731	26.2204
BCKDK	1198.74	1161.17	1209.68	1339.3	1100.41	1187.29	1916.21	1264	2169.98	3382.14	2666.9	4274.36
BCL10	480.857	450.02	379.939	405.122	433.966	417.981	520.39	552.751	541.758	970.585	1043.77	775.475
BCL11A	672.061	676.578	607.353	648.938	546.431	719.895	127.93	655.763	250.154	84.4197	184.606	17.1743
BCL2	118.51	279.846	132.274	114.166	148.826	83.5871	3.11807	30.3703	18.0523	0	22.5983	1.77868
BCL2L1	2131.56	1857.42	2049.66	4953.97	4483.39	7941.17	146203	106509	252348	104739	380747	317879
BCL2L11	2881.78	2259.99	2882.1	5269.56	3647.04	4963.73	7919.05	12565.8	7994.69	6560.71	13564.1	5079.43
BCL2L12	1117.58	1090.16	1284.31	1022.18	1277.65	1544.06	1153.15	1147.31	870.105	550.222	969.076	1214.84
BCL2L13	1761.71	2008.93	1955.18	2027.08	2010.59	1994.26	6539.1	6024.87	9333.68	10798.2	15743.4	11928.9
BCL2L15	8.92976	11.5593	12.3462	10.2162	17.0589	18.8473	19.9426	17.4147	48.4102	22.6203	7.62505	37.0974
BCL2L2	524.629	510.274	625.338	783.057	593.272	632.155	828.172	697.807	546.929	915.729	594.152	711.666
BCL2L2-PABPN1	1094.71	1140.04	1555.37	1097.54	1093.31	1444.76	1009.82	739.346	1583.54	1132.57	791.514	2586.74
BCL3	12.7095	13.7909	21.4189	28.4843	8.7922	23.4232	60.8042	13.2877	63.5959	905.083	2231.35	1076.38
BCL6	19.3591	5.27629	20.7622	53.1863	55.6965	132.124	1539.18	906.253	6485.14	6650.83	8149.88	17942.3
BCL6B	21.288	29.3378	4.49271	5.83718	10.4487	2.26215	4.19593	0	0	2.51111	0	7.41803
BCL7A	1751.68	1908.13	2216.93	2214.57	1747.71	1803.55	927.317	1491.28	1035.25	302.216	600.295	278.955
BCL7B	823.185	862.164	963.922	820.398	811.975	916.205	1841.89	1131.67	1202.57	2062.06	1478.65	1857.2
BCL7C	491.452	523.187	569.829	293.962	331.295	320.912	384.919	123.633	134.005	108.843	66.0179	128.026
BCL9	395.307	513.018	390.404	248.084	330.774	164.308	136.467	100.415	57.4814	238.834	310.166	218.863
BCL9L	126.043	125.803	128.963	74.0548	139.262	106.252	78.7393	32.7949	102.853	266.546	221.231	556.405
BCLAF1	10164.2	10319.8	9291.41	7071.9	7280.65	7231.61	3991.75	3981.48	4568.25	3131.08	5645.72	5556.25
BCOR	2217.3	2304.94	2483.36	3596.14	3173.09	4583.65	3138.97	4116.34	3266.96	3400.27	2349.37	1752.26
BCORL1	395.279	463.623	361.104	387.401	358.856	166.533	134.445	124.017	81.6742	309.261	602.598	482.192
BCR	449.813	483.28	251.392	129.886	219.436	103.141	22.3006	3.10973	6.1204	13.9884	27.7378	3.75234
BCS1L	1310.84	1399.61	1571.56	1128.61	1179.52	957.182	231.524	275.037	85.6864	44.5183	154.565	43.2985
BDH1	1277.43	1672.62	1573.13	374.267	808.349	423.02	50.7514	118.072	45.7436	19.3728	110.061	37.387
BDH2	162.462	141.415	116.935	32.1195	51.6976	37.7289	40.9148	31.7278	81.7222	18.8314	38.0884	48.2368
BDP1	2813.11	2905.72	2919.97	2690.16	2485.6	2362.6	1777.63	1947.66	1851.18	1787.08	1472.69	1212.9
BECN1	1266.45	1236.56	1368.36	1269.5	1249.43	1632.78	3690.11	2743.71	5855.72	5591.49	6821.87	6216.32
BEND2	7.44541	6.82693	4.05592	11.2056	10.9344	18.6057	20.8563	18.1807	80.1103	20.4297	22.9555	63.6671
BEND3	642.93	799.741	676.384	462.227	373.72	255.489	187.912	114.768	163.364	237.595	533.933	196.602
BEND4	14.7132	34.9874	28.0474	2.90749	26.5425	15.0139	0	3.08874	0	0	7.66397	0
BEST1	27.3135	6.11066	9.93051	38.893	15.7947	22.2761	298.338	314.68	478.888	1581.07	691.343	909.015
BEST3	13.1978	2.63654	14.2005	94.7285	61.5442	106.729	259.332	336.636	543.669	84.3335	335.214	254.374
BET1	402.547	410.891	248.436	402.937	360.807	236.159	487.858	410.457	272.396	1040.87	490.126	330.228
BET1L	1357.25	1707.1	1361.42	1301.73	1505.74	957.308	3305.44	1782.23	909.966	9607.31	3236.27	2498.57
BEX1	88.987	29.849	94.5166	432.129	113.382	233.935	1328.78	455.599	421.816	378.934	537.138	579.715
BEX2	3.8643	3.79913	6.97951	33.5942	5.72768	36.357	440.15	190.845	223.62	2316.25	508.361	718.473
BEX4	357.017	357.211	348.003	769.675	378.974	282.938	1066.14	585.768	830.031	3273.99	2105.41	1588.28
BFAR	1909.01	1869.92	1603.07	1375.25	1371.71	1226.83	1197.08	1291.75	1486.08	2090.49	2437.9	2716.04
BFSP1	15.0258	33.3807	32.6089	13.7933	20.2083	15.0618	4.16766	17.3134	6.04328	0	5.06424	7.40754
BHLHB9	95.4958	122.304	127.451	170.295	114.349	65.2819	186.131	120.745	243.767	770.586	684.889	1097.62
BHLHE40	435.177	628.791	225.962	2031.49	425.703	49.798	105.964	53.2253	93.8259	549.927	345.366	122.445
BHMT2	9.0197	12.5775	8.37939	11.061	14.4407	11.4366	18.0086	10.3326	12.23	22.8125	20.5073	18.7397
BICD1	96.1469	104.04	78.6484	133.049	113.186	82.5104	294.81	271.603	60.0623	133.79	164.484	38.7548
BICD2	1166.68	1385.23	1447.67	1177.47	1060.04	1083.71	374.429	598.667	433.197	489.431	523.906	508.999
BID	756.111	855.935	725.768	430.007	415.05	233.425	143.65	123.651	130.286	296.568	322.937	332.313
BIK	16.8404	15.5927	6.82061	2.56096	7.12717	3.79469	3.13898	3.05476	0	21.2203	32.8283	52.0268
BIN2	259.172	491.627	311.473	356.557	309.798	204.176	289.585	704.43	292.761	34.0014	565.313	97.2716
BIN3	521.436	512.936	565.948	529.523	520.926	653.607	521.019	438.479	651.11	1145.73	646.56	890.805
BIRC2	928.207	915.3	821.009	1047.23	1030	1112.29	6556.95	6346.63	13082.4	8298.29	49760.7	25929
BIRC3	15.9101	6.1798	7.50536	4.53358	7.36612	2.32963	50.1769	18.6121	121.479	832.819	2044.11	1724.29
BIRC5	4753.37	4256.43	5767.11	7729.87	6018.61	7934.95	4478.41	5018.43	2455.94	114.289	1591.99	311.928
BIRC6	4331.06	4299.48	4132.65	4967.83	4188.78	4336.52	4911.22	4956.02	5404.99	4626.33	5917.21	4829.16
BIVM	1000.8	1001.25	646.209	1084.52	849.132	541.16	137.313	270.698	106.644	29.5131	74.6154	44.3237
BIVM-ERCC5	333.491	579.735	613.896	410.831	311.471	496.795	55.6305	223.327	81.6908	7.54043	99.1301	33.3874
BLCAP	532.695	592.12	519.658	417.606	525.935	513.578	1061.75	1064.62	1159.77	1495.03	1530.21	855.752
BLM	2297.82	2130.87	2743.38	3047.74	2738.89	3381.47	1121.31	1472.98	513.57	63.0725	399.061	129.915
BLMH	3032.93	3106.09	3134.62	2162.15	2101.55	1949.75	435.295	556.582	230.065	37.6484	263.983	40.819
BLOC1S1	853.744	760.694	971.073	1272.98	1196	1657.15	4455.86	3466.9	5550.61	5741.25	6646.09	7751.06
BLOC1S2	775.954	727.222	707.736	1090.85	851.381	1059.49	4326.12	2012.27	1929.19	5307.37	3689.26	3962.27
BLOC1S3	346.57	350.451	246.373	312.469	359.07	328.334	648.245	413.37	538.822	1336.61	505.156	534.349
BLOC1S4	251.112	323.046	316.147	233.06	276.264	248.79	676.938	443.25	1108.75	1594.38	2632.25	2750.85
BLOC1S5	784.664	884.747	525.949	663.024	731.227	479.003	460.395	657.646	199.728	40.1539	306.274	115.001
BLOC1S6	3064.35	2840.29	1747.56	3639.27	2869.16	2092.75	5793.86	5912.92	5253.21	2761.17	10442.6	3305.64
BLVRA	4861.9	4473.79	5001.59	5743.66	4459.79	3674.34	1944.87	2515.86	1458.18	1436.17	1388.76	690.555
BLVRB	20976.1	17234.9	32711.3	43707.4	40098.8	61061.3	96694.1	115041	166593	63871.5	184424	173384
BLZF1	520.724	519.497	426.638	439.556	479.396	476.426	402.724	582.013	572.194	307.375	352.727	326.571
BMF	47.7234	36.8809	50.9942	333.066	190.512	327.201	2561.21	1444.64	2852.21	3825.53	5195.02	5516.87
BMI1	2702.73	2841.81	1777.6	2559.74	2335.68	1481.5	2576	1596.13	665.795	2637.36	916.987	575.087
BMP1	61.3712	105.345	74.1408	87.9972	68.565	45.0066	73.1434	38.6532	39.3702	30.3768	30.7204	18.8798
BMP2	17.5104	12.0019	7.86515	25.5384	24.1923	4.52504	2.0976	11.2559	0	0	0	0
BMP2K	5893.55	4327.49	4329.64	5934.67	4891.87	5973.8	27291.8	21973.2	38094.1	26311.6	40570.9	39650.9
BMP6	1.37388	1.77873	1.12408	0.364975	2.7501	0.754477	206.687	24.5667	42.3722	1563.23	1320.59	226.335
BMP8A	19.5766	25.785	21.3193	26.6336	30.819	50.5035	27.2919	17.4172	81.6874	56.5597	27.9628	51.9347
BMP8B	69.7226	40.462	50.5472	120.424	50.6137	50.5313	6.29629	18.4318	18.1568	25.1224	22.8653	22.2605
BMPR1A	40.8735	36.4623	20.2225	67.8799	42.361	28.6627	22.0369	24.5748	9.07899	10.0485	5.08096	0
BMPR2	1660.52	1414.39	1180.22	3246.74	1223.84	871.622	1287.32	910.312	753.164	1491.61	1401.54	1376.09
BMS1	2921.66	3454.87	2999.62	1667.85	2208.41	1631.41	726.513	873.191	493.085	484.074	678.971	211.432
BNIP1	302.493	332.038	421.263	324.452	289.506	395.984	140.814	185.987	94.5723	162.103	164.317	483.146
BNIP2	1664.16	1599.75	1237.7	1642.71	1439.5	1158.7	2741.8	2134.2	2515.6	2192.34	2845.37	2148.57
BNIP3	1628.94	670.517	820.439	844.12	544.377	633.534	709.521	477.075	599.752	983.46	3256.36	1039.4
BNIP3L	4571.85	3912.51	3620.11	2773.19	2967.8	3408.68	53849.4	52594.3	135094	54678.5	212483	176650
BNIPL	24.3195	26.2766	26.9717	17.187	24.6068	23.5917	12.0115	19.1714	44.1241	23.5099	18.4927	27.0516
BOC	0	0.882993	0	3.34148	1.6391	0	29.1802	20.3405	16.4531	28.4122	93.3586	44.207
BOD1	276.065	237.093	184.2	154.298	121.362	124.679	192.642	102.647	601.36	826.391	1077.86	2159.27
BOD1L1	2005.35	2303.43	2878.65	2671.22	2740.99	3635.16	2588.19	4223.22	5701.83	1842.36	3675.27	2448.06
BOLA1	395.119	433.032	366.727	412.383	356.017	467.13	237.312	231.854	215.467	507.289	126.081	185.81
BOLA2	806.034	890.617	863.922	503.191	673.281	603.61	513.749	406.393	263.849	985.176	383.95	590.633
BOLA2B	806.034	890.617	863.922	503.191	673.281	603.61	513.749	406.393	263.849	985.176	383.95	590.633
BOLA3	1408.67	1602.13	1653.65	1089.5	1607.42	1704.95	415.326	643.67	244.08	63.9139	226.991	98.9944
BOP1	5543.46	5963.32	7586.3	5189.33	5100.62	4767.39	1023.66	1660.34	1068.64	357.612	918.745	337.693
BORA	955.428	814.572	1044.91	1473.39	1327.71	1966.75	2481.34	1878.96	1064.45	192.375	822.842	184.602
BPGM	1057.07	970.571	1199.66	1877.46	2128.55	2803.27	43400	47515.4	110202	17259.5	238542	156833
BPHL	175.634	171.87	132.571	179.293	130.077	72.4603	9.44911	27.1594	18.5696	0	0	11.3797
BPNT1	573.421	589.162	462.427	351.621	489.107	334.004	95.3652	213.53	84.1276	52.8163	111.74	78.145
BPTF	3439.45	3778.08	4334.49	4230.12	4470.56	5165.87	6870.07	8900.52	16131.8	6005.91	12291.4	15651.1
BRAF	377.819	394.892	378.899	379.591	378.937	511.594	1207.53	1245.6	2796.69	2164.4	4128.88	4994.34
BRAP	1200.39	1241.83	1152.23	1156.39	1285.79	1455.44	2954.18	3092.78	3855.12	3756.26	4781.95	3661.77
BRAT1	1783.99	1903.72	1886.44	1535.85	1552.1	1449.44	803.639	746.167	572.039	1009.44	446.938	768.065
BRCA1	3065.74	2624.98	2831.84	3808.01	3254.12	3871.15	1969.01	1870.55	929.545	172.346	831.67	140.36
BRCA2	2071.97	1949.58	1628.64	2116.01	2603.44	2397.97	1581.3	2017.39	629.157	98.0959	806.306	137.239
BRCC3	973.342	996.194	696.936	736.201	652.374	551.794	286.073	284.303	67.0948	111.054	140.142	74.7539
BRD1	1249.91	1333.3	1848.65	1853.84	1599.12	1862.01	1493.54	1733.35	1982.34	1767.79	1103.72	1361.2
BRD2	5267.95	5573.43	7565.77	6571.14	6425.44	9493.95	9635.83	9580.54	19075.5	28800	26317	34547.7
BRD3	2849.6	3356.05	2578.51	3725.79	3162.25	3114.63	2601.13	3813.35	3430.87	3061.77	3935.14	3516.72
BRD4	3727.72	4069.86	4876.58	4283.29	4060.83	4943.98	9971.36	8742.97	21431.4	34551.6	39230.1	48710.2
BRD7	2531.92	2675.32	2955.23	3016.33	2973.67	3680.03	3198.62	3741.65	2763.89	2300.69	2192.58	1614.34
BRD8	1889.09	1708.26	2808.67	2755.59	2869.69	4906.64	7681.79	8653.6	22043.1	5915.58	11595.4	17686.4
BRD9	817.089	864.378	913.407	964.462	895.449	849.881	843.246	746.409	555.064	650.398	397.587	307.219
BRE	678.204	669.713	646.37	594.716	584.839	679.833	532.307	618.552	538.667	347.378	544.718	466.498
BRF1	794.428	849.49	938.574	813.745	721.511	729.876	378.369	385.214	196.068	425.195	237.069	246.928
BRF2	551.31	610.313	859.7	614.542	657.874	885.319	527.392	815.869	538.995	754.87	570.673	794.247
BRI3	920.396	945.119	811.245	1422.02	992.37	942.664	3525.2	1836.97	3705.76	11213.1	8818.81	13083.2
BRI3BP	647.231	990.349	729.808	376.781	571.362	410.305	115.201	101.002	54.5522	6.25486	53.1412	25.9928
BRICD5	22.6759	32.9514	36.3165	38.3952	57.0262	61.4128	29.2998	26.4859	69.7488	97.4109	30.317	92.8634
BRIP1	660.438	653.01	598.791	1071.04	852.105	1054.94	509.192	822.981	359.981	72.9263	239.041	70.4773
BRIX1	2559.04	2829.5	2400.99	1699.71	1852.4	1435.3	663.98	701.92	381.865	938.234	498.518	657.246
BRK1	1989.17	1941.36	1956.07	2798.83	2580.44	2633.53	5466.34	4703.9	2904.01	5296.06	4173.07	2183.65
BRMS1	1204.46	1337.67	1495.09	880.625	1025.11	1170.71	1046.57	910.321	1149.91	3353.05	1813.27	2919.74
BRMS1L	187.883	193.461	180.004	247.494	211.151	130.581	287.407	185.195	193.735	308.733	393.456	244.911
BROX	1769.53	1710.67	903.14	1807.98	1906.47	1449.07	6097.48	7333.24	6445.57	6942.7	13284.7	7552.03
BRPF1	986.482	1125.25	1501.3	1463.73	1386.98	2023.46	1251.3	1387.4	1307.95	2874.52	1701.76	1967.36
BRPF3	1327.77	1242.55	1876.96	1760.32	2135.41	3824.42	10431.2	8036.05	10582.8	17978.6	13921.5	12237.8
BRWD1	1612.84	1505.53	1374.42	1986.59	1765.67	1886.5	2100.35	2411.88	2419.32	3380.69	4731.3	5170.82
BRWD3	1432.82	1275.25	1010.92	1755.58	1479.32	1200.05	1755.65	2692.06	1917.67	1509.26	2826.06	2399.79
BSCL2	173.07	175.842	167.739	168.31	229.642	191.073	131.957	92.9059	98.257	166.202	248.628	227.745
BSDC1	2069.59	1807.88	2623.46	3084.2	3182.81	6086.26	19970.7	19589.9	40370.1	15227.3	32699.7	30307.7
BSG	22132.8	17552.4	26454.1	34847.7	30377.5	56465.8	159231	185681	382205	191065	674262	591718
BSN	27.4748	41.7813	33.6166	13.8603	42.3945	34.6498	29.4023	23.5807	57.4676	27.6726	25.4396	48.2173
BSPRY	230.135	211.711	270.145	310.313	108.857	126.085	585.221	229.132	393.566	104.136	154.801	274.614
BST2	1014.58	1057.15	716.256	664.446	558.712	260.083	319.142	281.13	279.006	807.922	722.478	609.198
BTAF1	2208.35	2103.57	2235.33	2111.9	2217.07	2808.74	2215.11	2499.4	4232.24	1760.06	1599.34	2396.29
BTBD1	3133.22	3090.87	2705.46	2431.67	2675.74	2219.35	3223.66	2578.49	2753.74	3179.25	3946.57	2694.1
BTBD10	678.738	709.711	561.008	429.508	605.637	548.493	310.326	444.126	259.805	145.886	277.838	117.732
BTBD19	2.40462	1.77983	3.38675	6.57517	6.04186	13.6105	27.2464	9.19256	30.2926	15.0309	12.6683	66.821
BTBD2	1034.9	1082.93	863.962	1090.35	678.006	389.465	540.209	267.058	372.329	1154.65	698.093	686.488
BTBD3	841.464	825.728	565.583	906.374	699.109	560.373	134.635	171.199	65.1668	2.57678	83.1416	7.6074
BTBD6	1007.47	845.635	1040.03	920.908	843.078	1303.84	1814.92	1301.48	1162.79	537.925	474.281	360.011
BTBD7	1713.27	1496.08	1343.56	2148.34	1560.26	1468.92	4769.67	3727.66	5581.85	6563.59	5797.07	6530.03
BTBD8	10.3058	4.89509	2.25967	5.48019	5.49116	4.53874	6.28622	29.6083	51.5061	5.00799	12.6627	3.71263
BTBD9	51.4359	58.9381	37.687	25.5081	38.7796	33.9813	38.9867	29.27	27.3233	53.0018	51.0457	37.227
BTD	183.978	189.783	133.62	194.139	175.058	144.956	330.714	372.729	332.526	432.455	586.995	534.229
BTF3	17398.8	17757.3	16233	19669.5	16499.2	16491.6	18599.2	24764.1	25425	33482.3	53485.6	43891.1
BTF3L4	2168.19	1918.7	1535.89	2687.13	2144.19	2239.79	2675.63	3198.62	1877.13	2715.2	2179.01	1078.36
BTG1	462.289	337.894	356.974	954.151	794.577	1051.76	7349.05	8337.93	9385.83	23108.4	28286.6	14817
BTG2	637.148	804.058	1319.34	5031.05	5157.09	6922.97	32546.3	39220	46827.1	22569.4	57774.5	34869.2
BTG3	770.298	591.779	782.297	1356.09	1403.71	2211.66	2254.31	2987.44	1445.15	545.704	880.692	475.942
BTK	2057.83	2117.36	1416.16	1810.56	1995.37	2154.54	1745.41	3032.56	2929.02	148.129	791.837	446.661
BTLA	0.338602	0.46031	2.216	7.70853	0.569337	0.743735	4.1374	2.1191	8.95086	47.041	37.5571	110.274
BTN2A1	125.83	154.237	169.548	81.234	162.637	204.997	67.33	159.87	114.045	235.136	162.995	88.3011
BTN2A2	15.6199	12.4697	27.4751	1.09553	14.1288	43.0104	4.21993	10.988	16.7221	23.1013	7.78793	32.8893
BTN3A1	147.013	112.979	106.009	42.0237	86.4091	86.5009	33.5897	53.1568	88.9575	175.608	35.7321	84.4782
BTN3A2	633.072	605.19	561.778	285.438	452.235	426.106	97.9936	284.314	303.091	250.675	153.555	136.078
BTN3A3	14.9965	12.7687	6.788	2.64187	7.98877	8.17169	2.91137	2.84035	8.39908	20.6426	7.04688	0
BTNL10	17.8666	12.924	26.2536	67.3588	54.7332	73.7595	355.229	216.36	482.756	239.013	481.062	464.615
BTNL9	3.14669	2.26318	7.05435	8.73728	4.25949	4.72976	5.04213	6.62828	48.7821	7.05159	6.09665	2.69772
BTRC	5064.8	5335.08	4563.32	6452.71	5046.72	5595.66	9431.5	12672.3	15233.8	2564.07	6127.68	5491.9
BUB1	6071.99	5856.82	6344.81	5510.51	6942.27	8631.21	6314.5	7187.47	4405.14	223.368	2860.42	558.326
BUB1B	3343.6	3283.22	4194.41	3565.68	4060.61	4831.46	1842.7	2782.13	1464.66	70.3417	1018.76	222.606
BUB3	4149.78	4032.04	5384.74	5664.39	5492.36	6994.94	4215.05	5398.23	2793.63	1154.08	2269.36	1040.94
BUD13	948.875	993.102	1223.34	851.957	968.508	1252.85	586.245	643.816	337.673	430.492	369.559	355.431
BUD31	1603.11	1643.07	1687.26	1712	2060.75	2712.52	3148.85	3539.26	3478.21	5901.48	5755.77	6552.3
BVES	8.25966	9.80063	12.3689	20.1078	22.058	39.8013	9.46633	14.3724	48.5071	36.5226	20.3774	48.3241
BYSL	1624.74	1820.72	1971.86	1287.15	1757.61	1464.73	522.145	927.293	511.746	1055.79	631.533	404.548
BZRAP1	100.995	151.388	113.788	60.6152	172.322	182.801	69.1377	99.7991	260.786	53.4998	42.9016	121.047
BZW1	7421.23	8554.76	6080.97	4582.39	5785.02	5115.18	5036.1	4638.08	4071.87	8616.72	6909.21	6589.11
BZW2	3418.33	3310	2388.35	1510.22	1600.89	870.197	2024.94	2482.51	511.669	3375.21	3914.72	1053.97
C10orf10	1.03104	0.89013	0	0.365332	3.84957	1.51146	2614.42	590.303	5295.72	8016.69	56269.8	23832.5
C10orf111	8.93122	7.56345	3.38417	7.30464	7.69153	4.53507	6.28894	7.15252	6.05758	22.556	12.6735	18.5597
C10orf12	618.906	623.776	706.144	663.72	718.623	982.439	1231.11	1613.23	1894.14	1099.45	2665.89	1906.86
C10orf126	4.80817	6.67111	10.1344	4.01566	6.04568	15.8571	0	10.2249	15.1367	15.0491	12.6831	14.8428
C10orf131	14.4043	14.2206	9.04542	10.217	10.4069	9.82934	0	2.03588	0	0	0	0
C10orf2	1228.5	1487.79	1385.33	768.85	867.128	660.152	212.629	189.298	168.441	530.952	334.021	365.218
C10orf25	18.2052	9.33904	10.1175	31.0252	10.4511	6.79081	13.6402	5.11842	0	33.9038	86.3521	40.8175
C10orf32	445.208	374.569	449.945	666.57	406.414	430.714	606.699	440.697	519.784	993.169	541.02	534.148
C10orf54	343.797	227.632	335.628	601.309	435.264	638.581	485.955	467.1	880.479	410.911	876.832	2003.29
C10orf55	1.37361	4.89112	2.24987	2.55476	1.09945	5.28283	5.24328	0	33.2918	50.1852	35.5273	174.37
C10orf67	6.86944	5.78108	12.3677	8.3948	6.59977	9.05478	9.44197	10.235	18.1604	13.8099	12.6964	25.9735
C10orf76	1043.08	1115.55	1016.29	1117.33	1034.37	1117.57	1822.91	1577.15	1873.07	1757.58	2131.86	1803.05
C10orf88	388.464	385.987	412.547	712.069	572.567	818.618	1768.9	2299.01	1849.25	1713.88	1731.98	864.527
C10orf90	3.78056	0	0	0	0	2.2649	11.5481	22.5334	33.3137	1.25638	2.54116	0
C10orf95	16.1483	30.2649	13.5582	14.6158	15.9278	2.26956	13.623	5.10612	0	72.6342	32.9312	33.4186
C11orf1	200.649	195.505	187.411	220.535	160.619	127.428	78.4643	107.935	36.3969	66.1593	65.6579	44.5788
C11orf21	397.414	264.202	606.833	1439.91	850.451	1532.07	1286.78	2069.12	6545.6	481.726	3450.88	1885.23
C11orf24	682.748	869.493	948.945	542.174	710.646	785.246	1573.53	583.996	502.139	8266.68	1079.02	1031.44
C11orf30	507.624	486.492	696.407	799.954	787.528	1269.14	1421.52	1508.22	2780.5	1552.09	2359.73	3015.92
C11orf31	1835.18	1806.17	1824.71	1270.26	1253.68	985.535	434.648	541.798	263.658	588.026	364.438	133.674
C11orf44	5.83888	5.33581	4.49403	8.39357	7.15144	6.78852	4.19728	2.04775	33.2889	10.0478	2.5403	11.1305
C11orf49	472.995	496.224	517.038	443.364	382.903	380.768	202.245	115.419	170.363	146.563	99.0602	176.303
C11orf54	237.4	197.972	282.218	390.384	187.892	208.331	994.264	1130.72	1454.69	817.955	1379.96	976.06
C11orf57	1465.34	1504.98	1417.67	1437.28	1301.97	1178.73	1710.93	1527.04	1449.56	1841.08	1511.7	1336.32
C11orf58	5724.09	5726.35	4730.4	5614.5	5319.68	5096.42	5927.19	7495.21	6139.8	7107.82	8359.33	5182.89
C11orf63	4.84778	13.2584	17.0315	7.59364	16.4009	10.659	10.5708	6.85755	9.15696	5.05737	10.2294	22.4478
C11orf65	13.743	19.1473	12.4834	19.746	24.6751	18.9543	8.37145	25.4676	9.09761	2.49776	45.4763	3.71452
C11orf68	771.164	688.933	803.023	686.563	705.949	933.304	1590.71	1373.64	1777.07	4810.71	3804.86	4293.76
C11orf71	176.747	139.232	103.084	93.8198	152.294	185.599	362.115	366.934	526.159	431.458	534.83	680.416
C11orf73	1041.33	1080.49	869.146	1204.15	1280.97	968.968	1312.76	1550.6	951.928	858.693	1064.49	259.972
C11orf74	574.306	599.804	511.121	853.085	740.029	781.834	681.052	1351.4	966.122	241.432	854.289	394.772
C11orf80	29.4326	30.6078	27.4333	37.5305	33.2078	50.2557	41.6115	50.2494	38.6735	36.0323	42.6526	38.2291
C11orf84	258.995	257.999	296.294	470.662	267.118	296.85	225.434	184.043	115.063	21.3185	106.533	37.1138
C11orf95	473.273	545.932	756.287	1130.66	778.175	868.366	2257.87	3915.76	6286.93	2144.22	10666.5	9274.07
C11orf96	45.0032	32.49	71.2469	122.779	25.2517	36.3274	8.37946	9.18443	9.09107	90.0961	73.406	96.5389
C11orf98	1043.38	1118.55	1136.24	629.556	1061.17	962.268	1398.98	887.455	644.41	1600.98	914.045	758.627
C12orf10	995.6	946.362	1304.23	824.554	890.631	1034.4	657.59	949.553	1600.39	850.382	3088.8	2547.47
C12orf29	768.693	834.711	571.222	822.343	612.108	416.543	364.03	469.759	233.063	74.067	251.374	111.317
C12orf4	1068.49	966.156	1094	1428.48	1473.76	1723.83	938.325	1257.45	490.144	121.898	355.753	137.249
C12orf43	546.481	648.553	662.21	484.033	456.468	407.438	325.932	260.093	136.314	386.736	162.568	196.815
C12orf45	306.91	317.191	267.888	146.624	167.124	102.264	26.0662	30.3687	6.08146	42.1496	27.5984	3.71951
C12orf49	688.275	637.08	500.514	680.818	679.637	608.348	1131.52	835.966	662.595	2984.86	1011.67	1398.55
C12orf57	193.712	236.544	230.139	356.951	225.693	353.921	658.192	438.548	334.64	233.52	364.057	183.299
C12orf60	80.393	69.4517	85.0001	90.2958	84.4799	97.7371	103.635	129.462	306.202	117.483	146.641	178.27
C12orf65	792.837	727.782	743.181	853.685	846.611	943.029	589.034	746.942	581.497	611.904	601.43	556.916
C12orf66	221.075	180.799	188.153	144.303	162.651	101.823	78.7484	104.843	107.764	633.384	198.372	171.891
C12orf73	202.671	225.572	204.2	177.141	169.757	134.548	113.198	177.782	175.674	117.785	111.521	59.3918
C12orf75	386.857	171.806	208.04	58.1031	56.5535	57.5148	23.0479	4.08305	6.06094	2.50338	2.53194	0
C12orf76	73.852	69.8408	58.6013	50.3921	48.3621	43.817	112.183	58.2708	39.3663	160.487	185.133	48.2497
C12orf77	3.43521	1.33495	22.5872	4.38379	3.84434	24.2014	14.6696	15.3179	57.5607	62.6148	10.1325	85.3862
C14orf1	1324.26	1478.19	1396.74	1214.26	1320.34	1151.72	1335	1360.37	942.139	432.09	792.951	716.485
C14orf119	951.76	1197.13	1160.31	867.219	950.367	945.469	3844.98	2304.92	6567.99	8888.59	7351.22	10233.6
C14orf132	8.24263	7.11252	16.8216	9.48487	8.80702	7.53565	7.34897	4.09934	12.1004	7.5437	5.08572	25.9656
C14orf142	305.762	260.421	194.814	263.91	226.605	195.413	84.8063	91.7734	12.1253	78.7658	55.6409	22.2821
C14orf159	1159.64	1159.79	1021	1265.92	739.207	640.082	154.676	312.874	329.855	154.636	185.207	159.634
C14orf166	4068.91	4569.8	4464.39	3559.57	3803.59	3856.26	2758.61	3084.05	2344.02	1567.59	2698.67	1742.06
C14orf169	682.154	936.649	721.316	509.25	585.568	426.517	111.179	170.85	45.4089	80.3099	104.062	29.687
C14orf178	9.38702	10.8296	13.9479	10.7519	14.9196	19.2939	7.1589	11.9176	41.7279	31.6311	15.2324	51.935
C14orf2	2001.64	2198.61	2100.19	1938.8	2057.91	1936.07	3047.24	2638.94	3348.31	4209.98	5053.24	4270.07
C14orf28	19.2345	24.9033	10.1196	20.0747	13.7493	12.828	89.1728	80.8539	115.017	271.168	233.606	252.316
C14orf37	19.2343	30.2386	53.9575	141.976	90.7525	119.209	50.3599	95.1946	96.8513	15.0671	25.3955	29.6834
C14orf79	63.891	62.2804	47.3421	41.6301	25.8279	27.1997	28.3062	14.3106	15.1416	151.692	5.07153	37.1161
C14orf80	420.37	480.298	664.803	478.987	660.93	920.438	466.544	592.361	346.988	288.929	482.21	411.964
C14orf93	334.924	290.126	450.597	469.817	434.747	518.108	350.284	517.325	238.249	149.942	228.815	233.705
C15orf26	0	0	0	0	0	0.75706	60.8551	39.8835	94.0219	35.1153	30.4414	11.1504
C15orf38-AP3S2	0	6.669	0	7.2973	0	13.568	0	16.3961	42.3588	21.3717	40.6821	0
C15orf39	1235.07	1913.59	2062.45	2803.79	3002.63	2880.32	2065.46	4339.7	3800.44	5607.61	2980.9	3683.91
C15orf40	245.99	218.671	341.347	208.896	179.037	307.816	340.649	265.007	388.411	445.938	429.09	491.684
C15orf41	280.549	300.571	367.896	254.581	212.159	184.984	82.7011	91.7884	39.078	8.5278	54.7566	3.08926
C15orf52	2.7476	4.89034	11.222	9.85103	9.90571	12.8151	7.34759	11.2693	33.2809	11.3112	17.7934	33.3871
C15orf57	842.975	568.978	703.583	646.145	739.601	792.561	887.75	785.705	925.676	818.263	859.54	931.68
C15orf59	4.80829	5.77941	5.61041	8.39143	7.15438	12.0606	5.24843	5.12268	27.2292	18.8531	12.7103	25.9674
C15orf61	211.963	220.763	265.836	171.023	156.986	144.573	271.264	136.727	424.274	294.017	389.752	579.252
C15orf62	34.3481	24.906	19.1291	44.5361	40.1381	20.3817	38.8084	22.5077	45.4084	90.3511	63.454	48.2411
C15orf65	30.5804	36.5492	15.9961	29.2911	30.0944	9.12901	9.40077	15.2291	3.03684	14.9305	10.0695	3.71722
C16orf13	486.638	521.536	499.485	311.028	349.534	297.605	197.56	192.422	133.27	437.552	126.683	119.154
C16orf45	8.03872	5.18449	7.20497	10.439	9.24869	10.2687	53.6486	28.1719	61.5105	14.6218	24.6458	36.5677
C16orf46	23.5162	20.4687	10.6063	25.2725	13.2367	11.3009	73.4721	29.9245	101.412	376.428	174.414	363.35
C16orf52	86.5508	82.2521	59.5039	123.696	101.243	95.7589	287.57	220.212	87.7488	86.6966	111.816	44.5185
C16orf54	21.6391	12.4526	16.875	17.5217	31.3429	40.7589	25.1745	15.3478	78.7045	31.3757	20.3077	74.2153
C16orf58	2526.94	2220	2696.7	2521.1	2142.58	2395.24	3541.59	2721.2	4192.19	5078.96	3557.13	2089.06
C16orf59	975.234	968.182	1370.07	1244.45	1116.21	1116.64	151.964	247.217	60.5813	7.51677	114.034	25.985
C16orf62	1858.27	1780.97	1800.64	1907.83	1941.38	1966.64	1472.41	1711.2	898.216	1003.5	1285.57	790.727
C16orf70	701.716	674.622	702.82	650.07	714.388	679.918	345.142	474.864	496.399	342.707	561.132	408.163
C16orf71	6.18257	7.11556	4.49907	4.01521	6.59895	4.52829	35.6659	6.13978	27.2427	52.7173	17.7712	33.3961
C16orf72	1272.52	1293.86	991.678	802.072	1067.35	889.876	2236.34	3183.85	3725.04	3327.79	6227.57	4585.58
C16orf86	21.6431	23.5904	22.6304	17.1763	13.7213	20.4399	4.18911	4.08085	30.307	11.2586	12.6525	25.9929
C16orf87	305.742	341.345	316.507	343.458	250.907	208.834	294.366	411.353	263.616	341.702	326.612	323.017
C16orf91	423.291	537.983	344.188	322.568	346.994	254.112	326.406	201.606	209.28	664.06	378.779	847.011
C16orf93	29.7886	30.678	32.2613	43.9192	41.6739	67.7954	109.004	19.1218	83.5849	27.1521	44.9365	102.429
C16orf95	306.053	367.298	571.682	544.63	539.404	763.283	120.581	337.577	176.657	65.5717	202.831	90.7841
C17orf100	19.237	32.9272	34.9992	14.6117	21.9699	17.3919	16.7666	14.299	15.1466	115.231	17.7349	51.9723
C17orf104	23.6983	29.3434	11.2256	16.0545	7.1534	8.29348	14.6939	4.09726	9.0772	15.0789	7.62442	18.5491
C17orf107	7.21286	4.89154	58.4539	11.6793	26.9508	122.982	71.3432	53.2271	130.144	52.7347	60.9492	133.575
C17orf49	890.734	770.303	1028.97	674.813	804.897	1035.33	571.406	441.771	301.143	365.352	314.138	312.618
C17orf51	69.7188	137.36	43.7339	30.6431	56.6961	12.8103	19.9475	18.4475	15.1254	7.54391	10.1717	14.8374
C17orf53	621.336	613.767	718.892	646.933	635.759	714.008	364.033	415.547	196.771	53.9308	177.646	92.7777
C17orf58	486.09	501.736	355.269	369.961	387.682	274.739	93.6323	150.04	60.9649	19.34	55.0893	26.7666
C17orf59	291.287	316.291	453.089	342.529	359.404	487.306	447.669	555.072	826.713	1213.6	991.535	1514.32
C17orf62	771.96	749.502	655.232	757.908	716.784	681.76	2373.63	1641.37	1787.2	3163.28	3725.92	3681.24
C17orf67	14.4268	18.2381	18.027	13.1452	10.9922	11.3306	66.0558	32.7172	30.2803	462.713	121.746	215.262
C17orf75	460.573	503.288	429.964	510.102	570.061	569.25	334.806	545.945	257.19	164.606	216.019	100.166
C17orf80	789.242	715.656	760.091	686.083	773.625	928.173	880.426	1311.32	1578.94	498.452	1157.37	878.972
C17orf85	1941.48	1801.67	2126.04	2084.08	2362.56	2998.28	2046.22	2014.92	1669.82	1658.45	1253.7	1075.71
C17orf89	680.072	738.859	972.484	399.12	561.753	665.542	483.245	341.417	237.463	304.208	222.781	245.63
C17orf96	76.9191	77.3555	35.9566	10.9464	18.1475	3.77122	0	1.02346	0	12.5543	0	0
C17orf97	84.845	93.8682	11.2742	91.6629	63.1919	2.26688	89.1071	37.8169	9.08532	86.4919	50.7097	11.1351
C17orf99	379.983	199.465	1072.66	1800.24	1372.31	4275.73	3581.73	10477.8	11927.9	178.675	4936.45	3294.46
C18orf21	589.807	523.667	540.286	491.927	484.364	463.181	412.476	490.322	326.336	369.739	330.529	268.06
C18orf25	1329.62	1024.17	1320.2	1821.43	1267.24	1447.82	1469.86	1438.72	1583.85	2017.12	1709.44	1681.55
C18orf32	370.153	305.936	335.643	557.132	386.619	455.441	922.139	828.579	676.349	1878.87	897.123	743.352
C18orf54	488.111	414.691	274.09	638.344	574.027	441.316	385.25	470.913	161.274	17.8868	189.185	7.40109
C18orf8	507.843	516.893	660.07	576.25	637.176	896.203	2653.54	2299.06	6338.35	3594.15	8729.49	10069.7
C19orf12	171.708	215.728	121.53	118.872	84.3068	41.4495	17.6451	22.6121	19.0769	34.6495	5.34014	50.677
C19orf18	5.14988	2.22545	4.54581	4.75185	6.02291	6.82607	6.27011	2.03359	9.09453	6.2319	0	14.8507
C19orf24	818.443	810.297	1011.54	421.449	614.164	504.116	1479.63	654.159	1043.74	7598.17	2896.3	3344.17
C19orf25	720.636	867.33	991.886	522.079	805.918	803.418	1000.48	888.807	790.197	3035.85	1707.67	2456.75
C19orf26	6.5261	10.229	24.7515	4.01543	8.24797	8.303	157.338	53.2042	239.144	111.694	215.762	304.285
C19orf35	1.0305	0	4.5005	4.01567	4.39921	21.1361	13.6368	2.04645	87.7921	16.3159	7.61564	122.463
C19orf38	4.80991	4.00711	1.1339	12.065	7.13028	12.1255	18.8401	7.13394	6.06403	17.4926	2.52761	11.1425
C19orf43	2239.87	2503.82	3527.23	3226.49	3032.85	3816.64	3559.87	4937.02	4265.68	2999.67	3434.29	3318.01
C19orf44	142.654	120.567	204.57	116.245	102.578	125.575	57.8271	18.1362	56.5871	103.894	47.4965	138.75
C19orf45	2.74808	0.44492	3.38476	4.74818	6.04301	11.3387	10.4811	23.4991	24.2312	23.8067	27.8791	22.2721
C19orf47	390.672	502.119	598.377	415.811	482.15	655.736	584.715	464.454	617.323	760.945	502.107	1749.81
C19orf48	4055.78	4131.35	5746.65	3325.31	3864.18	4170.77	873.75	1491.91	517.713	232.967	641.812	123.906
C19orf52	670.913	715.168	797.969	614.193	640.191	750.551	635.89	1009.55	1175.64	779.827	954.569	842.804
C19orf53	1785.3	1826.76	2453.53	1624.96	1879.97	2604.43	2837.21	2263.96	2703.22	7139.25	3063.32	5421.05
C19orf54	563.299	485.631	570.211	525.254	519.131	608.274	297.922	531.113	438.903	409.206	314.818	341.379
C19orf57	72.8183	54.2606	140.677	112.074	101.165	217.422	118.518	78.7709	81.7378	2.50954	43.1451	29.6874
C19orf60	509.163	596.417	1170.97	532.1	635.276	871.732	616.661	525.389	757.039	1333.73	795.296	946.041
C19orf66	303.743	270.894	567.056	474.12	332.903	594.152	736.288	672.61	842.548	1418.17	747.361	1483.26
C19orf68	263.78	341.045	303.335	405.443	345.474	359.03	568.738	402.392	199.732	523.752	294.681	474.901
C19orf70	893.846	973.419	1112.06	810.284	959.38	884.001	509.3	432.613	238.965	1234.14	378.711	314.419
C19orf71	12.7152	9.81086	19.4924	6.96121	11.4785	19.0522	50.0882	10.1356	72.9348	62.0883	55.2718	111.56
C19orf73	12.7134	20.0585	27.4302	19.4062	15.8665	28.9123	41.7771	31.4691	24.2963	222.678	83.0608	133.825
C19orf81	17.1833	5.79518	11.4228	16.8443	5.47361	6.84671	36.5705	11.1729	12.1487	48.5462	10.074	0
C19orf84	3.43573	16.4695	18.098	17.1766	15.3718	6.05549	3.14256	8.16444	3.03074	5.00562	17.7197	0
C1D	1568.36	1687.34	849.724	2012.52	1591.92	912.056	3231.2	5391.67	3589.16	2604.71	9606.87	3643.17
C1GALT1	2160.28	1695.09	1175.68	3642.09	2983.04	2570.13	9324.93	14649.4	7911.24	2393.39	15289.8	3661.3
C1GALT1C1	477.5	408.264	377.625	523.708	372.302	337.726	289.612	309.122	145.582	211.376	170.816	71.855
C1GALT1C1L	7.89327	5.33629	4.52601	5.47708	2.74039	4.53977	2.0917	0	0	0	5.05265	0
C1orf105	54.6911	24.5378	9.92579	47.8639	20.151	15.1423	39.2715	44.5706	48.2739	2.63351	16.3393	11.7721
C1orf109	986.688	943.761	1162.67	1078.59	999.784	1624.75	3457.59	4394.83	5349.45	1255.04	5797.71	3803.72
C1orf112	920.145	819.07	860.774	785.741	855.369	1107.39	508.893	578.433	326.85	42.6983	193.042	37.1027
C1orf116	37.49	30.8407	27.476	23.8213	27.5091	34.877	772.068	197.535	1072.22	3655.6	5910.73	9655.56
C1orf122	375.367	404.387	407.54	290.729	326.806	350.323	759.995	504.17	765.808	2796.39	1446.95	1974.3
C1orf123	716.753	724.288	689.882	771.362	725.374	672.589	855.082	627.738	603.229	1487.09	599.512	454.505
C1orf131	882.523	879.804	911.933	787.734	730.833	741.386	303.833	349.154	245.435	133.957	192.411	107.672
C1orf159	271.015	290.907	447.163	283.335	300.665	393.491	143.657	147.25	102.947	135.451	71.0302	144.74
C1orf162	7.4171	3.34363	7.72644	6.7324	7.4991	21.1856	20.4871	5.34064	46.6722	35.0518	20.8189	50.2591
C1orf167	0	1.33406	0	1.45979	0	0.754103	41.9908	8.19612	6.05267	42.7318	33.0456	107.606
C1orf174	1391.91	1443.33	1337.07	1140.67	1080.03	1033.37	574.352	581.327	436.167	1158.97	484.066	1035.66
C1orf186	14.086	9.78974	13.542	13.1509	32.4164	24.1936	6.28942	15.3271	0	30.0748	40.5557	37.1259
C1orf198	2867.12	2985.15	2310.52	1557.81	1901.25	1546.07	5410.43	4011.83	5930.1	3646.38	7775.87	4118.08
C1orf21	278.187	313.823	224.2	285.618	181.667	158.969	39.8988	39.9766	33.2734	27.6664	20.3472	25.9644
C1orf210	2.60851	0.89429	6.81343	5.8737	6.06837	13.6832	10.5259	5.12833	33.4881	6.28862	7.63241	41.0346
C1orf216	321.146	342.863	264.222	275.569	276.639	319.938	125.893	96.2079	78.6951	17.5761	43.1674	11.1315
C1orf226	6.643	10.6471	11.3769	59.1507	13.6821	21.5306	62.8277	28.5799	27.7376	165.529	77.2301	34.1697
C1orf229	4.80882	3.55828	3.37758	7.66689	6.59688	4.53054	11.5359	6.13676	30.2757	15.0538	20.2992	11.1333
C1orf233	19.906	51.5558	28.1368	13.8633	14.8284	6.79187	0	0	0	1.2531	0	3.70823
C1orf27	511.584	502.718	463.928	295.37	412.023	450.624	304.204	319.975	357.581	225.728	270.79	356.445
C1orf35	551.704	654.173	776.288	616.353	570.51	744.397	319.539	500.249	218.149	287.941	194.993	103.955
C1orf43	4396.55	4092.46	3468.02	3324.49	3208.57	3185.77	6611.24	5550.27	6313.89	16248.4	10266	9781.41
C1orf50	166.979	180.794	161.197	154.32	173.806	258.575	390.287	403.347	336.632	258.476	588.571	338.033
C1orf52	379.875	345.065	356.262	395.982	341.035	374.183	396.609	510.834	375.281	406.863	726.402	627.044
C1orf53	32.6461	25.4178	40.1074	13.1885	22.4145	31.9986	15.6548	16.2217	3.03854	8.69503	22.6179	7.43709
C1orf56	79.6907	68.0587	84.4972	106.986	85.191	89.8873	124.774	83.8402	105.98	114.114	91.3124	129.899
C1orf61	0	0	0	2.19991	1.09796	1.52197	37.721	2.03869	3.04086	168.675	35.3893	29.7909
C1orf74	364.747	356.117	315.409	213.084	300.452	246.531	95.5128	116.778	24.2054	40.2124	104.206	29.6782
C1orf95	16.4852	11.5578	6.72857	12.7681	7.70617	5.27493	57.742	134.254	21.1757	5.02916	30.5145	18.5468
C1QA	0.68798	0	0	0	7.68859	15.1747	12.5761	3.06139	33.3927	2.50221	0	33.4684
C1QBP	9144.75	10539	8210.63	4168.95	5148.55	3445.75	871.061	1099.16	597.19	1615.18	986.28	661.048
C1QC	4.13842	2.23437	0	1.10079	14.8174	19.6591	22.0704	0	91.2894	8.78477	2.53868	40.0624
C1QL3	16.1297	0.888732	13.4912	49.604	2.19746	15.8387	3.14392	0	0	0	0	7.41532
C1QTNF3	13.4461	19.639	27.0653	20.1502	23.1931	24.9853	3.16	2.05561	15.1888	1.2608	2.55006	0
C1QTNF6	23.4415	16.4396	17.0523	50.0127	32.8434	40.5232	41.5797	32.3151	46.2469	35.1661	33.6975	38.689
C1QTNF9B-AS1	71.24	60.1305	35.2364	5.23437	12.0026	1.51495	2.08276	3.03795	9.07557	6.2053	5.02185	0
C1RL	154.192	140.826	136.209	238.438	212.633	197.45	88.7709	346.522	86.0555	14.9208	59.9333	9.72701
C1S	1.3891	0.899277	2.27434	9.63328	4.89586	9.58932	4.24242	0	21.4229	20.8592	5.13372	22.5101
C2	10.2536	3.09242	7.07369	7.04845	5.51454	15.4758	32.7237	32.4239	84.102	70.233	65.3963	90.94
C20orf194	96.5097	119.14	109.921	69.681	39.6302	25.6239	9.44841	3.0743	9.0758	2.51437	10.1707	0
C20orf196	193.658	132.441	262.131	193.05	221.474	372.581	1509.02	1481.25	1897.3	1259.15	2699.92	1570.28
C20orf202	3.7821	0	0	15.7211	3.84855	5.29731	30.4194	31.6951	48.5106	18.8076	91.304	78.0272
C20orf203	7.89943	14.227	4.48996	12.7705	18.159	21.11	15.7437	12.2922	45.3854	10.0529	5.08311	37.0978
C20orf24	1853.1	2122.09	1805.07	1691.84	1850.13	1802.65	2658.52	2440.03	1823.11	3433.72	2167.87	1889.47
C20orf27	3464.14	3486.86	5845.41	2760.44	3657.96	6050.56	1506.44	2987.03	3373.2	660.699	2047.35	1813.61
C20orf96	182.655	198.44	208.664	117.183	161.995	132.22	27.2293	40.8901	12.1083	23.8513	25.391	48.2255
C21orf2	312.011	383.696	489.617	331.916	372.54	431.159	188.629	280.843	225.071	143.653	358.269	263.983
C21orf33	2751.19	3030.45	2426.72	1568.68	1572.21	1123.58	1230.37	1391.21	1511.72	2560.81	2881.13	2295.29
C21orf58	309.793	284.713	810.585	984.29	797.857	2003.78	1854.8	1331.05	3308.57	1512.13	2761.5	3547.33
C21orf59	1471.33	1671.93	1654.32	998.885	1220.08	1132.5	623.359	598.248	612.032	635.962	402.642	263.601
C21orf62	11.3816	18.3596	12.4057	16.0196	15.4694	14.3885	32.6683	35.9924	42.5417	21.4453	56.1317	37.2554
C21orf91	389.265	345.342	214.261	441.323	316.883	259.744	579.445	631.93	474.848	285.206	584.461	356.296
C22orf23	12.6268	15.4451	6.09241	7.08525	5.61027	8.48826	84.6574	6.26087	40.2017	779.677	49.1824	87.1711
C22orf29	867.543	1031.35	1026.36	859.882	818.439	622.522	284.491	356.599	190.591	145.825	180.519	100.156
C22orf34	13.3968	48.05	113.931	17.1658	24.723	68.0253	14.6743	16.3488	15.1439	8.77188	7.60423	48.2551
C22orf39	518.262	501.694	580.384	549.09	503.745	583.929	763.257	704.408	696.249	656.515	518.26	762.086
C22orf46	294.339	385.457	405.181	208.703	370.895	282.71	123.854	124.976	45.3846	18.8502	76.2506	7.41949
C2CD2	190.413	217.627	146.665	142.675	115.541	41.9442	59.8518	107.337	32.7131	25.5568	22.493	7.93933
C2CD2L	347.595	347.267	612.461	644.852	748.573	1380.41	1049.23	1290.05	1842.97	4131.88	2131.21	3784.72
C2CD3	1075.57	887.282	1224.33	1230.44	1532.33	2646.95	6210.18	5185.86	8106.57	1697.76	3228.16	2458.09
C2CD4A	12.3647	14.229	16.8544	23.3565	27.5046	37.716	14.6901	15.3573	60.5266	28.8856	25.4015	48.233
C2CD5	1929.01	1650.89	1538.91	2375.37	1825.37	1931.16	1019.73	1529.74	623.689	428.824	510.799	217.098
C2orf15	15.8023	12.4608	12.4318	4.74977	4.39252	8.32225	12.5714	6.12497	9.08985	22.5323	35.45	14.851
C2orf16	17.8603	15.5604	14.5849	11.6753	15.4114	5.27627	16.797	9.22236	0	11.3139	7.62752	0
C2orf42	214.332	184.569	209.28	277.434	269.427	357.799	371.309	504.396	659.926	1349.05	868.085	1324.76
C2orf44	509.405	585.213	514.743	230.693	374.259	307.679	445.347	381.158	660.874	202.073	512.441	309.149
C2orf47	917.2	903.756	659.537	527.879	674.959	473.436	496.671	540.215	381.717	683.758	537.025	360.107
C2orf48	11.3355	10.2317	45.0856	66.8266	24.7293	86.1305	107.984	75.6434	163.527	23.82	40.5733	29.6927
C2orf49	1020.07	1104.04	840.094	969.436	889.889	651.013	924.138	1103.36	1168.01	1033.05	1038.94	1245.2
C2orf68	1055.79	1067.52	872.45	1066.95	1024.5	872.437	991.769	1188.05	853.302	1186.03	731.842	537.939
C2orf69	1077.44	1024.01	688.592	1234.18	1166.85	986.511	2161.7	1682.38	847.324	486.108	924.755	411.822
C2orf72	7.20831	5.77689	6.7367	6.56481	5.4978	6.03044	1.04869	0	0	0	0	0
C2orf74	45.6581	13.7993	12.5165	18.28	6.56729	15.1779	20.8915	6.09655	9.09648	7.47253	0	3.71306
C2orf76	127.127	129.607	105.696	126.185	101.943	99.3964	127.615	105.866	81.9013	134.77	98.4547	115.171
C2orf82	3.43432	3.56861	2.33569	4.40575	3.2602	8.47119	9.34378	4.01934	51.9403	23.3507	9.9576	70.8864
C2orf83	24.7317	24.0211	24.7889	19.718	29.1287	18.1297	25.1637	33.7385	33.3088	47.6488	71.016	63.0946
C2orf88	495.576	515.82	522.463	347.373	1260.84	1503.91	2966.46	5668.57	2785.8	713.138	2655.7	1553.58
C2orf91	15.4558	12.4499	12.3565	19.706	29.1574	35.4482	39.876	26.623	96.8371	35.1705	63.5132	59.3618
C3	2.06071	2.22291	7.85611	10.5809	1.1006	2.26159	14.6948	8.19547	57.4862	27.6482	30.5015	63.0651
C3AR1	1.71848	1.33531	0	1.82685	7.14861	27.2121	11.5396	3.06871	21.2094	5.0182	12.6879	81.7005
C3orf14	2.33287	11.2983	7.94052	5.90768	3.34268	1.75697	2.4007	4.66162	0	5.70887	0	0
C3orf17	861.724	826.939	835.104	798.698	735.722	627.258	857.516	1030.51	692.879	508.939	1059.85	675.178
C3orf18	45.9752	67.0621	32.3705	29.8551	34.1041	29.533	260.741	236.171	149.546	175.66	310.377	101.274
C3orf20	2.46069	3.64109	3.45272	2.9885	3.37706	9.26795	2.97458	4.18959	46.4671	33.4035	4.99836	61.9187
C3orf33	185.53	207.616	150.032	237.988	172.778	87.5635	88.0886	50.2928	20.163	87.305	24.1236	36.4691
C3orf35	4.17653	1.77125	7.07864	3.29855	3.79034	9.01876	6.23644	10.4881	65.9245	18.5275	9.99361	10.9735
C3orf38	849.764	778.725	586.086	682.97	741.798	677.782	1415.04	1385.44	938.387	1006.57	918.955	601.139
C3orf52	13.8685	28.6854	23.4904	9.00274	24.5058	13.6446	5.57038	6.51832	3.21718	3.99732	8.0853	0
C3orf58	716.271	623.682	364.162	789.7	452.092	855.973	12106	5251.79	12743.1	35541.3	34322.8	22531.3
C3orf62	85.8658	100.491	88.7534	112.4	100.122	95.0372	322.145	339.934	729.323	388.104	655.412	363.596
C3orf67	34.6914	26.2397	30.3777	53.296	47.288	60.3863	162.581	64.4581	60.543	95.3774	96.4568	77.9268
C3orf70	14.4248	17.3379	12.3415	8.39125	15.9603	19.5974	10.4972	13.3197	45.381	13.8265	10.1689	40.8053
C3orf80	19.2181	47.5456	14.6128	13.4946	13.1854	6.78736	3.14405	0	0	0	0	0
C4A	6.52484	11.1131	14.5864	4.74252	11.0053	24.8731	1.04955	0	57.4783	0	5.08337	18.5462
C4B	6.869	8.89148	11.2216	12.7697	12.6575	19.5992	191.039	126.014	69.5867	77.9232	452.47	59.3545
C4B_2	6.869	8.89148	11.2216	12.7697	12.6575	19.5992	191.039	126.014	69.5867	77.9232	452.47	59.3545
C4orf19	8.24311	9.33941	13.4805	5.83894	8.25167	8.29647	8.39505	4.0955	15.1304	8.79256	10.1614	44.5187
C4orf27	1275.25	1100.38	1017.79	1127.91	1058	959.426	297.382	384.515	75.7758	65.0296	149.255	81.6971
C4orf29	407.378	419.888	377.237	366.93	384.794	411.565	350.253	490.893	372.406	173.1	271.473	189.27
C4orf3	1293.18	1247.85	865.877	1123.11	1252.24	778.776	1066.9	1791.99	1222.84	543.56	3049.4	953.618
C4orf32	366.145	460.286	287.931	431.815	351.398	255.844	618.914	462.538	263.344	1566.49	1228.78	549.177
C4orf33	396.155	308.866	316.733	718.839	498.102	676.309	449.972	746.15	350.351	39.7285	283.482	104.643
C4orf36	2.74873	5.79076	3.4125	8.04801	4.38346	2.27729	7.32045	2.035	12.1357	48.6421	45.4194	40.8716
C4orf45	1.37716	2.23239	0	4.03406	1.64592	1.52298	13.6138	19.3498	30.4158	6.24075	5.0505	0
C4orf46	314.269	353.054	222.459	362.749	361.421	269.281	160.545	289.754	142.235	35.1668	119.393	18.551
C4orf48	18.4058	17.6409	15.2763	2.57252	14.3857	9.28292	0	3.00869	3.06597	1.22613	0	0
C5	25.0718	13.7818	26.9314	60.5649	29.7177	51.259	77.6757	226.416	3878.69	18.8526	312.665	1958.69
C5AR1	4.4653	1.77908	2.25125	5.11105	2.74889	15.8552	440.487	19.4352	293.662	2989.8	1933.72	4263.95
C5AR2	10.7285	22.2271	26.0795	5.9638	7.2803	10.807	56.5413	7.21285	24.1485	240.669	124.5	191.157
C5orf15	1555.65	1401.06	936.66	1597.62	1300.16	906.836	965.885	1440.14	581.287	812.935	1020.07	549.238
C5orf22	1459.37	1409.53	1169.5	1418.86	1270.23	1381.8	2104.97	2744.08	2463.35	746.073	2024.69	1027.71
C5orf24	1436.07	1238.59	802.27	1991.59	1450.61	878.997	1278.12	1404.33	556.277	545.229	782.441	278.192
C5orf28	262.071	285.063	202.439	296.39	243.619	184.141	157.354	239.463	48.4305	228.454	159.949	59.3701
C5orf30	1238.56	1249.58	830.803	1621.63	1531.74	1396.63	2466.52	4047.1	2832.96	2327.73	3842.13	3669.65
C5orf34	173.81	91.622	133.899	183.991	166.614	270.248	87.0634	117.665	60.5466	5.02002	50.7683	0
C5orf42	229.074	267.146	212.971	202.446	215.254	194.371	56.6997	1322.36	411.373	6.28814	218.743	44.5099
C5orf45	126.056	85.0055	122.265	106.705	61.9935	52.2433	53.3897	18.3535	112.408	626.348	376.821	883.648
C5orf47	0	0	0	0.365389	0	0	9.44896	2.04816	30.3004	84.1592	139.736	141.144
C5orf51	3608.3	3434.82	2412.85	2386.52	3177.49	2041.42	3556.19	3672.67	2193.53	4267.97	3309.48	1877.1
C5orf63	88.2382	130.166	86.9224	79.2726	104.517	91.0815	87.2665	92.2346	92.2849	52.3283	122.887	96.9225
C5orf66	86.2138	78.7211	74.2685	127.403	142.406	169.85	95.4468	68.5451	118.063	33.881	38.0717	22.2652
C6orf1	130.406	178.235	187.347	96.5905	150.863	148.007	197.067	84.35	499.883	1145.98	561.786	1793.07
C6orf106	4787.3	4970.61	4593.58	6133.69	5768.96	5928.71	18425.1	17081.6	25059.2	20760.3	34424.2	37015.1
C6orf120	1190.42	1156.01	1002.78	1220.59	1237.4	1029.32	2726.51	2401.61	2302.74	4713.76	2764.61	2222.27
C6orf132	7.55579	8.00183	3.36502	8.75564	7.15522	9.04376	9.44812	8.1978	9.07572	6.28566	2.54257	37.0947
C6orf136	422.466	437.333	551.124	458.033	422.343	407.353	229.351	308.698	207.832	149.863	151.659	244.914
C6orf163	13.398	12.0172	21.4918	22.2912	9.3315	34.8176	9.42634	12.2446	21.2134	5.00473	5.06189	3.71313
C6orf203	326.105	403.074	381.81	296.565	280.709	227.914	89.3	110.66	63.8718	49.7679	71.8981	13.7567
C6orf223	3.45381	6.62289	2.25949	8.80734	12.0178	2.24687	16.883	19.3179	9.01494	5.05202	0	11.1926
C6orf226	25.7744	27.2185	38.1394	27.146	33.8073	62.7509	162.443	92.9015	140.063	299.152	192.68	249.378
C6orf25	6.99047	16.1881	6.60065	7.9705	12.8628	7.06487	90.6394	18.0764	72.4547	28.6922	87.0899	54.4099
C6orf47	498.391	497.232	571.641	449.38	515.742	622.784	923.003	444.009	729.567	3098.23	1332.51	1751.53
C6orf48	1565.92	768.086	1083.19	1921.79	1110.69	1135.57	2054.75	1119.02	625.849	1797.85	971.471	1523.59
C6orf52	7.53901	6.6722	3.43936	5.11683	2.72277	6.08754	3.11878	4.03724	6.06381	0	0	0
C6orf62	2704.57	2509.29	2077.28	2553.55	2527.57	2398.29	10105.8	8309.28	12093.9	11970	20345.5	16198
C6orf89	7642.48	6933.5	6240.54	10868.4	8060.07	8568.34	13659.8	13428.8	11968.2	9976.09	11304.8	6716.66
C6orf99	5.84415	8.59389	1.13797	9.03757	5.32703	4.35888	2.88964	7.22813	14.6757	11.3504	3.0292	13.4648
C7	2.74802	2.66809	0	5.10936	3.30152	8.2964	5.24786	12.2906	9.07918	0	15.2471	11.1314
C7orf25	211.15	215.214	216.371	181.413	171.904	166.161	53.437	30.6463	42.3778	179.157	48.2922	81.8582
C7orf26	779.167	881.853	1021.43	699.046	704.086	724.15	603.28	517.109	480.597	925.039	621.147	541.449
C7orf31	60.1097	43.1335	37.0758	25.9119	26.4075	16.5947	9.44463	4.09589	0	11.3048	7.62162	3.71039
C7orf34	17.1797	24.5127	25.1224	57.8444	53.0847	90.5076	103.424	116.789	473.689	46.0498	75.5437	360.545
C7orf43	216.29	233.522	291.144	220.603	312.218	293.291	550.103	521.328	916.736	661.55	801.249	1546.57
C7orf49	989.973	1185.15	1153.22	1090.54	1213.97	1244.31	2326.2	2304.2	5064.03	5480.44	9544.35	6863.46
C7orf50	1473.37	1786.91	2034.9	1274.98	2080.75	2377.93	889.808	1431.93	880.861	714.88	807.186	526.461
C7orf55	87.2611	165.147	121.146	102.705	153.1	122.677	121.464	124.428	78.8079	318.884	172.017	118.833
C7orf55-LUC7L2	275.124	313.526	504.985	177.397	257.915	480.735	237.078	270.16	426.796	278.66	530.618	352.511
C7orf60	142.192	110.712	61.7711	116.407	89.1282	58.8232	298.036	337.94	311.682	417.066	1054.43	448.913
C7orf61	19.2404	17.3674	17.031	21.2107	9.32025	8.34192	71.148	54.9968	245.66	260.946	245.003	676.081
C7orf73	1452.24	1794.12	976.693	3089.77	2937.8	2352.93	15703.8	19829.5	10855.6	17879.7	25993.5	8957.99
C8orf33	2125.44	2526.53	2352.28	1447.35	1514.38	1077.82	189.86	342.776	160.435	102.915	203.081	204.091
C8orf37	71.7843	116.502	50.5671	68.9758	133.669	58.085	10.4927	35.8324	12.1055	7.53504	35.5606	44.5232
C8orf44	41.907	36.4786	23.6715	23.3714	22.5306	54.4	98.547	87.9069	221.068	175.509	152.144	196.716
C8orf44-SGK3	9.96019	53.3521	22.4527	12.4059	28.0627	58.8103	113.351	48.1412	148.263	138.218	119.445	189.202
C8orf58	95.8501	103.504	69.9447	62.1331	44.5045	18.0865	155.185	25.1931	87.8804	1523.77	1524.9	1167.19
C8orf59	1030.44	1021.76	910.032	919.29	778.745	755.797	548.564	840.38	619.151	302.294	461.056	281.482
C8orf76	462.741	502.918	370.891	366.502	392.514	374.603	398.038	457.208	457.573	840.954	610.069	664.624
C8orf82	679.096	594.319	581.538	225.672	273.131	251.577	637.442	236.144	314.934	1910.74	755.725	916.751
C8orf86	9.96129	4.44818	12.391	6.57231	7.14542	15.1059	16.7771	19.4279	36.3348	101.583	35.5135	103.917
C8orf88	602.623	557.475	460.607	913.745	614.745	708.018	929.311	1210.41	761.118	141.148	591.291	226.578
C9orf114	1458.32	1601.05	1737.02	1178.97	1345.83	1187.62	566.727	528.482	378.236	923.454	371.006	519.388
C9orf116	41.252	39.4343	20.7835	4.60473	12.168	5.88979	5.52556	0	0	22.8505	5.32171	11.8136
C9orf117	37.4475	54.2861	53.024	34.3363	30.2213	18.8984	6.28988	4.0878	0	2.50662	5.07022	7.42488
C9orf131	0.694856	0.899606	2.27382	2.51062	1.11276	8.83039	17.7456	5.17737	48.4654	21.2015	15.4142	73.0773
C9orf142	371.843	416.26	610.194	520.925	415.092	413.527	70.0326	130.11	42.5058	1.24577	52.9295	0
C9orf152	0	0	0	0.730488	1.10045	3.0208	2.09919	2.04772	21.2018	37.6758	38.102	81.6844
C9orf153	0.344218	2.229	3.38924	0.731902	2.75322	2.24704	9.45461	26.6298	36.4169	46.3239	55.8977	62.5489
C9orf156	432.482	408.001	374.643	356.125	373.548	242.669	705.343	484.244	781.483	1415.74	889.518	760.979
C9orf16	329.188	344.186	336.445	330.354	458.855	379.903	179.584	287.112	151.895	171.538	168.51	81.7961
C9orf163	10.9913	10.6737	9.0004	4.01541	8.79789	6.03849	18.8807	9.2085	6.05425	77.8098	17.7688	44.5294
C9orf172	17.8605	23.1244	15.741	22.2646	20.8991	12.0732	107.009	41.9629	66.5882	87.8805	38.0888	59.3682
C9orf3	151.447	138.746	169.799	97.6868	189.168	171.18	97.681	149.284	82.7938	56.3719	63.761	17.4751
C9orf40	2010.07	1884.51	1597.32	2462.08	2366.76	2241.67	3111.69	5289.32	3411.95	398.965	3387.74	1235.77
C9orf41	840.517	966.986	707.166	667.773	706.376	468.954	164.641	553.282	242.215	101.603	246.104	159.58
C9orf43	19.4265	18.1698	19.6359	7.26631	14.9051	16.0922	7.68632	4.28266	2.82375	19.8866	2.65606	19.4356
C9orf64	953.847	1015.37	910.354	1072.16	938.562	876.429	350.321	455.261	202.826	102.898	175.13	96.4827
C9orf66	24.0432	22.2357	40.4861	28.4707	21.4475	22.6398	7.34326	15.3505	24.215	12.5527	5.07787	14.8425
C9orf69	1737.69	1853.26	1515.23	1670.53	1368.06	1046.17	4222.88	2113.5	4197.3	8600.25	9180.1	10052.8
C9orf72	250.979	164.537	151.156	345.255	192.935	197.801	571.918	230.301	373.548	1232.46	525.64	806.883
C9orf78	2129.38	2085.15	2563.99	2200.31	2350.12	3101.99	10357.1	6774.03	14621.6	14205.3	23033.8	28766
C9orf85	106.496	113.049	128.938	94.6445	106.492	96.8788	85.8868	98.982	121.217	68.8189	93.6501	148.523
C9orf89	58.4106	74.3896	88.7291	58.5316	66.299	110.831	97.2541	80.3809	139.563	284.362	151.395	405.003
C9orf9	38.141	35.6652	38.8983	25.6356	39.3806	54.0467	20.8829	16.2343	15.1885	46.0033	22.6392	85.5104
C9orf91	205.043	318.34	285.185	248.855	244.851	259.386	27.2872	75.7919	81.6981	79.1553	116.895	111.297
CA1	502.326	60.9707	341.759	27726.5	365.546	1769.87	2394.5	164.432	720.708	143.751	660.825	518.043
CA11	11.6794	15.1276	7.89884	10.2271	8.78944	5.29176	45.0669	8.17303	30.2898	223.015	111.508	296.966
CA13	9.27343	5.78023	4.49277	11.3124	17.055	30.921	36.7291	25.6006	181.565	65.3209	71.1393	174.373
CA14	3.43503	5.33853	4.51003	9.12991	4.94533	6.80091	13.6279	2.04408	21.1994	30.0829	30.4246	37.1173
CA2	3193.57	2601.87	5099.41	10691.2	3153.49	6430.09	2127.19	2344.7	2974.84	310.591	1139.09	1317.19
CA3	42.5948	6.67346	46.2422	2126.31	49.4483	275.103	94.3387	14.3063	39.3728	1.25323	10.1398	11.1356
CA5B	71.7805	88.0228	91.9965	102.518	113.925	101.753	113.371	130.126	251.106	213.687	152.537	170.64
CA8	2269.76	1232.04	1160.7	907.24	1293.56	1615.85	4871.36	5578.47	7341.79	1994.69	9901.22	4501.53
CAAP1	1228.37	1210.87	805.453	1090.16	1038.28	733.961	597.608	811.926	443.188	472.093	628.514	284.824
CAB39	5176.79	5667.09	3716.49	4035.98	3534.37	2387.92	3595.18	3924.99	4249.49	2817.96	7409.82	5040.07
CAB39L	325.334	289.944	210.047	269.878	99.6946	107.028	144.915	61.8053	86.8735	77.8206	38.1332	51.7928
CABIN1	3346.13	4604.07	4841.19	4285.65	4699.77	4329.29	1553.98	2599.95	1494.78	209.079	1235.98	471.121
CABLES1	166.559	189.16	97.1399	203.171	61.7651	33.8587	127.238	28.7426	37.4175	336.833	91.4599	191.56
CABLES2	300.872	348.595	436.948	1148.77	916.551	1040.03	1098.71	774.138	423.657	645.65	373.469	337.618
CABP4	13.3949	12.0049	16.8463	12.7719	17.0555	18.0992	11.5437	20.4814	60.5205	48.9933	71.143	77.9104
CABP7	4.80763	4.89066	5.62024	5.1088	6.59856	5.28075	11.5381	4.09327	15.1304	16.3181	0	18.5487
CACFD1	16.3274	18.9379	15.2313	40.6756	30.2601	23.1689	251.735	209.395	182.856	471.868	256.46	179.164
CACHD1	378.6	296.181	715.511	2699.86	333.593	284.581	23.0994	27.6692	9.07947	18.8576	30.512	3.71084
CACNA1C	8.95622	14.7096	16.7377	8.04896	3.28984	2.25069	0	1.02803	0	0	0	0
CACNA1I	40.0093	14.2577	112.179	144.182	61.7177	354.948	74.7212	103.579	224.986	46.6376	175.902	282.561
CACNA2D1	13.3914	30.2217	8.96971	6.92977	16.5095	0.753408	0	0	0	2.51399	0	0
CACNA2D2	8.73874	4.91171	7.88938	7.13775	13.8184	3.78554	2.10853	2.05799	6.07749	10.0987	17.8718	18.6294
CACNA2D4	28.8498	36.0107	40.3991	57.6467	61.6357	62.5677	29.3904	122.938	69.5872	17.5952	73.7157	63.0644
CACNB2	17.9325	9.37512	21.4255	26.6053	33.7817	29.5308	13.698	23.6493	60.7666	15.1361	10.2045	22.3506
CACNG8	20.9499	22.6705	32.5155	29.9127	25.3218	39.1815	20.9982	31.7729	78.6496	76.7026	55.9488	126.116
CACTIN	1247.96	1541.14	2002.43	1191.44	1431.47	1485.06	1072.85	991.284	1252.05	1428.25	811.008	1201.92
CACUL1	2118.71	2012.91	1408.82	1369.16	1323.16	820.722	2618.18	2050.47	3551.63	3579.06	6770.85	4859.4
CACYBP	6837.98	7129.61	4861.3	4658.88	4153.15	2296.86	3310.09	1935.97	1200.26	7965.31	4486.71	2793.01
CAD	8323.18	9117.07	8492.79	4999.72	5492.72	3106	506.319	757.627	444.288	544.742	546.171	322.421
CADM3	0.343635	0.444872	17.9849	0	0.550388	24.9035	0	0	175.61	7.53963	2.54158	361.449
CADM4	10.6493	15.5696	10.1361	8.0332	10.4454	6.04207	7.34135	8.18229	0	16.308	5.07472	18.558
CALB1	7.56093	10.235	0	3.65255	10.4533	4.53167	5.24755	29.6879	0	3.76701	38.0964	7.42593
CALB2	2.18809	0	0	0.387881	5.40094	1.48785	90.0198	15.0635	48.25	106.682	47.3293	47.4678
CALCOCO1	666.015	543.974	751.92	1411.8	1139.44	2128.18	11797.6	17120.1	48056.9	20883.7	31123.3	50678.5
CALCOCO2	1117.68	1907.92	2460.15	3662.03	2541.69	4218.98	2935.14	6712.86	8583.85	5337.15	11768.9	13596
CALHM1	1.37388	3.5575	2.24831	2.91984	2.75005	9.05403	10.4915	11.2594	27.2396	15.0668	5.079	29.6835
CALM1	2922.13	2930.45	1911.09	1538.03	1520.79	996.859	1406.32	778.377	1240.62	1575.51	1916	1669.47
CALM2	9238.96	10008.7	8668.35	9650.38	8841.07	8149.81	12523.8	12247.5	8361	13994.7	17781.8	11293.8
CALM3	11770.6	16301.4	14890.6	17755.1	15668.2	18740.6	20554.9	25257.9	20212.1	3988.02	15709.1	6431.33
CALML4	185.412	198.14	211.604	358.549	244.202	239.293	184.092	165.286	71.5797	91.9538	202.411	133.555
CALR	22655.5	22905.6	18700.8	16055.4	15257.6	15995	31350.3	21630.3	32650.7	75480.8	46789.5	62933.5
CALU	2899.92	2825.52	2355.53	3301.7	2707.03	2822.73	2697.48	1869.32	1494.35	3779.45	1085.01	859.266
CAMK1	141.531	116.587	197.66	173.163	102.146	84.7096	55.533	40.8455	30.2958	425.754	58.2582	133.65
CAMK1D	312.639	459.093	626.861	897.967	646.876	1389.07	4012.72	3339.48	14066.5	2908.47	11220.9	20346.6
CAMK2D	59.6087	78.195	51.3166	122.602	72.1667	67.4175	179.094	120.664	230.835	748.153	226.344	632.169
CAMK2G	418.579	446.923	453.86	280.346	293.743	278.247	77.6615	80.4226	58.6261	70.3481	64.7901	37.4919
CAMKK1	10.7468	10.2804	5.19537	6.97358	5.58581	2.79031	9.70402	0	4.08672	63.8822	20.5579	13.7248
CAMKK2	1572.07	1666.5	1786.74	1417.61	1458.55	1564.83	459.372	450.879	211.534	223.107	215.116	100.915
CAMKMT	186.187	177.985	212.258	223.195	259.242	284.324	107.935	335	275.669	72.645	349.625	181.904
CAMLG	490.156	513.285	352.409	488.495	435.388	388.125	1084.36	633.096	878.004	2418.59	1583.3	2119.05
CAMSAP1	1568.85	1525.64	2107.19	1717.13	1441.6	2069.3	1968.47	1876.47	2674.2	1247.22	2682.71	3420.04
CAMSAP3	1.71738	0.444644	2.24606	0	1.65067	3.77067	15.7427	1.02418	15.1306	10.051	88.9382	40.8118
CAMTA1	196.198	186.278	78.5858	276.357	205.896	174.692	429.956	258.049	119.842	637.671	222.462	158.289
CAMTA2	1050.24	1052.61	1440.76	1689.77	1781.42	1898.97	1999.34	2349.06	2391.86	704.946	2214	1973.65
CAND1	7607.02	7635.77	5439.08	5679.74	6376.49	5020.62	3401.12	4034.91	2501.99	2593.14	2801.57	2107.03
CAND2	125.293	160.772	143.728	95.2136	96.7994	44.2144	9.23174	7.00743	6.42723	1.33432	10.7949	0
CANT1	1698.76	1677.11	1463.65	1717.48	1720.13	1618.56	4297.07	3911.53	4234.34	6411.64	8541.2	7707.52
CANX	22895.1	22850.5	15994	16789.6	13993.7	10071.5	9136.64	7346.34	4697.6	53570.7	9291.15	10943
CAP1	2915.62	3702.09	2743.99	2306.33	2529.61	2335.15	2145.03	2802.42	2666.91	2538.35	2253.82	1984.1
CAPG	48.5782	37.7201	11.9041	16.9915	104.194	49.5763	58.4137	10.7373	111.618	28.965	74.5712	82.056
CAPN1	6454.84	6254.87	7019.87	8259.4	8142.02	8979.34	18008	17562	18626.7	11721.4	19116.5	16979.2
CAPN10	253.312	283.865	456.981	340.023	354.205	429.407	452.985	321.457	769.827	471.903	572.184	890.969
CAPN12	7.89978	9.78299	7.86831	1.82486	9.35045	10.5625	11.541	14.3308	21.1859	72.8267	322.534	85.339
CAPN15	2673.44	2761.82	3961.37	3282.04	2822.87	3238.17	2193.61	1926.77	2462.93	4925.86	2350.91	3950.93
CAPN2	416.004	461.33	848.711	459.156	418.536	832.597	924.064	316.213	375.626	432.265	281.195	197.827
CAPN3	5.14856	3.28492	6.3589	8.35472	6.41394	9.77526	6.16694	6.55221	28.3874	10.4918	0	7.91728
CAPN5	62.8524	26.2319	31.4371	30.6506	90.788	125.921	277.072	449.635	496.238	70.3611	648.014	192.914
CAPN7	1372.45	1352.94	1182.27	1322.72	1084.5	1058.65	1537.53	1294.61	2042.45	2236.46	1761.06	2752.74
CAPNS1	4415.67	4343.31	3745.33	4014.01	4018.64	3591.86	8574.16	6207.93	10985.7	13224.5	17015.7	18548.6
CAPRIN1	16245	18103	14164.9	11107.6	11629.8	9309.7	5670.58	6362.94	4013.91	5080.61	4927.27	3444.69
CAPRIN2	271.831	260.113	435.968	524.331	356.936	431.801	21.1621	33.4612	98.6134	48.1654	36.0491	80.3123
CAPS	9.36981	13.308	8.98525	26.581	19.735	30.1265	43.923	41.8143	151.748	163.864	60.7223	153.967
CAPS2	65.57	43.3953	81.0198	185.476	55.585	35.9624	10.7859	11.8615	33.6139	6.08584	12.309	20.9702
CAPZA1	7311.56	7123.51	5643.75	7696.71	6019.45	4756.07	4962.89	5941.44	3429.51	4925.47	4732.37	1684.63
CAPZA2	4593.76	4062.52	3064.96	5348.31	4603.89	3577.92	10680.9	8677.44	5485.68	11239.3	10917.4	5039.52
CAPZB	3107.93	3236.91	3264.34	2601.4	3096.95	3148.95	3879.07	3277.19	2755.42	3830.33	4286.68	2706.72
CARD11	5.83805	13.7812	5.61295	4.74296	18.7058	6.78528	10.494	17.41	9.0764	0	2.54097	0
CARD16	45.3895	33.1579	42.6432	27.6275	47.7677	50.0315	37.3616	60.7174	87.6772	4.82258	14.6361	18.0075
CARD6	192.68	220.087	185.291	91.5907	185.416	198.328	1872.23	1474.73	3086.49	702.275	3171.11	2240.83
CARD8	1467.14	1327.73	1306.49	2421.22	1722.02	1937.67	2452.39	3218.23	3032.76	1028.59	1507.33	707.114
CARD9	72.112	122.318	82.1476	121.636	75.8481	37.2192	15.503	15.1185	44.7644	23.4876	26.7732	21.9475
CARF	127.334	87.5588	86.7882	206.531	148.431	173.148	179.176	236.027	210.944	153.073	154.379	66.7165
CARHSP1	1573.52	1437.75	1552.6	1618.53	1878.38	2044.44	3411.88	2530.75	3036.78	2044.12	3465.16	3030.61
CARKD	609.271	583.413	777.021	738.872	721.897	894.992	570.252	788.994	766.372	396.534	514.48	286.701
CARM1	2505.97	3087.97	2851.21	2149.42	2234.6	1620.78	1303.01	1557.79	2203.44	1188.93	2328.56	2608.47
CARS	1804.45	1956.37	2683.6	5080.23	4115.54	6156.99	2315.66	5809.72	4103.03	3479.62	5086.75	5019.09
CARS2	1406.63	1431.1	1573.44	1500.12	1064.47	991.242	218.067	286.222	193.809	80.237	154.688	144.752
CASC3	3445.57	3375.53	3257.56	3350.14	3553.23	3845.02	7064.01	6891.52	9537.73	11319.7	10535.1	11515.7
CASC4	1459.63	1415.28	1119.78	1585.12	1269.9	1063.29	1976.19	1856.2	1936.85	1512.72	2165.94	1562.41
CASC5	2714.5	2363.44	3226.37	5241.01	4862.93	6919.68	5113.85	6135.85	2896.79	144.685	2048.34	304.377
CASD1	239.735	197.861	153.874	289.743	171.101	102.566	129.077	98.3072	45.3911	26.3799	35.57	29.6804
CASK	186.643	183.562	136.947	142.121	159.534	136.465	142.007	108.847	51.5169	158.574	68.5991	22.1006
CASKIN2	20.6398	61.4926	5.35307	4.28819	18.3722	3.59563	6.72782	6.84021	5.77224	8.05451	13.5755	11.8906
CASP10	937.174	1097.24	754.6	523.246	798.791	682.549	1299.18	2096.22	2642.62	816.993	2004.69	1794.93
CASP14	3.77816	5.33616	7.86815	6.56948	3.85021	9.05349	10.4919	7.16548	12.1062	8.78952	12.6983	11.1311
CASP2	1895.74	1943.01	1841.16	2423.44	2116.23	2151.95	1318.03	1225.14	606.053	204.513	655.729	315.134
CASP3	2427.23	1687.61	1204.13	1295.51	1067.75	854.342	1762.39	1663.29	1907.56	2005.76	2083.38	1458.91
CASP4	120.864	81.4521	104.056	47.5068	68.6201	94.6108	31.4237	65.3119	33.336	10.0107	40.5	11.1397
CASP6	570.835	562.445	430.292	223.264	241.098	193.221	70.6066	54.656	69.5427	73.2348	65.28	73.787
CASP7	229.87	171.975	294.963	155.821	143.966	200.926	44.1687	32.9321	77.1331	149.501	23.82	55.3606
CASP8	423.213	411.852	285.671	127.896	260.147	235.059	335.625	444.444	1016.73	508.227	483.4	735.383
CASP8AP2	2276.15	2047.17	2564.57	3601.34	2871.77	4015.97	893.873	1388.56	537.245	195.397	632.833	90.444
CASP9	345.326	364.341	258.715	174.866	251.467	299.531	503.066	657.442	619.876	358.396	781.119	704.708
CASQ1	0.686994	0.444844	1.1269	0.365157	1.64873	0.755449	13.6299	6.13389	102.957	35.1073	43.114	144.749
CASS4	27.8835	11.7244	18.2498	16.9429	17.2919	19.4992	386.225	181.326	320.236	102.635	585.306	664.783
CAST	12513.1	11309.1	10166.4	14549.3	8504.52	7989.9	7992.39	5974.25	7426.34	18402.7	6849.06	8239.17
CASZ1	72.3124	47.6637	137.613	292.915	205.916	469.43	548.749	484.716	731.129	68.9269	216.016	244.862
CAT	17592	17624.3	17393.8	23422.6	22744.6	26139	34745	68928.8	71957.8	5128.66	89859.7	38420.5
CATSPER2	4.87956	7.20269	0	9.46566	9.80626	3.68685	11.9455	7.98219	0	0	0	0
CATSPER3	8.24477	17.8019	21.4801	12.7887	18.6663	21.1874	21.9981	20.4132	27.2714	13.7672	17.7219	18.5645
CATSPERG	3.09116	3.11248	1.12332	1.09478	1.10028	6.03372	30.4317	8.19171	57.497	111.792	43.189	230.027
CAV2	39.4103	34.4521	12.9711	19.5271	17.2609	25.3233	140.396	33.127	44.4392	94.8149	37.3583	43.6656
CBFA2T2	479.142	538.77	531.359	543.117	392.876	289.546	563.177	311.481	2826.83	4323.6	5037.96	19924.3
CBFA2T3	995.206	1293.17	1104.55	2203.49	1775.88	1854.85	1512.85	4980.14	4617.33	179.474	1766.76	1159.08
CBFB	157.383	133.78	33.7315	10.6392	107.431	59.4458	88.18	4.11569	12.1692	645.546	101.176	74.2845
CBL	219.114	223.14	246.597	168.157	198.188	181.563	402.148	59.4552	81.6696	869.022	144.981	196.585
CBLB	445.123	433.511	421.155	560.867	536.974	644.03	1058.87	1023.05	1600.77	1535.13	1211.97	1146.4
CBLL1	5319.35	4003.28	2684.37	3556.21	2555.8	1673.14	6147.16	3734.38	3279.91	7723.65	7791.71	3939.92
CBLN3	11.335	4.00294	10.1305	19.714	11.5454	12.8351	67.1219	66.4889	190.729	32.6207	40.6032	122.463
CBR1	586.192	587.822	544.656	265.881	427.216	273.741	361.273	140.069	170.025	512.517	433.652	453.856
CBR3	0	0	0	0	0	0	76.658	17.3834	106.453	144.174	552.875	264.539
CBR4	1008.07	1004.92	714.584	779.879	920.322	638.136	353.616	535.475	344.997	414.459	497.886	259.714
CBS	2448.43	3896.51	1849.26	6369.02	3844.54	1521.6	1448.93	3600.41	372.751	3112.41	1449	126.767
CBWD1	601.28	844.984	813.013	488.923	461.545	387.625	201.154	217.918	155.402	181.572	191.811	286.006
CBWD2	561.627	453.774	564.867	381.994	343.978	278.834	245.303	128.779	239.249	251.948	218.046	360.037
CBWD3	63.6636	64.3096	75.1827	48.3974	37.9093	44.7127	11.791	5.08243	21.0909	7.47966	7.56468	0
CBWD5	640.446	651.461	750.893	239.348	433.687	392.088	163.605	69.857	123.211	109.194	127.699	137.022
CBWD6	25.0761	26.6944	39.481	13.8787	28.0194	27.9659	13.6261	10.218	36.3453	10.025	10.139	37.1193
CBX1	2079.47	2379.34	1703.98	1368.38	1496.87	1089.39	791.091	734.264	305.934	209.59	341.606	59.4061
CBX2	330.303	429.004	364.128	333.25	305.005	172.299	15.6796	21.6021	12.2583	16.7267	26.7987	3.26041
CBX3	9368.9	10654.5	7077.13	8259.62	8305.6	6015.04	7349.07	7804.08	4733.1	4110.29	7756.57	4224.01
CBX4	209.865	214.804	212.603	427.082	271.648	255.107	455.252	623.155	396.541	2739.89	1259.15	1632.72
CBX5	14568.1	12506.7	10582.6	25721.7	20173.7	18061.9	10495.7	17187.9	3726.54	2052.49	6379.28	1079.36
CBX6	3659.1	3985.33	4852.85	6862.32	5220.53	5134.47	6831.89	4990.95	5578.25	9148.29	8624.77	11670.1
CBX7	189.59	148.95	185.31	772.516	439.041	672.69	5026.75	3793.15	4269.73	11483.2	7820.61	7946.87
CBX8	144.965	146.394	119.684	121.644	116.437	50.6655	30.3889	31.6607	9.08809	68.8853	30.4013	77.9592
CBY1	326.097	301.727	359.022	371.225	282.424	290.185	186.914	277.672	262.34	106.943	120.683	91.3572
CBY3	6.5176	9.34204	7.96965	5.84651	4.37279	7.58785	2.08665	0	0	2.48689	0	0
CC2D1A	715.776	641.178	1414.37	1130.56	1092.55	2280.08	1695.74	1802.11	2094.14	939.514	1112.71	1847.65
CC2D1B	607.561	585.052	844.909	448.392	541.535	907.55	420.927	395.475	953.018	1459.25	676.196	1925.29
CC2D2A	6.86028	10.3113	5.95823	20.46	13.3403	23.6243	14.3639	12.5061	42.3548	36.7009	5.78762	22.3446
CC2D2B	4.59503	2.58186	2.32019	3.00624	3.79742	12.1029	8.62982	10.4943	9.34877	0	2.60905	0
CCAR1	3595.33	3916.56	4190.69	2781.56	3558.45	3686.3	2690.41	3150.77	3676.37	1300.93	2264.41	2741.64
CCAR2	670.089	719.849	606.457	626.914	468.204	515.07	175.255	87.0468	142.223	298.987	152.45	115.01
CCBE1	6.52549	14.2258	6.73096	11.3097	14.3098	17.3351	26.2438	26.641	33.2786	43.9962	25.4238	70.481
CCBL1	384.657	331.199	331.473	680.951	482.332	479.779	321.645	168.3	310.786	193.706	174.767	144.612
CCBL2	1046.73	826.772	602.237	317.562	567.101	451.693	376.143	434.261	181.429	933.554	373.143	216.077
CCDC101	395.434	355.256	337.627	473.384	401.595	365.13	328.728	323.198	112.166	821.276	404.596	493.937
CCDC102A	35.7255	40.032	45.0199	35.7793	29.6928	12.08	1.04894	4.09242	0	7.5294	10.1529	14.8451
CCDC102B	14.6894	34.4424	4.46644	23.2488	17.4739	7.4931	0	5.29409	0	0	0	0
CCDC103	32.3931	26.4041	14.7903	7.64016	5.99907	5.33627	6.22094	4.12227	9.16431	33.4697	12.7824	56.1569
CCDC106	110.606	121.44	89.0147	119.404	79.142	53.6336	33.5515	27.6042	78.73	56.4263	106.524	115.055
CCDC107	101.042	103.539	130.313	115.625	101.419	148.178	223.119	94.1276	62.9184	184.713	75.5381	119.456
CCDC109B	675.058	693.02	475.215	615.418	657.537	661.629	240.877	429.52	193.963	22.5177	146.772	37.1325
CCDC112	643.37	635.628	500.7	526.028	312.659	169.011	52.4575	50.144	15.14	26.3594	76.1649	37.118
CCDC113	84.5173	87.6996	67.084	48.709	63.5992	51.8218	44.9672	22.4545	84.4008	63.3768	44.4693	81.31
CCDC114	4.12161	9.33816	16.8587	10.584	9.3508	18.1061	19.9351	7.16582	15.1325	25.1143	15.2388	63.0758
CCDC115	352.083	324.286	265.921	304.535	215.991	168.456	132.109	66.4541	87.8145	589.336	350.005	456.509
CCDC117	3113.54	3196.85	2243.89	3176.27	3132.6	2524.08	6489.06	5942.34	5403.34	11055.1	15608.2	7614.23
CCDC12	740.089	779.011	1106.72	829.032	753.332	936.084	838.319	769.43	891.519	1072.27	786.53	1091.72
CCDC120	60.0515	85.5669	107.167	68.2101	49.2177	40.9894	15.6976	25.9377	45.2688	36.1704	10.2128	34.1535
CCDC121	120.014	121.013	137.033	122.594	133.003	136.259	57.421	93.0104	24.3646	84.7216	48.4058	38.0365
CCDC122	13.0528	6.22765	7.88694	18.9875	9.89293	13.5969	17.8245	21.4705	42.3926	18.8093	60.8727	14.8457
CCDC124	2053.34	2174.26	3799.62	1780.46	2180.81	3123.69	3168.2	1774.23	3217.26	5045.75	3156.26	5690.56
CCDC125	363.383	306.866	366.025	256.779	349.087	349.983	70.4875	144.295	77.8906	72.3845	82.3481	160.675
CCDC126	93.7704	86.2819	51.763	74.8358	74.777	46.8033	145.792	135.044	96.8721	302.419	522.851	178.122
CCDC127	322.229	260.782	223.752	271.463	221.829	220.908	242.006	575.773	839.281	461.936	1202.83	824.222
CCDC13	2.40432	3.11297	1.12453	1.46002	1.64985	4.5278	8.39246	6.14043	87.7782	31.3831	22.8513	118.739
CCDC130	218.474	226.472	593.608	346.634	383.426	794.565	730.481	877.529	1444.86	2372.82	1279.73	2130.76
CCDC134	186.373	185.974	249.249	177.835	260.585	408.314	161.908	321.593	559.085	58.6517	133.789	148.409
CCDC136	28.6784	194.772	33.9089	49.7335	112.4	29.0568	56.9649	113.463	183.03	30.6566	48.2175	43.9241
CCDC137	892.048	1161.4	1812.28	901.849	905.847	1376.83	314.578	391.646	420.87	634.618	306.954	367.417
CCDC138	656.56	589.717	489.239	336.875	340.259	220.803	65.9742	80.5588	18.7549	16.8379	68.1148	11.4946
CCDC14	1046.67	1137.11	1470.76	1980.08	1736.65	2432.13	1204.16	1631.91	1357.11	129.745	648.389	349.883
CCDC141	22.3236	22.2259	21.3021	20.428	24.7717	29.3853	18.8986	45.0983	27.2246	17.6044	61.0369	11.1278
CCDC142	156.616	156.503	236.909	260.897	259.706	335.544	298.059	279.609	568.862	606.853	294.778	378.41
CCDC144A	0	8.44446	0	9.48327	0.550205	12.8104	0	0	0	0	0	0
CCDC146	6.18239	7.55932	2.24753	6.93413	7.15092	2.26311	5.24627	2.04752	9.07922	7.53485	7.61994	14.8411
CCDC15	561.901	458.415	354.917	893.676	629.391	514.336	272.847	407.568	87.756	20.0991	106.711	14.8402
CCDC150	33.3103	43.1232	74.1294	39.7706	72.0557	128.952	16.787	19.4517	33.2825	0	10.1602	14.838
CCDC152	41.9026	87.597	105.616	128.095	96.8178	81.4646	31.4791	48.1208	81.7101	36.422	66.0457	77.9144
CCDC154	24.3877	43.59	37.1602	31.3989	58.269	39.2684	32.5086	33.7491	221.021	163.066	50.7429	623.478
CCDC157	16.4866	25.7922	41.5968	29.9288	45.6497	81.4894	83.9307	114.637	145.28	66.542	144.746	207.786
CCDC159	63.9039	52.5404	79.403	86.6551	65.2616	90.201	99.4236	133.481	115.225	83.6967	209.749	122.573
CCDC167	400.045	382.763	364.515	440.611	625.332	625.06	701.687	879.619	395.309	109.087	311.092	70.6725
CCDC168	7.89895	8.00047	14.5645	13.8598	7.70856	18.0765	1.05013	9.22808	3.02449	28.9335	7.63265	3.70894
CCDC169	292.639	228.833	92.8933	143.188	116.822	29.5169	12.0623	27.1977	3.41234	4.79838	2.83764	0
CCDC169-SOHLH2	23.3403	15.1103	121.403	90.8287	8.79221	25.6439	0	0	0	0	0	0
CCDC17	17.8378	19.1006	20.2392	8.86707	20.3134	21.869	50.2718	55.1574	450.515	119.33	154.575	804.248
CCDC171	78.3149	88.485	41.5463	79.1881	71.5358	40.721	10.496	32.7778	0	15.0785	20.3314	0
CCDC173	51.5234	54.2656	47.2978	22.6367	66.5133	68.7219	24.1189	230.1	57.5268	3.76294	32.9818	3.7112
CCDC174	432.431	398.448	440.728	520.11	491.137	564.408	1015.54	1018.39	1319.65	2803.46	2572.32	2500.87
CCDC176	59.7636	83.6005	76.4372	71.17	61.0524	79.22	1372.32	1186.37	5547.72	980.633	4365.57	4497.01
CCDC18	350.932	445.655	546.09	491.166	627.049	793.288	322.653	566.697	399.195	33.5147	185.407	99.9034
CCDC183	11.6793	12.9023	14.6646	28.488	23.0747	20.4077	16.7706	23.5012	33.3166	53.884	53.2292	51.9672
CCDC186	317.345	306.743	278.212	453.481	474.976	504.224	2635.93	2832.15	4053.93	2211.13	5491.55	5093.18
CCDC22	786.924	844.627	847.641	810.84	722.395	516.441	241.215	427.562	145.319	94.0948	220.773	37.1103
CCDC24	10.9928	14.2401	25.9837	27.7658	19.2197	86.2316	372.993	186.848	1436.08	882.707	1577.86	3133.42
CCDC25	1845.16	1939.7	1634.65	1566.65	1801.43	1453.12	920.373	1860.04	767.429	533.571	941.226	328.658
CCDC27	10.6482	12.4544	2.25224	26.2877	18.6898	18.8795	37.7514	11.2494	45.4158	13.7976	32.982	25.9784
CCDC28A	474.06	456.557	421.287	726.259	591.462	799.436	1178.78	2266.95	2781.14	1600.36	4931.75	2921.72
CCDC28B	637.198	648.348	675.542	817.754	655.197	553.602	421.044	247.172	216.677	117.327	127.174	235.328
CCDC3	8.81579	6.69611	11.6406	2.33303	7.56036	8.52	8.88764	22.0192	25.6354	9.45523	25.8361	24.4441
CCDC34	1348.51	1254.19	1340.21	1481.81	1407.3	1773.9	1513.51	1242.77	824.691	519.2	570.801	282.31
CCDC36	5.15008	4.88975	4.49528	10.996	2.74891	11.3137	10.4873	9.20827	9.07654	17.5703	58.3833	48.2176
CCDC39	19.5772	20.4531	10.1087	27.0039	31.3592	6.78754	18.8892	25.6006	27.2348	5.02468	10.1628	3.71006
CCDC42B	5.49633	5.78474	4.51729	5.4797	8.78715	6.80652	11.5262	1.02121	30.2949	5.00927	10.1327	11.1373
CCDC43	1173.68	1201.42	1289.17	929.114	950.116	861.923	478.911	485.443	284.808	176.642	238.193	111.207
CCDC47	4891.29	4792.54	4315.97	5359.25	4489.26	4928.8	6900.08	7427.73	5810.59	5494.46	5331.7	3647.17
CCDC50	1853.21	1998.68	1616.25	1709.67	1770.68	1955.46	529.82	1653.07	901.6	145.372	939.696	293.969
CCDC51	726.115	791.318	640.401	584.426	535.521	362.867	53.7715	126.53	45.1974	28.5805	78.2076	36.6601
CCDC53	260.769	207.028	207.738	226.003	228.657	258.592	360.897	365.63	527.577	439.569	401.787	508.977
CCDC57	99.2631	138.3	196.743	81.3918	150.698	116.953	19.9335	37.8708	36.3201	18.8326	12.6969	48.2361
CCDC58	631.608	716.964	645.774	340.586	345.122	282.722	109.685	79.7558	42.6182	59.8085	52.9385	7.4515
CCDC59	1366.15	1386.88	1283.25	991.338	878.34	1026.7	823.737	714.048	684.578	2080.82	747.534	1069.1
CCDC6	3028.53	3414.25	2057.72	1731.89	1908.62	991.188	634.026	784.828	266.236	230.019	551.653	152.093
CCDC61	333.885	343.89	414.92	311.512	314.304	312.085	132.086	175.791	93.8829	68.9402	68.4556	33.4056
CCDC62	0	0	0	2.92155	2.20157	0	12.5985	0	24.2272	51.5165	38.1208	63.1155
CCDC66	450.691	494.4	504.945	476.478	446.458	533.842	500.277	442.047	535.503	151.876	309.723	185.451
CCDC68	281.551	267.592	198.643	363.068	519.953	672.097	667.563	1384.71	1249.73	69.9898	1162.2	621.301
CCDC69	1572.04	1742.63	1879.92	2244.44	1616.7	1742.53	8310.26	5064.72	11760.4	11150.8	17450.4	17052.3
CCDC7	14.9238	0.368976	0.982997	17.8567	21.8442	24.1887	4.14253	10.676	5.68674	2.36345	10.6435	0
CCDC71	812.042	958.272	907.679	810.012	793.99	648.367	693.965	850.32	705.643	1647	1470.49	690.386
CCDC71L	1121.04	1068.83	1284.4	3522.62	2682.39	3394.56	19272.3	30012.2	21601.4	24244.7	43641.1	25019.4
CCDC73	17.1704	15.5596	2.24574	15.3239	19.8038	13.5721	13.6408	6.14368	12.1022	13.817	0	7.41892
CCDC77	554.694	589.547	742.681	579.239	621.635	782.177	547.029	574.978	674.426	884.233	797.756	638.138
CCDC78	12.71	7.11908	13.544	4.74852	7.1409	10.5848	4.19201	4.08604	3.02913	7.51638	2.53397	3.71218
CCDC8	426.928	340.614	101.139	224.082	146.319	46.7708	37.7732	30.7128	51.4489	21.3488	45.7197	59.3645
CCDC82	518.992	539.001	503.875	603.372	684.1	674.7	871.727	929.173	665.927	335.14	688.015	285.72
CCDC84	44.317	76.1137	92.7946	92.0963	117.999	90.0918	203.166	189.749	227.307	402.782	326.414	363.905
CCDC85B	870.2	1246.8	1478.32	604.139	699.704	665.558	305.773	148.923	215.196	1079.34	452.867	1730.46
CCDC85C	110.934	158.711	68.4451	82.4545	121.075	71.6088	242.48	216.18	220.858	85.4688	378.773	218.867
CCDC86	2133.79	2674.77	2549.67	1041.75	1420.2	1062.81	469.732	404.878	454.204	2934.3	979.049	1666.42
CCDC87	8.58681	6.67051	4.49753	5.10992	6.0497	6.03665	31.4729	11.2582	24.214	35.1517	22.853	14.8421
CCDC88A	2834.66	2819.13	2445.01	2681.12	2547.99	1925.04	1066.3	1422.17	648.83	301.233	683.179	307.757
CCDC88B	96.8536	36.4563	233.462	467.029	650.986	3037.48	5642.65	6422.87	25951	1922.69	9030.48	17895.9
CCDC88C	306.351	671.691	742.41	343.646	484.382	262.998	43.0437	93.2588	51.4271	31.4316	63.5707	89.0252
CCDC9	625.157	589.384	970.997	1002.28	906.919	1648.05	2307.9	1929.5	3854.51	6995.47	5743.05	9345.11
CCDC90B	876.651	725.058	586.532	840.365	642.341	600.2	1511.99	1347.12	1096.06	2001.5	1347.73	1256.34
CCDC91	422.83	390.065	293.792	478.249	433.223	494.535	876.775	1285.78	1765	1009.97	2951.31	1788.71
CCDC92	89.7677	57.6612	53.1049	120.932	52.3418	41.8767	87.5118	24.3045	29.4312	88.9735	60.2434	60.1202
CCDC93	443.73	480.107	457.621	277.259	377.031	357.22	233.057	376.083	293.445	167.203	190.697	178.053
CCDC94	562.358	560.296	736.929	580.578	546.305	640.841	1063.31	766.609	1696.8	2057.85	2099.05	3311.81
CCDC96	11.3352	12.0097	9.00951	11.6836	11.5435	17.3697	33.5563	18.4076	39.3608	205.702	88.7949	241.23
CCDC97	907.781	1103.22	1100.18	1099.98	1122.69	1121.75	2311.5	2246.11	2971.94	3790	2766.02	2986.78
CCHCR1	733.826	615.908	1118.16	860.99	817.553	1237.64	708.02	478.261	440.034	160.144	227.201	113.026
CCL16	8.93154	4.89479	6.77602	8.40222	6.04114	12.8568	28.2914	15.3181	42.4129	21.2893	25.3315	44.5492
CCL2	2.75282	0	0	0.733355	3.83555	45.7157	5.22987	0	42.5792	8.72124	2.5208	63.286
CCL22	10.9911	8.00461	13.4925	16.0597	12.6494	21.8828	33.5711	7.16433	24.214	22.5976	27.9315	37.1052
CCL28	42.1685	43.9664	55.698	96.5099	58.3296	65.765	54.7959	50.339	108.889	77.8712	51.6609	152.331
CCL3	0	0	0	2.19698	2.19045	25.0951	11.4981	0	54.6638	1.24562	0	22.3076
CCL5	5.15318	4.00615	4.52791	9.86804	9.87808	14.3866	28.2733	15.3001	30.3095	20.0107	17.7096	25.9941
CCM2	272.428	284.779	381.534	245.102	329.052	526.445	1074.52	778.667	767.755	344.053	559.153	198.48
CCNA2	12422.1	10987.1	11531.6	18434.4	16127	16932.9	20320	22519.4	9558.85	3464.59	10414.8	3651.23
CCNB1	7819.54	7595.42	8312.07	6757.79	8469.16	8994.29	8278.01	8666.06	4880.7	499.215	3189.08	912.957
CCNB1IP1	307.431	301.861	286.438	400.92	224.806	234.043	97.6329	122.627	72.8636	201.43	123.731	172.926
CCNB2	5601.41	4782.94	6299.1	7416.99	6980.24	9173.4	7256.69	9049.95	4640.97	276.797	3088.3	831.563
CCNB3	4.41836	7.22473	13.148	4.19991	10.4316	28.5787	8.52739	26.6438	17.5979	7.25965	14.6854	10.7799
CCNC	1705.42	1666.27	1122.41	1277.15	1373.51	941.838	1072.72	1568.57	698.25	444.492	828.885	439.5
CCND1	18.5467	48.9073	1.12283	30.2862	39.0655	7.54045	16.7919	12.2903	42.3624	28.8972	33.0348	59.3587
CCND2	2882.88	2477.92	1963.05	4836.09	1782.17	1505.08	166.914	183.42	75.6319	37.7127	157.634	14.838
CCND3	5287.4	3732.04	6170.19	13220.6	12257.9	15205.7	5011.82	11004.3	4483.69	1954.93	5033.64	3183.56
CCNDBP1	2450.26	1870.18	2597.29	6411.46	3976.88	6063.35	30332.5	29460.5	54840.8	14784.9	84675.3	56293.9
CCNE1	2600.96	2511.6	3014.59	3316.39	3499.11	3099.67	228.56	600.087	251.339	53.9135	327.152	66.8073
CCNE2	998.827	961.93	632.098	1164.77	1357.75	1331.29	425.897	654.921	284.533	82.8432	274.19	70.5025
CCNF	4224.17	3443.52	5767.97	6742.14	9016.43	13107.6	12958.1	14354	6614.58	305.305	4121.73	901.51
CCNG1	5714	5878.69	4220.17	6963.43	4446.02	3076.59	6259.5	4442.43	4125.7	3143.74	8007.09	4402.26
CCNG2	50.4871	48.903	65.0839	37.9442	87.5022	183.175	4379.23	3851.14	4979.97	2919.64	8693.62	4826.25
CCNH	1574.53	1531.4	1429.56	1121.87	1169.55	1198.2	710.452	970.212	769.758	480.737	891.013	699.943
CCNI	4973.2	5297.89	4415.51	4870.78	5070.41	4881.01	22481	21992.6	30056.4	36281.8	55848.2	39777.7
CCNI2	16.3336	22.6232	20.3922	8.76005	9.23162	10.4349	4.22546	6.18217	3.04832	0	2.55629	0
CCNJ	1240.46	1313.37	935.078	747.676	767.121	581.278	137.536	257.13	81.493	83.96	117.66	25.9037
CCNJL	18.8392	24.4105	19.0741	26.033	27.3919	22.6105	45.3358	53.3962	18.0289	34.9114	30.262	29.7041
CCNK	2367.25	2483.84	3099.31	2458.86	2716.4	3239.54	4813.6	4020.15	5485.07	6263.92	6803.14	6683.07
CCNL1	1193.12	1131.99	1593.94	1833.72	1709.03	2364.08	1772.45	2028.28	6106.88	4823.58	2825.52	9447.94
CCNL2	1002	1017.29	1243.83	1189.22	1333.39	1555.1	1008.08	813.091	3643.09	2618.58	1350.77	4297.65
CCNT1	3270.93	3146.19	2721.21	3247.29	2834.37	2715.76	3713.51	3711.38	3000.87	3535.55	3373.12	2290.98
CCNT2	753.56	691.858	666.156	1094.44	945.174	925.696	1123.85	1350.78	998.716	997.424	1330.53	936.379
CCNY	2217.55	1871.85	1520.13	1996.71	1472.23	1268.39	3254.38	3170.49	1686.81	4783.71	4554.89	1237.17
CCNYL1	459.306	458.056	422.451	358.378	374.074	324.261	763.109	551.073	902.076	813.655	980.47	1094.02
CCP110	2465.51	1945.8	2165.48	3466.42	2674.06	3949.96	3264.61	2454.81	2026.17	1083.89	1449.95	2377.29
CCPG1	925.703	725.036	623.239	1079.36	893.351	768.192	1705.47	2294.19	1734.91	1825.87	2205.01	1006.25
CCR1	0.686631	0.444517	3.3729	0.364852	6.04609	19.6139	12.5819	0	39.3325	3.76364	0	0
CCR2	0.694934	3.60566	5.57176	4.40339	15.7195	31.3706	17.4355	0	2.83896	3.53148	10.2703	4.02767
CCR4	1.37416	3.11474	2.25695	8.4015	7.14206	3.7801	15.7224	28.6083	6.05844	11.2771	12.6726	0
CCR7	278.415	168.917	252.735	1058.59	946.516	1352.31	1089.92	1067.98	692.444	527.421	661.315	625.164
CCRL2	197.001	130.935	141.788	258.793	274.258	360.424	3225.64	2223.42	3187.34	1102.85	2967.12	2190.01
CCS	421.909	418.126	692.272	818.73	713.38	1094.81	4392.9	4145.08	8909.62	2979.8	9557.51	7302.77
CCSAP	584.211	545.058	378.217	655.288	537.644	385.225	1135.7	1019.31	589.991	108.079	457.521	166.937
CCSER1	11.0986	12.8466	36.2929	38.0068	13.8902	19.006	1.35645	59.6171	3.91138	0	14.2854	4.79548
CCSER2	130.783	231.883	79.6768	57.3337	105.417	65.2793	204.811	64.2214	244.239	2157.24	1063.2	1735
CCT2	16135.7	16093.7	16648.6	13480.9	15308.5	16954.5	19395.2	20931.3	18184.1	7661.7	18784.1	15655.2
CCT3	16332.5	17288.4	18298.7	13024.6	14440.8	12905.7	7285.14	8453.87	5408.86	5420.1	6771.43	5057.4
CCT4	14765.7	14998.6	13040.8	10854.3	11022.4	8281.74	7004.57	6703.92	3711.49	9142.29	6481.09	3580.98
CCT5	13785.7	15485.5	13871.7	9369.98	10749	9176.74	6828.7	6612.2	3603.08	8057.04	5992.39	2294.4
CCT6A	16532.2	18252.8	12877.1	9257.56	11344.5	7877.66	5908.99	5307.92	2475.24	6020.03	4420.93	2052.96
CCT6B	6.9265	7.26171	10.5836	16.4803	7.44767	13.5489	17.4878	5.32772	37.9018	43.3368	31.7193	81.2773
CCT7	15587.7	16263.2	16827.6	10289.6	12767.4	11637.4	9257.57	7707.51	6324.61	8057.91	6711.63	3913.51
CCT8	14140.6	16662.4	12507.1	9459.24	13213.9	8812.33	5412.03	6989.68	3892.82	6160.35	6401.43	3789.15
CCZ1	1949.04	2070.01	806.158	1668.21	1815.49	841.797	1950.89	2164.69	490.614	1487.86	1346.3	193.01
CCZ1B	548.917	426.189	1374.35	748.278	361.566	1474.24	581.815	411.895	1008.47	476.329	248.476	415.711
CD109	16.2701	15.7937	22.5877	10.6561	20.6453	19.7336	16.4853	14.4541	15.2353	10.133	23.0557	29.891
CD14	4.20227	4.26238	8.18481	3.66228	9.66757	122.157	90.0698	2.11491	185.073	60.3937	36.4149	226.959
CD151	1085.09	765.611	1605.92	889.307	580.096	1212.73	1138.17	311.539	864.019	2924.19	210.041	776.094
CD163	0.693989	0	1.13453	0	3.89103	77.5863	20.7655	0	167.643	25.1644	2.56713	275.276
CD163L1	0.343429	0.444566	1.12251	0.364852	0	2.26173	28.3359	8.19374	36.3063	239.983	106.732	252.25
CD164	13220.4	10263.3	5030.62	11210.3	5891.45	3845.68	9597.58	8250.69	6945.82	18231.5	15757	12317.6
CD180	2.05916	0	5.61914	4.37662	9.89035	18.8522	5.2407	0	12.0979	0	0	3.70762
CD1C	10.6348	1.77677	14.6072	5.46883	18.6729	13.5697	0	0	0	0	0	0
CD1D	71.4399	42.6851	57.2863	61.6718	55.5652	52.0394	14.6914	10.2399	6.05225	13.8174	10.1624	7.42017
CD200R1	0.290723	1.81911	0	0.618031	6.71984	0	4.65895	2.267	0	14.8636	10.3822	33.4051
CD209	8.92997	13.339	6.73922	7.66328	17.6051	15.8377	11.5434	11.2642	27.2348	25.1233	20.3254	14.8403
CD226	11.04	3.48366	5.03727	26.2248	12.9974	4.2795	18.8429	11.6097	6.7749	1.404	9.59897	3.50701
CD24	4.28655	4.62598	10.5497	9.4932	6.2909	2.35666	10.9051	3.18968	19.0159	0	10.5505	11.5789
CD247	31.2898	79.2362	67.7052	24.4778	50.5829	10.5736	8.37763	9.19355	227.208	291.86	169.78	3457.86
CD27	7.5578	8.90145	4.52393	7.30839	7.13618	12.8664	11.5215	9.1841	9.0912	7.50771	7.59343	3.71307
CD274	5.49539	9.78214	13.4803	10.5829	8.25202	14.3303	294.87	175.095	233.016	82.9003	228.643	189.216
CD276	20.0309	11.5583	4.22793	1.29365	12.3437	17.8313	1.97399	0	35.7592	2.36264	2.38932	6.98006
CD28	3.80614	3.58331	0	2.9408	4.60999	7.59601	15.8603	16.5104	21.3383	22.7856	51.2055	89.6995
CD2AP	4332.28	3356.98	3128.6	4037.07	3883.08	5066.4	19901.7	18562.9	17911	5230.89	23543.6	9021.89
CD2BP2	1288.59	1312.84	1385.68	1354.55	1519.96	1479.07	1543.13	1439.11	1569.48	3604	2325.15	2724
CD300A	3.24438	0	0	2.76178	4.15606	12.1424	2.47426	0	28.6284	21.3329	35.9669	296.018
CD300E	4.80997	3.55831	0	4.38061	8.25414	8.29972	11.546	4.09672	21.1904	18.8451	55.903	51.9586
CD300LB	0.343616	0	0	0.730443	1.64989	3.02136	1.04914	0	3.02866	52.7112	114.232	293.284
CD300LG	4.38038	6.98031	3.30978	5.72925	2.69747	4.65916	3.08735	3.01181	14.847	8.62006	12.4536	18.2008
CD302	302.229	326.406	229.347	179.558	151.441	88.3496	95.576	33.5865	82.3098	81.1134	70.3103	91.2658
CD320	1590.46	1639.08	1760.31	656.465	707.081	451.704	103.461	123.179	69.5645	353.557	136.351	174.167
CD33	20.6339	17.3041	10.4584	3.83854	26.3932	12.7684	3.61993	1.17488	3.40757	1.40451	0	21.4096
CD36	43719.5	24660.1	20049.5	27963.9	36351.8	25675.3	31094	48281.8	28514.9	1905.1	11804.2	3976.8
CD37	177.484	90.8461	64.2596	54.0843	63.854	46.9902	21.8414	8.37434	9.03061	7.45347	7.78908	36.8808
CD3EAP	521.353	554.516	696.913	334.723	372.418	237.669	102.816	91.1103	93.8619	257.333	180.246	259.714
CD4	17.4732	57.4257	27.0016	17.8531	43.451	34.6915	9.23791	3.35078	35.5316	2.4568	5.54212	43.5596
CD40	10.2748	5.32337	5.62599	2.91342	2.19074	6.78392	9.28328	0	9.06018	169.506	13.1997	33.3099
CD44	503.975	1474.27	1044.84	338.127	1553.37	1376.87	8516.71	30544.5	25931.6	12437.6	89593.8	32984.2
CD46	2807.76	2805.03	2299.77	3728.85	2693.13	2116.65	2768.27	3030.89	1697.46	1538.17	2010.23	834.6
CD47	1738.4	1950.46	1308.53	1668.99	1971.64	1780.33	2488.6	4243.61	1697.18	465.119	1290.95	300.686
CD52	13.3997	4.01577	1.16142	1.10107	26.6753	35.2974	30.1581	47.3543	85.3801	19.7272	209.692	108.03
CD53	293.393	178.001	50.805	23.0155	141.722	79.4039	100.609	8.17132	75.7347	122.658	38.006	55.6851
CD55	710.665	570.798	733.083	647.585	665.322	1036.5	6755.19	4877.52	20434	8029.15	34247.9	39389.4
CD58	729.86	474.166	683.395	1008.24	871.476	1341.25	1124.98	1075.14	756.94	267.599	381.514	142.429
CD59	3524.97	2754.29	3566.43	4178.58	3031.04	5214.13	15959.5	13875.8	27405.4	10419.3	28552.7	27908.9
CD63	4435.98	4389.74	3150.28	5050.75	2413.5	1335.01	1465.81	531.028	684.313	3322.1	1032.91	1474.85
CD68	104.419	92.4497	94.9479	90.4496	96.5428	210.863	1104.74	153.825	561.334	791.363	434.666	636.28
CD70	19.5846	17.8174	23.8849	28.8991	26.3017	97.1587	29.2827	7.1229	18.2032	16.215	27.7579	55.7333
CD74	314.742	167.788	175.159	119.628	530.123	487.5	236.368	6.236	268.3	67.2782	30.9372	73.5353
CD80	47.3996	40.4693	33.74	20.4407	41.2446	49.0542	74.4806	81.8674	45.4037	10.0419	86.3215	22.2638
CD81	1373.63	1581.59	1456.05	1857.36	1073.59	772.218	955.487	120.887	274.964	1020.01	279.875	322.143
CD82	3183.95	2765.02	2906.53	2524.46	2064.12	1947.38	412.669	466.358	635.79	295.589	1398.48	660.454
CD83	51.1343	72.2188	41.0093	21.795	37.1939	34.8984	17.4715	21.6738	31.5113	3.91743	15.8472	15.4504
CD84	88.7851	77.2887	48.1698	85.3749	86.2771	64.7351	82.7286	18.8671	111.855	63.5678	75.4225	87.2561
CD86	1.09565	0.472904	3.59012	4.37631	8.18417	15.3126	6.69102	0	16.7497	2.66821	0	17.4556
CD8B	0.952829	4.9373	8.74878	25.4899	23.3036	27.2775	0	1.8878	0	0	5.48356	4.61622
CD93	84.831	50.2338	133.481	196.638	271.897	391.145	141.721	427.308	127.06	15.0855	96.617	44.5136
CD99	261.209	306.616	427.2	562.59	260.988	333.618	349.641	160.787	163.662	908.359	169.32	166.6
CD99L2	911.26	708.995	849.267	1359.46	803.166	1061.63	1251.91	917.539	954.066	809.396	1003.43	1062.65
CDADC1	342.351	302.701	274.371	303.264	269.47	258.222	333.844	219.651	168.269	94.1578	273.615	290.641
CDAN1	1412.28	1663.23	1886.97	1602.53	1408.68	1530.5	602.454	719.079	698.94	527.768	399.017	489.694
CDC123	2364.44	2885.61	2173.48	1239.82	1678.46	1248.48	694.755	694.498	472.579	356.954	357.218	207.891
CDC14A	333.243	307.073	337.383	227.359	243.348	229.535	539.313	415.51	608.012	427.13	522.884	783.474
CDC14B	214.093	248.911	149.402	115.415	128.852	40.1365	41.6634	24.3849	43.8376	13.3841	28.1392	15.3571
CDC16	2524.53	2216.69	2192.99	3039.63	2212.62	2385.85	4665.01	4110.05	4098.49	2450.58	4386.95	2682.77
CDC20	8617.65	9017.67	13639.8	10462.5	10709.8	12127.3	5430.2	6760.49	4337.41	229.293	2742.26	801.799
CDC23	2191.67	2008.17	2142.36	2040.91	1917.96	2022.69	1339.82	1299.01	1019.94	490.961	746.667	363.617
CDC25A	3651.03	4176.43	3690.73	3653.04	3705.68	3894.52	1762.72	1755.32	716.544	56.3488	623.033	107.261
CDC25B	1940.29	1797.62	2129.55	2902.67	3338.21	4264.04	14569.7	10612.5	8740.5	1986.27	6197.97	3262.06
CDC25C	426.254	363.87	654.532	1003.99	799.573	1602.64	1510.53	1340.31	1103.88	61.3242	482.393	240.542
CDC26	679.619	630.371	571.537	635.908	549.962	496.678	988.006	825.851	1219.87	2292.54	1165.22	1798.55
CDC27	10502.1	8770.55	10812.6	12857.8	15023.8	19465.7	16197.1	31812.6	21666	2298.93	15801.1	9152.25
CDC34	1745.11	1662.56	2122.99	2304.97	2144.29	3230.85	14368.1	17898.6	43662.2	30224.2	113097	124607
CDC37	3839.42	4332.21	5112.33	3108.26	3944.93	4519.7	5210.08	3629	4482.81	7421.26	6163.69	8047.7
CDC37L1	527.217	474.89	296.616	398.879	360.869	257.968	2055.6	963.452	1313.41	2711.59	2827.3	1691.85
CDC40	2171.01	1983.06	1688.16	2153.74	2036.69	2115.45	929.769	1887.27	1104.52	668.282	1206.83	701.201
CDC42	6855.96	6732.41	6036.66	6731.03	6331.87	6920.14	13796.9	12506.5	15230.3	12448.8	21405.5	16933
CDC42BPA	4006.87	4230.27	3423.92	4653.34	4168.89	3774.44	2881.5	5378.74	3768.44	1904.94	3247.16	2102.81
CDC42BPB	345.506	271.618	311.829	284.924	396.838	484.598	448.26	1216.34	1285.73	169.712	475.457	114.994
CDC42BPG	27.4762	31.1212	72.9563	9.48652	17.6091	32.4177	34.6369	14.3414	202.718	224.944	132.166	1090.67
CDC42EP1	1.71745	2.66881	1.12616	44.1782	35.1804	19.635	1127.29	779.264	529.854	1113.82	3805.55	2367.75
CDC42EP2	20.2662	19.5725	22.533	63.8997	22.5343	38.5234	69.2021	21.4711	96.8963	1773.14	913.116	2000.45
CDC42EP3	9.41167	4.96356	10.8378	11.0322	13.6903	15.3684	22.5239	1.9363	0	8.09034	9.60867	0
CDC42EP4	4796.55	5077.4	5060.63	4695.04	3844.09	2999.81	4522.98	4042.24	4376.44	7567.54	9693.6	8994.03
CDC42SE1	1348.08	1725.77	1509.92	1411.24	1479.36	1354.49	2343.8	1745.61	2454.59	5696.06	2901.65	3015.73
CDC42SE2	2210.81	1904.18	1330.67	2202.67	1709.2	1252.6	2318.03	2401.94	1188.65	1632.31	2390.51	1332.23
CDC45	1769.16	1742.69	2593.32	1748.32	1989.83	2940.38	524.439	762.307	339.333	31.0425	335.884	51.552
CDC5L	3240.41	3140.76	2967.08	3334.13	3256.08	3522.7	2451.21	2713.35	1769.8	805.783	1194.95	971.89
CDC6	3198.05	3786.52	3741.2	4116.61	4251.57	4746.59	669.36	1149.48	414.648	349.046	642.492	230.047
CDC7	1749.49	1651.06	1858.72	2096.43	2265.68	2592.77	629.375	1278.77	406.285	27.5556	338.67	49.0917
CDC73	2076.49	1892.5	1455.16	1758.14	1832.69	1490.9	2815.36	3547.17	2577.63	1626.51	2948.99	1706.4
CDCA2	1972.16	1656.73	2507.26	2757.38	3024.67	4715.36	4561.6	4410.2	2520.79	153.243	1547.18	426.663
CDCA3	1424.41	1256.16	1648.52	1966.87	2156.7	2795	1261.34	1887.11	629.233	34.8292	659.764	66.2802
CDCA4	1967.2	1920.06	2501.5	3797.08	2945.43	4125.05	2043.11	2757.63	1007.25	157.655	776.951	144.311
CDCA5	3322.81	3457.84	4150.28	4143.54	4485.83	5600.68	2409.39	3750.94	1368.26	89.1051	1299.66	174.407
CDCA7	2505.13	1827.21	1958.38	1179.83	1262.34	1339.02	120.065	186.03	91.184	16.3815	117.242	22.3555
CDCA7L	2659.02	2557.81	2250.66	2151.54	2085.09	1511.73	335.032	545.289	220.962	43.8448	298.547	58.849
CDCA8	3142.72	2904	4891.72	5707.92	5848.27	8886.87	6152.71	6938.57	3697.76	145.507	2482.44	637.898
CDCP1	15.4551	15.5596	14.5849	14.9582	16.5109	18.8433	25.1935	17.4184	51.4314	41.4803	22.8804	51.9338
CDH1	4167.8	7286.42	6253.31	6203.89	3774.33	4961.57	5888.17	7033.21	6417.48	617.002	1809.6	960.833
CDH12	7.55549	12.8928	3.36811	12.7703	11.5539	4.52386	11.5437	11.2655	0	0	10.164	0
CDH15	0	0	0	0	0	0	0	2.0501	0	18.8601	58.4917	122.642
CDH23	10.8166	14.3278	13.7282	13.4265	23.5943	13.5455	22.6447	47.1906	71.331	67.0406	31.649	154.296
CDH24	18.3034	13.6301	24.1038	16.9267	19.1055	13.3986	91.2886	5.22919	27.8228	35.9212	22.5624	296.577
CDH4	3.77791	5.33465	12.3399	14.5931	14.3099	12.8128	15.7464	6.14798	48.405	10.0564	7.62722	25.9666
CDH6	4.12129	6.22331	4.48502	9.11977	7.70655	6.78152	13.6487	12.299	18.15	17.6036	22.8878	22.2558
CDHR1	14.8947	16.2254	5.40869	45.8628	16.6779	5.53609	10.0887	0	5.55567	1.15433	12.2082	26.7655
CDHR3	8.92961	6.66832	4.48726	8.39103	13.2091	18.0887	5.24878	9.22194	39.3291	21.3697	20.3391	33.3857
CDHR5	3.11764	5.01287	3.82722	12.0096	6.86399	20.5479	4.92894	9.28982	11.3725	12.9789	2.38643	16.8399
CDIP1	654.257	344.465	391.33	405.274	225.145	224.86	1252.12	254.621	846.374	2473.56	1668.12	3420.45
CDIPT	886.956	940.03	915.051	1084.63	978.276	1098.07	4557.34	4128.67	7444.77	12230	14832.8	17665.2
CDK1	5011.74	3482.1	3908.83	8965.96	9016.21	9026.43	9580.18	11965.8	2793.04	193.278	3379.35	387.036
CDK10	493.097	624.922	729.02	419.179	569.048	541.963	316.571	185.898	408.896	454.759	172.104	331.618
CDK11A	306.707	810.106	1344.36	821.684	1078.18	1864.03	715.256	2582.59	13207.8	970.147	4171.77	14289.3
CDK11B	2054.16	2170	3230.03	2427.79	2673.75	3785.23	2402.08	3488.35	5574.19	2505.58	3472.04	7034.55
CDK12	4283.14	4585.85	4290.09	2931.71	3490.3	3014.11	5713.97	6028.56	11343.4	4749.82	13507.9	13378
CDK13	1791.23	1810.14	1564.32	1685.32	1610.83	1631.23	2420.63	2896.34	4363.02	4495.34	4521.99	3881.06
CDK15	28.7354	5.57566	1.10927	3.24291	8.1475	1.48947	11.3968	1.01096	0	17.3618	7.52475	7.32656
CDK16	2856.77	2911.96	2952.01	3249.44	3723.52	4057.31	6794.71	8205.98	8065.39	9628.94	9418.47	7380.76
CDK17	1135.08	1043.95	938.185	1387.74	1240.14	1268.32	4296.82	6049.29	5633.4	2597.58	7049.5	3486.28
CDK19	568.182	466.856	311.738	711.901	433.852	423.11	1572.84	1193.53	1008.99	1045.56	1140.29	859.927
CDK2	2953.05	2668.75	2675.5	4036.08	3178.93	3536.11	1760.7	1585.88	719.48	208.433	769.968	210.758
CDK20	21.3673	17.4821	16.3251	30.6636	18.3544	5.84035	14.4066	8.64615	5.85489	10.9198	29.4933	25.2597
CDK2AP1	1684.29	1848.66	1254.69	730.603	849.517	453.242	253.687	152.755	138.431	106.81	97.6755	39.1343
CDK2AP2	752.838	832.975	1005.08	830.414	940.115	833.346	1171.13	1111.97	1209.4	7760.86	2701.19	2278.19
CDK3	25.4202	36.9315	59.8333	8.76691	28.0122	45.3687	11.5273	20.4278	75.7318	22.5461	25.3364	122.505
CDK4	8637.88	8331.29	8511.31	9213.37	6566.66	6417.03	6262.66	2979.26	4230.19	19604.1	10642.5	19911.8
CDK5	286.289	331.036	203.815	205.116	235.27	167.647	64.7309	113.891	90.6753	53.6127	76.9714	92.5742
CDK5R1	132.232	122.719	85.3626	97.068	79.7733	65.6129	67.1617	136.195	335.896	182.145	172.767	348.746
CDK5RAP1	1223.84	1283.24	1510.83	998.777	1233.95	1408.04	590.522	915.726	865.989	236.884	525.945	222.494
CDK5RAP2	2933.42	2552.75	3961.23	4911.59	4044.96	6656.14	5314.13	5389.29	4352.59	1983.23	3191.06	1667.47
CDK5RAP3	1013.51	991.052	1305.66	1021.57	966.496	1469.54	1103.37	1144.02	1521.46	1558.68	955.926	878.269
CDK6	11573.2	11714.4	5267.34	3508.21	3933.57	1588.25	458.32	1437.7	316.294	202.326	652.305	122.346
CDK7	894.87	870.823	749.856	588.152	572.816	562.667	949.343	842.507	1151.2	1616.76	1709.9	2123.51
CDK8	1130.48	1191.87	1169.49	921.433	751.085	810.159	1208.61	1377.55	1702.09	1042.74	3064.89	1978.41
CDK9	999.874	1115.44	1191.68	1140.43	1094.71	1250.86	2028.5	2077.83	4183.66	6965.67	7439.19	10850.6
CDKAL1	697.581	664.337	599.01	525.542	628.166	723.466	870.864	620.375	417.65	477.188	507.976	233.75
CDKL1	42.315	37.581	37.6737	39.1726	33.3804	51.6005	387.525	552.586	1296.6	477.807	907.63	1300.29
CDKL3	35.3469	29.1984	32.6692	41.065	26.2663	18.9829	41.6919	16.8765	34.722	499.801	178.752	462.485
CDKL5	8.23741	8.0062	8.99182	8.39655	8.24559	11.307	12.5959	13.3134	3.02721	10.0507	7.62268	0
[truncated: 11,014 more rows]

## Sheet: TPM
Table S3 Expressed genes in fetal liver in vitro terminal erythropoiesis
Note: Normalized counts, gene expression of each sample by normalized counts in FL in vitro terminal erythroblasts. TPM, gene expression of each sample by TPM in FL in vitro terminal erythroblasts.
	FLC_proE	FLC_proE	FLC_proE	FLC_BasoE	FLC_BasoE	FLC_BasoE	FLC_PolyE	FLC_PolyE	FLC_PolyE	FLC_OrthoE	FLC_OrthoE	FLC_OrthoE
A1CF	0.081733	0.0820862	0.048648	0.0614579	0.0608512	0.0391673	0.00391921	0.0155544	0.0116483	0.00633794	0.00339357	0.00546953
A2M	0.0100799	0	0.0707997	0.0273626	0.0707271	0.153809	0.0584598	0	0.134353	0	0.0023002	0.0278299
A2ML1	0.068897	0.0580184	0.0527139	0.213258	0.189942	0.0353348	0.0263592	0.171095	0.0888174	0.0447333	0.0266834	0.0241613
A4GALT	68.6296	88.8361	88.8552	41.7716	61.5864	29.7667	2.43678	5.90323	1.16965	0.537451	1.34206	0.209145
AAAS	127.393	123.422	121.828	87.1409	98.806	71.7132	12.0915	20.7285	10.3804	6.11321	4.55444	2.2861
AACS	12.1432	22.4776	24.2703	22.3067	14.5817	7.22377	5.42698	4.96175	2.64268	2.57781	1.13722	0.634881
AADAT	3.5443	6.32379	3.03741	1.823	2.72281	1.39756	0.0110999	0.0978881	0.0368212	0.0215149	0.0192025	0
AAED1	4.02606	2.05067	1.3561	1.28459	0.482117	0.296369	0.0915572	0.0618046	0.0170878	0.0664413	0.00988443	0.0240511
AAGAB	36.5252	41.5228	33.6625	28.1921	28.3532	22.2533	6.81442	6.38881	3.43195	3.91983	1.87998	1.43842
AAK1	1.73059	1.88256	1.71136	1.6884	1.77553	2.01806	5.68342	2.45224	6.82046	9.34556	2.6033	2.6855
AAMDC	34.5583	30.773	18.1639	27.6797	25.5906	22.0604	20.5214	20.6746	10.0448	9.00836	5.1833	2.62821
AAMP	99.157	107.93	83.4495	49.4453	60.1288	42.4423	30.8722	21.2674	19.5092	41.353	18.2272	14.6052
AAR2	34.874	38.3135	33.1407	23.0421	20.9753	14.2983	6.59533	6.3454	2.786	4.97379	2.13041	0.95796
AARS	239.786	254.028	238.86	373.004	281.429	261.89	63.4685	91.4146	34.1935	136.519	36.5069	31.1303
AARS2	23.3894	20.5171	23.5176	14.4668	15.1574	13.2872	1.03564	1.50922	0.414771	0.212926	0.228036	0.0676191
AARSD1	73.7539	97.1069	76.2395	55.6771	58.7587	26.2801	3.94577	4.9607	1.15947	1.98288	0.941627	0.328549
AASDH	10.797	10.9786	9.9947	7.5695	8.84082	6.96493	1.47301	2.67508	1.0655	0.315593	0.402969	0.231581
AASDHPPT	83.3938	78.7133	45.1824	49.1052	40.6797	19.7821	5.38447	8.99366	2.10087	2.36684	2.1777	0.697814
AASS	0.20191	0.125979	0.411339	0.150446	0.092615	0.259476	0.129438	0.0564873	0.27003	0.0951862	0.0216894	0.078697
AATF	69.4306	75.2331	81.1471	23.9633	45.9203	40.3251	10.025	8.09419	4.13555	12.6228	2.13868	3.33224
ABAT	2.52727	1.17126	1.77591	4.12726	3.13704	3.44224	1.49572	3.57514	1.36042	1.55424	0.607704	0.331424
ABCA1	0.0566999	0.182139	0.00611849	0.372014	0.446522	0.0492639	0.035659	0.174328	0.0205128	0.0301362	0.0428326	0.00481615
ABCA10	0.120859	0.111682	0.0205656	0.0653245	0.12852	0.0496585	0.0154509	0.0104518	0.00287115	0.0131156	0.0117051	0
ABCA13	0.0172016	0.0175412	0.0111327	0.0153891	0.0154842	0.0104598	0.00698042	0.00604568	0.00725981	0.00745155	0.0012091	0.00657482
ABCA2	0.844995	0.741277	0.412113	0.599993	0.336971	0.114931	0.00596226	0.00484001	0.00664587	0.0130159	0.0103249	0.0296458
ABCA3	0.125859	0.0741636	0.00981512	0.0759137	0.0777026	0.023701	0.00553117	0.00598661	0	0.00715469	0.00159631	0
ABCA4	0.0252162	0.0125369	0.00884771	0.0219988	0.0258115	0.0391723	0.00997418	0.0521802	0.00247095	0.0387074	0.00143936	0.00348075
ABCA5	2.20942	1.76599	0.992876	1.32434	1.76964	0.850217	0.464033	0.379059	0.0640099	0.0623722	0.0709889	0.00685314
ABCA7	28.8287	19.6732	43.752	39.7367	33.1598	46.6192	11.5082	10.8987	12.912	5.57111	3.81303	6.06471
ABCA9	0.117772	0.126869	0.248001	0.165541	0.292742	0.253672	0.0310536	0.0441129	0.0980987	0.0847281	0.0168036	0.0284499
ABCB1	0.0248488	0.0527167	0.0279246	0.0578174	0.0348715	0.0112344	0.0157217	0.0198489	0.0350687	0.0330396	0.0181457	0.0548846
ABCB10	320.123	258.027	254.871	342.762	333.575	263.617	59.7966	143.919	35.4707	7.21295	31.784	6.78868
ABCB4	5.44407	6.49831	6.71608	12.2276	8.67156	4.45926	0.166356	1.04281	0.0485129	0.0730764	0.129972	0.0102494
ABCB5	0.310195	0.3437	0.366813	0.374264	0.515631	0.404582	0.275553	0.57205	0.195209	0.0771631	0.11314	0.0484173
ABCB6	53.112	31.3244	54.5035	52.7943	61.8004	78.5666	146.999	92.1445	127.468	119.417	80.1105	98.9916
ABCB7	41.7517	36.3108	39.2802	41.334	40.988	32.7944	10.5839	19.4586	8.32161	1.90058	4.56484	1.5406
ABCB8	20.2684	19.8457	21.7651	12.2475	18.8114	14.9921	1.71516	2.86519	1.23512	1.05943	0.541255	0.449987
ABCB9	8.74515	8.94995	11.9635	6.52677	4.07298	2.91108	0.968597	0.238453	0.171138	1.03064	0.756631	0.698779
ABCC1	11.1905	12.2353	10.1059	4.90424	4.95785	4.46189	2.72648	0.894355	0.946166	5.54289	0.380274	0.582618
ABCC10	9.99481	12.2704	11.0166	5.52486	6.98339	4.00256	0.225525	0.694719	0.193187	0.118462	0.108226	0.0969852
ABCC2	0.064189	0.0964551	0.180276	0.0796504	0.0500504	0.0725394	0.03836	0.0170943	0.0469692	0.319572	0.029302	0.0661607
ABCC4	34.7016	33.069	24.5179	20.8939	19.7784	15.7686	35.8248	59.0918	25.85	5.05385	13.2004	4.4595
ABCC5	70.0692	63.0713	78.1684	87.8686	69.0962	61.3578	12.0057	17.39	15.1181	8.63164	3.85136	4.16587
ABCC9	0.334543	0.480184	0.256059	0.392346	0.365511	0.249869	0.153115	0.176786	0.22757	0.106114	0.0845996	0.0793807
ABCD1	2.3247	4.87732	2.42138	4.28961	3.34629	0.922543	0.590518	1.07102	0.258966	0.916882	0.729677	0.400502
ABCD3	36.4549	35.9075	26.7184	18.9086	23.6011	15.8679	2.42335	3.41426	0.532123	0.723036	0.413442	0.135216
ABCD4	7.12776	4.84684	4.586	2.92354	2.6768	1.59513	0.799272	1.03761	0.214076	0.50759	0.311236	0.431317
ABCE1	156.307	162.228	112.387	77.6348	86.3518	39.0095	5.56538	6.03507	1.08816	4.89507	1.3203	0.589561
ABCF1	82.3361	100.475	91.8777	55.8867	64.5852	51.6474	19.0922	16.685	14.764	34.389	12.6816	17.7774
ABCF2	82.3923	97.4296	83.0131	46.2627	54.8218	35.9819	7.19936	8.24953	3.29626	11.2919	2.84477	3.47569
ABCF3	37.0489	41.1311	30.081	24.2746	19.9133	13.008	1.90128	2.90159	3.21565	5.69278	1.89025	3.50073
ABCG2	12.975	8.0417	14.6139	18.2802	20.4824	34.3726	22.6745	39.3581	34.1211	4.7062	37.8185	20.3072
ABHD10	31.4021	31.2887	19.5815	26.9095	21.6268	11.8445	1.54407	3.59405	0.44737	0.273438	0.404073	0.0145393
ABHD11	11.1767	13.2574	13.9478	8.08208	8.68608	5.96326	0.841653	0.785635	0.207598	0.830502	0.160362	0.25828
ABHD12	22.8883	23.6011	20.5341	17.9222	19.4677	16.5548	5.62384	5.16324	1.50805	2.4898	0.761889	0.280117
ABHD12B	0.174952	0.348205	0.247256	0.339583	0.306216	0.257844	0.0920654	0.0895366	0.109856	0.0445676	0.0875162	0.0579946
ABHD13	8.9229	9.01315	5.0914	7.99848	7.33815	3.27183	2.77242	4.41647	0.996911	1.05771	1.35972	0.230801
ABHD14A	19.1671	19.9041	17.9586	13.8225	7.97969	4.59856	0.18061	0.236795	0	0.0873414	0.0779648	0.0271258
ABHD14B	57.4223	62.6453	46.0589	32.4678	37.4489	17.5866	1.13561	4.41922	0.740434	0.67988	1.10781	0.265551
ABHD15	2.45229	4.14744	1.65921	1.58801	1.88624	0.498371	0.0299718	0.089172	0.0167223	0.0326944	0.0356637	0.023552
ABHD16A	36.4766	30.7397	30.006	33.0502	22.2948	18.2789	4.82608	7.24162	3.4339	6.7002	2.1857	2.09803
ABHD16B	2.28508	2.749	3.52468	1.55332	2.2868	1.46308	0.552975	0.428131	0.178191	0.817924	0.148592	0.0862432
ABHD17A	67.316	71.7339	84.4331	63.3203	64.2476	54.1656	21.5222	18.6693	9.26604	25.9741	7.20575	11.2991
ABHD17B	13.8214	15.0031	10.4983	7.3347	7.82468	5.51188	4.46429	3.99914	1.9938	2.99016	2.02241	1.55757
ABHD17C	0.290362	0.481398	0.350526	0.378189	0.508862	0.187781	0.00546306	0	0.0244034	0.00529465	0	0
ABHD2	59.4573	51.4195	34.6201	42.0276	30.2753	20.2906	4.77325	4.72563	1.04183	0.461202	0.700755	0.164201
ABHD3	8.49177	7.83486	7.11129	10.8243	7.78034	7.29336	6.45307	6.13078	2.85467	11.0663	4.12161	3.22351
ABHD4	9.06284	7.94037	11.3665	10.2466	9.59197	13.5602	46.2407	43.6978	52.2416	90.6153	51.4608	49.7109
ABHD5	23.4765	20.2568	15.4288	23.3359	17.5732	11.8107	20.033	21.136	9.11576	35.0323	9.76613	7.1707
ABHD6	3.48318	4.15921	1.98516	3.24959	2.4943	0.647357	0.371309	0.226975	0.0721116	0.714525	0.214127	0.169249
ABHD8	12.544	11.2026	14.7915	13.0806	13.1161	10.4066	5.56495	5.66657	1.06867	1.57778	0.992762	0.19628
ABI1	25.4062	23.6225	16.3322	16.2355	15.5011	9.31985	6.25298	7.84783	2.93141	3.79432	3.30795	2.07079
ABI2	14.2126	13.324	12.4202	21.9993	12.4888	11.4034	3.18285	3.63554	1.24083	0.96959	0.449185	0.241239
ABI3	0.153906	0.0466685	0.133487	0.236628	0.356166	0.292099	1.73575	1.22231	4.45307	3.19621	2.59095	2.31905
ABL1	47.5299	43.6001	37.4431	28.7745	25.3917	16.2149	3.20619	3.86891	1.08243	2.32229	0.959528	0.726667
ABL2	3.65699	8.54083	3.16632	2.39567	3.23525	1.41567	0.211102	15.8974	0.0975076	0.146607	0.695201	0.0480854
ABLIM1	0.50658	1.01362	2.90344	0.0165052	0.369858	0.451714	1.15145	0.410851	2.9937	1.19788	2.21954	2.3254
ABO	6.25656	9.67734	5.72329	2.49146	2.79981	1.32264	0.0767812	0.0184403	0	0.0578288	0.0221212	0.00895453
ABR	1.057	1.25184	0.761623	0.845727	0.963854	0.573828	0.104476	0.0414473	0.0621693	0.0613785	0.00602788	0.0401328
ABRACL	49.3231	62.3112	30.7064	21.4905	26.551	10.7366	0.722684	1.5004	0.405876	0.122148	0.280399	0.13322
ABT1	43.6401	47.5448	38.4463	25.8273	25.5417	17.7676	7.98873	7.29104	3.56812	9.54301	2.63137	2.3504
ABTB1	1.7131	1.52011	1.27929	3.6165	2.01264	2.53583	10.402	14.7582	9.4007	23.3664	14.9708	14.2025
ABTB2	0.17181	0.335382	0.147475	0.0962373	0.200931	0.129456	0.130851	2.22482	0.194573	0.407609	0.755873	0.250352
ACAA1	36.9109	40.0798	35.0321	15.8691	20.1722	16.5727	3.47175	5.3417	2.32818	2.39807	1.73115	1.32051
ACAA2	119.973	90.5814	106.209	65.4264	64.22	64.2625	14.0615	12.8368	4.99201	2.40328	1.83943	1.11923
ACACA	31.8144	48.4917	31.0974	34.1898	28.5281	7.58591	1.02169	1.91347	0.235973	0.297491	0.441262	0.0781747
ACACB	4.49323	5.20326	5.05728	2.52748	1.91691	1.14411	0.0222592	0.0481898	0.0330809	0.00635228	0.0170073	0.00822377
ACAD10	9.76354	8.60625	13.0382	8.40194	7.65442	6.52722	0.688891	1.22761	0.561152	0.403047	0.162405	0.0974514
ACAD11	2.00501	1.72821	2.10473	1.15092	1.35175	1.39808	0.0880717	0.144838	0.17819	0.105899	0.0274393	0.0811964
ACAD8	19.4495	17.8121	14.6321	11.8189	13.0335	11.0335	1.55029	2.4605	0.491615	0.639773	0.402768	0.191612
ACAD9	42.4554	46.272	35.1697	37.4568	36.7117	29.1004	4.52851	7.4465	1.1544	3.19455	1.01059	0.526272
ACADM	81.4789	88.4702	58.0231	76.0486	63.4327	39.4152	10.1612	13.5425	2.70905	2.37167	2.09201	0.597172
ACADS	26.4548	19.2541	27.3118	49.1643	24.5821	11.8814	9.42443	11.1885	1.77898	2.43784	3.36025	0.523625
ACADSB	16.1869	18.1949	9.94938	8.37695	7.33277	3.04924	0.789863	1.49768	0.757298	0.504153	0.296387	0.29152
ACADVL	76.475	71.1858	115.15	91.3964	84.1911	96.4395	30.2218	36.759	33.4056	31.2234	24.677	27.7569
ACAP1	8.54255	4.9697	5.93174	4.07481	2.46141	1.86739	0.209694	0.127228	0.213199	0.545304	0.154856	0.428913
ACAP2	24.8162	22.5082	13.603	21.5106	15.7365	9.1735	10.9331	9.81607	4.45812	12.1733	3.11916	2.41415
ACAP3	11.0744	11.0912	15.7881	12.5602	9.54338	7.86764	2.46536	1.76874	1.34929	2.00734	1.39468	2.12668
ACAT1	131.651	113.249	132.179	98.4807	87.6813	57.3381	16.4332	13.2069	6.28474	6.91901	3.38566	1.9311
ACAT2	122.898	172.421	148.901	64.8036	90.5896	60.0318	11.1598	12.1747	2.64219	4.88528	2.15542	0.904774
ACBD3	17.837	20.1351	11.2826	11.8611	9.90457	5.52463	5.02779	3.77858	1.76146	7.26372	2.28356	1.1374
ACBD4	4.72654	4.98718	4.74889	5.80523	4.322	3.90168	1.29772	1.93075	1.25841	1.60364	0.590915	1.16457
ACBD5	13.0756	13.4306	7.18552	8.97824	8.43326	4.10322	1.0316	1.46285	0.41002	0.702416	0.431122	0.376711
ACBD6	47.5207	45.9765	43.8742	35.4315	28.0651	19.1254	5.35173	4.48184	1.99477	4.09625	2.14773	0.880895
ACBD7	1.97379	2.64558	1.45239	1.4982	0.942811	0.67202	0.481017	0.375179	0.24965	0.206089	0.135529	0.128925
ACCS	1.03275	1.36985	1.59914	1.20747	1.03217	0.695107	0	0.0129283	0.0418748	0.0115854	0.0121496	0.00626843
ACD	21.5077	24.3535	21.8702	15.2536	18.9049	11.8994	1.12469	1.17574	0.216473	0.539001	0.207643	0.231927
ACER2	3.13574	4.90961	2.44994	2.37374	3.03264	1.46287	1.41191	0.794962	0.278413	1.17446	1.44128	0.154039
ACER3	5.43111	6.1126	5.05099	6.62172	6.83493	4.30182	1.1647	1.82077	0.309043	0.280162	0.238032	0.10538
ACHE	22.834	10.2815	27.6021	32.6009	27.5026	38.6473	20.4239	24.6347	25.4994	12.7355	15.395	15.1218
ACIN1	85.9831	98.9602	101.535	64.7403	76.0426	59.9827	17.7094	20.2094	29.2572	18.3357	12.3694	19.7276
ACKR1	0.02476	0.0328437	14.8779	0.0288233	0.0499307	20.2438	0	0	15.4319	0.0126341	0	3.18246
ACKR2	0.544198	0.290834	0.43423	0.970398	0.797449	0.77175	0.731951	2.99586	1.56704	0.045648	0.688888	0.192883
ACLY	219.488	327.923	253.727	160.826	169.194	98.8624	11.0671	30.2013	6.38971	5.63285	4.21259	2.39151
ACO1	39.4999	43.2752	34.7965	23.1965	23.5905	15.7111	3.14451	3.54151	1.31683	1.34914	1.03295	0.435244
ACO2	185.117	189.663	214.969	121.813	143.288	114.643	48.7167	58.1853	38.1513	32.7677	21.8385	13.2837
ACOT1	3.93546	9.59716	3.46512	3.05511	3.99831	1.33617	0.117411	0.371625	0.0250084	0.0162428	0.0434934	0.00880213
ACOT13	16.0809	15.6391	9.27024	11.2792	11.374	5.36273	3.93575	4.17423	1.427	3.7494	1.7535	0.72292
ACOT2	12.4663	16.7071	11.7532	5.5418	7.39327	4.81418	0.231215	0.67727	0.100043	0.0144493	0.0902769	0
ACOT4	1.4051	2.15416	0.573151	0.157553	0.346244	0.159223	0.0246541	0.00888227	0	0	0	0
ACOT7	88.472	99.6967	84.6936	76.3074	70.7646	51.3822	3.67832	5.71051	0.798365	0.768378	0.769484	0.274439
ACOT8	36.4878	31.5747	38.7866	40.6672	34.772	29.5078	12.4962	21.6699	10.7652	4.42673	6.1096	2.69015
ACOT9	33.173	36.7876	23.0703	16.0914	20.4814	10.7903	2.2933	2.30423	0.51718	0.253922	0.393285	0.0647256
ACOX1	14.0948	12.1473	8.77355	4.88975	7.50373	4.96595	1.70457	2.76988	1.21509	1.17349	0.816716	0.536347
ACOX2	0.0637193	0.0140858	0.239342	0.131849	0.223327	0.240395	0.514689	0.302506	0.108298	0.325307	0.10162	0.0293279
ACOX3	9.72837	10.099	7.55395	7.29949	5.75651	3.72378	1.04405	1.75002	0.377931	0.359733	0.224877	0.125908
ACP1	99.2593	112.478	101.929	78.3347	79.6386	71.937	36.3195	64.7528	33.7579	11.0047	21.4958	8.23332
ACP2	16.0601	14.2038	14.3801	11.373	10.817	12.1843	4.67659	3.62477	2.06891	2.96554	0.959245	1.13729
ACP5	4.68131	5.42724	2.14434	4.55125	0.614265	0.64635	24.0718	8.47498	39.5097	29.9185	81.9609	71.1106
ACP6	4.25708	3.76496	2.31603	1.52253	1.44569	0.598817	0.021975	0.0871046	0.0109162	0	0.0126662	0
ACPP	0.185685	0.101828	0.194407	0.204803	0.164963	0.165006	0.0432462	0.0131337	0.0602176	0.0431594	0.0105053	0.0127214
ACPT	0.467137	0.516579	0.60576	0.287175	0.11352	0.706456	0.0511977	0.0221245	0.01528	0	0	0
ACRBP	1.36696	0.757029	0.935896	0.957937	0.883363	0.871769	0.153746	0.196439	0.541477	0.352048	0.120853	0.337223
ACRC	0.188235	0.209684	0.148258	0.146024	0.149622	0.170311	0.226193	0.386374	1.61199	0.704101	0.714252	1.79213
ACRV1	2.06735	0.888706	0.780609	0.746078	0.576185	0.60596	0.0841725	0.102887	0	0.0740616	0	0.0134163
ACSBG1	8.08022	9.73185	6.08082	51.0671	7.61758	1.99801	0.0896292	0.128723	0.0316217	0.0165514	0.0664731	0.01789
ACSF2	7.25532	10.5818	6.72646	7.47727	6.52794	2.5075	0.184593	0.661244	0.265406	0.0782634	0.148105	0.0934262
ACSF3	10.5771	10.72	10.589	9.63659	12.4153	5.61229	3.74308	5.42251	1.60876	1.83576	1.49609	0.57909
ACSL1	14.9961	28.7839	17.8035	34.6589	24.6971	10.0608	5.38086	13.8778	3.22468	2.6713	5.56014	0.938674
ACSL3	61.4707	77.3786	41.7173	62.5811	59.0979	26.6628	5.59411	15.995	1.31084	2.1268	2.40512	0.304675
ACSL4	67.2112	53.6894	44.8369	61.8111	39.2471	18.9557	2.88154	4.32926	0.98339	1.44999	0.93751	0.462943
ACSL5	20.7454	10.4182	7.55707	5.25645	5.54942	5.41949	7.06694	5.13307	2.67084	0.552346	0.628958	0.251301
ACSL6	0.564201	0.175399	0.866087	1.01315	2.55185	5.99132	9.69994	22.6217	12.4813	0.347098	3.8734	1.81719
ACSM1	1.7052	1.55605	1.43194	8.35293	3.12165	2.6153	1.26113	3.40216	0.815958	1.58607	1.12919	0.400799
ACSM2B	0	0	0	0.00787926	0.071187	0	0.19794	0.127287	0	0.285174	0.0185107	0
ACSM3	3.55648	3.14876	1.93818	1.98866	1.14095	0.804597	4.1621	1.0885	1.41327	9.15145	2.92893	1.61221
ACSM4	0.11596	0.230756	0.163645	0.585059	0.236917	0.098526	0.305251	0.239225	0.159239	1.1457	0.389246	0.232209
ACSS1	204.665	207.07	193.325	185.908	134.449	79.0912	4.6933	16.281	4.54656	1.95978	2.10452	0.807545
ACSS2	23.2652	32.2764	28.7994	21.4384	19.3762	13.7875	5.77811	6.3456	3.85028	3.35498	2.18136	2.08664
ACTA2	0.847013	0.609451	0.243101	0.824601	1.86047	2.09795	3.4466	1.47068	1.17157	1.77171	2.55497	1.31646
ACTB	3255.94	3625.02	3249.03	1764.94	2333.07	1880.41	1161.48	723.86	740.847	662.927	559.917	549.359
ACTG1	150.883	131.567	184.606	64.3584	77.2892	61.1903	24.5337	4.36701	6.09357	20.2293	2.36793	2.7021
ACTL10	0.232658	0.438558	0.310712	0.057018	0.114413	0.180241	0.760982	0.18827	0.566805	1.43715	0.474044	0.574915
ACTL6A	140.668	143.256	98.6058	79.248	77.1769	47.1492	9.76488	12.1808	2.26696	2.97877	1.57571	0.404674
ACTN1	12.7959	15.9488	6.15436	1.38707	3.34067	1.68407	0.620134	0.134293	0.174652	0.480232	0.150969	0.0632549
ACTN2	0.0238119	0.132606	0.120405	0.131187	0.0556961	0.0107651	0.0175772	0.00815218	0.0186693	0.0561244	0.0683615	0.147263
ACTN4	227.047	218.373	264.357	114.179	159.812	146.408	25.3523	28.9114	9.63003	21.4119	6.50623	3.98004
ACTR10	42.4357	41.6188	33.1085	42.599	36.2437	29.9333	18.1435	20.2663	8.40583	5.23215	4.95679	2.94831
ACTR1A	86.6684	86.6352	84.3657	69.8668	77.3302	76.734	31.6675	37.9412	24.9988	20.0069	15.7379	15.8991
ACTR1B	22.7108	26.2115	20.5116	19.0585	15.5604	8.74524	1.09487	1.61174	0.384139	1.1277	0.371859	0.198344
ACTR2	186.023	203.302	97.5731	82.9078	99.2878	37.0712	13.946	18.0879	3.82363	5.34951	3.96577	0.758902
ACTR3	99.0135	94.1732	68.5722	87.3466	81.5888	59.9786	32.1026	46.1077	18.7059	13.9502	24.3186	11.1072
ACTR3B	7.62675	7.75363	5.16225	3.58323	3.76781	2.00463	0.152052	0	0.0174188	0	0.0404654	0
ACTR3C	0.949602	0.465731	0.0584397	0.204017	0.216672	0.0702637	0	0	0.048623	0	0	0
ACTR5	17.1936	17.5103	14.4231	12.5016	10.0851	5.10603	2.07688	1.68608	1.38025	1.74695	0.788549	1.02073
ACTR6	1.94854	2.09897	2.75762	1.43515	1.74512	1.61178	0.390832	0.563602	0.395678	0.444471	0.220888	0.491658
ACTR8	9.75612	11.8873	9.52975	5.99431	6.83913	4.45396	1.41414	1.67185	0.743994	1.29438	0.791039	0.513101
ACTRT3	1.80005	2.0584	1.36511	1.52222	1.15989	0.885567	0.836844	0.650337	0.525939	0.228039	0.32226	0.411427
ACVR1	0.563749	0.758799	0.591965	0.427158	0.698214	0.656758	2.20813	1.63076	0.422341	4.31572	0.836343	0.241637
ACVR1B	1.2757	1.88056	1.17036	0.487974	1.2088	0.694169	0.363316	0.0860293	0.0815364	1.20967	0.13847	0.392772
ACVR2A	0.632779	0.498211	0.237076	0.179177	0.166264	0.105432	0.0515341	0	0.0283453	0.0689286	0.0103144	0.0288042
ACVR2B	2.76497	2.88713	1.69242	3.23695	2.25169	1.19921	0.574906	0.788849	0.181264	0.435378	0.146969	0.0432993
ACVRL1	0.0938866	0.212188	0.016062	0.0930893	0.106922	0.0775292	0.0572452	0.0189036	0.053774	0.218104	0.0782345	0.0915205
ACY1	57.8343	58.9859	49.4285	19.7636	30.5445	15.1532	1.95921	3.09526	1.44842	1.09531	1.16351	0.474305
ACYP1	19.1794	20.5128	17.1376	30.2012	20.9616	12.3427	3.69047	4.73136	1.1082	0.131409	0.445952	0.131055
ACYP2	4.40882	2.63599	1.42191	3.13609	1.75593	0.941249	1.76759	1.09091	0.257065	1.26604	0.446087	0.0844244
ADA	11.8447	17.0958	15.3119	6.94236	8.45817	5.78112	3.78793	1.2023	0.592544	0.966097	3.5103	0.444902
ADAL	9.73595	8.38377	9.78907	10.8092	8.84266	8.58802	1.90129	2.50961	0.763398	0.274094	0.281317	0.121514
ADAM10	29.0675	27.7914	15.5085	20.1058	14.8363	6.58611	6.16734	6.12582	2.62117	3.92559	3.32119	1.57941
ADAM11	0.0213616	0.0566496	0.0300126	0.0331368	0.0374698	0.0603668	0.0394177	0.0335141	0.0544344	0.00819226	0	0.0206426
ADAM15	16.4842	13.2418	10.6229	7.3121	7.08271	5.12725	1.08433	0.722406	0.188202	1.03968	0.214463	0.216989
ADAM17	16.5026	20.9433	16.4767	11.2341	11.4493	7.57909	4.5415	3.45251	3.08438	20.2071	2.95998	4.34419
ADAM19	1.39434	1.81104	2.7293	2.19014	1.89251	1.70374	0.202074	1.31025	0.261453	0.0254125	0.116638	0.0293852
ADAM22	0.845276	1.23659	0.907479	0.71664	0.407364	0.187308	0.00918377	0.0440495	0.00780355	0.0178056	0.0119187	0.00481263
ADAM32	0.115295	0.141146	0.124819	0.123855	0.13474	0.0401348	0	0	0	0.022651	0.00808645	0
ADAM33	0.0205073	0.0543886	0.0192221	0.0583285	0.0559406	0.0618384	0.0468404	0.0740675	0.048244	0.0139753	0.0249456	0.0415242
ADAM8	1.85635	2.18406	3.29858	5.2501	2.19468	1.9302	0.436035	0.409334	0.897468	0.607997	0.392587	1.03017
ADAM9	16.3529	16.5777	16.4848	19.6309	17.0955	14.2897	3.696	3.9369	0.681509	2.36316	0.685511	0.330565
ADAMTS13	0.0489723	0.0751694	0.182561	0.089166	0.151983	0.240278	0.00747299	0.0107829	0.0235143	0.00255617	0.00646911	0
ADAMTS14	0.807728	0.46487	0.922242	0.337258	0.12455	0.591722	0.00701952	0.0202561	0.038266	0.00226968	0.00810186	0.0122499
ADAMTS2	0.206035	0.0964584	0.205007	0.141083	0.155711	0.150945	0.114895	0.0966248	0.0760669	0.0432931	0.0220803	0.0267776
ADAMTS3	6.0661	5.8349	4.37354	2.45287	4.34872	3.11827	0.284292	0.715649	0.128363	0.0326855	0.0729264	0.00882022
ADAMTS4	0.0705991	0.0144019	0.0610428	0.0716067	0.0762055	0.0491111	0.0400836	0.0588653	0.0596133	0.0333222	0.0148696	0.0179929
ADAMTS6	0.200177	0.126379	0.19622	0.221761	0.223023	0.0933354	0.139087	0.217656	0.428427	0.0699089	0.104468	0.23158
ADAMTSL2	0.0464046	0.0615325	0.0178855	0.0719869	0.128868	0.0393455	0.0305795	0.0132354	0.036386	0.0533817	0.0397016	0.0256249
ADAMTSL4	4.89406	3.4201	8.96639	3.3235	3.02413	3.63519	1.63513	2.08571	2.4841	0.38092	0.786709	0.607871
ADAMTSL5	1.9319	1.85723	2.18418	2.14675	2.7213	1.57464	1.44927	1.38016	0.668259	0.905056	0.696214	0.312158
ADAP1	0.128336	0.110442	0.0361267	0.181076	0.374005	0.261117	0.136964	0.0583492	0.311698	0.235287	0.291671	0.757134
ADAP2	0.140681	0.116609	0.197984	0.156897	0.164409	0.298416	0.069497	0.0801849	0.124129	0.0314393	0.0160341	0.0534152
ADAR	95.6984	102.574	80.7414	66.3992	66.1449	45.539	28.4479	28.4666	15.1576	45.7597	14.6954	8.98022
ADARB1	1.54682	1.90967	1.38654	1.85457	0.611569	0.226011	0.0918511	0.0774177	0.0207658	0.102199	0.0860036	0.0221507
ADAT1	9.41425	7.54904	5.92018	7.38068	7.76861	4.54922	6.59875	7.13179	0.836033	2.50191	1.35199	0.199954
ADAT2	6.89853	8.46394	4.91959	3.94276	3.98329	1.69302	0.0889005	0.223485	0.0349327	0.0433	0.0694269	0.0184341
ADAT3	6.8981	7.25913	8.36785	3.07907	4.35525	3.03794	1.7495	1.0168	0.750507	2.06987	0.406591	0.848766
ADCK1	23.457	21.3411	23.4878	18.8529	11.9207	6.93866	1.90449	1.90228	1.04669	1.64111	0.389966	0.486473
ADCK2	17.3793	18.3143	12.6831	13.0757	9.27571	6.47821	2.02307	1.80459	0.560244	2.49977	0.382068	0.165793
ADCK3	32.7776	33.8759	28.4131	30.7727	15.8318	13.1254	5.94134	5.16039	2.6978	5.45306	1.37713	1.74974
ADCK4	13.0517	15.1751	14.2839	7.26174	8.47034	6.24081	1.89915	2.24206	1.25505	1.56472	0.559252	1.10939
ADCK5	5.04469	5.24713	6.28287	4.20653	4.61975	3.82708	0.50761	0.691389	0.314273	0.60039	0.131117	0.242004
ADCY1	0.119138	0.453403	0.234988	0.183616	0.191928	0.0499336	0.00771017	0.0198233	0.0114568	0.0112227	0.0108502	0.00201747
ADCY10	0.220838	0.118371	0.184786	0.102037	0.0401471	0.0637257	0.0339374	0.0160866	0.0538224	0.292751	0.078347	0.285398
ADCY3	6.07536	7.10549	8.26528	3.57973	4.77796	4.85438	0.71617	0.567501	0.264174	0.0793047	0.0561337	0.0413442
ADCY6	0.0909615	0.0314616	0.0111055	0.0214696	0.0489487	0.042987	0.150462	0.0248282	0.0178946	0.0311387	0.023472	0.00655116
ADCY7	95.5722	97.2124	96.9604	82.3045	67.0097	40.2091	1.8346	6.12415	1.60467	1.71969	0.90364	0.57316
ADCY9	0.0387903	0.0514279	0.025125	0.0393359	0.0453797	0.013484	0.00472115	0	0	0	0.00272527	0
ADD1	158.923	150.311	149.118	153.253	136.141	128.904	52.2655	89.0053	47.1834	21.3401	32.7557	19.638
ADD2	288.118	235.82	355.718	294.961	260.524	258.523	13.5316	49.7336	14.9512	0.619609	4.23836	0.866048
ADD3	61.564	70.2852	42.0005	49.3203	40.9169	32.9074	22.4412	27.6111	11.6449	5.18042	6.35158	2.38748
ADGRA2	0.0808199	0.0765397	0.151291	0.0955082	0.0900327	0.104371	0.012177	0.00658955	0.00301716	0.149629	0.0105424	0.0106251
ADGRA3	16.3009	18.4593	13.5726	8.11512	7.50608	3.17738	0.116507	0.231628	0.0282049	0.0210234	0.0281442	0.00283771
ADGRE2	1.67714	3.02355	1.33792	0.437831	0.645447	0.299585	0.0428098	0.0449922	0.0870761	0.0612946	0.044123	0.0384215
ADGRE5	22.6805	23.8142	19.9937	10.0579	16.5049	6.09108	2.24916	2.29697	1.21362	1.24798	0.819109	0.519287
ADGRF2	0.0501247	0.0483351	0.0639977	0.130761	0.0905994	0.113299	0.0216244	0.0078007	0.0142904	0.00932244	0.00207999	0.00754847
ADGRF3	0.211513	0.086813	0.181691	0.0645441	0.140621	0.0990746	0.0419746	0.0257274	0.0327194	0.0611913	0.0245448	0.0411101
ADGRG1	0.73968	0.17206	0.226904	0.0144484	0.159709	0.0702005	0.0229115	0.0200694	0.00554603	0.101571	0.0283278	0.0122226
ADGRG4	0.0369378	0.0336669	0.0453432	0.0143211	0.0594243	0.0365079	0.0121771	0.00395447	0.0180964	0.0141786	0.00421789	0.0114718
ADGRL1	0.622277	0.771047	0.626435	0.589523	0.552483	0.371144	0.116028	0.0687766	0.0368553	0.0225562	0.0120773	0
ADH4	0.272961	0.164581	0.174918	0.337014	0.289814	0.435514	0.182959	0.21195	0.272558	0.113957	0.0734576	0.178186
ADH5	92.0147	96.57	63.8318	55.5931	50.6119	21.4234	2.30759	3.76739	0.552176	1.36359	0.587667	0.131287
ADHFE1	0.541256	0.402781	0.744735	1.06557	0.817042	1.19607	0.542223	0.871803	0.662907	0.141425	0.150271	0.138551
ADI1	135.378	100.322	45.2226	44.8738	55.6584	19.9083	44.5355	17.6987	5.68324	148.414	20.4312	4.29373
ADIPOQ	0.157083	0.11422	0.129624	0.0982525	0.077035	0.0405591	0.0297293	0.0321712	0.0200958	0.0285039	0.0161884	0.00849177
ADIPOR1	162.073	138.797	133.476	160.075	150.168	149.257	276.102	266.968	290.102	343.027	358.764	340.279
ADIPOR2	117.856	113.609	104.013	117.1	109.362	88.1718	28.891	34.5954	13.7932	24.4143	13.445	7.28862
ADK	48.8462	46.2924	31.9587	20.1061	23.0578	14.4321	1.62718	1.95129	0.373497	1.43878	0.626433	0.351185
ADM	0.0964871	0.0853434	0.181693	0.611717	0.975999	2.71551	0.330108	0.631208	0.39124	0.565563	0.102424	0.0710722
ADM2	0.152229	0.155274	0.5266	2.831	1.02701	1.13195	0.385784	0.788868	0.133911	0.392111	0.133591	0.0969945
ADM5	2.75172	1.95701	1.71624	0.354388	0.601803	0.238616	0.0925108	0.00666887	0.00918616	0.131474	0.0480045	0.129353
ADNP	47.4332	47.436	33.5955	33.4155	29.9961	17.1466	9.13714	8.3343	4.80927	15.1118	5.49937	4.96345
ADNP2	26.7375	27.3716	18.7797	23.5356	18.3593	10.9166	8.08084	5.52483	2.35478	12.7043	4.25747	4.70059
ADO	12.1517	13.5983	8.71518	7.90016	7.0479	2.87888	0.338903	0.58452	0.0598975	0.126903	0.0958343	0.0386667
ADORA2B	27.7538	27.3572	19.3658	19.3041	13.9716	6.39175	1.53137	1.76143	0.395929	7.16703	0.507881	0.308081
ADPGK	27.1936	28.3314	21.7425	11.2902	15.3054	10.1456	1.84665	2.5819	1.01321	1.06718	0.584468	0.0577043
ADPRH	0.254632	0.210202	0.164785	0.0512336	0.177603	0.140828	0.0385984	0.0150673	0	0.0112275	0	0.0161771
ADPRHL1	0.317336	0.453318	0.206462	0.274688	0.185318	0.138194	0.0491798	0.0417019	0.0861798	0.755534	0.172325	0.306658
ADPRHL2	29.7706	39.4562	28.0719	15.0413	18.366	9.82174	7.3111	5.72639	4.50762	17.4042	7.76711	7.15005
ADPRM	9.61307	6.79359	5.31798	6.09436	5.63877	4.3818	2.96232	2.09239	0.71857	1.50324	0.562921	0.252901
ADRA1D	0.163575	0.0241045	0.0767457	0.0987088	0.138056	0.195351	0.148439	0.0725097	0.0641485	0.00464159	0	0.0200756
ADRB2	0.631929	0.112839	0.376868	0.198051	0.127743	0.0687973	0.0832038	0.0346018	0.0286023	0.0992221	0.0387445	0.0604124
ADRBK1	53.4417	56.6854	51.5396	43.0431	41.6644	29.0357	6.86177	6.03605	1.57223	2.45578	0.7884	0.492507
ADRBK2	7.12329	11.3372	4.36371	3.0077	2.36249	0.851083	0.8483	0.911011	0.308223	1.00874	0.213185	0.0854386
ADRM1	156.499	178.681	222.864	130.923	153.66	141.881	42.7414	42.5618	23.0788	84.9601	22.9776	27.2602
ADSL	203.585	212.163	187.055	90.0506	116.308	71.384	13.5838	18.5512	5.11329	6.08879	3.1031	1.42568
ADSS	39.5833	43.4357	27.1188	16.9039	17.9868	8.25878	1.53235	1.1479	0.483379	1.95994	0.660917	0.493786
ADSSL1	1.06439	0.858686	0.324761	1.18155	1.25948	0.423657	0.0657626	0.188279	0	0.0146702	0.0130939	0.0158914
AEBP2	9.84672	10.8069	4.71213	4.73111	4.17836	1.65508	0.705919	0.926262	0.354134	0.947104	0.44487	0.166204
AEN	57.268	66.6765	64.437	65.4588	57.9255	41.569	56.376	14.0766	15.7926	87.2656	34.7534	48.9383
AES	115.242	137.619	158.865	129.419	130.922	92.2164	37.1424	40.0358	18.379	19.4444	15.1299	9.76523
AFF1	37.8329	37.2336	31.2235	38.3438	36.4517	29.8979	40.9546	42.2668	72.6057	68.2782	56.6114	53.2342
AFF2	0.0818406	0.157813	0.109573	0.063551	0.15017	0.0777272	0.0294344	0.0233671	0.0116634	0.0142812	0.00934641	0.00616156
AFF3	0.102081	0.154127	0.0636633	0.29245	0.185766	0.102504	0.0598239	0.0922676	0.0711265	0.0740054	0.0712214	0.0579235
AFF4	18.678	17.774	13.3595	14.8158	11.6901	7.29878	5.68448	4.98556	3.8147	8.89733	3.73994	4.7259
AFG3L2	118.636	108.903	104.052	66.3072	60.5153	51.6799	27.4458	20.8627	22.815	60.1642	12.9422	17.0993
AFMID	32.4491	32.6129	37.0228	29.9701	18.1551	10.8367	1.21381	1.27433	0.596464	0.447227	0.318361	0.298772
AFTPH	19.0468	18.4765	13.3375	16.1237	14.5423	10.8795	13.732	13.2834	9.85772	20.8019	11.9655	7.33347
AGA	6.27381	12.3556	5.98338	8.80385	11.4685	6.73737	0.433973	3.43471	0.249326	0.0841018	0.348508	0
AGAP1	1.02757	1.02778	4.91332	0.633262	0.817181	2.45699	0.0218163	0.0366839	0.15698	0.00767254	0.0154177	0.0742004
AGAP2	1.1844	1.96957	0.815781	0.427257	0.664669	0.13065	0.0228557	0.0164892	0.0113288	0.0735894	0.0351736	0.117198
AGAP3	15.4722	18.221	16.2555	6.80686	6.31342	2.53011	0.319081	0.158785	0.140955	0.462114	0.0853631	0.224778
AGAP4	2.19996	3.19763	5.14476	2.42039	3.83738	4.47729	0.515269	2.10265	2.11258	0.468512	0.720358	0.6189
AGAP5	1.75109	2.0422	3.76967	2.18643	2.16356	3.62163	0.599118	1.30165	1.89455	0.647477	0.160523	0.294588
AGAP6	4.15667	4.68054	10.203	4.43506	5.83549	6.71353	0.991847	1.96693	3.60865	1.05498	0.599906	1.28016
AGAP9	2.24312	1.65737	0.432742	1.87561	1.79505	0.35934	0.253611	0.20425	0.0883776	0.0313784	0.0280057	0
AGBL2	0.211542	0.131492	0.185871	0.0564067	0.11593	0.0971732	0.0452996	0.0226209	0.0103676	0.00337901	0.00904713	0.0146023
AGBL3	0.127858	0.151702	0.132454	0.0939603	0.196682	0.0608745	0.0354709	0.0230264	0.00527697	0.0481539	0	0.00743232
AGBL5	26.6891	27.8197	20.2564	12.3507	14.635	11.7362	4.19272	4.07599	1.84616	3.91694	1.73174	1.15032
AGER	4.61907	2.92467	4.98972	2.489	3.57274	3.06696	1.09735	1.27844	1.87839	0.536523	0.351985	0.556163
AGFG1	28.896	26.6353	22.5349	21.1632	24.8383	22.5597	36.4802	27.6559	14.8903	42.6082	16.1981	9.51678
AGFG2	47.7992	43.4679	42.1994	19.6461	15.6544	10.0403	1.05994	1.99134	0.442696	0.477948	0.251045	0.12095
AGGF1	28.0206	29.4456	18.823	17.3613	17.9463	10.3456	2.83984	4.51747	1.0456	0.346293	0.55868	0.0978013
AGK	23.8482	23.4885	16.412	11.6281	12.1243	7.56527	0.481203	1.02701	0.129034	0.201736	0.195053	0.0863193
AGL	14.3063	7.58782	8.98433	9.13071	4.60684	3.49418	0.503774	0.567873	0.142396	0.0532198	0.0572058	0.0107683
AGMAT	2.08736	2.03331	1.28112	0.38863	0.77191	0.489327	0.172017	0.164455	0.172625	0.139631	0.0657717	0.134137
AGO1	7.51402	7.45418	4.18357	1.98617	3.04682	1.23066	0.28969	0.273043	0.0362857	0.118423	0.0577756	0.0204459
AGO2	43.7575	52.8141	40.7656	52.3699	51.8605	41.6249	25.1938	33.3392	19.5027	26.5836	17.2947	22.4777
AGO3	6.19037	6.65258	5.54682	3.87383	3.4941	2.99349	0.655543	0.660998	0.377823	0.545828	0.237631	0.271367
AGO4	2.72367	2.70397	2.49039	5.08492	1.97222	1.52014	0.435071	0.601715	0.418309	0.117248	0.143505	0.0506109
AGPAT1	159.628	150.777	131.872	168.293	153.482	105.276	47.3222	45.4013	17.8478	20.4641	14.5887	8.30335
AGPAT2	5.19841	7.38375	1.54576	0.888111	1.81879	0.864413	0.0698061	0.0471499	0.0260241	0.0272682	0.0162261	0.0492883
AGPAT3	48.9131	43.8359	38.0764	41.1796	33.8569	26.5963	25.8931	26.3981	15.3132	15.1261	11.5077	7.27473
AGPAT4	0.233989	0.228788	0.705989	0.734868	1.47136	3.51577	1.08137	5.6571	6.58041	0.0912974	0.884243	0.893058
AGPAT5	93.9342	79.6543	41.4275	66.4736	35.3947	15.7445	3.34948	3.70928	0.731278	1.85017	1.09246	0.51504
AGPAT6	27.9407	26.5936	24.2167	23.894	16.2706	10.6344	1.74807	2.09962	0.734657	0.47754	0.330545	0.125807
AGPAT9	0.77434	0.672831	1.19345	2.94178	1.32467	1.25252	1.66414	0.560233	0.314135	1.85601	0.508898	0.340165
AGPS	42.199	43.9648	24.5991	28.5452	25.5037	11.6687	3.30841	3.19459	0.327831	1.37631	0.456145	0.0664473
AGRN	20.6407	20.166	22.6245	26.4475	19.8147	12.8793	1.28627	1.42286	0.847985	2.19081	0.366985	0.697439
AGTPBP1	18.061	18.6446	13.3015	14.9759	16.0402	14.4807	10.8545	16.6966	7.92426	4.80348	7.24872	2.93534
AGTRAP	59.7811	74.824	37.2176	22.4308	24.5762	7.21537	2.3974	0.668862	0.450436	3.22027	0.452329	0.717135
AHCTF1	35.3384	36.3778	26.9087	18.7424	18.3747	12.469	3.24322	3.46194	1.38257	2.34508	0.814028	0.810527
AHCY	338.906	391.056	343.663	160.024	174.277	93.7916	5.59815	12.2787	2.0184	11.0261	3.5989	3.03201
AHCYL1	55.3316	54.4416	41.3282	41.2129	33.7272	23.4841	9.54877	9.83419	3.82206	12.0706	3.14247	2.26105
AHCYL2	2.4191	2.19743	1.4519	1.08482	0.788305	0.532204	0.233689	0.0737471	0.144739	0.618633	0.158047	0.193741
AHDC1	2.20239	2.56711	3.77771	2.93804	3.3141	2.3196	3.22858	1.49639	1.15772	1.1827	0.725873	0.601991
AHI1	6.23107	5.57138	3.87618	2.88835	3.01597	1.84674	0.222078	0.151657	0.0304024	0.413299	0.0739782	0.10079
AHNAK	2.36633	1.62217	0.971703	0.333159	1.12321	0.554072	0.0382152	0.00413729	0.044475	0.248214	0.0353038	0.157897
AHNAK2	0.0285311	0.00986677	0.0139152	0.0163507	0.0101615	0.0224133	0.00261766	0.00141697	0.00291684	0.00762101	0.00113354	0.000684868
AHR	1.37388	1.3637	0.53171	0.44346	0.647165	0.306284	0.129238	0.0890118	0.0727748	0.112078	0.0695086	0.0697089
AHRR	0.286543	0.462514	0.268238	0.314811	0.500296	0.29096	0.148908	0.168267	0.1693	0.14385	0.0454994	0.107773
AHSA1	228.124	259.492	192.578	138.897	137.953	75.7631	46.7648	38.3292	28.9543	85.998	34.6875	24.5027
AHSA2	3.61909	4.02232	6.06029	3.99334	5.10026	6.03722	0.542555	0.758493	1.42224	0.526017	0.184176	0.415478
AHSP	3191.94	3010.07	3205.51	4915.53	5002.62	4530.81	3214.8	4875.03	1887.9	431.2	1402.42	438.621
AICDA	0.129608	0.12605	0.097273	0.127368	0.181766	0.195496	0.0182125	0.0344756	0.00677674	0.0220693	0.0118181	0.0238596
AIDA	112.214	109.907	84.297	85.1449	89.4813	67.5156	38.5474	50.0807	18.8477	24.8276	17.9578	9.76445
AIF1	5.27882	3.16211	1.88367	1.15991	6.60376	2.33199	0.608639	0	0.284668	0.141291	0	0.111232
AIFM1	66.1218	80.6731	63.5307	40.7614	48.3211	28.6576	8.0508	10.9655	6.2432	5.28209	4.06643	2.21776
AIFM2	28.0868	24.3059	33.1532	14.275	20.8828	27.4773	4.29223	4.27956	3.01768	1.30072	0.58739	0.711226
AIG1	14.922	11.1765	7.03537	8.63558	6.13212	3.77737	0.247069	0.437988	0.105916	0.0668697	0.142437	0.049197
AIM1	0.749448	0.21089	1.95763	1.76012	0.175349	0.248825	0.0306529	0.0139699	0.0407656	0.0172176	0.0125721	0.0253348
AIMP1	57.6748	60.2966	45.7626	34.7348	33.9796	23.6111	4.67229	5.27962	1.56867	2.1946	0.970841	0.43914
AIMP2	81.7358	83.3491	80.6683	44.0847	47.2927	30.0593	4.45487	5.70661	1.82191	11.2603	1.7597	1.72971
AIP	30.0289	33.5237	26.9071	21.8369	22.512	16.2714	6.18307	5.10349	3.73284	17.8958	4.32473	5.2967
AIRE	0.117373	0.113221	0.120242	0.173874	0.137124	0.12077	0.0505886	0.0607874	0.159033	0.0708167	0.170168	0.082508
AK1	46.2654	41.4804	54.0581	61.1353	44.8931	37.6554	15.8116	16.3642	12.5171	11.0178	7.35426	8.35219
AK2	139.779	146.544	106.004	60.6864	64.5034	33.5271	6.42273	5.73342	1.29482	1.93858	1.06716	0.216073
AK3	31.9525	28.7241	20.047	30.9766	20.4878	12.9347	3.57688	4.71514	1.24904	2.23826	0.755345	0.511183
AK4	5.39084	4.87119	0.603722	0.468982	1.40734	0.189839	1.30168	0.293552	0.0263437	0.617472	0.0828602	0.0166989
AK6	100.749	104.637	70.8753	44.3765	41.0902	22.1979	10.9575	7.88667	5.10802	9.83798	3.39329	3.26799
AK7	4.78881	5.27607	6.9378	3.37255	4.32116	4.74482	0.651972	1.36945	0.697755	0.0961181	0.21776	0.067912
AK8	0.176192	0.233708	0.165544	0.145846	0.137201	0.0531924	0.01856	0	0	0.0119895	0	0.00648795
AK9	2.11208	1.94251	1.62785	2.27105	2.48777	1.92747	0.87013	1.24218	0.523101	0.295609	0.243207	0.115262
AKAP1	31.5209	35.1056	31.8226	15.2594	15.0796	6.60616	0.32958	0.506055	0.098044	0.228303	0.130404	0.0427435
AKAP10	16.9777	17.2642	16.3174	13.7317	14.3537	12.3668	3.79689	5.36376	2.49698	4.58049	1.56241	1.26174
AKAP11	15.0946	14.1898	7.82083	11.443	9.07515	4.47205	2.33211	1.84882	0.443863	1.49635	0.409598	0.128884
AKAP12	0.543921	0.741403	0.942658	0.714988	0.654249	0.907831	0.0762555	0.0638531	0.0128304	0.0186079	0.00510974	0.0123552
AKAP13	3.82913	3.79284	2.17269	2.17027	2.41718	1.11927	0.574364	2.00539	0.949484	0.179408	0.399907	0.142745
AKAP17A	21.8715	27.7291	26.6926	13.0403	18.1946	15.9762	2.05873	5.43629	4.68845	3.59604	1.07434	2.13246
AKAP2	10.2975	6.96569	1.40271	0.322626	3.23616	0.63421	0.0107646	0.0213603	0.00800074	0.0390758	0.0588827	0.00375676
AKAP3	0.657059	0.778133	0.101139	0.521272	0.551033	0.169609	0.0903435	0.260643	0.0224027	0.0110268	0.0260605	0.00397179
AKAP4	0	0	0	0	0.0198086	0	0.0178628	0	0.0332319	0.05628	0.0888684	0.112324
AKAP5	0.207154	0.142062	0.0601652	0.066475	0.121159	0.0726403	0.0357871	0.0224247	0.0195999	0.0621273	0.0179384	0.0335254
AKAP6	0.1235	0.131567	0.191815	0.143644	0.131597	0.12455	0.0197754	0.0390363	0.00691473	0.0496645	0.00302201	0
AKAP7	2.02524	1.18525	2.63018	5.42599	1.79208	2.57839	1.13209	1.08441	0.655911	0.062836	0.243018	0.0860359
AKAP8	19.4436	21.7976	23.393	17.2683	15.7818	14.4145	4.6682	3.45515	3.17251	5.16113	1.23343	3.00851
AKAP8L	44.7157	44.4009	67.1418	59.7621	43.5217	47.9886	22.8296	55.6578	70.9547	30.6215	38.0586	42.4066
AKAP9	8.41111	8.30608	7.44657	8.58346	6.5969	4.9421	3.18767	4.88486	4.85306	1.19586	1.90034	1.75304
AKIP1	22.549	25.639	22.5999	21.284	20.5773	12.8153	3.97638	3.29086	1.79905	2.18698	1.19484	1.16501
AKIRIN1	49.4498	57.1067	49.6441	46.9374	46.5478	41.6694	19.9642	27.6181	20.147	15.4248	17.284	14.8685
AKIRIN2	31.5652	34.502	31.9215	26.4634	24.2478	24.8597	16.1597	16.5664	13.3307	12.518	10.2491	8.79284
AKNA	0.853564	0.837344	0.623113	0.324895	0.647402	0.349705	0.125321	0.0696079	0.0367652	0.396754	0.029983	0.010358
AKR1A1	70.616	75.3737	64.4989	37.5702	37.364	19.5734	4.55571	2.4867	1.11604	3.97969	0.935995	0.956175
AKR1B1	58.1414	70.5957	56.4626	28.8619	38.8186	25.684	6.82624	5.12888	1.52182	12.836	0.98302	1.16383
AKR1B10	0.0160125	0.233691	0.135683	0.0994448	0.205582	0.145174	0.0505693	0.00910902	0.0628331	0.171396	0.0364243	0.132691
AKR1B15	0.188261	0.291401	0.354444	1.02301	0.329618	0.657791	0.222968	0.133882	0.714096	0.751749	1.27059	1.59471
AKR1C1	10.8902	5.85576	3.16069	3.35306	1.59077	1.00951	14.0597	7.24524	6.02133	15.7024	7.21451	4.33223
AKR1C2	0.746489	1.30075	0.362566	0.763297	0.444287	0.148971	0.251807	0.217139	0.140679	0.297545	0.0619131	0.235795
AKR1C3	5.71262	8.55757	6.47863	12.3339	3.22568	2.32382	0.148924	0.309321	0.13996	0.0566758	0.108833	0.0738711
AKR1E2	1.89095	2.77356	2.32746	2.97219	3.6911	2.31211	0.750373	1.53329	0.833663	0.402321	0.218675	0.376732
AKR7A2	33.3671	35.039	31.2172	30.704	29.4982	19.6417	4.05605	3.062	0.537665	2.17636	0.591172	0.199529
AKT1	88.0471	102.894	87.8081	77.0749	69.7999	49.2905	12.8643	9.18632	2.79358	4.58974	1.59648	0.635508
AKT1S1	42.9513	44.0009	42.609	30.4696	36.0065	24.183	35.7535	28.8981	29.4794	85.1392	28.3982	38.1617
AKT2	58.6984	62.3536	69.7465	54.6209	48.7787	38.1505	22.7209	24.8767	18.9332	20.2767	12.7077	15.4041
AKT3	0.184209	0.125465	0.0914184	0.0500733	0.0749781	0.0549648	0.0778348	0.00931359	0.0125978	0.13941	0.0664415	0.0449022
AKTIP	1.07781	0.625682	0.580588	0.510602	0.503799	0.389349	0.325866	0.0951654	0.0231268	0.485836	0.04922	0.119447
ALAD	152.839	140.193	185.561	256.818	232.582	242.899	56.3705	126.181	58.2233	4.50949	15.6154	7.71696
ALAS1	41.9016	41.4823	42.1666	29.597	30.1998	23.6044	3.33514	6.17964	2.92267	3.12541	1.95809	1.85029
ALAS2	490.03	233.089	661.258	1756.27	1232.96	1584.64	2503.47	2558.49	2355.34	816.849	2144.32	1545.54
ALCAM	0.076882	0.372795	0.183834	0.062831	0.256365	0.139608	0.0253355	0.0144154	0.0485711	0	0.00219319	0.0159198
ALDH16A1	45.9734	47.1701	53.1822	26.735	36.5664	30.7188	13.3575	10.6814	5.69341	13.2701	3.69811	3.19138
ALDH18A1	125.16	108.784	103.748	70.0787	49.4369	25.6533	2.13789	2.66169	0.377297	0.941626	0.479706	0.0873012
ALDH1A1	10.5441	8.08143	9.30853	8.59024	1.91846	1.18046	0.184978	0.0706061	0.145815	0.147639	0.0847096	0.0456309
ALDH1B1	54.371	69.1308	51.0536	28.95	28.5165	9.28632	1.70445	1.0511	0.269563	1.95987	0.413246	0.10354
ALDH1L2	0.0765055	0	0	2.38022	0.204061	0.2835	0	0	0.0359844	0	0	0
ALDH2	2.26265	2.25099	3.69823	4.51124	1.6447	1.28089	0.143959	0.068539	0.0944213	0.104411	0.0237105	0.00719079
ALDH3A2	7.89031	10.8949	6.50563	5.37612	5.38522	2.0746	0.12493	0.302512	0.0753414	0.130971	0.0526003	0.0282975
ALDH3B1	16.8976	26.0734	11.4575	18.3568	15.1249	7.04587	3.35046	6.58275	1.56832	0.495208	1.72913	0.274098
ALDH4A1	28.2622	43.9073	42.0297	20.3515	24.474	12.9503	2.21333	2.28545	0.591006	1.42956	0.31595	0.101765
ALDH5A1	14.443	15.3891	13.5875	11.3543	14.2312	9.67219	5.81729	9.58208	6.33158	1.26489	4.94497	2.24349
ALDH6A1	21.6774	20.6859	15.0186	12.7834	13.6145	7.21957	4.28985	4.44598	2.86663	13.1897	3.0728	2.03877
ALDH7A1	1.61136	1.83491	0.31952	0.227892	0.432325	0.0857028	0.028646	0.00845443	0	0.00969526	0.00676286	0.00272735
ALDH8A1	0.224416	0.24223	0.0574615	0.166215	0.226444	0.150073	0.0322438	0.0290594	0.104018	0.114285	0.0278914	0.163385
ALDH9A1	58.4855	62.6209	48.2226	38.826	39.1318	27.2704	5.435	7.871	2.18523	2.11911	1.20761	0.77472
ALDOA	1017.04	1123.33	877.277	527.281	595.706	374.977	214.131	139.184	65.4935	430.628	62.7601	61.6399
ALDOC	21.8498	58.5287	25.3229	29.0902	37.2145	8.55549	4.17731	4.01533	1.89849	4.24196	8.02116	5.85652
ALG1	19.2866	19.7026	17.0911	11.2175	12.1886	7.45163	2.72075	4.13657	2.67596	2.72455	2.35485	0.862639
ALG10	8.52583	7.77126	3.21081	6.50707	5.48882	1.94935	0.62576	0.978315	0.144177	0.0978562	0.132751	0.00423036
ALG10B	7.84649	7.01412	3.08714	6.86663	5.61114	1.89148	0.573327	1.05418	0.233839	0.211026	0.160303	0.123589
ALG11	17.8685	15.5812	12.9644	11.7174	9.83098	7.16109	2.83536	3.48244	1.18899	1.39351	0.608905	0.272094
ALG12	15.7201	18.0747	15.6211	13.1177	12.8626	11.4445	4.21411	4.11116	1.92445	4.03687	1.118	1.36072
ALG13	11.8907	12.0949	9.93869	10.271	9.94952	6.7358	3.85353	4.33009	2.29874	4.56412	1.88033	0.965814
ALG14	22.4866	22.1626	21.1188	10.9458	15.007	11.2173	1.33587	2.9853	0.894242	0.760654	0.757758	0.370755
ALG1L2	1.24402	0.384121	0.246698	0.651992	0.404285	0.690684	0.106385	0.262413	0.0454605	0.352556	0.0655667	0.0159917
ALG2	11.7527	9.76552	6.71581	9.74611	7.68954	3.84682	2.12427	3.04599	0.895682	7.15327	0.909267	0.353009
ALG3	69.8099	75.0271	55.6849	24.1928	33.0581	16.0054	3.83917	3.84087	0.826392	2.69887	0.939271	0.514001
ALG5	42.3263	43.1324	28.255	22.403	23.2841	12.0948	2.06101	2.16342	0.34578	3.20401	0.429994	0.109503
ALG6	11.2874	12.2202	7.45857	6.56146	8.82988	4.59869	0.659793	1.10905	0.216295	0.122892	0.14839	0.0156223
ALG8	55.8279	54.1964	39.3864	33.9658	26.8894	15.42	2.46139	3.31168	0.537879	0.446033	0.414086	0.0420714
ALG9	11.7072	10.2612	7.79981	8.41458	7.58465	5.0665	1.18094	1.33506	0.42333	0.394991	0.215518	0.132094
ALKBH1	15.7368	17.0832	14.3897	8.5724	10.3747	7.33498	2.31668	2.82162	1.50329	2.55747	1.1006	0.674548
ALKBH2	32.9166	40.9947	24.2266	12.0544	15.279	5.71791	0.354198	0.51564	0.0234877	0.399068	0.16439	0.0660957
ALKBH3	32.8814	31.5608	28.3185	17.7698	17.9685	10.9543	1.13428	2.30313	0.435654	0.299554	0.415913	0.108235
ALKBH4	16.6897	16.1241	15.0452	11.396	9.69293	6.10901	1.14179	1.83205	0.402303	1.28484	0.260143	0.296124
ALKBH5	81.6903	78.376	66.2484	69.5893	65.2427	48.9887	29.6096	25.1398	13.7955	26.9384	14.6	15.1702
ALKBH6	15.1268	13.2145	21.886	15.4624	15.1149	23.0061	7.9607	8.63738	5.75426	5.66968	1.40055	2.29897
ALKBH7	46.7777	48.1674	46.3555	33.597	23.9886	14.0599	9.37579	5.55232	6.74034	43.4528	16.4777	18.0379
ALKBH8	8.10297	9.079	7.00801	4.24086	5.082	2.88965	0.174348	0.393856	0.0500437	0.0986284	0.0794237	0.0224276
ALMS1	10.2546	10.2228	9.60653	12.2527	10.0026	10.2969	4.57082	3.38587	1.32348	1.21419	0.488948	0.258411
ALOX12	2.96858	3.2903	2.63139	3.31825	2.30412	2.26721	11.5103	12.1111	2.92297	52.6084	10.1031	3.8754
ALOX5	1.42727	3.39106	2.162	4.05404	1.15332	0.524279	0.101517	0.134039	0.208425	0.0835618	0.207636	0.264176
ALOX5AP	0.503715	0	0.35838	0.318122	1.42919	0.752078	0.132254	0.0178354	0.0989635	0.0159732	0.0142597	0.139235
ALOXE3	0	0	0	0	0	0	0.0428626	0.0126467	0.0173936	0.298471	0.0640668	0.102072
ALPK1	0.708278	0.571079	0.254033	0.184354	0.332485	0.263572	0.0993142	0.0590026	0.0879073	0.169764	0.0388979	0.0742949
ALPK3	0.00209638	0.0138961	0.023526	0.0390127	0.0294343	0.0284141	0.00884637	0.00598522	0.0180756	0.0193139	0.00383035	0.0173617
ALPL	1.91545	0.599304	1.65277	5.88145	2.74303	3.5827	0.0492756	0.159891	0.0787631	0.0216261	0.0127888	0.0221834
ALS2	32.1642	32.7886	20.4806	23.4582	18.4477	12.4988	4.79049	4.01897	2.3361	2.70307	1.47872	1.95573
ALS2CL	0.0430705	0.104713	0.040378	0.0723911	0.0755242	0.0405897	0.0227011	0.0163733	0.0448442	0.110058	0.0720434	0.162525
ALS2CR11	0.0407749	0.038224	0.0114506	0.0600496	0.107508	0.0552926	0.0666544	0.117707	0.145826	0.0952901	0.0297835	0.0623001
ALS2CR12	0.979433	0.460823	0.882156	0.705496	0.602792	1.33931	2.67657	3.5964	7.25803	3.62422	2.35894	4.61033
ALX3	2.2726	2.87626	1.23531	2.22593	1.93787	0.832384	1.08553	0.864851	0.768395	1.66554	0.675738	0.482912
ALYREF	343.538	398.474	361.053	191.993	224.485	167.431	21.2697	25.8262	5.03347	5.37947	3.40421	1.23551
AMACR	1.48035	2.92472	1.12809	0.833396	0.848367	0.232328	0.0344017	0.0527425	0.0589056	0.0381359	0.0384301	0.00515008
AMBRA1	25.8539	25.101	23.2962	18.0946	17.5709	14.5884	30.372	28.1338	27.3625	30.1685	35.0434	18.4014
AMD1	129.352	133.359	81.2345	66.8052	70.382	35.108	9.51391	10.98	3.74941	6.37566	5.94722	4.31248
AMDHD2	28.0168	28.9711	41.6214	18.0653	22.4271	25.1971	11.2792	4.6682	6.49185	32.926	10.7405	22.4685
AMER1	7.15025	7.92617	5.87313	3.64288	2.90106	0.997364	0.0833584	0.216242	0.0512655	0.0990065	0.0497794	0.0240725
AMER2	0.032294	0.0336392	0.0776674	0.0357734	0.0377844	0.0208445	0.0158172	0.0237073	0.0271223	0.00944467	0.00526804	0.0127359
AMER3	0.0714588	0.0947429	0.126721	0.0612506	0.0703879	0.14874	0.0198336	0.015026	0.0678144	0.0654182	0.027474	0.0332261
AMFR	51.0549	51.7278	39.4719	37.111	32.0544	24.4969	21.6192	19.162	13.4037	25.1119	12.9049	14.8164
AMH	0.0984975	0.179651	0.381851	0.0668856	0.0287597	0.209112	0.0778109	0.0841322	0.251148	0.257586	0.112148	0.387643
AMHR2	20.6095	23.4989	19.5349	27.9912	12.2344	7.84155	6.52398	3.44429	5.92164	4.97668	1.64413	3.93134
AMICA1	0.376173	0.0700901	0.0372588	0.118628	0.676594	0.250371	0.0556453	0	0.0399748	0.00673846	0	0.0145929
AMIGO1	0.522847	0.876628	0.444498	0.0612349	0.126794	0.0446535	0.0103948	0.0168637	0	0.00503755	0.00899215	0.010897
AMIGO2	2.16533	1.83976	0.617955	2.17347	1.06623	0.239565	0.248499	0.264796	0.0184563	0.72824	0.0369065	0.00433223
AMIGO3	2.11887	2.14503	1.86592	2.03907	2.99645	2.58882	0.941894	0.802218	1.26851	1.14455	0.276581	0.27691
AMMECR1	94.7394	81.1734	61.2435	49.6029	64.1151	39.5136	12.3364	20.0893	5.92378	2.76656	3.33771	1.91974
AMMECR1L	13.5371	14.7161	11.4182	9.90413	8.99509	6.23498	4.72824	4.35609	4.06978	12.6358	5.6185	3.91414
AMN1	2.53902	1.90986	1.38504	1.55038	1.83544	0.680261	0.222257	0.258587	0.172304	0.265171	0.128145	0.0453209
AMOT	1.93378	1.21611	2.00745	1.13199	1.51295	1.21148	0.0249518	0.031011	0.0156602	0.00909739	0.00487142	0.00919159
AMOTL1	10.6651	13.0558	10.6253	5.9255	7.20791	5.68813	0.179087	0.450646	0.125407	0.0186076	0.116372	0.0229434
AMPD2	17.1565	19.7333	18.1365	5.36554	7.62535	3.04289	0.529512	0.417071	1.76228	3.02504	2.51009	3.35058
AMPD3	3.95429	4.49733	4.43509	4.67512	5.51213	6.57121	0.475217	2.62662	1.17059	0.53231	0.27306	0.228862
AMT	8.94234	9.72864	8.38249	5.35798	4.12756	1.44904	0.122133	0.127237	0.0700354	0.149477	0.0464563	0.0352195
AMY2B	0.592216	0.509123	0.401709	0.306365	0.474035	0.310341	0.0808776	0.0624725	0.395743	0.0783775	0.0349768	0.187778
AMZ1	0.0392864	0.0372095	0	0.0742154	0.0962794	0.139579	0.0325468	0.0394113	0.0792106	0.0286957	0.0679013	0.0588838
AMZ2	36.3946	29.4308	25.9345	24.3207	21.1213	17.9297	6.80279	5.90115	2.28281	4.42504	1.01125	0.893386
ANAPC1	58.4111	60.7034	46.4341	27.812	29.3535	16.1009	2.37662	3.04035	0.829386	0.764037	0.675062	0.129998
ANAPC10	21.559	22.695	17.761	14.9491	13.673	10.3627	1.7686	2.00516	0.291776	0.801978	0.421483	0.220782
ANAPC11	145.527	154.392	164.841	156.283	176.584	137.033	37.9529	42.2658	10.4623	25.2639	7.58203	3.16141
ANAPC13	72.9643	62.752	63.2354	45.0647	40.9221	27.3077	5.0343	5.63241	2.91	3.807	1.56644	1.18324
ANAPC15	85.5266	91.3731	110.446	67.0833	72.9243	72.9145	16.8711	15.6614	6.95918	16.7367	3.66113	3.85293
ANAPC16	24.308	28.1144	20.6616	39.5119	26.2581	19.6526	14.5594	22.1293	6.28915	22.8207	7.26567	3.59286
ANAPC2	37.4799	42.6452	48.3476	28.1607	32.6432	26.3285	7.35924	9.18639	7.78322	7.28952	4.23376	3.71807
ANAPC4	21.0648	20.7357	15.8181	11.8976	11.164	6.93242	0.386765	0.624966	0.163497	0.162064	0.115714	0.0400431
ANAPC5	155.507	179.779	137.353	94.4216	106.913	62.8069	8.47529	12.0704	2.44067	2.70589	1.5599	0.512448
ANAPC7	65.1266	72.0173	55.7564	37.9184	39.5716	24.5212	4.37298	5.60554	2.2238	2.29984	0.940337	0.616803
ANGEL1	18.7253	18.1963	16.5428	6.78594	7.6138	4.1248	0.492981	0.297808	0.166438	1.16153	0.175391	0.231261
ANGEL2	12.495	13.2339	7.98686	9.30084	10.3441	5.18633	0.701956	1.63251	0.46527	0.377537	0.28687	0.099187
ANGPT1	0.298256	0.402872	0.137216	0.113564	0.412481	0.0981509	0.017163	0.00309524	0	0	0.00495187	0
ANGPT2	0.0975035	0.141031	0.102709	0.0957113	0.108853	0.0901562	0.0192802	0.0130408	0.0107505	0.128815	0.113292	0.100355
ANGPTL4	1.46992	0.694124	1.11054	0.558176	0.455471	0.421328	0.0552887	0.119549	0.0110324	0.0286826	0.0478071	0.0217488
ANGPTL6	0.540105	0.214946	0.457105	0.262	0.204969	0.0764656	0.0213297	0.00768643	0.0105946	0.00688758	0	0.00745869
ANK1	272.25	260.189	317.288	352.619	326.298	336.756	241.38	310.777	228.883	111.494	182.021	97.9148
ANKAR	0.266135	0.381117	0.25426	0.132108	0.149383	0.1083	0.0252561	0.0303665	0.033387	0.0326606	0.00971624	0.0499659
ANKDD1A	0.169391	0.265479	0.151621	0.131408	0.242999	0.121917	0.0446366	0.0131696	0.0181148	0.0472117	0.010534	0.0297647
ANKEF1	0.904397	0.790624	0.686206	0.337226	0.370343	0.14044	0.0818496	0.138156	0.0876611	0.0603245	0.0425041	0.0548749
ANKFY1	36.2619	33.3323	30.6549	32.7034	26.528	16.732	1.613	3.53321	0.707185	0.42236	0.437385	0.115509
ANKH	16.9881	9.93357	13.612	25.4268	23.6585	26.4008	19.5518	33.144	14.5154	7.68701	11.3928	4.62483
ANKHD1	45.4086	43.0528	49.6936	39.0161	38.2159	34.0033	11.321	13.5129	8.21626	13.8464	5.30983	4.93146
ANKHD1-EIF4EBP3	12.9796	13.8059	15.0688	9.29768	11.1929	13.2211	4.41655	4.98205	4.82265	4.19064	1.8643	2.02105
ANKIB1	14.1986	13.9911	9.00489	10.6411	7.71232	4.32267	1.69118	1.90227	0.61358	1.37694	0.488059	0.242427
ANKLE1	76.7783	82.1336	127.251	91.9606	101.181	130.872	24.6592	66.9881	49.6993	1.85843	8.01614	6.9216
ANKLE2	29.7941	29.5685	25.6523	21.0517	22.7372	19.1107	4.38503	5.27138	2.12854	4.03059	0.954307	0.960789
ANKMY1	2.16366	3.34244	3.38093	2.13779	2.62874	2.59808	0.774254	1.00216	1.25548	1.5792	0.718344	0.979057
ANKMY2	34.2708	28.657	15.5109	14.1957	13.9527	6.81467	3.21329	3.59473	0.477611	3.16806	1.14923	0.525473
ANKRA2	11.2859	8.99369	10.58	13.5933	11.3902	13.1053	3.91989	5.59864	5.39828	2.76885	1.53178	2.36468
ANKRD10	17.5776	20.1138	17.1737	15.1758	8.64621	8.25163	3.03626	1.4705	1.01954	5.7377	0.880038	0.733182
ANKRD11	10.5744	13.2436	26.9346	15.9563	16.2116	27.7196	2.13206	5.74305	4.39543	2.22776	1.33296	1.3501
ANKRD12	17.4143	20.1092	16.2956	12.8616	15.1095	5.73586	3.49639	3.38933	2.82577	6.75853	3.16115	3.48896
ANKRD13A	22.8218	20.9717	20.5784	18.6687	15.3157	15.7464	9.06452	7.79256	4.58763	4.37983	3.48655	2.38886
ANKRD13B	0.279055	0.790134	0.297015	0.128717	0.105793	0.0938285	0.00397494	0	0	0.00770797	0	0
ANKRD13C	11.9829	10.797	9.41037	10.0384	9.20766	5.95385	4.71851	5.15589	2.58202	3.78319	2.18966	1.49201
ANKRD13D	3.24306	5.4192	7.90422	4.1646	3.53206	2.43016	0.0911835	0.203773	0.108648	0.082467	0.0157723	0
ANKRD16	9.82989	12.133	11.558	4.28197	4.14154	2.01573	0.263846	0.266349	0.0806657	0.443854	0.121157	0.178296
ANKRD17	39.6901	41.0272	32.6773	23.0983	24.7814	16.6596	5.58549	6.90004	4.36239	3.93861	2.52626	1.91884
ANKRD18A	0.0126807	0	0	0.186888	0.170499	0.028675	0.197192	0.0180813	0.0149152	0.0842687	0.0607452	0.00350127
ANKRD18B	9.07273	9.15077	6.72705	7.18934	7.88377	5.35388	7.46842	1.55925	1.40107	8.7626	1.69371	3.07511
ANKRD20A1	0.149028	0.044914	0.152383	0.225949	0.118791	0.176176	0.224946	0	0.0531197	0.0346232	0.0185404	0.0710751
ANKRD20A2	0.0948359	0.233553	0.133335	0.152385	0.087113	0.237455	0.292787	0.0579468	0.132799	0.162729	0.0247205	0.134669
ANKRD20A3	1.23302	0	0	0.541182	0.0632939	0	0.481951	0.0308773	0.0424462	0.0553488	0.0493976	0
ANKRD20A4	1.19007	0	0	0	0.0395255	0	1.09419	0	0.0106047	0.404361	0.00616901	0.0112021
ANKRD23	0.921876	1.30999	1.64207	0.532799	0.648546	0.691846	0.0842585	0.0589691	0.095918	0.172953	0.0171514	0.0467581
ANKRD24	0.351847	0.287706	0.659284	0.254716	0.239986	0.265181	0.0649197	0.0568658	0.091962	0.0959384	0.0347843	0.0647642
ANKRD26	7.35059	8.40539	6.32534	4.98293	4.17782	3.03176	0.205272	0.239644	0.0561923	0.0995722	0.0576828	0.0339332
ANKRD27	82.3818	83.7821	40.787	32.1957	19.1649	8.12343	12.4406	11.8727	12.4403	30.791	11.3826	13.8456
ANKRD28	12.2342	12.9673	9.51072	7.87158	6.83572	3.79451	1.04029	0.983888	0.299015	0.310673	0.228825	0.0759937
ANKRD32	23.4205	20.18	16.7389	15.59	16.0583	12.2149	1.68891	2.74819	0.783863	0.295191	0.674212	0.267441
ANKRD33	0.0404537	0	0	0	0	0.0174362	1.45176	0.0622833	1.39886	18.2945	6.0208	10.2625
ANKRD33B	3.15817	5.74892	1.01457	1.35798	1.34102	0.369527	0.131031	0.841194	0.0539854	0.164902	0.337022	0.0597534
ANKRD34A	0.0920353	0.122044	0.0184835	0.0356957	0.0768577	0.0445996	0.0346524	0.0262447	0.0309301	0.215057	0.0689768	0.221448
ANKRD36	1.32103	1.30993	2.26493	1.9485	1.43702	1.38396	0.0214652	0.0485763	0.0319102	0.00189306	0	0
ANKRD36B	0.946829	1.43029	1.27486	0.9961	0.826081	0.469178	0.0634353	0.0487233	0.0638855	0.0476421	0.0283458	0.0685642
ANKRD36C	0.576353	0.612808	1.68165	0.681465	0.577473	0.88641	0.0150485	0.0130311	0.0290765	0.0116804	0.00521211	0.0157537
ANKRD37	6.42256	2.01133	0.861666	0.87118	1.26975	0.689044	0.986501	0.446367	0.14283	6.19667	0.178443	0.301444
ANKRD39	37.5699	35.8121	43.8629	20.6901	19.8631	16.0102	1.60494	2.39875	0.975856	0.387659	0.302815	0.264027
ANKRD40	21.0075	23.8528	17.2383	13.6106	12.8507	7.08103	3.37973	3.35073	1.29878	6.10466	1.13505	1.34547
ANKRD42	6.72073	6.12092	5.21223	6.54478	3.43652	2.11648	0.778022	0.296962	0.618925	1.06226	0.368177	0.418782
ANKRD44	0.503765	0.412541	0.21952	0.177813	0.16459	0.0855318	0.032736	0.0176911	0	0	0	0
ANKRD45	0.154176	0.192447	0.255301	0.182946	0.19077	0.0820867	0.114689	0.0413508	0.0284529	0.0509548	0.0454775	0.0400701
ANKRD46	5.39763	8.35969	2.45467	2.33602	2.66472	0.854215	0.334114	0.771356	0.163289	0.245098	0.144772	0.12498
ANKRD49	15.3423	14.8158	12.29	13.1298	12.2915	10.2408	6.34438	6.76201	3.86152	3.93018	1.61946	1.40642
ANKRD50	5.62545	6.8034	3.35947	2.66634	1.84331	0.462444	0.0771744	0.046244	0.0450597	0.10206	0.0536998	0.0403937
ANKRD52	25.1133	28.8676	23.1466	26.8152	20.5767	12.6602	5.06904	10.1277	6.04491	3.22584	2.27231	1.8216
ANKRD53	0.512472	0.757901	0.422381	0.566138	0.599311	0.361692	1.98846	0.434377	1.79403	11.6986	6.49536	13.266
ANKRD54	23.4842	25.2237	24.7903	21.326	17.5985	15.2824	3.02395	3.29667	1.02662	0.728019	0.569228	0.319077
ANKRD55	0.00974109	0	0	0	0.0682929	0.110228	1.18041	0.738253	0.519564	0.457649	0.204228	0.09146
ANKRD6	0.0755664	0.137522	0.0662169	0.0804408	0.0578109	0.0200942	0.0253307	0.0253656	0.0184813	0.045471	0.00860742	0.0217008
ANKRD60	0.0139862	0.102008	0.0393321	0.0325483	0.0408761	0.0553561	0.0884628	0.0558298	0.0987101	0.11437	0.0861251	0.0617894
ANKRD61	0.693976	0.945083	0.98115	1.6307	2.17331	2.42283	1.22037	1.36014	3.19677	1.03256	0.655948	1.37225
ANKRD62	0.163388	0.150993	0.125189	0.107522	0.115804	0.0671538	0.0261049	0.0169498	0.0155277	0.017724	0.00677922	0.0109358
ANKRD9	25.0213	20.7374	35.0653	39.7236	37.8797	51.2185	98.8135	140.898	156.573	130.634	160.154	142.948
ANKS1A	6.64754	7.18736	5.05293	3.13389	4.25729	1.99226	0.816242	1.11471	0.609569	0.623771	0.331681	0.334596
ANKS3	2.31791	2.98994	5.35748	1.75042	1.96757	1.16695	0.217092	0.209403	0.135663	0.373649	0.10347	0.160089
ANKS4B	0.107691	0.208735	0.139864	0.128535	0.183959	0.262378	0.0611166	0.0850016	0.0844596	0.173519	0.0415493	0.100649
ANKS6	0.397622	0.685752	0.326682	0.200551	0.230682	0.0401756	0.00511466	0	0	0	0.00147616	0
ANKZF1	21.9486	20.3678	24.306	22.8151	19.6627	21.0195	9.90629	10.393	15.7762	8.84046	6.20325	10.8794
ANLN	57.6919	48.1348	56.4894	61.715	61.5357	58.6589	11.2838	17.7111	4.32923	0.332516	1.8584	0.439156
ANO1	0.0535777	0.0516658	0.218934	0.619533	0.19367	0.148638	0.40576	0.986589	0.328419	0.00747278	0.251208	0.0537905
ANO10	21.5873	20.0029	14.3675	18.0409	10.1771	6.57536	4.77403	4.89301	1.91929	5.30998	1.59484	0.840846
ANO5	0.159923	0.728178	0.117123	0.142894	0.382279	0.0274966	0.00366692	0.019844	0	0	0.00158741	0
ANO6	10.1393	9.98263	6.98263	4.26103	4.92668	1.83603	0.18946	0.167604	0.0790881	0.0603895	0.0650285	0.015739
ANO7	0.29132	0.2651	0.192646	0.0354446	0.0601132	0.00645748	0.00602275	0	0.00447889	0.00876155	0.00781948	0.0220799
ANO8	1.37964	1.34005	2.39344	1.82313	1.49373	1.09111	0.0778216	0.0680144	0.048969	0.110308	0.0310887	0.0219461
ANOS1	0	0	0.278408	1.18196	0	0.86314	0	0	0.875254	0	0	0.107474
ANP32A	248.918	279.066	209.487	157.935	142.956	77.846	9.36544	14.1627	2.07058	4.11965	2.51882	0.873675
ANP32B	814.182	828.309	774.621	712.675	668.992	666.759	561.043	539.132	362.343	333.397	421.982	287.904
ANP32E	136.494	144.39	79.5243	129.125	114.941	66.6801	43.0096	47.7385	10.3105	5.85835	7.26994	2.42951
ANPEP	0.149539	0.103459	0.127959	0.0554765	0.630918	0.45579	0.102816	0.0148325	0.107065	0.0498513	0.0148305	0.0251328
ANTXR2	0.222565	0.114496	0.0899571	0.0745844	0.165019	0.115907	0.0371054	0.0329414	0.0175927	0.0262461	0.00878379	0.0180866
ANXA1	3.16145	2.33035	1.22884	0.363615	5.58301	2.25624	1.97198	0.2759	1.90362	18.5913	15.2398	11.2465
ANXA11	39.4486	39.9113	29.5913	13.9348	15.5904	6.64221	0.361932	0.294671	0.179796	0.148552	0.121767	0.0744913
ANXA2	37.7231	31.056	9.46301	0.627906	8.27428	3.46968	0.737707	0.0938864	1.02342	2.59581	0.752463	1.15373
ANXA2R	1.65361	1.47229	1.06675	1.0404	1.22048	0.973748	0.297249	0.237835	0.131475	1.01208	0.0285283	0.219757
ANXA3	0	0.0836664	0	0	0.0184017	0.0357315	0.0663881	0.403609	0.04949	0.0884004	0.14346	0.00870949
ANXA4	20.2224	13.2741	8.61094	8.35644	4.80785	2.94974	6.75282	0.242964	0.633129	21.8844	0.682768	1.04437
ANXA5	44.26	24.5488	20.5795	7.28118	7.90739	8.99963	61.6811	17.2886	19.3865	55.0643	12.1036	13.4526
ANXA6	2.24024	1.18246	0.874466	0.224252	1.32331	0.862818	0.275072	0.0228879	0.27078	0.410074	0.208704	0.603076
ANXA7	99.8586	96.9186	87.1528	63.5084	62.1174	58.6481	87.8625	82.5653	57.9346	53.038	47.629	28.8099
ANXA9	2.56227	2.4488	1.63243	1.0906	0.949007	0.717754	0.587521	0.588095	0.33508	0.344287	0.288479	0.17502
AOC2	0.922207	1.19029	0.767769	0.472583	0.564938	0.530597	0.0958055	0.0642763	0.14974	0.283251	0.0685483	0.197421
AOC3	0.338513	0.416213	0.119242	0.168182	0.106285	0.194909	0.0268942	0.0232689	0.0723697	0.138021	0.0232641	0.0845861
AP1AR	12.8809	13.3251	5.76996	4.66298	5.31901	1.33351	0.567094	0.424696	0.15581	2.59242	0.686948	0.272099
AP1B1	154.606	155.789	169.288	141.876	152.61	134.116	30.4583	44.1954	17.439	10.6372	14.6134	7.1485
AP1G1	31.2719	32.4938	19.8261	17.5411	15.5251	8.49828	6.71199	5.7329	3.58472	5.34758	2.47856	2.61069
AP1G2	13.6665	14.8781	9.5438	6.9542	7.70904	3.25565	1.94631	2.74588	2.3755	0.866496	1.15518	0.85597
AP1M1	52.2782	54.5181	45.7328	31.647	37.1141	31.2486	8.26073	7.93892	2.57644	5.24784	1.5725	0.671672
AP1S1	34.4232	39.6073	26.9499	14.6935	18.2938	8.67826	1.28416	1.82648	0.399315	1.18064	0.425235	1.02297
AP1S2	4.88103	5.18478	2.17265	3.17261	2.71547	1.27945	1.75316	0.758385	0.306637	1.08416	0.49104	0.210069
AP1S3	0.755335	1.23633	0.597103	0.695728	0.70379	0.233497	0.10888	0	0	0	0	0
AP2A1	168.364	160.981	192.437	198.386	197.34	197.495	77.4738	150.071	62.5297	16.9509	35.8849	18.8643
AP2A2	21.1588	23.667	22.6659	21.5509	21.145	17.5888	11.9029	14.7718	7.37256	2.64152	3.8568	1.65006
AP2B1	243.279	213.968	231.415	252.084	218.755	172.523	63.2266	63.0955	36.7117	28.1085	42.1471	26.6173
AP2M1	393.922	368.344	354.316	346.385	325.709	298.964	182.517	199.011	121.739	179.351	105.029	73.2669
AP2S1	205.228	195.51	201.676	189.252	195.536	187.308	127.798	103.027	59.6483	166.728	42.6552	44.7526
AP3B1	34.4111	32.8513	21.6939	19.7149	19.122	12.9831	4.30944	4.61632	1.3798	1.80567	1.0112	0.322894
AP3D1	68.7077	87.5098	77.7092	57.8622	61.1861	44.7868	20.2273	17.4367	13.9049	31.8812	8.15454	9.40737
AP3M1	29.9393	29.4283	21.6905	21.9316	20.2794	12.3839	2.64953	4.12982	0.812334	1.17322	0.482898	0.22717
AP3M2	10.8762	7.82082	10.2221	5.91013	4.42285	5.98075	0.458109	0.191267	0.134069	0.536785	0.0809963	0.0980467
AP3S1	68.877	65.0799	46.9876	41.6492	35.9692	22.8079	11.9649	8.51165	3.02478	14.2391	3.95728	2.01558
AP3S2	9.46398	12.1118	8.56516	9.15846	9.16454	5.65462	2.30847	3.0951	0.963893	3.71364	1.40687	0.626991
AP4B1	12.0537	12.949	11.9407	6.23349	10.3642	8.3343	2.31925	2.96517	1.672	0.704454	0.654007	0.4916
AP4E1	15.3357	13.9662	11.8884	14.1065	13.2002	8.67898	3.47026	4.26495	1.37398	1.19289	0.761738	0.379676
AP4M1	17.4516	17.4742	15.2876	14.6589	17.3083	14.6455	2.43685	4.07008	0.947247	0.670571	0.506905	0.192653
AP4S1	4.41985	4.15804	4.46665	4.25443	4.61481	6.17388	2.02869	2.87066	4.8371	2.86807	1.4594	3.78537
AP5B1	11.3418	13.487	12.8846	10.4974	8.95842	7.26837	1.41476	1.09032	0.812058	2.11087	0.469763	0.96747
AP5M1	30.4133	27.6277	19.1948	21.3587	18.4854	11.6676	5.65303	7.93469	2.39302	1.94699	1.34211	0.269451
AP5S1	13.8817	13.4266	13.3576	6.63157	9.0028	6.36231	0.903663	1.95077	0.456824	0.413373	0.340626	0.146014
AP5Z1	10.0366	11.4383	14.793	9.80672	10.3963	10.1307	7.4423	6.59722	9.28161	17.1697	4.71278	11.4194
APAF1	5.53236	3.41627	2.5706	2.86368	2.41541	1.72227	0.318912	0.256807	0.137994	0.118768	0.066017	0.0912206
APBA2	5.83672	5.96448	5.93388	2.33282	2.39798	1.44671	0.00695283	0.131646	0.015515	0.0101133	0.0150432	0
APBA3	10.1433	11.3003	11.8278	10.7287	9.40403	7.72842	4.49342	4.17504	2.7541	14.3176	2.89646	3.51185
APBB1	0.108263	0.299852	0.967399	0.701357	0.738468	0.710006	0.261459	0.149476	0.0566087	0.0508081	0	0.0249686
APBB1IP	12.9746	19.732	9.75927	4.57309	5.09335	1.55017	0.0823659	0.0314432	0.0721221	0.0516614	0.0083833	0.00507844
APBB2	0.0761177	0.0351009	0.0557405	0.0410662	0.0348468	0.0673196	0.0157086	0.043448	0.0207545	0.0440371	0.0347564	0.0401988
APBB3	4.23384	3.01464	3.46985	3.51229	2.4553	2.248	0.533872	0.38892	0.415128	1.82009	0.226015	0.76307
APC	12.8508	12.3759	9.76194	9.72816	8.77471	5.32556	2.08974	2.75543	1.07312	1.05402	0.896758	0.569339
APC2	0.512478	0.359161	0.589095	1.28843	0.710552	0.657918	0.494189	0.458904	0.20351	0.908199	0.202114	0.138359
APEH	195.185	180.667	200.123	148.033	144.204	113.049	27.6691	33.1853	16.7605	13.0778	11.0608	6.92445
APELA	0.157285	0.269953	0.312566	0.315849	0.291915	0.251237	0.0682488	0.0474553	0.152392	0.0661556	0.046392	0.0306588
APEX1	332.732	360.102	299.381	220.09	232.092	128.465	20.7846	25.0186	9.49735	16.8225	9.87045	10.4018
APEX2	78.0349	69.8972	75.1553	57.3807	58.9961	60.0749	15.096	12.7246	7.81318	10.913	6.58136	4.5874
APH1A	105.803	111.374	78.5814	59.7435	58.8029	33.4509	9.59554	11.2115	3.41503	11.4505	3.8896	2.49737
APH1B	8.18634	9.32417	4.19768	3.32116	2.58234	0.694166	0.424391	0.25004	0.0806365	0.221233	0.11905	0.0558544
API5	140.183	136.2	93.7946	82.5697	80.053	50.2796	21.9782	20.4298	10.3397	17.3764	7.42818	4.69296
APIP	67.6081	54.8841	48.2163	38.0073	35.0365	25.3181	4.96948	4.87356	1.67555	3.96537	0.837811	0.744172
APITD1	9.19762	14.4492	9.32846	8.92094	10.5503	5.36418	0.562466	1.3487	0.151152	0.0326554	0.0777297	0
APITD1-CORT	0.76581	1.02651	1.46962	1.22407	1.02189	0.921653	0.0907277	0.235302	0.100209	0.181381	0.101929	0.0797819
APLF	2.15792	2.32341	1.27888	2.11732	1.27951	0.966168	0.9431	1.02395	0.356736	0.886301	0.485263	0.380237
APLNR	5.71229	6.03704	3.70551	24.1139	18.6382	5.42327	0.151207	4.31646	0.0287125	0.0187195	0.414885	0.0303308
APLP2	252.083	255.191	214.443	228.572	172.407	145.177	78.0734	101.796	51.0953	40.7369	35.5579	15.191
APMAP	57.43	68.488	50.5176	41.0224	44.0228	27.6812	4.13235	4.15942	1.30383	2.44911	0.782477	0.434525
APOA1BP	85.7592	83.929	81.7969	41.1494	40.3861	33.6604	2.32792	3.10422	1.71041	0.922802	0.669968	0.735511
APOBEC2	0.155905	0.330949	0.528323	0.944005	0.527746	0.742005	1.16535	1.05553	1.37033	0.222534	0.241189	0.353125
APOBEC3A	0.179562	0.0747031	0.304595	0.627382	0.419014	1.53112	0.68201	0.663613	0.591969	0.795804	1.14305	1.45834
APOBEC3B	102.134	44.7205	80.6514	80.006	33.3787	63.9464	15.4448	8.04033	4.08996	0.476651	0.805307	0.276824
APOBEC3C	254.172	297.063	246.554	251.962	233.503	149.303	22.0105	37.9297	10.8399	5.45916	5.49613	2.80445
APOBEC3D	6.75154	6.90297	8.43755	5.61593	6.64993	5.5923	0.404918	1.20296	0.465474	0.2484	0.208398	0.247158
APOBEC3F	24.1421	25.4293	26.3548	25.8883	22.3638	20.0945	2.60524	6.0561	2.39076	0.977093	0.722925	0.618609
APOBEC3G	16.3753	15.5477	17.6535	16.3336	18.5771	17.9118	1.60767	4.9412	0.78425	0.384101	0.629557	0.219333
APOBEC3H	0.443306	0.17471	0.298879	0.50955	0.81242	1.01788	0.189411	0.014932	0.0620271	0.226801	0.0678987	0.138443
APOBR	0.58081	0.861269	0.351132	0.145329	0.744797	0.310687	0.0592588	0.0106863	0.0881483	0.118125	0.0569863	0.206924
APOC1	1096.55	861.944	790.761	658.568	225.632	143.18	11.267	10.5997	3.48794	2.45087	2.52509	0.50771
APOC4	0.690436	1.41227	0.611174	0.661708	0.800753	0.607339	0.055592	0.0897603	0.16729	0.0803132	0.143448	0.088157
APOE	280.696	202.767	175.385	174.853	45.6895	30.6467	4.074	1.38539	1.20786	0.696039	0.82369	0.273973
APOF	0.285338	0.478172	0.339182	0.524586	0.596067	0.425385	0.0316235	0.0854547	0.058925	0.038285	0.0410059	0.0414809
APOL1	45.1181	45.0081	39.8489	46.4301	34.9971	25.4056	3.15254	9.00968	3.05651	6.23531	2.3106	2.24343
APOL2	26.2011	39.2758	23.6212	18.0592	23.5802	11.1251	2.1345	4.62817	2.59307	5.6896	1.72026	1.51452
APOL3	8.45746	3.76803	9.05303	12.7977	7.31401	9.21243	7.59201	8.32152	7.94077	13.3455	12.8112	12.0573
APOL4	116.317	63.0145	68.3459	51.1145	31.5515	24.5722	2.1667	2.19584	1.18158	0.556175	0.480646	0.462419
APOL6	5.28693	3.65587	5.56194	14.4352	8.80402	10.7845	1.29717	8.31023	1.32884	0.762372	0.803237	0.17971
APOLD1	0.575496	1.12972	0.569803	1.87738	2.03139	0.905778	0.766808	2.82887	0.535234	0.771978	0.589274	0.36625
APOM	9.62705	11.6387	10.1656	9.45028	12.7754	10.8071	2.34058	7.38697	2.60707	3.15884	2.48596	1.00548
APOO	23.9679	25.8902	22.1774	15.9537	17.0573	11.1964	5.58742	3.56818	2.01609	2.64735	3.5828	2.01532
APOOL	16.7147	19.914	8.61097	13.6153	13.1478	4.5707	1.10349	2.68726	0.356731	0.263965	0.402446	0.0494593
APOPT1	14.6814	11.2601	11.8346	10.4323	7.69899	3.60249	2.36435	2.22713	1.38045	2.49856	1.07406	0.520691
APP	40.144	57.7771	57.5141	29.3776	23.2232	21.4697	0.814878	1.56899	0.466271	0.86261	0.338707	0.208537
APPBP2	7.16732	7.48658	4.93415	4.36518	3.6122	1.93741	2.12925	2.69893	1.71651	3.64341	1.7961	1.19517
APPL1	7.23007	8.33634	3.5288	2.05621	3.27613	1.78808	0.218215	0.306151	0.0540682	0.0431219	0.0594761	0.0232717
APPL2	14.9531	14.4491	18.8885	24.3584	15.2869	11.2853	6.89233	8.46182	6.23381	7.26105	3.50454	2.57834
APRT	504.665	522.576	556.151	283.034	351.798	222.956	20.8642	24.3798	4.63277	23.344	6.09485	3.80966
APTX	22.5482	23.5446	23.2354	13.9649	14.7285	9.56976	2.0325	2.01899	0.593007	2.76823	0.562079	0.514634
AQP1	13.7776	4.16178	12.9453	14.3333	15.7292	40.2925	30.2054	31.6636	11.8372	1.63728	2.31701	1.31349
AQP11	1.44455	1.18614	0.613906	0.75622	0.281232	0.103828	0.0301934	0.0652988	0.00899392	0.0234064	0.0470043	0.0126648
AQP2	0.00563909	0	0.0158479	0.0131216	0.0065939	0.00637477	0.0624307	0.00321688	0.0840098	0.844785	0.450312	0.69129
AQP3	9.93542	4.54725	10.7274	16.0357	18.3251	22.4142	19.5446	15.1689	6.87102	18.162	11.9307	5.75445
AQP5	0	0	0.0388435	0	0	0	0	0.015673	0.0648145	0.407275	0.231896	1.232
AQP6	0.0547909	0.12111	0.102829	0.12753	0.160071	0.123982	0.0144349	0.0416356	0.0286495	0.0326491	0.0208139	0
AQR	40.7255	43.1793	32.081	23.3769	25.5956	16.6922	4.65416	5.70866	1.23334	2.38074	0.990982	0.396215
ARAF	50.9684	49.9965	51.8038	35.4018	38.0655	33.6549	26.0413	16.4209	15.3311	28.7379	12.585	11.5781
ARAP1	25.8081	24.764	23.3968	18.6769	19.0025	14.6125	7.20955	11.4324	10.628	3.32297	4.00062	3.51466
ARAP2	1.21668	1.57566	1.01223	1.89186	1.42699	0.814827	0.777281	1.22976	0.201572	0.766948	0.274932	0.131586
ARAP3	0.323723	0.111716	0.186832	0.292336	0.077798	0.085198	0.285273	0.0632642	0.0625814	0.449099	0.0344126	0.0636649
ARCN1	82.9032	86.5823	60.6803	50.6944	49.9678	30.1934	18.9511	16.1273	8.70425	38.3645	9.06771	5.86799
AREG	0.622162	0.385314	1.64393	0.869725	0.580447	0.164708	0.774467	0.0235654	0.113978	5.67905	0.141333	0.217728
AREL1	61.4962	55.8808	56.6054	48.7586	45.3343	34.337	7.82016	10.7373	5.65416	6.52838	3.40945	2.97544
ARF1	362.705	390.4	353.525	284.665	280.276	240.527	173.051	159.939	114.535	485.697	134.695	103.878
ARF3	38.93	38.504	19.6742	10.1095	14.3171	6.03455	0.8432	0.870124	0.147578	0.278272	0.177834	0.0408289
ARF4	140.729	133.424	94.8946	111.411	107.039	84.5351	101.18	144.903	83.4093	141.592	107.395	64.6872
ARF5	103.921	95.2974	102.427	86.8201	77.6346	68.798	25.9988	28.9029	14.8828	38.1527	9.16309	8.61692
ARF6	107.849	105.391	79.3539	81.2801	75.7634	53.8758	26.2792	37.1248	11.8187	9.62907	7.29606	5.20869
ARFGAP1	25.2416	31.8463	26.5574	22.0958	21.9201	14.7014	7.21852	7.79809	5.06821	8.15018	2.31745	2.03326
ARFGAP2	79.9882	96.8271	84.0898	48.8975	64.7848	48.2149	19.5975	21.0719	13.0631	21.2112	10.8646	7.82705
ARFGAP3	20.9929	20.6152	17.4652	20.5466	13.7399	9.51462	10.0555	6.318	2.60387	14.1033	1.65734	1.38222
ARFGEF1	18.8582	19.1618	12.7696	10.8559	9.86548	6.36036	2.61665	3.82129	1.32572	1.48033	1.41747	0.50306
ARFGEF2	26.9384	25.8738	21.0858	20.42	18.7167	12.9122	5.55662	6.39502	2.89207	7.00536	1.7235	1.48199
ARFGEF3	0.0214277	0.0101451	0.00858571	0.013054	0.019701	0.00518552	0.00968882	0.00611859	0.0107969	0.0133198	0.00279697	0.00338008
ARFIP1	29.5227	26.71	17.0167	18	17.6604	10.1858	6.22657	5.82461	1.82341	3.94497	1.44599	0.830542
ARFIP2	19.6601	22.1128	20.3081	15.3559	13.3941	11.7775	3.85077	3.6804	2.7007	13.2449	2.4355	2.74919
ARFRP1	22.5344	28.1599	28.3931	17.4251	17.4232	16.3879	4.84164	5.82869	2.98528	9.8522	2.34241	2.07668
ARG1	0.140508	0.320252	0.297876	0.351447	0.324002	0.338503	27.8587	28.8718	41.3529	31.2816	44.2614	22.4346
ARG2	18.7602	16.7793	11.9841	22.4735	14.7582	23.8628	118.636	228.145	76.9176	144.986	113.567	36.6784
ARGFX	0.696689	0.599519	0.622086	0.661993	0.728464	0.646595	0.177592	0.171128	0.307475	0.226535	0.0905577	0.277695
ARGLU1	46.9968	56.4553	72.2017	53.7392	49.8347	51.1331	5.66378	11.2764	7.06104	3.34599	2.0413	2.46949
ARHGAP1	22.2134	22.64	17.6226	9.40084	9.40205	4.90662	4.19174	2.72658	1.28952	4.66489	1.00853	0.717321
ARHGAP10	4.60802	1.98839	2.07602	0.962211	1.33965	1.26081	0.0620568	0.0402797	0.0184692	0.0200552	0.0143194	0.00433526
ARHGAP11A	78.0374	79.0407	82.5692	71.2432	71.6364	65.9693	17.3611	17.0974	5.95199	0.855618	2.21249	0.723759
ARHGAP11B	7.08457	7.77746	17.6439	12.0262	14.1878	19.755	2.89214	3.24535	4.13128	0.0692112	0.654895	0.286147
ARHGAP12	4.06119	4.72369	2.71992	2.48738	1.69984	0.698217	1.30029	0.628672	0.616195	2.69315	1.06743	1.19034
ARHGAP15	32.4816	45.4512	23.6061	16.5149	17.3868	9.1503	0.506086	4.35207	0.562896	0.0585316	0.300394	0.0079254
ARHGAP17	24.2735	25.5981	23.2498	13.1294	15.6164	9.57587	4.1752	4.42509	1.97517	5.44742	1.30444	1.29884
ARHGAP18	14.3858	13.0904	10.7056	9.54015	8.72698	5.32755	1.10014	1.86489	0.72505	0.420457	0.310126	0.127649
ARHGAP19	53.7508	50.0765	48.6756	46.566	49.1875	37.6656	6.05306	9.65937	1.62806	0.283185	1.10633	0.14336
ARHGAP21	17.0519	19.7785	16.5858	18.7952	13.4544	9.00628	4.2415	4.02233	1.28116	3.57405	1.24673	0.966432
ARHGAP22	7.71792	10.3129	7.23545	2.37519	2.65883	1.15443	0.0493494	0.0533701	0	0.0053142	0.0284581	0
ARHGAP23	32.4698	33.0391	44.0305	50.0539	52.0624	47.9666	6.90122	10.2717	2.85033	1.12719	1.23951	0.460599
ARHGAP25	0.205209	0.435429	0.0924675	0.0651076	0.553492	0.202311	0.030957	0.0686883	0.039491	0.0503237	0.0497437	0.0370778
ARHGAP26	0.618789	0.728195	0.428666	0.318519	0.553017	0.339265	0.0819349	0.0620836	0.0426202	0.0874489	0.0189197	0.0300196
ARHGAP27	0.180756	0.168174	0.219358	0.231992	0.307472	0.289065	0.539736	0.47777	3.29113	2.29557	1.12003	4.35787
ARHGAP28	0.0842228	0.0558348	0.07096	0.0457228	0.0492542	0.0523478	0.00888228	0	0.00330151	0.00430809	0	0
ARHGAP30	0.218634	0.314074	0.307287	0.169587	0.617784	0.466904	0.104382	0.035621	0.104227	0.13661	0.0113973	0.0607401
ARHGAP31	0.085521	0.143618	0.128011	0.0862128	0.140071	0.193227	0.0420984	0.0341762	0.0513974	0.0525153	0.0195281	0.0283316
ARHGAP32	2.15338	2.18469	2.13694	1.77874	1.45335	1.24945	0.109997	0.0802435	0.032387	0.0211452	0.0165656	0.00402565
ARHGAP33	2.0854	1.95141	7.52963	4.74985	4.25038	9.44567	1.32149	1.63739	1.21042	0.0648681	0.154913	0.11882
ARHGAP35	19.0991	18.5236	12.6681	15.2652	12.6139	9.36072	9.36724	7.68923	4.67162	11.8145	4.32191	5.15054
ARHGAP39	0.511332	0.705831	0.747789	0.159694	0.176186	0.0964962	0.00794332	0.00286528	0.00393744	0.0284042	0.01146	0.0110922
ARHGAP4	13.9709	16.4275	6.84035	2.55019	4.14425	1.24276	0.15877	0.108925	0.144046	0.0525659	0.100531	0.0624696
ARHGAP42	1.09457	0.411866	0.761849	0.539191	0.288304	0.596291	0.480929	0.66673	0.807941	0.100859	0.0607591	0.114348
ARHGAP44	0.188097	0.264084	0.310937	0.124438	0.168196	0.100061	0.00583322	0.0347163	0.017351	0.00282869	0.0151472	0
ARHGAP5	9.35509	8.78579	5.08784	9.23283	4.75999	3.10333	2.09807	1.51673	0.370799	1.99047	0.413565	0.218954
ARHGAP6	3.40585	2.94826	1.61007	1.43388	1.55469	0.704781	0.596319	0.790135	0.162634	0.168665	0.192411	0.0234695
ARHGAP8	0.293303	0.428023	2.06197	1.96116	1.10359	5.87351	0.797547	2.02639	3.70915	0.160647	2.0563	3.63142
ARHGAP9	0.385299	1.06439	0.774598	0.267761	0.906073	0.676028	0.068807	0.0270547	0.0220887	0.105185	0.0939015	0.364783
ARHGDIA	147.474	168.856	129.752	68.0205	88.6277	53.109	17.5774	12.557	6.98896	62.8346	13.3915	15.2375
ARHGDIB	97.3208	124.939	87.8722	30.7094	54.009	26.2859	2.5976	1.6833	1.36182	0.659044	1.07684	1.89249
ARHGEF1	25.6771	27.0813	29.4033	15.5656	16.0151	12.3683	1.01467	1.43618	0.452919	0.396052	0.254568	0.0614022
ARHGEF10	0.0849708	0.07323	0.105118	0.0329493	0.039753	0.0816204	0.0716889	0.0412171	0.186527	0.0847528	0.0310313	0.116932
ARHGEF11	3.39918	4.68256	3.58406	1.55837	2.28295	1.62087	0.0968768	0.0881553	0.0455582	0.0807334	0.0390229	0.0148295
ARHGEF12	30.1869	30.0304	23.6335	37.4804	34.9369	27.0535	52.8084	50.2104	46.7782	46.2827	40.0016	28.5989
ARHGEF18	13.1078	16.0745	15.8287	12.4369	13.4652	10.2572	3.56091	5.60568	2.00078	2.93912	1.17523	0.785716
ARHGEF19	1.48987	2.05987	2.78703	4.54947	4.02009	7.58323	0.338292	2.10088	0.565568	0.360373	0.205988	0.161932
ARHGEF2	44.4311	40.0268	42.6781	33.2337	29.9708	30.9892	26.2818	33.23	19.6373	105.121	18.3158	14.5066
ARHGEF26	0.0593586	0.160264	0.141082	0.0424952	0.0907832	0.0670853	0.0383605	0.020844	0.0385941	0.0303594	0.00833684	0.0201701
ARHGEF3	0.100043	0.454637	0.24379	0.0657724	0.26511	0.0980393	0.118163	0.0263215	0.0313799	0.0238631	0.0842175	0.065537
ARHGEF37	0.77943	1.44175	2.91947	2.64193	2.00313	2.43074	4.02337	3.23393	3.31202	2.16532	0.772991	0.712
ARHGEF39	17.0117	16.9479	17.0801	16.37	19.301	18.8569	2.20704	3.63407	0.84915	0.157704	0.367669	0.0764886
ARHGEF6	18.1263	25.9084	9.76698	13.4102	7.74855	2.53252	0.110452	0.277972	0.0343769	0.0323891	0.0533654	0.0161407
ARHGEF7	15.558	16.3344	13.1432	12.2808	11.7314	8.23527	1.07084	1.82287	1.29661	1.74116	0.714197	0.60795
ARHGEF9	2.48784	2.47963	1.51316	2.66796	1.81415	1.0776	0.0280762	0.183015	0.016762	0.0246691	0.024308	0
ARID1A	35.5958	39.1429	34.5611	33.7351	29.2853	23.5224	13.9974	13.0366	12.6031	24.6776	14.4807	12.0127
ARID1B	22.8115	21.8877	24.6479	19.4408	16.667	13.0945	6.1826	5.83229	3.66541	5.91642	2.71119	2.93982
ARID2	17.9727	19.0254	14.4589	14.4826	13.133	8.42945	4.2624	3.75898	1.23973	3.58493	1.09335	0.913713
ARID3A	18.8242	15.2727	16.725	20.9604	21.8896	22.3347	27.7312	75.007	50.7639	29.8708	50.3908	39.9007
ARID3B	12.4174	12.6061	12.0804	9.67782	14.4938	9.67555	8.66761	8.58942	10.4923	6.44437	15.198	7.95202
ARID4A	7.41856	7.88391	6.84576	8.2903	7.20319	5.80092	4.96315	6.36667	4.55373	1.91685	2.45938	2.12913
ARID4B	9.07582	8.16126	7.91108	8.0804	7.174	6.36074	4.75169	6.25873	6.94273	5.37219	5.14914	5.28235
ARID5A	4.80008	5.37477	7.10906	3.67285	3.65128	2.60304	1.08781	0.31157	0.253954	11.0772	0.834057	0.807703
ARID5B	0.0203103	0.0174499	0	0.0178616	0.0461899	0.0148703	0.0138825	0.00939122	0.0206357	0.0202026	0.0150249	0.0109008
ARIH1	26.4341	27.1412	18.5866	17.4715	16.9968	11.9236	12.8113	13.0049	9.49125	19.2213	12.4885	9.5386
ARIH2	59.2285	65.0868	61.7375	48.4818	44.7118	33.4824	19.5001	15.6122	13.1831	22.1075	10.5664	10.0605
ARIH2OS	1.47105	1.52743	1.12907	1.66333	1.86627	1.72148	0.959453	0.864131	0.652534	2.3554	0.661985	0.777344
ARL1	29.6598	33.2207	19.442	15.4846	16.3798	7.70299	1.42631	1.8195	0.32961	1.60142	0.343037	0.11402
ARL10	0.700987	0.673721	0.85841	0.204953	0.166178	0.137965	0.00535216	0	0	0.015562	0.00462976	0
ARL11	0.220545	0.158759	0.0708582	0.107531	0.279959	0.0712448	0.0498248	0.0251579	0.0494107	0.0515385	0.0143741	0.0243578
ARL13B	10.4518	10.7584	7.25497	7.61724	7.20693	4.64835	3.92049	2.20697	2.64137	4.79575	6.70577	3.13465
ARL14EP	19.9009	22.9577	14.861	13.2073	10.8146	6.72761	1.63086	2.30286	0.395304	1.32855	0.468677	0.210173
ARL15	6.40955	5.39434	4.33298	5.22414	4.36302	3.41579	2.03441	1.88758	0.538112	0.26525	0.254605	0.11367
ARL16	21.8604	27.5435	26.3532	14.932	19.0314	13.1219	2.36432	2.95602	1.4087	2.73827	1.10644	1.5054
ARL17A	5.49313	5.31556	4.96414	5.16909	3.71308	3.31548	0.503206	0.842544	0.387016	0.600956	0.281753	0.191315
ARL17B	5.59207	7.18097	4.0699	1.36352	1.92961	1.7583	0.297838	0	0	0.211711	0	0.157046
ARL2	149.568	138.388	147.634	102.53	91.9776	74.6252	8.40578	13.7412	6.43626	5.04667	2.75448	2.88076
ARL2BP	53.7545	46.8419	46.4656	67.4558	41.6198	40.5804	41.4381	21.6487	20.7528	55.7035	14.175	20.5534
ARL3	5.17194	5.0363	4.29112	1.3546	2.2775	1.49117	0.312234	0.0696581	0.0478801	0.730457	0.0473616	0.128133
ARL4A	34.2186	34.325	23.1331	32.0262	39.1572	35.5101	270.239	214.916	226.083	141.645	293.386	166.181
ARL4C	0.0942684	0.0234376	0.0678343	0.146239	0.454678	0.426293	0.33234	0.137793	0.300287	0.0963902	0.0967794	0.0845907
ARL4D	1.21042	0.877912	1.0941	0.914608	0.546255	0.603589	0.0169892	0.119348	0.037998	0.0493551	0.0146842	0.0534956
ARL5A	64.2681	68.3736	30.1343	40.0096	33.4033	15.1004	6.09302	7.93633	1.24917	4.81048	2.11164	0.750719
ARL5B	18.9751	17.079	10.1606	14.8422	12.5119	5.71004	3.10144	4.17091	1.21963	3.90396	1.45226	1.22439
ARL6	2.93819	3.40358	2.12887	2.25502	1.84181	1.0059	0.117326	0.143237	0.0131775	0.0855589	0	0.0185514
ARL6IP1	321.23	277.374	248.45	288.813	312.983	290.654	226.406	287.329	90.9984	94.8579	84.2227	38.3014
ARL6IP4	123.965	127.49	117.563	92.4243	95.0931	73.2086	23.3169	26.2056	11.5703	26.4343	7.37549	6.68768
ARL6IP5	98.1272	88.8777	62.0895	79.6904	65.5303	36.5869	9.68243	24.9808	8.18093	16.7612	12.024	7.28652
ARL6IP6	33.0069	30.3599	23.1328	35.0108	24.6598	17.6219	2.63575	4.41778	0.763156	1.34736	0.902861	0.306406
ARL8A	5.52578	7.03286	4.03668	3.99987	2.80344	0.587803	0.0664584	0.055878	0.0660289	0.114445	0.0383055	0.0387366
ARL8B	75.4575	69.0471	49.0121	56.7719	47.2217	29.4914	25.3044	24.6707	9.20436	29.1554	9.34542	5.37905
ARL9	5.68875	7.18521	8.0593	7.16437	7.55211	8.30502	0.183182	0.572908	0.0823127	0.194601	0.126346	0.0771907
ARMC1	69.3443	64.7953	39.5944	42.0157	45.5133	25.9917	11.8902	12.2865	2.04779	3.70019	2.07569	0.422587
ARMC10	42.4072	44.3114	25.3095	22.2469	20.5229	10.688	3.54303	3.84216	1.45774	5.16153	0.97182	0.727691
ARMC2	0.869998	0.78277	0.822179	0.428116	0.497747	0.496299	0.0334412	0.0361829	0.0149236	0.0227005	0	0.0070065
ARMC5	9.492	10.2427	9.61559	6.90743	7.12988	5.30083	1.88766	3.09675	1.40335	1.2935	0.646191	0.597542
ARMC6	70.0531	74.4908	75.3601	42.7209	44.2696	32.7864	10.0911	9.57515	5.81315	6.69664	2.51511	3.90353
ARMC7	7.64328	10.3854	8.0789	3.83327	5.64761	3.27809	0.67186	0.922407	0.283451	1.29718	0.271292	0.39203
ARMC8	57.2156	53.3779	39.101	44.0618	39.6413	29.0298	9.37294	16.7758	6.52639	2.94836	3.98659	2.12997
ARMC9	1.40374	1.09218	0.870555	0.522009	0.230747	0.349579	0.02319	0.0328228	0.0265166	0.0207673	0.0154449	0.0261469
ARMCX1	15.3356	21.0944	8.65109	5.62678	6.22365	1.44239	0.433155	0.290266	0.0908668	1.38924	0.443212	0.371064
ARMCX3	39.4107	42.0113	29.7081	42.1705	25.4487	14.0395	4.70258	5.50291	2.81068	7.40507	3.24177	3.90466
ARMCX4	0.118138	0.206088	0.296698	0.077147	0.130929	0.122932	0.055747	0.0585653	0.0414309	0.0365873	0.0340722	0.0171655
ARMCX5	5.77734	6.45333	5.94623	6.23821	4.56147	2.44094	0.348059	0.588071	0.0830034	0.132537	0.0723867	0.0248932
ARMCX5-GPRASP2	0.689847	0.652254	0.37095	0.790995	0.364723	0.25771	0.275118	0.0992286	0.0235183	0.0337342	0.134113	0.112626
ARMCX6	23.4356	23.6643	15.9712	17.2491	12.1112	4.33617	1.2843	1.2133	0.724351	2.34496	2.12	2.25636
ARMT1	28.2547	30.563	17.0647	13.5309	16.7632	8.01537	3.42691	3.05782	0.975528	4.68356	0.990166	0.557158
ARNT	39.4094	36.7234	33.243	34.7086	31.2633	20.0155	7.15307	10.2815	4.04692	4.49962	3.14765	2.08144
ARNTL	2.47003	2.53273	2.05568	1.68857	2.4216	1.81002	1.61708	2.22957	0.914922	0.926328	0.685889	0.173845
ARNTL2	2.38121	2.71456	1.6304	1.35435	1.11446	0.746178	0.0402234	0.0634919	0.0302192	0.0509534	0.0278709	0.0242158
ARPC1A	81.585	79.2584	73.0987	81.317	78.1647	69.1942	22.697	34.7261	14.975	9.6859	7.60439	4.8187
ARPC1B	74.6133	95.1662	80.602	25.6655	36.8165	17.0709	2.87178	1.90028	1.29139	7.59763	0.794222	1.06671
ARPC2	68.2612	78.5779	73.6813	43.2237	64.6937	55.6957	28.3482	27.9162	13.3528	23.6341	8.32049	6.53898
ARPC3	361.037	349.906	285.804	181.957	253.636	187.619	96.901	101.598	47.3023	78.8393	36.7606	19.3015
ARPC4	135.483	153.355	109.329	79.8735	82.627	53.8046	31.7404	28.884	15.4569	41.1022	15.8965	12.0632
ARPC4-TTLL3	0.408782	0.479203	0.482907	0.523859	0.450264	0.50233	0.159281	0.0202762	0.404148	0.324085	0.0378443	0.336964
ARPC5	82.3544	80.5407	39.0331	45.5472	51.7369	32.7307	21.6781	19.6705	6.85793	9.00169	4.41081	1.62045
ARPC5L	60.2343	82.114	68.1265	38.2478	41.8108	36.7669	8.08294	7.80643	3.30713	15.8629	2.75372	2.99804
ARPIN	0.205536	0.20629	0.20306	0.141685	0.217364	0.133153	0.0753299	0.0455925	0.0587902	0.0389432	0.0469196	0.0225023
ARPP19	37.8542	39.3508	20.6478	32.1727	22.888	11.7032	4.47187	5.39075	1.53801	2.46495	1.4632	0.798301
ARPP21	0.505185	1.37967	0.201485	0.0389618	0.183047	0.0085471	0	0	0	0	0	0
ARRB1	3.34237	2.55031	1.25077	0.643192	1.07846	0.406541	0.382308	0.05253	0.110608	0.130445	0.0463751	0.059464
ARRB2	13.8286	7.74794	17.3866	13.2774	11.0801	25.936	41.9713	21.4667	38.6029	20.35	48.3115	44.6619
ARRDC1	15.3981	14.8501	15.1747	7.80771	7.4091	4.38524	1.77583	0.918708	0.702729	7.01729	1.14211	1.06001
ARRDC2	21.5543	20.8771	28.1168	26.5706	20.4116	21.7719	77.1857	70.6372	139.154	137.971	151.752	154.016
ARRDC3	8.75757	7.87934	6.57494	5.32518	9.82306	6.46135	12.0709	25.6254	7.01778	12.1151	15.0439	4.49813
ARRDC4	6.67819	4.66229	6.93057	17.3398	9.3216	10.5604	7.3899	7.70832	3.04812	4.39919	1.52229	0.535058
ARSA	3.2455	3.34687	2.94948	3.46939	3.10325	2.70992	1.71069	1.89311	1.00647	1.41853	0.659525	0.386368
ARSB	31.5817	27.721	20.3884	24.1832	23.2683	14.2998	1.93937	3.72089	0.812478	0.325394	0.507869	0.111196
ARSD	0.202714	0.167241	0.328979	0.272509	0.273965	0.249462	0.0570069	0.0822583	0.0812313	0.0345604	0.00411254	0.0248742
ARSG	0.872094	1.72735	1.00637	0.589244	1.47368	0.365042	0.0183818	0.0447375	0.0219785	0.0286226	0.0170306	0.0206346
ARSI	0.105801	0.080175	0.0637748	0.146565	0.123673	0.0683768	0.143386	0.224062	0.278548	0.0965435	0.0689315	0.0667754
ARSK	3.22304	3.3663	1.78481	1.34414	1.55045	0.66123	0.217984	0.451338	0.0838769	0.145768	0.156116	0.0551291
ART4	12.0128	8.95716	16.1814	36.3347	28.7829	33.9302	19.602	33.1109	26.8984	8.19545	7.57521	6.02624
ARV1	144.414	141.747	133.305	136.326	94.4335	53.6644	3.70087	5.74335	0.943577	1.38927	0.872919	0.327122
ARVCF	13.1248	13.9136	20.9927	14.5354	16.9879	14.0378	2.81513	5.02456	2.449	2.04536	1.83611	0.60074
AS3MT	1.65108	1.03591	0.529007	1.05096	0.346561	0.380392	0	0	0	0	0	0.0273023
ASAH1	81.5741	65.7217	60.858	105.709	50.1522	48.0809	113.609	96.5567	98.0458	85.9284	79.8113	48.8507
ASAH2	0.381595	0.379598	0.179166	0.123375	0.210523	0.107973	0.17027	0.0575468	0.10299	0.154714	0.0736449	0.0780956
ASAH2B	3.27277	2.85698	1.1218	0.912601	0.907067	0.72543	0	0.0826417	0	0	0	0.0810633
ASAP1	42.8528	35.0601	41.3376	45.7048	40.531	44.2233	31.1872	30.4783	23.9548	21.4421	12.6721	10.8861
ASAP2	0.427527	0.560511	0.199147	0.226444	0.282973	0.108418	0.0665218	0.178538	0.0746665	0.061877	0.176488	0.0483683
ASAP3	0.0287507	0.0304986	0.0646432	0.0133801	0.0400653	0.0585042	2.28534	1.56694	1.66183	5.53996	6.40019	2.98718
ASB1	15.2045	14.202	16.832	19.3863	13.8217	12.5618	4.99034	9.5929	4.32346	1.11379	1.93854	0.988873
ASB13	8.53185	8.76278	5.26734	3.00693	3.0161	0.973269	0.121505	0.0657142	0.347799	1.10084	1.11997	1.11676
ASB16	0.415695	0.428857	0.813611	0.313626	0.499059	0.627461	0.0851482	0.177571	0.126821	0.0825092	0.0526012	0.0510235
ASB3	11.6428	9.96515	9.19104	10.2516	10.3248	8.64418	2.58816	4.3487	1.95051	2.50894	1.84489	1.69797
ASB4	0.154756	0.197003	0.12181	0.144048	0.12304	0.125978	0.055474	0.0564923	0.0922253	0.025316	0.0282426	0.0615303
ASB6	17.5222	19.5933	19.5663	12.0455	12.5254	10.7459	4.1555	5.32028	4.19142	6.82317	2.9463	3.14813
ASB7	8.58757	9.64614	7.19459	6.84846	6.62299	5.38335	5.659	8.327	7.04045	3.63341	6.24042	3.68597
ASB8	29.4659	27.9455	21.8044	20.0374	23.1469	16.076	14.772	16.7556	13.0962	11.07	11.9923	8.49843
ASB9	0.810111	2.56861	0.465738	0.208439	0.423231	0.0675185	0.0313726	0	0.0116912	0.0227892	0.0067802	0
ASCC1	17.2368	18.6638	12.9977	11.931	12.5368	9.02058	2.41661	5.15601	1.05153	3.34666	1.10317	0.728525
ASCC2	58.1233	57.2298	72.3041	52.8315	83.7464	87.9002	48.7141	93.4016	65.7203	24.6148	55.1069	29.8647
ASCC3	35.2448	32.3077	22.9641	21.7018	19.5178	10.7525	6.48454	4.75645	2.26268	1.69516	1.25503	0.540454
ASCL2	0.12211	0.125991	0.0765544	0.115837	0.0633711	0.0307344	2.32899	0.440234	0.0745205	1.3703	0.605349	0.1424
ASF1A	92.0848	109.063	73.8597	85.1868	74.9993	48.651	29.2447	46.7701	13.2107	20.3498	17.1271	6.66423
ASF1B	59.6445	50.7361	68.4873	99.0912	86.0727	106.297	23.3411	33.3692	5.78881	0.402244	2.88549	0.274369
ASH1L	5.4996	5.36586	5.38599	6.95267	5.03349	4.67891	4.42265	3.77893	5.10355	8.53345	4.46136	4.00101
ASH2L	84.7326	79.9767	70.9589	81.6601	69.2692	64.1745	26.0888	41.8454	14.7966	7.27267	6.68399	2.59045
ASIC3	0.138439	0.102174	0.149235	0.116304	0.358959	0.290538	0.0671466	0	0.0831095	0.130292	0.0584817	0.070221
ASIC4	0.169552	0.033729	0.0477158	0.197313	0.0891724	0.134262	0.781793	0.555732	1.08377	0.796878	0.467701	0.884884
ASL	26.1784	30.9697	31.2002	9.75039	20.017	13.9591	1.74376	2.49838	0.873627	0.752134	0.380986	0.294141
ASMTL	20.2525	23.4669	26.1491	16.0917	19.8177	12.0818	1.5374	2.90266	0.181734	2.14098	1.26104	0.34155
ASNA1	156.456	162.717	164.076	95.2372	113.158	93.2088	73.5548	46.078	35.9654	104.794	37.6826	47.2558
ASNS	127.016	152.286	207.594	715.745	369.045	433.578	26.2498	128.271	15.205	24.2087	15.6026	4.41908
ASNSD1	63.0771	66.5452	38.9491	35.3861	39.7096	23.1975	12.3906	14.3903	9.98197	15.022	8.39867	8.5977
ASPH	9.06965	9.61754	5.51986	4.95091	3.90098	1.46695	2.80152	0.396006	0.876375	4.42354	1.96969	1.37752
ASPHD2	0.316964	0.554067	0.628073	0.905286	0.631584	0.635434	0.197436	0.193062	0.282458	0.327652	0.14457	0.246647
ASPM	37.6045	33.7353	32.427	41.4863	42.5923	32.9938	16.4585	19.0824	5.48638	0.29157	2.08935	0.511954
ASPRV1	0.431041	0.391189	0.0319666	0.211257	0.251757	0.166928	0.185219	0.0710701	0.0711883	0.237382	0.0413404	0.0939789
ASPSCR1	29.4687	28.7747	32.339	22.5666	26.4741	20.6615	9.84794	8.00219	3.27083	13.8461	3.36418	3.04871
ASRGL1	4.8206	3.16194	3.51798	2.45002	1.86406	2.89389	0.472377	0.226871	0.0633503	0.0587272	0.023825	0
ASS1	0.56416	0.850405	1.67161	12.1406	1.97608	2.18979	0.599535	1.50114	0.199206	4.30618	0.276067	0.202568
ASTE1	6.91046	8.09358	5.40088	3.28819	3.69999	2.46691	0.73118	0.509282	0.199835	0.609204	0.154189	0.162213
ASTN2	5.98396	5.47843	3.80301	2.85292	3.07103	2.29268	0.773015	0.79651	0.850427	0.403709	0.243088	0.372555
ASUN	65.9541	66.593	41.9682	10.9262	25.7684	12.9985	2.88972	4.23553	1.9317	2.12078	1.28518	0.874135
ASXL1	30.0517	28.6173	27.0498	26.0436	24.1561	19.9571	9.50664	12.0587	6.89671	13.8734	4.82611	6.38307
ASXL2	30.1765	29.3818	26.6299	25.7061	23.8229	16.139	5.32926	6.7039	3.26658	4.47833	2.34097	2.22252
ATAD1	31.596	32.6062	18.4287	17.1348	15.8579	9.43101	2.92254	4.23497	1.216	0.840741	0.710675	0.257761
ATAD2	86.3547	76.1568	75.2365	99.4234	97.5904	97.7331	20.8291	32.8868	5.75527	0.599432	2.96718	0.351268
ATAD2B	10.0149	9.31111	8.81055	8.6966	8.65315	7.40154	2.52762	4.35003	1.85178	1.20724	1.28414	0.659069
ATAD3A	74.0926	87.9142	94.5359	30.1814	41.5132	28.3506	4.02424	2.89817	1.01925	3.81237	0.656963	0.612785
ATAD3B	28.9934	43.0714	57.6108	14.9069	24.2173	16.2123	1.17864	1.37762	0.519372	1.30117	0.333762	0.3657
ATAD3C	0.42305	0.569105	0.396403	0.394726	0.451626	0.249547	0.0678733	0.0629483	0.10096	0.134777	0.0615417	0.0575572
ATAD5	23.6424	23.1396	25.2828	33.3113	25.3825	19.1444	1.67384	3.33874	0.59694	0.0930891	0.464621	0.0762748
ATAT1	4.67156	5.68467	4.95682	2.4342	2.48907	1.43603	0.262115	0.189788	0.0927631	0.137852	0.0506658	0.0616142
ATCAY	0.691577	0.480026	0.352023	0.31318	0.548259	0.346218	0.198233	0.145666	0.145561	0.156674	0.0805062	0.0948278
ATE1	16.3089	16.4801	10.3785	9.27991	9.2716	4.31528	2.13809	1.54872	0.92794	3.63731	1.05905	0.788417
ATF1	37.6651	35.2456	21.6777	24.1487	21.091	8.87613	11.6506	9.848	3.14114	7.9072	3.56629	2.33524
ATF2	10.6806	9.99821	5.99428	5.35095	5.66504	3.6215	3.0699	3.37814	1.38758	1.47649	1.07959	1.36439
ATF3	1.86459	1.68724	3.62036	11.5671	9.19136	13.947	16.8862	6.38138	4.51206	179.282	39.8185	35.151
ATF4	462.287	591.763	741.472	551.733	579.86	600.526	112.522	278.178	100.54	314.17	105.376	109.966
ATF5	23.4014	39.3503	33.1497	197.227	40.6955	50.9291	103.997	277.239	46.4121	186.531	92.6438	18.7431
ATF6	21.288	19.8737	18.8448	25.0361	16.9031	16.265	5.28071	7.58154	3.13725	6.96309	2.05373	2.05944
ATF6B	71.0756	59.8462	70.2115	68.8843	61.0476	58.6721	15.8412	20.3883	9.8872	9.71196	4.48404	3.38082
ATF7	17.4263	16.602	12.5406	10.8227	12.4331	9.5085	4.08011	5.35353	2.59445	2.98303	1.87469	1.25654
ATF7IP	22.443	21.7975	19.8854	27.1211	22.2104	18.3975	8.31587	11.5209	6.35777	6.46318	3.77231	2.98646
ATF7IP2	10.7416	10.0835	6.9702	6.57574	4.8819	2.35713	0.822737	0.936254	0.412297	0	0.313743	0.0860989
ATG10	6.61963	7.02468	4.01907	5.01543	5.04026	2.97686	0.718834	0.989216	0.384244	0.267377	0.227174	0.129983
ATG101	25.4016	32.9488	24.9671	13.2871	14.2727	9.38541	5.98529	4.28226	4.36555	19.2689	3.70283	6.15282
ATG12	12.3723	14.5137	9.72979	11.0163	9.34775	6.1402	3.01866	3.15045	1.5557	5.9676	2.43398	1.23089
ATG13	26.404	25.1915	21.8671	22.6808	22.6229	21.4168	21.1971	25.4349	19.5608	53.6709	19.8374	16.1132
ATG14	12.4347	10.7493	11.3116	6.8356	8.67776	9.51487	38.5973	36.1873	53.4489	64.3335	67.3909	53.7269
ATG16L1	14.4027	15.9542	15.9529	11.9527	12.4158	10.5429	3.72724	4.22601	1.98252	2.5694	0.72905	0.882489
ATG16L2	1.20872	0.748193	0.940873	2.58169	1.4388	2.24148	0.303168	0.196696	0.180616	0.205642	0.0314641	0.165317
ATG2A	17.4054	17.1063	22.0903	19.4077	20.6023	18.8282	14.6861	18.7956	22.3026	28.0685	15.6731	17.1262
ATG2B	15.4337	14.0195	13.1396	13.2124	14.0713	12.5426	4.89416	9.36485	7.47638	2.57339	3.98964	4.07564
ATG3	129.645	174.791	112.133	110.081	98.7175	61.4706	26.3684	42.911	20.563	24.2271	25.2438	16.8901
ATG4A	26.1578	23.8892	23.1644	88.4938	41.1451	35.7729	18.862	40.8681	17.6076	18.1992	13.4779	8.55645
ATG4B	34.7381	33.7962	40.2503	35.243	27.5192	26.3651	8.82668	8.40305	4.6144	6.10463	1.54063	2.24306
ATG4C	22.6546	21.627	11.1076	13.4558	15.2519	5.87846	1.04046	1.78337	0.174105	0.436447	0.274573	0.0588467
ATG4D	25.8943	24.0477	36.8315	29.3662	33.3489	51.614	39.4872	67.5657	63.2402	20.1968	41.8883	43.2284
ATG5	25.1957	26.2491	16.8748	15.5646	14.0281	9.69261	4.81602	5.16308	1.78229	3.95888	1.64521	0.831367
ATG7	11.8589	12.0453	8.53939	5.74988	8.205	4.97049	1.2207	1.84978	0.435813	0.352613	0.306248	0.08176
ATG9A	53.4562	40.857	56.7543	62.1354	55.0304	57.5508	86.8834	75.8939	89.7469	144.329	113.29	118.681
ATHL1	0.380073	0.378015	0.226136	0.396899	0.187971	0.0578618	0.231139	0.00833537	0.0458548	2.2486	0.0433375	0.213929
ATIC	206.153	238.697	150.631	99.435	96.1558	45.5928	5.10066	5.30552	3.41194	2.32866	2.37067	1.36519
ATL1	1.40229	1.2821	0.567641	1.13065	1.18973	0.207397	0.164195	0.325206	0.0698709	0.198066	0.0469129	0.0236776
ATL2	18.0465	20.1726	17.9853	15.9419	16.8011	13.1093	7.55947	8.98312	5.49784	2.62395	3.32193	2.03265
ATL3	17.1331	13.5968	9.72801	16.4886	10.064	6.55683	1.84409	2.29644	0.421551	1.19939	0.405951	0.225195
ATM	17.6225	14.3108	12.0733	10.5663	8.53129	4.39452	0.934729	1.05155	0.359131	0.580122	0.261637	0.0919869
ATMIN	25.2639	26.6309	16.9186	18.8648	14.7976	9.33307	6.41096	6.11447	2.51606	12.6244	3.31327	2.48563
ATN1	54.9893	52.5797	58.6899	46.2544	43.9318	26.633	18.9505	8.9835	4.06746	8.83259	1.88052	0.762488
ATOX1	114.638	119.164	90.0287	55.6446	71.7381	43.6839	8.54091	9.00386	5.06758	7.67179	4.38932	3.26268
ATP10D	1.76812	1.32683	1.09208	0.811733	0.670118	0.559377	0.533356	0.100921	0.454645	0.398021	0.0274486	0.191349
ATP11A	17.3504	20.6636	19.1862	13.3713	12.1423	7.17482	2.8594	5.70687	1.729	0.890603	0.709749	0.208204
ATP11B	86.0098	75.5546	68.6976	91.1806	66.9319	48.3013	7.06002	13.8212	3.44692	5.61812	4.06616	2.26233
ATP11C	15.8103	14.9821	11.7427	8.56286	7.68715	5.46627	0.697842	1.01432	0.26472	0.192998	0.206719	0.106635
ATP13A1	40.6616	48.7384	43.0456	20.4788	25.7363	17.126	4.19274	5.00108	3.06308	4.90486	1.15374	0.98052
ATP13A2	9.88012	12.3145	9.70396	4.89674	5.97377	3.03662	0.193646	0.328678	0.13338	0.134949	0.0990275	0.0501932
ATP13A3	102.307	96.6734	64.0393	81.9136	65.272	42.484	9.52965	9.83813	2.4131	22.0249	3.60408	2.41462
ATP13A4	0.112311	0.144877	0.161879	0.117694	0.134939	0.102879	0.016009	0.027725	0.0380723	0.0326173	0.0124755	0.0100559
ATP1A1	297.264	282.637	248.621	194.354	200.952	177.138	56.364	60.0367	18.9755	22.8376	8.4883	5.45158
ATP1A3	0.171677	0.528166	0.185652	0.362229	0.128449	0.0442883	0.501202	0.837496	0.344641	1.01784	0.436765	0.125143
ATP1B1	4.31059	5.19778	4.32242	5.56919	4.34228	3.84021	0.141542	0.312498	0.0614825	0.0800113	0.0867146	0.0618411
ATP1B2	42.5667	27.4	48.4234	49.5626	53.7622	62.4868	7.745	26.1968	8.19562	1.45677	3.16086	1.48086
ATP1B3	182.332	228.122	139.679	133.963	167.04	102.083	43.3962	74.614	12.9247	23.3842	17.5808	6.34768
ATP1B4	0.172213	0.078286	0.0829362	0.118302	0.0748028	0.100101	0.0336402	0.0280729	0.019288	0.0251637	0.00673694	0.00543349
ATP2A1	0.471989	0.757293	1.07758	0.643304	1.06779	1.09187	0.0712624	0.116872	0.212075	0.165127	0.0652392	0.269643
ATP2A2	91.1345	101.606	69.7187	51.1912	51.3455	32.5078	4.97886	6.47812	1.72379	4.5492	1.4975	0.978868
ATP2A3	0.349694	0.466829	0.348286	0.103842	1.80207	0.666972	0.159485	0.0367811	0.0427671	0.0341372	0.0430012	0.0030723
ATP2B1	14.3877	13.9474	9.18942	8.21621	9.82866	6.6396	6.5379	8.75661	2.94233	12.246	2.66979	1.88295
ATP2B4	70.5936	59.7748	52.7905	61.1845	30.5292	18.185	6.18162	6.86085	5.65303	3.39075	3.59837	2.19695
ATP2C1	64.5615	63.3877	45.3631	44.5596	39.4083	24.6121	7.41751	10.7063	3.80012	4.48981	2.93947	1.73817
ATP5A1	1084.07	1150.03	906.538	707.4	720.876	401.091	50.8188	123.769	27.3505	19.2206	20.1354	6.01938
ATP5B	1226.15	1293.43	1137.76	693.978	739.646	483.209	166.044	210.488	122.434	128.142	146.994	86.6455
ATP5C1	411.566	456.655	315.407	238.716	243.348	133.905	25.4577	39.5966	11.1777	13.7794	9.30165	3.07429
ATP5D	276.973	274.609	225.845	153.587	178.149	112.575	60.0383	52.9512	22.1922	59.4726	20.8291	13.5904
ATP5E	1101.04	1167.16	1037.04	1121.19	1101.45	854.573	547.574	457.996	258.483	419.519	295.976	194.074
ATP5F1	268.313	289.214	230.844	144.958	173.697	108.024	23.881	32.892	11.1794	12.0809	7.07573	2.82965
ATP5G1	479.014	500.381	441.965	318.182	328.769	156.486	10.0074	15.926	2.14303	8.8134	3.16655	1.54173
ATP5G2	598.575	628.734	466.069	403.403	345.571	168.873	24.5586	39.076	4.72295	16.6678	6.29533	1.69432
ATP5G3	224.8	269.616	168.39	108.148	140.726	56.3968	8.02588	15.9102	2.28359	1.31539	2.57173	0.379405
ATP5H	420.626	448.098	374.32	342.762	373.417	266.526	79.6094	92.9118	25.4121	63.7526	16.908	7.12256
ATP5I	610.392	765.883	650.553	362.622	474.65	274.3	95.2911	78.7187	36.2975	72.4666	32.8912	20.3745
ATP5J	191.059	202.633	182.793	104.33	124.487	90.2012	28.5801	28.4989	14.9926	23.632	9.85753	8.00132
ATP5J2	702.804	823.272	822.481	492.386	600.339	407.463	162.619	174.993	95.235	133.317	72.322	45.1432
ATP5J2-PTCD1	0.529909	0.920067	0.602369	0.31964	0.14265	0.275654	0.164107	0.547217	0.280261	0.320533	0.0652763	0
ATP5L	176.748	189.253	161.244	159.935	165.823	114.036	93.3521	80.9505	45.2305	102.119	38.3631	35.2483
ATP5L2	1.99937	5.01705	3.90982	3.05244	4.43527	4.42869	0.31085	0.96358	1.07725	0.675242	0.21769	0.368543
ATP5O	511.286	508.229	432.819	385.477	377.114	236.816	59.1604	83.1339	23.4862	20.4554	14.7022	5.01975
ATP5S	1.04773	1.06724	0.923023	5.38015	1.13355	0.415037	0.500743	0.666148	0.535928	0.345309	0.253318	0.551769
ATP5SL	65.8526	65.3177	65.0522	44.7175	48.2978	34.3969	14.4256	12.3229	6.13409	30.7126	6.58235	7.718
ATP6AP1	97.0573	96.9816	92.2004	106.757	87.5888	70.422	46.4961	42.7806	22.62	39.3827	12.4145	8.18751
ATP6AP1L	1.22119	0.429154	0.294013	0.801793	0.658495	0.567014	0.120967	0.148662	0.0491243	0.15454	0.0285371	0.0403535
ATP6AP2	82.8447	78.9211	50.5969	70.0925	65.8875	43.0696	27.1034	49.4258	19.3216	9.59353	22.4725	8.17549
ATP6V0A1	45.3697	35.465	44.2087	45.4281	45.7474	46.2028	16.0962	28.469	18.1562	4.98229	8.36749	5.37605
ATP6V0A2	26.9383	28.9031	18.5818	17.6253	19.7344	9.91903	3.47546	3.2947	0.921684	2.8064	0.911937	0.469274
ATP6V0B	124.977	134.873	125.251	117.156	119.173	104.594	84.6549	66.8324	42.4916	126.532	38.7216	45.1235
ATP6V0C	257.371	259.91	252.564	179.883	201.965	170.739	243.776	194.501	260.293	527.74	380.458	385.965
ATP6V0D1	106.126	120.193	114.754	113.836	125.767	115.802	58.2849	53.2361	36.5024	59.3876	24.2262	26.4439
ATP6V0D2	0.289029	0.506569	0.319833	0.624749	0.325626	0.233646	0.0761323	0.123504	0.218621	0.147572	0.0423354	0.0741161
ATP6V0E1	151.906	148.998	113.075	112.642	91.8611	67.7982	86.9897	55.3506	60.1942	191.257	84.4933	100.102
ATP6V0E2	19.1512	31.9079	14.6225	15.0712	17.4316	5.86591	0.144077	0.598242	0.0622597	0.0360431	0.0884637	0.00991353
ATP6V1A	82.1674	64.6695	47.5674	75.1839	62.8426	40.2475	27.713	31.8926	25.4427	18.3758	23.8561	16.0455
ATP6V1B1	0	0	0	0.0099876	0.0150286	0	0.0338843	0	0.090871	0.492418	0.175801	0.547349
ATP6V1B2	108.48	97.7264	88.8029	78.3834	80.0349	74.871	116.771	154.051	88.7534	71.5796	52.8769	31.428
ATP6V1C1	58.1947	56.4292	35.7274	44.1544	29.0264	17.488	23.0407	14.3444	7.6045	15.3672	9.54534	4.73201
ATP6V1C2	0.48674	0.584011	0.282553	0.293687	0.334141	0.122337	0.0244308	0.0308344	0	0.23292	0.0140935	0.0128001
ATP6V1D	50.201	48.9312	39.2252	40.6404	42.2208	35.7212	48.6028	55.1181	54.9219	29.6746	72.6543	46.5209
ATP6V1E1	148.826	164.65	145.082	132.166	114.103	101.204	78.2248	71.038	60.1742	145.237	72.4236	78.945
ATP6V1E2	1.14486	2.35308	1.24166	1.07402	1.26359	0.698052	0.0728802	0.121779	0	0.192575	0.034376	0.0208477
ATP6V1F	150.865	167.707	145.125	114.621	122.654	90.6323	20.6057	26.4068	9.73825	13.8913	8.15421	8.53069
ATP6V1G1	105.056	120.149	83.0932	72.4044	73.5067	45.6934	25.9437	28.4004	12.8191	31.0194	16.1825	10.2492
ATP6V1H	53.6702	46.768	39.4848	43.9752	34.5013	30.0566	9.83075	13.9187	9.98535	6.48346	5.67268	6.368
ATP7A	33.7464	27.1422	20.0282	23.5262	17.2016	13.3044	11.9421	22.2869	12.629	3.11247	5.90912	2.83368
ATP7B	15.2005	12.616	13.7223	11.8171	5.92002	3.85201	0.60857	0.789755	0.456652	0.252611	0.179659	0.15763
ATP8A1	8.10916	8.52227	7.23577	4.31909	5.95989	2.40995	0.174235	0.600953	0.0680324	0.0730637	0.090622	0.0510098
ATP8B1	0.0821844	0.150476	0.0879145	0.0273154	0.0320431	0.0265336	0.418939	0.196554	0.0306812	0.394394	0.0768284	0.0194482
ATP8B2	4.0135	3.1984	6.6598	1.01419	1.57674	4.04551	0.693453	0.133747	1.00769	0.635248	0.17209	0.467597
ATP8B3	2.60957	2.12843	3.36185	1.4622	1.16914	1.14016	0.132984	0.102049	0.0539281	0.14541	0.0523281	0.319041
ATP8B4	0	0.125001	0.172669	0.0953686	0.321226	0.120435	0.012969	0	0	0	0	0
ATP9A	0.880576	0.746215	1.41842	2.47095	0.860232	0.505963	0.00638378	0.00518236	0	0.0046452	0.00414562	0.0016708
ATP9B	8.81496	8.2477	8.14355	8.88522	7.43317	5.54971	1.0087	1.59908	0.417223	0.696939	0.272932	0.128411
ATPAF1	102.81	100.585	79.2611	80.5911	78.2232	57.9625	11.2758	14.9878	3.31475	7.13614	2.26333	1.31679
ATPAF2	38.6317	36.1667	45.3014	25.4227	29.7676	22.221	3.86288	4.61657	1.27143	1.98817	0.827135	0.767122
ATPIF1	849.299	844.095	737.576	896.305	743.117	455.408	128.984	196.046	39.7607	90.5536	72.9122	16.4655
ATR	8.65973	10.3491	8.56573	4.80706	5.59757	3.72527	0.298702	0.350401	0.159649	0.242701	0.0611573	0.0308076
ATRAID	100.879	92.1449	89.2141	74.821	59.218	46.415	6.57269	9.54562	3.47811	13.1695	2.88326	2.84438
ATRIP	18.714	18.6144	21.384	11.9812	13.6468	12.7076	1.71171	1.82994	0.594524	0.712002	0.33945	0.215759
ATRN	17.3934	19.3295	17.7759	12.204	11.6435	7.84045	1.11729	1.80149	0.467447	0.216829	0.299346	0.0878464
ATRX	17.0222	16.3825	11.2472	13.2693	11.0342	6.92217	4.20331	4.81203	2.68489	2.98184	2.20583	1.10342
ATXN1	0.231434	0.217927	0.236009	0.295018	0.20729	0.204921	0.25898	0.118559	0.237352	0.484882	0.149183	0.130747
ATXN10	70.1889	66.3436	55.4132	38.1762	36.9937	24.0734	5.72134	7.5658	1.79793	1.65137	1.7332	0.387749
ATXN1L	11.5281	11.6924	9.95685	10.5326	8.97053	6.6719	5.70094	4.83119	3.61708	10.5375	4.33579	3.73839
ATXN2	19.7252	20.9095	24.1957	14.765	13.4655	12.0162	2.89183	4.05339	2.63403	3.68011	1.86568	1.68868
ATXN2L	122.72	135.968	174.428	172.279	137.709	137.285	35.8768	52.0819	33.1026	63.3444	29.8204	34.6202
ATXN3	6.40813	6.52164	3.83657	5.65596	4.63098	2.26534	2.30454	2.80662	1.4582	2.40362	1.7221	0.951415
ATXN7	8.51065	8.03676	5.69156	8.19104	6.51156	4.0539	3.26723	3.50725	2.03792	3.37241	1.55184	1.22101
ATXN7L1	2.81143	2.98534	2.20276	1.81268	1.88614	1.18555	0.282371	0.287744	0.112393	0.0518062	0.0405854	0.0203183
ATXN7L2	4.6094	4.01672	4.56867	3.25	3.61028	2.46305	1.26013	0.725278	0.950217	2.57888	1.20231	3.11849
ATXN7L3	40.423	44.2263	33.4752	22.6603	24.0764	14.732	10.8069	10.5956	7.78991	28.8845	20.3451	19.0584
ATXN7L3B	59.8278	67.9046	42.49	49.6857	42.0199	26.0838	7.91564	12.8743	4.95053	1.95275	2.27181	0.882252
AUH	14.4548	12.184	11.0811	8.30644	7.35919	5.93162	5.0637	5.19674	4.86704	8.05838	5.53509	4.42679
AUNIP	25.1076	20.3954	31.9757	21.9897	18.0843	22.3455	1.45268	2.29322	0.341359	0.0582495	0.362732	0.0504275
AUP1	128.196	129.35	113.666	90.4599	87.5835	65.5252	33.2837	27.6662	9.78135	42.7305	11.2731	6.51156
AURKA	127.827	119.535	153.458	130.263	144.962	146.644	48.2802	55.5429	22.8763	6.31649	25.4308	13.5535
AURKAIP1	243.36	293.42	271.579	133.157	177.213	125.935	38.7654	38.6394	20.895	77.4619	26.5078	25.487
AURKB	118.94	113.152	174.337	142.361	131.596	156.151	13.6897	21.9642	5.2843	0.393547	2.14886	0.397833
AURKC	0.269664	0.325403	0.556236	0.514205	0.199988	0.343633	0	0.11131	0.0500501	0.0498553	0.0556283	0.0812869
AUTS2	0.145878	0.153824	0.139763	0.0215162	0.0831883	0.0357518	0.024592	0.00405918	0	0.0070694	0.00162355	0
AVEN	19.0731	18.4451	19.7828	8.18586	9.52253	8.77334	1.10453	1.26049	0.224017	0.410683	0.252013	0.120584
AVIL	0.73819	1.07473	0.857882	0.908817	0.59084	0.39026	0.177599	0.320203	0.610393	0.282871	0.0914716	0.239286
AVL9	19.3986	19.7251	13.3704	13.1305	12.1844	8.12736	3.37107	3.74211	1.64381	3.71909	1.30405	0.959102
AVPI1	12.4395	10.267	9.74932	7.53527	5.07047	4.18531	6.50543	0.777418	2.23534	12.833	2.47829	4.18176
AXIN1	23.7367	27.473	25.3831	19.1377	17.3531	11.6738	10.2528	9.00685	5.28998	9.11575	7.12213	5.41129
AXIN2	0.100172	0.280411	0.125115	0.0474811	0.0585674	0.0125821	0	0	0	0.00284546	0	0
AXL	0.899049	0.942221	0.2669	0.182023	0.607779	0.354342	0.185695	0.109171	0.113631	0.65482	0.78081	0.183633
AZGP1	0.879955	0.611707	0.949119	0.244071	0.415349	0.118861	0	0.0119028	0	0.0853071	0.00951823	0
AZI2	26.9364	27.2786	20.8959	26.882	22.0557	18.1458	8.91431	13.9656	7.3358	6.50746	6.14233	4.05612
AZIN1	112.785	104.915	66.8132	74.9826	66.6399	37.3758	12.6719	18.3136	3.23064	6.93882	4.65658	2.56714
AZU1	1.0927	0.829154	2.57628	1.11626	5.08792	4.01293	1.11486	0.229945	0.564286	0.332669	0.240413	0.20711
B2M	455.467	442.798	289.967	415.808	359.975	291.929	158.536	148.444	96.214	377.8	154.263	133.49
B3GALNT1	93.6251	74.5561	38.9797	22.0474	26.9098	9.57592	0.478663	0.525293	0.0341357	0.101884	0.0880109	0.0229567
B3GALNT2	14.6941	17.4182	15.2223	10.2926	8.96804	5.70021	0.993424	1.11275	0.645659	1.18	0.578957	0.656391
B3GALT4	0.255815	0.299458	0.212417	0.338746	0.772926	0.306895	0.87931	1.07032	0.495965	0.429649	0.294463	0.257699
B3GALT6	13.8873	15.9175	9.73482	6.63492	7.0337	3.24774	0.419208	0.340092	0.0406917	3.09207	0.205005	0.243555
B3GAT3	28.0593	27.4327	26.6019	19.4443	19.2204	13.2489	4.92801	3.20945	1.36596	5.0567	0.946044	1.05483
B3GLCT	7.47572	5.82009	4.13266	4.53203	3.56986	2.89493	2.94483	1.94254	0.797918	2.02409	0.727174	0.518714
B3GNT2	60.5456	55.9489	38.4089	57.4721	33.8477	20.8593	8.80295	8.05357	4.64796	4.95843	3.98849	3.57396
B3GNT3	0.0889342	0.129742	0.125166	0.117299	0.0935392	0.0804923	0.0515482	0.0050689	0.0348762	0.0681407	0.00405439	0.0392932
B3GNT5	18.1878	16.2751	10.0464	8.78369	4.2534	2.57335	1.07341	0.619901	0.0852072	0.92698	0.0809039	0.0157914
B3GNT6	0.152812	0.215338	0.215135	0.24454	0.122761	0.237752	0.0603848	0.0326556	0	0.0487752	0.0304726	0.0105497
B3GNT7	1.21812	0.911864	0.920667	1.39702	0.643163	0.311013	0.0379735	0.056026	0.0873031	0.0903845	0.0448148	0.0216993
B3GNT8	0.441084	1.17025	0.640979	0.715803	0.796002	0.696351	15.1391	18.2465	35.0174	41.1413	202.565	109.952
B3GNT9	0.751506	0.676313	0.277015	0.631643	0.135917	0.182191	0.0565696	0.0509909	0.0280676	0.0868254	0.0203926	0.0197639
B3GNTL1	6.96517	9.26758	7.1008	3.86943	5.10865	0.727821	0.0496549	0.203863	0.029635	0.0576778	0.00858045	0.0104292
B4GALT1	30.9331	29.537	24.8671	27.4613	21.5333	16.8912	6.87454	4.45558	2.48131	9.34674	6.85928	2.95895
B4GALT2	52.8556	55.4923	54.4303	23.0667	24.2455	10.9577	7.20971	2.79038	5.72403	9.75408	7.53645	8.74993
B4GALT3	38.9554	38.3345	34.4218	29.133	30.3401	27.7296	58.341	33.5262	58.5084	110.43	100.309	114.266
B4GALT4	8.84772	9.86582	8.66802	5.42892	5.61769	3.82315	1.87493	1.09156	1.03685	0.362476	0.527979	0.225509
B4GALT5	47.5493	41.4663	48.7492	61.7299	58.7785	50.7403	13.3624	21.1162	9.53885	10.8716	7.72494	4.63745
B4GALT6	3.97906	6.26924	1.61254	1.37705	1.71233	0.346372	0.0436011	0.138776	0.00762774	0.074631	0.0355231	0.0107441
B4GALT7	14.1188	14.2618	12.8983	8.09441	8.77156	4.64597	2.09729	1.41691	0.563152	8.93954	0.999878	1.14888
B4GAT1	16.3049	17.8167	13.3976	10.5073	6.75357	2.80562	0.132406	0.204526	0.0375672	0.0366556	0.0327162	0.0132247
B9D1	26.7233	25.4766	27.8488	10.2555	19.3969	16.559	2.03494	3.35675	1.70347	3.2567	0.67043	0.455856
B9D2	5.97501	5.90459	6.61875	3.66413	4.46346	2.83129	3.6607	1.96055	2.23105	8.12704	2.21165	2.76925
BAAT	0.177892	0.163315	0.0961987	0.116764	0.119982	0.108631	0.0649152	0.0273129	0.0375574	0.0454612	0.0187262	0.0680107
BABAM1	153.055	158.123	164.129	127.464	144.373	133.217	83.1119	111.392	83.172	26.9315	48.0831	39.8669
BACE1	2.42514	2.28617	1.84101	2.2264	1.8218	1.14657	0.698138	0.820345	0.467254	0.595671	0.240889	0.160773
BACE2	1.61103	2.4265	0.960336	3.30773	2.07717	0.694172	0.597352	1.11354	0.0985068	0.136947	0.174085	0.0159004
BACH1	35.3922	32.2011	21.1455	44.103	33.4639	22.3203	47.5282	38.4701	20.6171	47.915	32.5585	15.2938
BACH2	0.047907	0.0568276	0.0566036	0.0234623	0.0383498	0.0598129	0.0518666	0.0814736	0.0431121	0.2827	0.189472	0.136661
BAD	28.077	28.201	38.3039	38.4307	27.4626	33.001	12.8138	8.03875	4.71288	12.2064	3.59839	8.11876
BAG1	38.1844	43.9174	44.2226	29.4287	27.2877	24.5487	19.6235	12.8903	12.1155	23.1718	18.4643	17.4524
BAG2	68.2319	75.1795	33.0873	26.246	24.3387	8.10168	1.64878	2.03745	2.17156	2.17119	1.91584	2.36344
BAG3	32.9718	26.9577	24.3137	12.681	17.1201	17.3909	8.07318	9.82609	7.3816	44.1939	9.82098	8.24834
BAG4	17.8938	18.5992	9.46427	9.94608	10.3407	4.19846	1.95416	2.19978	0.645648	1.21021	0.597106	0.350927
BAG5	23.8152	22.8395	14.3469	15.0293	14.4655	8.93444	6.27232	5.03338	2.29023	10.5367	2.28515	1.68998
BAG6	133.769	137.123	136.46	106.287	107.906	91.0787	73.8151	58.009	62.2569	125.976	69.4061	67.2599
BAHCC1	0.229357	0.19779	0.32488	0.699293	0.333486	0.226367	0.00822184	0.00890015	0.00349093	0.00341906	0.00203421	0.00368832
BAHD1	28.0598	31.5755	27.4138	21.5873	20.3268	10.9332	3.20608	4.15784	0.922184	2.66678	1.37082	0.633563
BAIAP2	9.595	8.1175	10.7273	4.30822	3.22284	3.24088	0.542658	0.440305	0.68546	1.1869	0.99671	1.40108
BAIAP2L1	0.245644	0.265733	0.308964	0.335958	0.143597	0.241201	0.214673	0.084797	0.258519	0.700521	0.212333	0.496194
BAIAP2L2	0.230232	0.259577	0.129776	0.187597	0.134467	0.156382	0.0545703	0.0590089	0.0722464	0.0293774	0.0471962	0.03815
BAIAP3	0.0680169	0.381553	0.102905	0.19729	0.183549	0.0295697	0.0606876	0.0296174	0.082043	0.577353	0.0772907	0.511318
BAK1	11.0557	13.4274	8.04201	7.83812	6.52304	4.03173	0.982418	1.26715	0.317303	0.206461	0.291763	0.142732
BAMBI	0.102723	0.175215	0.207111	0.0341725	0.0342639	0.0332507	0.200868	0.208776	0.184247	0.246934	0.273833	0.105385
BANF1	277.15	317.721	276.314	185.802	207.318	140.966	48.8596	40.977	12.7917	72.6723	15.2801	8.61495
BANK1	0.169762	0.0731285	0.199467	0.0634849	0.0956627	0.0356405	0.0290612	0	0	0.00402507	0.00359236	0
BANP	12.663	12.5562	9.3033	10.2578	10.9562	6.50545	3.70447	4.59092	2.09785	4.64079	1.58511	1.75143
BAP1	140.331	135.32	145.962	110.567	111.767	107.001	26.3542	40.8516	18.6247	16.7494	13.5718	10.9153
BARD1	10.6218	13.8724	8.06816	10.7885	10.8279	5.84326	1.56035	2.23539	0.268681	0.0108208	0.191212	0.0373792
BASP1	0.556745	1.35401	0.486088	0.1749	1.16095	0.465394	0.097723	0.0377323	0.0624043	0	0.00672694	0.00816521
BATF	0.42073	1.51633	0.170931	0.0700683	0.874734	0.307565	0.0157843	0	0.141682	0.0305083	0.0136173	0.0166124
BAX	126.696	116.2	142.878	102.032	96.6723	111.5	112.52	29.0644	36.5807	161.518	34.7047	57.265
BAZ1A	61.1312	60.1603	56.6871	46.345	44.4177	37.2913	4.42601	5.2877	3.58575	4.73504	1.21998	1.71014
BAZ1B	80.9294	88.7544	76.6343	60.4333	61.0339	49.5195	9.91671	12.0133	3.19908	5.95194	2.10568	1.37705
BAZ2A	28.934	34.429	29.5216	24.8377	27.1015	21.6487	21.6338	27.5847	29.7924	30.0436	29.2069	25.3487
BAZ2B	4.25962	3.80283	3.63862	2.19933	2.4359	1.80821	1.12129	1.48933	1.06751	1.20205	0.822728	0.512189
BBC3	13.0111	12.7533	14.4663	30.2069	15.3772	19.9095	53.9822	24.2469	22.3357	128.441	49.0445	52.3763
BBIP1	8.9993	9.30685	6.49082	10.5963	8.84628	6.77009	3.75633	4.46605	1.44447	5.39369	1.31991	0.850337
BBS1	4.1103	4.52188	5.13311	4.60435	3.03519	2.60008	1.33865	0.98434	0.760046	1.8078	0.364637	0.507885
BBS10	6.09976	6.10166	4.75374	5.85789	5.37174	3.83093	1.30707	3.11953	0.64989	0.366007	0.293385	0.0585816
BBS12	3.37389	3.57687	2.21705	1.97153	1.82558	1.3663	3.41651	4.57217	3.96877	4.29777	2.90815	1.63746
BBS2	8.15445	3.60482	3.93352	4.14444	1.51321	0.785709	0.0587396	0.0586513	0.033625	0.0788451	0.0156376	0
BBS4	8.72976	9.19912	9.75183	7.49931	8.18319	7.52282	1.01906	1.34445	0.834794	0.298725	0.311611	0.156155
BBS5	5.14108	6.42558	5.18325	3.11177	4.05951	2.33267	1.27084	1.08517	0.886038	1.82887	0.729674	1.05526
BBS7	8.25526	7.4543	7.59658	8.47914	7.37271	6.81904	5.33159	3.80338	2.78437	2.81538	1.11994	1.12556
BBS9	2.9668	2.49282	2.04753	1.41312	1.29142	0.737224	0.647286	0.764064	0.368521	0.318376	0.179976	0.111967
BBX	9.35359	8.62927	6.69042	7.92754	5.84191	3.69778	2.11561	2.94806	1.60187	1.56772	1.51061	0.891242
BCAM	0.208815	0.184635	0.364043	0.142461	0.8995	0.999155	0.674198	1.41511	0.550001	0.0812405	0.424779	0.211365
BCAN	0.0337324	0.0671036	0	0.189733	0.157697	0.124016	0.128875	0.163443	0.0264558	0.107704	0.0499856	0.0326013
BCAP29	20.8681	18.6962	12.2033	17.8406	15.5863	9.8898	3.95671	5.18822	0.916151	1.79127	0.676889	0.211141
BCAP31	126.324	147.329	94.5261	71.9469	68.6348	34.8562	26.5634	14.6872	8.63838	39.5421	17.7054	11.7841
BCAR1	6.36643	9.46228	6.72242	4.11138	6.00322	2.76442	14.5134	7.2305	7.98438	73.9089	22.9774	15.2286
BCAR3	0.109777	0.0582423	0.0626131	0.0195031	0.0384727	0.0372773	0.68887	0.222717	0.137784	3.18221	0.403356	0.194623
BCAS1	0.0890275	0.0363254	0.0962869	0.0584352	0.0240183	0.0619516	0.0433163	0.0117162	0.021481	0.052503	0.0187433	0.00756365
BCAS2	74.4159	78.7673	59.8427	44.2833	51.398	36.542	10.6309	12.2097	3.23072	7.49186	3.18704	2.77781
BCAS3	3.53379	3.06541	3.25724	5.12546	2.83327	3.05339	3.99945	5.01036	4.00425	4.42862	4.19994	2.63538
BCAS4	0.537856	0.62295	0.604277	0.388509	0.249209	0.133026	0.11234	0	0.0370112	0.441765	0.0270177	0.175479
BCAT1	70.1708	61.001	38.2931	72.2132	37.2766	22.1317	1.71351	7.59626	0.723186	1.19184	0.889577	0.134876
BCAT2	67.5442	75.8169	66.6977	20.4039	27.3462	11.308	1.30996	1.41829	0.835878	6.30026	0.932925	1.31903
BCCIP	289.921	291.522	236.62	143.047	174.25	108.507	31.7529	25.8764	8.90309	23.9418	6.22956	3.4333
BCDIN3D	3.66256	4.50586	2.25478	3.45167	2.83707	1.33079	0.593064	0.742256	0.196095	0.601342	0.130819	0.0731068
BCKDHA	48.3646	40.7795	46.8454	51.3287	37.4352	31.6981	8.51503	9.63382	4.76181	30.739	21.7835	9.46781
BCKDHB	18.3736	21.9444	13.9286	8.97464	11.364	5.37174	0.489366	0.855607	0.150255	0.483375	0.239157	0.0317443
BCKDK	39.8772	39.5662	34.591	32.5263	26.7199	20.3363	10.998	8.04418	6.42447	15.7262	5.47186	7.269
BCL10	10.809	10.3616	7.34132	6.64834	7.12045	4.83772	2.01823	2.37703	1.08382	3.04955	1.44712	0.89113
BCL11A	11.035	11.3791	8.57226	7.77902	6.5491	6.08623	0.362418	2.0599	0.365555	0.193749	0.186956	0.0144161
BCL2	2.56824	6.21191	2.46402	1.80624	2.35417	0.932682	0.0116583	0.125911	0.0348173	0	0.0302053	0.00197052
BCL2L1	59.1296	52.777	48.8742	100.327	90.7812	113.425	699.739	565.237	623.002	406.114	651.437	450.788
BCL2L11	43.0115	34.5507	36.9763	57.419	39.7325	38.1458	20.3924	35.8797	10.6196	13.687	12.4866	3.87563
BCL2L12	45.1131	45.0756	44.5638	30.1237	37.6459	32.0925	8.0312	8.86012	3.12592	3.10452	2.41274	2.50696
BCL2L13	23.489	27.436	22.4082	19.7314	19.5674	13.6907	15.0424	15.3678	11.0755	20.124	12.9466	8.13081
BCL2L15	0.122268	0.162117	0.145311	0.102122	0.170493	0.132873	0.0471113	0.0456167	0.0589918	0.0432915	0.00643938	0.0259669
BCL2L2	10.1532	10.1154	10.403	11.0638	8.38083	6.29927	2.76531	2.58358	0.942029	2.47714	0.709215	0.704095
BCL2L2-PABPN1	36.9714	39.4382	45.1538	27.0612	26.9521	25.1234	5.88413	4.77696	4.7597	5.34647	1.64875	4.46607
BCL3	0.497506	0.552951	0.7207	0.814013	0.251216	0.472096	0.410651	0.0995068	0.221554	4.9521	5.38722	2.15396
BCL6	0.379711	0.106005	0.350052	0.761598	0.797404	1.33434	5.20869	3.40058	11.3206	18.2338	9.85936	17.9908
BCL6B	0.418224	0.590374	0.0758703	0.0837209	0.149837	0.0228828	0.0142224	0	0	0.00689561	0	0.00745016
BCL7A	32.4201	36.1739	35.2698	29.9231	23.6109	17.1872	2.96115	5.28024	1.70525	0.781826	0.685258	0.263936
BCL7B	35.2429	37.8086	35.4737	25.6422	25.3745	20.1967	13.6053	9.2689	4.5821	12.3398	3.90453	4.06477
BCL7C	34.8508	38.0028	34.735	15.2188	17.1486	11.7174	4.70948	1.67726	0.845734	1.07886	0.288751	0.464125
BCL9	4.31305	5.73336	3.66146	1.97609	2.63429	0.923048	0.256891	0.209596	0.055816	0.364232	0.208724	0.122074
BCL9L	1.09348	1.11791	0.96172	0.469032	0.881872	0.474617	0.117857	0.0544294	0.0794131	0.323219	0.118377	0.246767
BCLAF1	94.6458	98.4294	74.3701	48.0751	49.4856	34.6718	6.413	7.09261	3.7858	4.07524	3.24246	2.64492
BCOR	23.568	25.095	22.6897	27.9057	24.6186	25.0857	5.75648	8.37038	3.09048	5.0518	1.54021	0.952143
BCORL1	3.61582	4.34406	2.83939	2.58715	2.3961	0.784366	0.212187	0.21703	0.0664921	0.395422	0.339985	0.22549
BCR	4.40863	4.85174	2.11793	0.929377	1.56986	0.520498	0.0377102	0.00583082	0.00533867	0.0191634	0.0167677	0.00188008
BCS1L	64.9991	71.0875	66.9855	40.8565	42.692	24.4381	1.98073	2.60906	0.37814	0.308553	0.472713	0.109758
BDH1	25.916	34.7578	27.4337	5.5433	11.9704	4.41881	0.177643	0.45826	0.0825926	0.0549357	0.137718	0.0387752
BDH2	3.8982	3.47563	2.41183	0.562649	0.905449	0.466123	0.169381	0.145642	0.174515	0.0631577	0.0563681	0.0591689
BDP1	16.9222	17.904	15.0986	11.8142	10.914	7.31768	1.84494	2.24138	0.991061	1.5026	0.546399	0.372989
BECN1	42.4868	42.4921	39.46	31.0925	30.5957	28.2038	21.3588	17.6092	17.4835	26.2196	14.1156	10.6611
BEND2	0.12153	0.114143	0.0569083	0.133533	0.130279	0.156372	0.0587361	0.0567731	0.116377	0.0466112	0.0231107	0.053127
BEND3	6.50725	8.29106	5.88461	3.41544	2.76097	1.33144	0.32814	0.222223	0.147154	0.336127	0.33331	0.101725
BEND4	0.111664	0.271986	0.182974	0.0161095	0.147038	0.0586698	0	0.0044846	0	0	0.00358748	0
BEST1	0.704925	0.16154	0.220306	0.732814	0.297549	0.296019	1.32845	1.55371	1.09997	5.70358	1.10049	1.19933
BEST3	0.402005	0.0822604	0.371812	2.10653	1.36836	1.6739	1.36288	1.96167	1.47383	0.359057	0.629769	0.396102
BET1	9.1843	9.60248	4.87231	6.71157	6.00878	2.77426	1.92041	1.79156	0.55311	3.31938	0.689708	0.385166
BET1L	33.7989	43.5438	29.1424	23.6657	27.3699	12.2746	14.2018	8.49062	2.01673	33.4408	4.97067	3.18081
BEX1	8.68853	2.98522	7.93264	30.8029	8.08063	11.7606	22.3843	8.51016	3.66543	5.17149	3.2347	2.8936
BEX2	0.349732	0.352189	0.542974	2.21966	0.378377	1.69421	6.87284	3.3043	1.80118	29.301	2.83769	3.32413
BEX4	21.5212	22.0561	18.0323	33.8721	16.6751	8.7818	11.0882	6.75519	4.45301	27.5859	7.82786	4.89449
BFAR	43.8299	43.9756	31.6377	23.0516	22.9884	14.5032	4.74195	5.6738	3.03659	6.70878	3.45228	3.18789
BFSP1	0.491248	1.11785	0.916407	0.329222	0.482251	0.253545	0.0235085	0.108288	0.017584	0	0.0102119	0.0123805
BHLHB9	1.62938	2.13749	1.86926	2.12128	1.42413	0.573514	0.547934	0.394131	0.370163	1.83777	0.720752	0.9574
BHLHE40	10.0231	14.8344	4.47363	34.1592	7.15688	0.590557	0.421079	0.234524	0.192327	1.77041	0.490619	0.144171
BHMT2	0.257849	0.368292	0.205909	0.230847	0.30133	0.168339	0.0888228	0.0565089	0.0311158	0.0911544	0.0361584	0.0273867
BICD1	1.94807	2.15923	1.36978	1.96806	1.67396	0.860783	1.03058	1.05279	0.108306	0.378902	0.205553	0.040142
BICD2	15.7256	19.1252	16.7731	11.5868	10.4293	7.5211	0.870754	1.54374	0.519663	0.922101	0.435548	0.350732
BID	25.9087	30.0419	21.377	10.757	10.3811	4.11833	0.849253	0.810572	0.397318	1.42042	0.682504	0.582117
BIK	1.4474	1.37273	0.503908	0.160694	0.447134	0.16793	0.0465478	0.0502285	0	0.25493	0.174027	0.228596
BIN2	8.15659	15.8483	8.42619	8.19232	7.11673	3.30857	1.57242	4.24124	0.820003	0.149572	1.09733	0.156498
BIN3	20.6208	20.7776	19.2385	15.2879	15.0371	13.3087	3.55492	3.31733	2.29161	6.33313	1.57704	1.80091
BIRC2	18.3903	18.5752	13.9824	15.1476	14.8957	11.3468	22.4139	24.0559	23.0681	22.9808	60.8078	26.2623
BIRC3	0.162138	0.0645077	0.0657464	0.0337295	0.0547938	0.012224	0.0882237	0.0362862	0.110178	1.1863	1.28482	0.898303
BIRC5	127.024	116.509	132.475	150.805	117.399	109.18	20.6481	25.6559	5.84098	0.426898	2.62395	0.426131
BIRC6	18.2813	18.589	14.9945	15.3086	12.9057	9.42473	3.57662	4.00202	2.03043	2.72949	1.54049	1.04205
BIVM	18.225	18.6763	10.1154	14.4184	11.287	5.07413	0.431423	0.943064	0.172838	0.0751223	0.0838065	0.0412629
BIVM-ERCC5	4.40945	7.85157	6.97726	3.96571	3.00608	3.38214	0.126907	0.564907	0.0961292	0.0139357	0.0808415	0.0225676
BLCAP	18.5166	21.0823	15.5271	10.5976	13.3443	9.19184	6.36759	7.07963	3.58787	7.26378	3.28067	1.52066
BLM	34.2509	32.5342	35.1505	33.1659	29.7997	25.9523	2.88373	4.20038	0.681297	0.13141	0.366879	0.0989964
BLMH	84.6568	88.8056	75.2098	44.0599	42.8174	28.0216	2.09631	2.9721	0.57152	0.146885	0.454469	0.0582459
BLOC1S1	144.525	131.902	141.305	157.324	147.784	144.441	130.142	112.277	83.6254	135.848	69.3921	67.078
BLOC1S2	20.4827	19.6628	16.0587	21.022	16.4042	14.4	19.7025	10.1618	4.53217	19.5822	6.00646	5.34685
BLOC1S3	9.42062	9.75761	5.75667	6.20088	7.12442	4.59536	3.04018	2.14963	1.30351	5.0784	0.84692	0.742536
BLOC1S4	12.1373	15.9936	13.1351	8.22396	9.74677	6.1916	5.64515	4.09863	4.76946	10.7716	7.84711	6.79712
BLOC1S5	20.6158	23.8102	11.8782	12.7175	14.0233	6.47992	2.08698	3.30555	0.467022	0.147461	0.496313	0.154462
BLOC1S6	53.5058	50.7987	26.2293	46.3911	36.5678	18.8146	17.4543	19.7515	8.16337	6.73891	11.2461	2.95068
BLVRA	351.658	331.45	310.966	303.292	235.457	136.839	24.2704	34.8126	9.38662	14.5196	6.19542	2.55339
BLVRB	2066.54	1739.23	2770.19	3143.64	2883.59	3097.43	1643.58	2168.24	1460.7	879.55	1120.64	873.237
BLZF1	16.0467	16.3979	11.3013	9.88893	10.7834	7.55942	2.1412	3.4312	1.56929	1.32397	0.670418	0.514469
BMF	0.703933	0.557221	0.646563	3.58664	2.05118	2.48501	6.51803	4.07657	3.74423	7.88723	4.72624	4.16002
BMI1	54.6379	58.8457	30.89	37.7785	34.4657	15.4208	8.98481	6.17297	1.19788	7.45236	1.14336	0.594332
BMP1	1.30344	2.29175	1.35355	1.36444	1.06295	0.492174	0.268025	0.157054	0.0744179	0.0901784	0.0402423	0.0204988
BMP2	0.387634	0.272146	0.149666	0.412741	0.390918	0.0515779	0.00801162	0.0476695	0	0	0	0
BMP2K	115.853	87.1352	73.1597	85.1694	70.1918	60.4637	92.5623	82.6338	66.6453	72.2954	49.1896	39.8461
BMP6	0.0308723	0.040941	0.0217124	0.00598744	0.0451078	0.00872934	0.80132	0.105609	0.084739	4.90995	1.83028	0.260001
BMP8A	0.235839	0.318179	0.22077	0.234242	0.271005	0.313266	0.0567261	0.0401412	0.0875819	0.0952395	0.0207772	0.0319844
BMP8B	1.27452	0.75761	0.794252	1.6071	0.675338	0.475605	0.0198576	0.0644574	0.0295387	0.0641897	0.0257797	0.0208023
BMPR1A	0.781386	0.713995	0.332314	0.947376	0.591114	0.282134	0.0726852	0.0898768	0.015447	0.0268508	0.00599099	0
BMPR2	9.15211	7.98495	5.5915	13.0642	4.9236	2.47354	1.22415	0.959846	0.369443	1.14912	0.476443	0.387726
BMS1	24.3466	29.4895	21.4865	10.1467	13.4329	6.9998	1.04454	1.39204	0.365689	0.563836	0.34897	0.0900707
BNIP1	18.2863	20.5601	21.8904	14.3192	12.7746	12.3254	1.46868	2.15093	0.508811	1.36972	0.612661	1.49311
BNIP2	46.8505	46.1316	29.9518	33.7626	29.581	16.796	13.3176	11.4945	6.30292	8.62699	4.94067	3.09223
BNIP3	73.9817	31.1929	32.0299	27.9886	18.0468	14.8151	5.55976	4.14515	2.42422	6.24322	9.1218	2.41326
BNIP3L	90.4684	79.3026	61.5769	40.0628	42.8669	34.73	183.847	199.103	237.915	151.236	259.333	178.699
BNIPL	0.776739	0.859642	0.740491	0.400755	0.573664	0.387967	0.0661896	0.117141	0.125423	0.104955	0.0364293	0.044169
BOC	0	0.0144473	0	0.0389671	0.0191113	0	0.0804196	0.0621584	0.0233901	0.0634367	0.0919783	0.0360992
BOD1	10.4331	9.17796	5.98385	4.25716	3.34785	2.4261	1.2561	0.742136	2.02263	4.36535	2.51241	4.17168
BOD1L1	12.6843	14.9238	15.6515	12.3351	12.6551	11.839	2.82451	5.1104	3.20976	1.62885	1.43382	0.791594
BOLA1	38.8684	43.633	31.01	29.616	25.5636	23.6604	4.02772	4.36332	1.88638	6.9752	0.764972	0.934416
BOLA2	64.3144	72.7902	59.2542	29.312	39.2132	24.7985	7.07257	6.20348	1.87367	10.9876	1.88955	2.40922
BOLA2B	64.3144	72.7902	59.2542	29.312	39.2132	24.7985	7.07257	6.20348	1.87367	10.9876	1.88955	2.40922
BOLA3	271.722	316.547	274.188	153.426	226.321	169.333	13.8221	23.7527	4.19014	1.72323	2.70054	0.976177
BOP1	162.346	178.886	190.977	110.951	109.035	71.8879	5.17237	9.30234	2.78532	1.46388	1.65953	0.505576
BORA	22.9054	20.0031	21.5332	25.7879	23.234	24.2775	10.2636	8.61774	2.27116	0.644647	1.2167	0.226245
BPGM	42.8642	40.3131	41.8158	55.5802	63.0025	58.529	303.635	368.604	397.707	97.8258	596.604	325.112
BPHL	6.72723	6.74303	4.36483	5.01358	3.63671	1.42903	0.0624438	0.199014	0.0633011	0	0	0.0222823
BPNT1	16.6373	17.5094	11.533	7.44803	10.3585	4.98972	0.477388	1.18523	0.217235	0.214196	0.199961	0.115908
BPTF	21.0664	23.7028	22.8207	18.9152	19.9869	16.2914	7.25995	10.4292	8.79357	5.14177	4.64336	4.90061
BRAF	8.98001	9.61386	7.74117	6.58667	6.57418	6.26085	4.95177	5.66377	5.91588	7.19056	6.05276	6.0684
BRAP	20.4418	21.6614	16.8665	14.3767	15.9826	12.7616	8.67971	10.0758	5.84274	8.94097	5.02262	3.1878
BRAT1	41.395	45.2467	37.6261	26.0173	26.2879	17.317	3.21728	3.31227	1.18131	3.27392	0.639633	0.911082
BRCA1	33.1014	29.0311	26.2827	30.0169	25.6464	21.5211	3.668	3.86381	0.893229	0.260102	0.553847	0.0774743
BRCA2	12.1176	11.6789	8.18743	9.03456	11.1138	7.22091	1.59558	2.25714	0.327471	0.0801893	0.290845	0.0410311
BRCC3	23.7537	24.9021	14.62	13.1165	11.621	6.93357	1.20452	1.32734	0.145726	0.37882	0.210942	0.0932615
BRD1	19.186	20.9634	24.3922	20.7748	17.9172	14.7165	3.95543	5.09013	2.70811	3.79288	1.04495	1.06815
BRD2	89.0494	96.5026	109.934	81.0938	79.2819	82.6326	28.1028	30.9823	28.6976	68.0478	27.4382	29.8546
BRD3	34.2722	41.3442	26.6574	32.714	27.7611	19.2877	5.3975	8.77406	3.67236	5.14712	2.91909	2.16222
BRD4	51.9308	58.0749	58.3966	43.5629	41.2932	35.4628	23.9667	23.3011	26.5714	67.2796	33.7078	34.6901
BRD7	78.2528	84.694	78.5111	68.0592	67.0848	58.562	17.0563	22.1232	7.60242	9.93893	4.17959	2.55064
BRD8	41.8604	38.7733	53.4985	44.5783	46.416	55.9823	29.3688	36.6846	43.4716	18.3224	15.8477	20.0352
BRD9	21.566	23.3685	20.7231	18.5841	17.2513	11.5498	3.83995	3.76887	1.30384	2.39945	0.647233	0.414526
BRE	27.0789	27.3896	22.1841	17.3355	17.0446	13.9761	3.66694	4.72478	1.91413	1.93868	1.34144	0.95219
BRF1	16.5066	18.0795	16.7633	12.3438	10.9427	7.80846	1.3564	1.53123	0.362568	1.23487	0.303811	0.262286
BRF2	19.9578	22.6306	26.7518	16.2415	17.3836	16.5018	3.29398	5.6503	1.73653	3.81963	1.27418	1.46986
BRI3	100.513	105.721	76.1535	113.373	79.1048	53.0053	66.4206	38.3782	36.0169	171.162	59.3999	73.0409
BRI3BP	39.2165	61.4645	38.0109	16.6669	25.2698	12.8006	1.20431	1.17078	0.294173	0.0529735	0.198595	0.0805129
BRICD5	1.76839	2.63217	2.43448	2.18599	3.24615	2.46596	0.394229	0.39515	0.484095	1.06182	0.145823	0.370221
BRIP1	5.42209	5.49137	4.22571	6.41945	5.10633	4.4594	0.721252	1.29258	0.263024	0.0836857	0.121042	0.0295792
BRIX1	154.912	175.446	124.936	75.1173	81.8511	44.7369	6.9348	8.12886	2.0573	7.93873	1.8613	2.03394
BRK1	132.279	132.236	111.813	135.879	125.254	90.1717	62.7171	59.8426	17.1869	49.2269	17.116	7.42341
BRMS1	63.5097	72.2479	67.7652	33.8998	39.455	31.7842	9.52111	9.18285	5.39628	24.7128	5.89712	7.87038
BRMS1L	5.14127	5.42254	4.23405	4.94432	4.21753	1.83983	1.35691	0.9695	0.471817	1.18086	0.664062	0.342606
BROX	30.2384	29.9429	13.2662	22.5554	23.78	12.7498	17.9772	23.9735	9.80264	16.5829	14.0017	6.59732
BRPF1	14.2807	16.6854	18.6818	15.4696	14.6559	15.0824	3.1253	3.84235	1.68513	5.81646	1.51945	1.45596
BRPF3	14.9066	14.2888	18.1135	14.428	17.4993	22.1074	20.2051	17.2598	10.5739	28.2128	9.63987	7.02368
BRWD1	16.8956	16.1547	12.3763	15.1931	13.5012	10.1755	3.79617	4.83362	2.25558	4.95017	3.05697	2.76914
BRWD3	7.44402	6.78639	4.51463	6.65876	5.60994	3.21017	1.57371	2.67568	0.88669	1.09601	0.905577	0.637371
BSCL2	8.5306	8.87782	7.1069	6.05654	8.26208	4.84922	1.12218	0.876062	0.431025	1.14505	0.75585	0.573864
BSDC1	42.567	38.0877	46.3823	46.3115	47.7838	64.4546	70.8686	77.0824	73.8976	43.7769	41.4821	31.8672
BSG	935.159	759.648	960.797	1074.93	936.876	1228.42	1160.77	1500.89	1437.23	1128.4	1757.14	1278.11
BSN	0.11408	0.177699	0.119983	0.0420151	0.128489	0.0740782	0.0210634	0.0187312	0.0212363	0.0160605	0.00651499	0.0102349
BSPRY	6.98663	6.58347	7.04974	6.87769	2.41225	1.9709	3.06533	1.33078	1.06337	0.441894	0.289859	0.426198
BST2	80.2698	85.6696	48.7106	38.378	32.2653	10.5948	4.35632	4.25508	1.96454	8.93444	3.52548	2.46392
BTAF1	21.1172	20.6041	18.3739	14.7435	15.475	13.8291	3.65456	4.57234	3.60181	2.3525	0.943274	1.17142
BTBD1	66.2102	66.9025	49.1434	37.5143	41.2725	24.1476	11.7532	10.424	5.17892	9.39057	5.14378	2.9104
BTBD10	19.7419	21.1444	14.0264	9.12041	12.8582	8.21433	1.55731	2.47131	0.672536	0.593106	0.498432	0.175059
BTBD19	0.114036	0.0864575	0.138061	0.227647	0.209146	0.332344	0.222935	0.0834005	0.127855	0.0996354	0.0370548	0.162
BTBD2	27.9224	29.9282	20.0373	21.4772	13.3527	5.41051	2.51471	1.37847	0.894055	4.35452	1.16171	0.946872
BTBD3	12.4936	12.5579	7.21837	9.82466	7.57668	4.28395	0.34489	0.486283	0.0861113	0.00534764	0.0761376	0.0057742
BTBD6	36.7352	31.5834	32.5974	24.5145	22.4387	24.4786	11.4177	9.07862	3.77338	2.7416	1.06663	0.671071
BTBD7	16.9369	15.1492	11.4171	15.5048	11.2586	7.47688	8.13517	7.04981	4.91096	9.06945	3.53463	3.30009
BTBD8	0.5374	0.26146	0.101287	0.208627	0.209008	0.121862	0.0565559	0.295369	0.239033	0.0365017	0.040726	0.00989697
BTBD9	0.398049	0.467189	0.250699	0.144114	0.219056	0.135402	0.0520544	0.0433338	0.0188185	0.0573315	0.0243645	0.0147276
BTD	8.10963	8.5688	5.06286	6.24749	5.6325	3.28993	2.51513	3.14314	1.3045	2.66446	1.59588	1.20384
BTF3	1381.81	1444.55	1108.2	1140.46	956.474	674.384	254.856	376.26	179.71	371.687	261.996	178.201
BTF3L4	32.0855	29.0833	19.5371	29.0307	23.1609	17.066	6.83137	9.05542	2.47222	5.61624	1.98883	0.815791
BTG1	6.74294	5.04827	4.47571	10.1604	8.45967	7.89893	18.4943	23.2664	12.184	47.1126	25.4475	11.0484
BTG2	16.5562	21.4011	29.4692	95.4416	97.8155	92.625	145.913	194.968	108.293	81.9736	92.5946	46.3197
BTG3	38.7543	30.4964	33.8316	49.809	51.5489	57.292	19.568	28.7538	6.47078	3.83752	2.73284	1.22411
BTK	55.5164	58.5105	32.8407	35.66	39.2931	29.9283	8.1242	15.6515	7.0326	0.55858	1.31758	0.616017
BTLA	0.00743724	0.0103562	0.0418391	0.123609	0.00912795	0.00841115	0.0156791	0.0089045	0.0174972	0.144421	0.0508795	0.123823
BTN2A1	3.00417	3.77184	3.47955	1.41591	2.83426	2.52001	0.277345	0.730198	0.242325	0.784679	0.240018	0.107773
BTN2A2	0.417024	0.341009	0.630539	0.0213533	0.27534	0.591249	0.0194383	0.0561221	0.0397333	0.0862089	0.0128243	0.0448891
BTN3A1	2.88155	2.26827	1.78608	0.601342	1.23626	0.872981	0.113592	0.199326	0.155179	0.481114	0.0431973	0.0846482
BTN3A2	11.6175	11.3757	8.86165	3.8241	6.05766	4.02616	0.310262	0.998144	0.49501	0.642987	0.173801	0.127659
BTN3A3	0.377657	0.329367	0.14694	0.0485709	0.146848	0.105958	0.0126496	0.013684	0.0188244	0.0726613	0.0109454	0
BTNL10	1.98746	1.47259	2.51036	5.47027	4.44416	4.22464	6.81769	4.60436	4.77932	3.71631	3.30056	2.64213
BTNL9	0.0856368	0.0630888	0.165026	0.173596	0.0846144	0.0662765	0.023675	0.0345097	0.118154	0.0268241	0.0102335	0.00375324
BTRC	56.099	60.5286	43.4473	52.1786	40.8022	31.9123	18.0237	26.8524	15.0169	3.96967	4.18617	3.1097
BUB1	115.515	114.13	103.757	76.5347	96.4033	84.5464	20.7262	26.1589	7.45848	0.593969	3.35635	0.543001
BUB1B	61.654	62.0116	66.4825	48.0005	54.6537	45.8712	5.86236	9.8143	2.40361	0.181298	1.15864	0.20984
BUB3	152.176	151.451	169.736	151.646	147.015	132.075	26.6682	37.871	9.11741	5.91546	5.13279	1.95141
BUD13	30.9102	33.137	34.2555	20.2613	23.0291	21.0138	3.29491	4.01226	0.978971	1.96015	0.742514	0.591905
BUD31	123.257	129.399	111.512	96.0969	115.652	107.383	41.7707	52.059	23.8005	63.4223	27.2948	25.7541
BVES	0.102918	0.125086	0.13248	0.182915	0.200621	0.255353	0.0203508	0.0342603	0.0537918	0.0636096	0.0156605	0.0307819
BYSL	59.1435	67.888	61.7007	34.2067	46.7012	27.4534	3.27934	6.45768	1.65791	5.372	1.41791	0.752832
BZRAP1	0.890764	1.36767	0.86268	0.390304	1.10939	0.830152	0.105208	0.168393	0.204706	0.0659551	0.0233381	0.0545783
BZW1	190.651	225.112	134.285	85.9437	108.48	67.6612	22.3218	22.7949	9.3098	30.9413	10.9477	8.65355
BZW2	134.133	133.039	80.5585	43.2633	45.8527	17.5815	13.709	18.6358	1.78687	18.5121	9.47441	2.11424
C10orf10	0.0361061	0.0319289	0	0.00934005	0.0984006	0.027253	15.7961	3.9547	16.5048	39.2402	121.537	42.6655
C10orf111	0.38405	0.333138	0.125089	0.229315	0.241419	0.10041	0.046658	0.0588397	0.0231824	0.135572	0.0336127	0.0407992
C10orf12	9.30728	9.60847	9.12813	7.28686	7.88826	7.60709	3.19424	4.6412	2.53508	2.31104	2.47269	1.46596
C10orf126	0.160915	0.228687	0.291545	0.0981142	0.147688	0.273248	0	0.0654652	0.0450847	0.0703979	0.02618	0.0253943
C10orf131	0.959535	0.970319	0.517951	0.496879	0.506024	0.337139	0	0.0259452	0	0	0	0
C10orf2	29.1133	36.1148	28.2203	13.302	14.9997	8.0552	0.869384	0.858222	0.355261	1.75876	0.488225	0.442459
C10orf25	0.409761	0.21531	0.195749	0.509808	0.171704	0.0786994	0.0529698	0.0220397	0	0.106664	0.119877	0.0469661
C10orf32	13.1645	11.3448	11.4364	14.3894	8.77183	6.55759	3.09517	2.49296	1.36787	4.10483	0.986693	0.80743
C10orf54	4.91282	3.33188	4.12266	6.27313	4.54008	4.69851	1.19811	1.27695	1.11977	0.820747	0.772812	1.46344
C10orf55	0.0387461	0.141318	0.0545521	0.0526103	0.022637	0.0767264	0.0255175	0	0.0835761	0.197866	0.0618093	0.251443
C10orf67	0.163451	0.140897	0.252956	0.145826	0.114624	0.110933	0.0387615	0.0465894	0.0384567	0.0459294	0.0186327	0.0315937
C10orf76	17.4676	19.1352	14.6293	13.6601	12.6436	9.63618	5.26685	5.05269	2.79159	4.11398	2.20193	1.54357
C10orf88	8.78341	8.93946	8.01818	11.7542	9.44975	9.53033	6.90058	9.9446	3.72126	5.41659	2.41537	0.999296
C10orf90	0.0856337	0	0	0	0	0.0264151	0.0451306	0.0976449	0.0671573	0.0039778	0.00355016	0
C10orf95	0.827423	1.58843	0.597163	0.546741	0.595715	0.0598767	0.120433	0.0500527	0	0.520205	0.104073	0.0875372
C11orf1	16.5966	16.564	13.325	13.3173	9.69748	5.42703	1.11976	1.70796	0.267933	0.7649	0.334963	0.188501
C11orf21	12.5662	8.55701	16.4937	33.2394	19.6287	24.9433	7.01997	12.5164	18.4201	2.12908	6.73006	3.0474
C11orf24	25.6762	33.4937	30.6761	14.8856	19.5076	15.2051	10.2098	4.2016	1.68064	43.4544	2.5028	1.98297
C11orf30	4.97167	4.88048	5.86291	5.71982	5.62999	6.40004	2.40207	2.82591	2.42362	2.12477	1.42545	1.51002
C11orf31	108.977	109.86	93.1404	55.0686	54.3404	30.133	4.45312	6.15498	1.3934	4.88072	1.33477	0.405794
C11orf44	0.113922	0.106637	0.0753712	0.119559	0.101848	0.0681976	0.0141292	0.00764349	0.0578043	0.0274019	0.00305698	0.0111019
C11orf49	20.2848	21.7981	19.0601	13.8813	11.9863	8.40792	1.49645	0.946943	0.650235	0.878556	0.262024	0.386525
C11orf54	6.49764	5.55017	6.63974	7.80056	3.75375	2.93593	4.69514	5.92059	3.54347	3.12923	2.32955	1.3657
C11orf57	29.1351	30.6504	24.2294	20.8631	18.8957	12.0672	5.86922	5.80848	2.56506	5.11662	1.85384	1.35829
C11orf58	98.9181	101.362	70.268	70.8334	67.1022	45.3471	17.6721	24.7792	9.4429	17.1687	8.90982	4.57873
C11orf63	0.163762	0.458764	0.494552	0.187274	0.404406	0.185396	0.0616098	0.0443173	0.0275298	0.0238796	0.0213132	0.0387656
C11orf65	1.0692	1.52586	0.834838	1.12154	1.40126	0.759278	0.11237	0.379055	0.0629924	0.027162	0.218219	0.0147736
C11orf68	37.0019	33.8595	33.1204	24.05	24.7248	23.0577	13.1686	12.6091	7.58864	32.2641	11.2602	10.5322
C11orf71	8.05529	6.49972	4.03842	3.12162	5.06634	4.35531	2.84739	3.19927	2.13416	2.74852	1.50339	1.58528
C11orf73	72.1038	76.6333	51.7314	60.8711	64.7429	34.5458	15.6829	20.5403	5.86621	8.31079	4.54614	0.920242
C11orf74	56.1066	60.0215	42.9224	60.8443	52.7717	39.3278	11.4795	25.2574	8.4001	3.29684	5.14759	1.97161
C11orf80	0.965319	1.02826	0.77341	0.898637	0.794994	0.848677	0.235465	0.315288	0.112885	0.165184	0.0862813	0.0640973
C11orf84	9.18282	9.3698	9.03022	12.1829	6.91305	5.41922	1.37904	1.24836	0.363081	0.105651	0.232969	0.0672704
C11orf95	5.74804	6.79162	7.8956	10.0253	6.89869	5.43032	4.73128	9.09828	6.79561	3.64007	7.99018	5.75814
C11orf96	2.59243	1.91708	3.52793	5.16353	1.06178	1.07749	0.0832821	0.101216	0.0466081	0.725442	0.26081	0.284296
C11orf98	148.301	162.848	138.823	65.327	110.095	70.4225	34.3071	24.1314	8.15164	31.8068	8.01304	5.5123
C12orf10	63.6841	62.0055	71.7118	38.5054	41.5839	34.0681	7.25725	11.6198	9.11073	7.60313	12.1861	8.33025
C12orf29	18.7607	20.8669	11.9837	14.6523	10.9045	5.23444	1.53287	2.19334	0.506233	0.25267	0.378395	0.138886
C12orf4	19.0667	17.6594	16.7807	18.6095	19.196	15.8384	2.88886	4.29268	0.778408	0.304039	0.391543	0.125203
C12orf43	15.1577	18.426	15.7887	9.80148	9.2417	5.81883	1.55976	1.38014	0.336499	1.49936	0.278115	0.279075
C12orf45	46.6572	49.392	35.0067	16.2731	18.5451	8.00467	0.683687	0.883221	0.0822806	0.895641	0.258774	0.0289066
C12orf49	8.85891	8.39922	5.53763	6.39745	6.38523	4.03166	2.51277	2.05846	0.759011	5.37	0.803128	0.920237
C12orf57	22.2985	27.8906	22.7719	29.9975	18.9635	20.9769	13.072	9.65766	3.4283	3.7573	2.58474	1.07866
C12orf60	5.63213	4.98383	5.11875	4.61827	4.32005	3.52556	1.25265	1.73513	1.90917	1.15043	0.633632	0.638462
C12orf65	34.0608	32.0258	27.4446	26.7748	26.5483	20.8599	4.36599	6.13894	2.22331	3.67441	1.59362	1.22311
C12orf66	5.92445	4.96285	4.33419	2.82319	3.18159	1.40497	0.3641	0.537502	0.257019	2.3725	0.327881	0.235486
C12orf73	8.83689	10.0744	7.65339	5.63879	5.4028	3.02064	0.851565	1.48297	0.681706	0.717848	0.299912	0.132385
C12orf75	21.5619	9.80848	9.96722	2.36425	2.30079	1.65056	0.221635	0.0435367	0.0300647	0.0195027	0.008704	0
C12orf76	2.7542	2.6679	1.87859	1.372	1.3165	0.841377	0.721826	0.415738	0.130659	0.836577	0.425839	0.0919882
C12orf77	0.170701	0.0679475	0.964796	0.159034	0.13944	0.619209	0.125768	0.145619	0.25456	0.434903	0.0310547	0.216908
C14orf1	64.2921	73.5088	58.2894	43.038	46.7897	28.7901	11.1824	12.6349	4.0708	2.93217	2.37442	1.77825
C14orf119	22.6297	29.1553	23.7146	15.0535	16.4939	11.5748	15.7731	10.4843	13.8984	29.5404	10.7805	12.4389
C14orf132	0.072207	0.0638211	0.126669	0.06066	0.056315	0.0339898	0.0111074	0.00687008	0.009434	0.00923699	0.00274786	0.0116283
C14orf142	20.333	17.7386	11.1359	12.8124	10.9994	6.69091	0.97301	1.16753	0.0717615	0.732129	0.228213	0.0757491
C14orf159	27.2186	27.8836	20.5996	21.6925	12.6646	7.73562	0.626382	1.40491	0.689047	0.507327	0.268121	0.191546
C14orf166	309.932	356.543	292.307	197.944	211.477	151.241	36.2534	44.9412	15.8902	16.6899	12.6784	6.78348
C14orf169	19.6264	27.6034	17.8391	10.6966	12.2975	6.31843	0.551892	0.940389	0.116274	0.322968	0.184662	0.0436645
C14orf178	1.37873	1.62926	1.76097	1.15291	1.59953	1.45911	0.181414	0.334869	0.545457	0.64938	0.137991	0.389956
C14orf2	276.846	311.479	249.69	195.769	207.76	137.876	72.7163	69.8262	41.2155	81.3891	43.1074	30.192
C14orf28	0.463902	0.615219	0.209797	0.353471	0.242051	0.159301	0.371065	0.373062	0.246882	0.91415	0.347503	0.311096
C14orf37	0.435652	0.701539	1.05052	2.34766	1.50039	1.39023	0.196797	0.412487	0.195231	0.0477006	0.0354771	0.03437
C14orf79	2.46268	2.45894	1.56858	1.17148	0.726675	0.539819	0.188244	0.105526	0.0519423	0.817266	0.0120569	0.0731366
C14orf80	18.2576	21.3673	24.8196	15.1877	20.9532	20.5836	3.49604	4.92191	1.34125	1.75403	1.29174	0.914692
C14orf93	10.4098	9.23654	12.0386	10.6606	9.86313	8.29147	1.8784	3.07606	0.659037	0.651406	0.438642	0.371337
C15orf26	0	0	0	0	0	0.0184233	0.49624	0.360622	0.395489	0.231981	0.0887395	0.0269413
C15orf38-AP3S2	0	0.0737371	0	0.0575067	0	0.0754099	0	0.033859	0.0406934	0.0322457	0.0270851	0
C15orf39	19.0907	30.2975	27.4034	31.6399	33.8778	22.9238	5.50833	12.8329	5.22814	12.1155	2.8419	2.91101
C15orf40	20.2592	18.4469	24.1653	12.5601	10.7629	13.0531	4.84044	4.17539	2.84695	5.13349	2.17963	2.07012
C15orf41	8.94833	9.81988	10.0867	5.92811	4.93941	3.03796	0.455109	0.560087	0.110929	0.0380191	0.10772	0.00503722
C15orf52	0.0350274	0.0638588	0.122975	0.0916839	0.0921768	0.0841185	0.0161611	0.0274843	0.0377599	0.0201555	0.0139908	0.0217589
C15orf57	36.3781	25.1505	26.0994	20.3569	23.2972	17.6105	6.60978	6.48663	3.55521	4.93572	2.28781	2.0554
C15orf59	0.0582468	0.071712	0.0584207	0.0742122	0.0632609	0.0752256	0.0109694	0.0118717	0.0293561	0.0319225	0.00949656	0.016081
C15orf61	12.5527	13.3914	13.5325	7.39414	6.78604	4.40837	2.77165	1.54904	2.23616	2.43378	1.42361	1.75366
C15orf62	0.978348	0.726643	0.468356	0.926106	0.834506	0.298914	0.190716	0.122647	0.115109	0.359714	0.111475	0.0702444
C15orf65	3.57162	4.37247	1.60593	2.49755	2.5656	0.548984	0.189433	0.340277	0.0315664	0.243741	0.0725368	0.0221944
C16orf13	58.4575	64.172	51.5758	27.2767	30.6482	18.4072	4.09452	4.42205	1.42478	7.34677	0.938601	0.731725
C16orf45	0.265661	0.175499	0.204674	0.251859	0.223102	0.174731	0.305894	0.178111	0.180914	0.0675419	0.0502356	0.0617792
C16orf46	0.972885	0.867384	0.377179	0.763308	0.399719	0.240725	0.524429	0.23684	0.37339	2.17675	0.445045	0.76846
C16orf52	1.33312	1.29769	0.78783	1.39095	1.13827	0.759434	0.764207	0.648893	0.120287	0.186651	0.106226	0.0350542
C16orf54	0.589184	0.347294	0.394952	0.348292	0.622919	0.571409	0.118261	0.0799453	0.190718	0.119409	0.0341035	0.103302
C16orf58	63.1074	56.7891	57.8907	45.9656	39.0576	30.7999	15.26	13.0011	9.31769	17.7294	5.47917	2.66711
C16orf59	44.4465	45.1973	53.6737	41.4062	37.1327	26.2033	1.19493	2.15547	0.245725	0.0478842	0.320548	0.0605416
C16orf62	32.9383	32.3353	27.4354	24.6883	25.1181	17.9487	4.5029	5.80268	1.41695	2.48623	1.40546	0.716512
C16orf70	17.3394	17.0749	14.9281	11.7271	12.8851	8.65054	1.47143	2.24479	1.09165	1.18366	0.855195	0.515595
C16orf71	0.160973	0.189767	0.100693	0.076322	0.125412	0.0607061	0.160217	0.0305824	0.0631271	0.191854	0.0285384	0.0444511
C16orf72	21.9962	22.9086	14.7348	10.1217	13.467	7.92005	6.66949	10.5286	5.73055	8.04029	6.63943	4.05211
C16orf86	1.31503	1.46818	1.18195	0.761911	0.608548	0.639453	0.0439146	0.0474353	0.163885	0.0956163	0.0474155	0.0807374
C16orf87	16.7995	19.2115	14.9491	13.7775	10.0632	5.90819	2.7906	4.32404	1.28912	2.62434	1.10688	0.907336
C16orf91	35.2346	45.8697	24.6273	19.6024	21.0831	10.8911	4.6877	3.21047	1.55039	7.72628	1.94467	3.60432
C16orf93	1.46221	1.54245	1.36123	1.57387	1.49315	1.71345	0.923147	0.179565	0.365147	0.186292	0.136046	0.257031
C16orf95	25.1801	30.9532	40.4302	32.7129	32.3934	32.3341	1.71163	5.31334	1.29352	0.754066	1.02926	0.381834
C17orf100	0.920966	1.61469	1.44031	0.510699	0.767742	0.428715	0.138492	0.130962	0.0645361	0.7711	0.0523676	0.127199
C17orf104	0.345663	0.438402	0.140746	0.170959	0.0761605	0.0622855	0.036978	0.0114331	0.0117834	0.0307423	0.00685916	0.0138312
C17orf107	0.163369	0.113484	1.13806	0.193124	0.44557	1.43423	0.278796	0.230638	0.262342	0.166952	0.0851451	0.154665
C17orf49	84.0279	74.4327	83.4384	46.4746	55.4239	50.2887	9.30018	7.97273	2.52831	4.81747	1.82778	1.50762
C17orf51	0.59121	1.1931	0.318787	0.189707	0.350935	0.0559327	0.0291844	0.029927	0.0114151	0.00894172	0.00532004	0.00643211
C17orf53	16.0689	16.2588	15.9813	12.2145	12.0014	9.50772	1.62432	2.05595	0.4529	0.194952	0.283362	0.122661
C17orf58	25.0906	26.5275	15.7631	13.9414	14.6067	7.3018	0.833857	1.48162	0.280063	0.139535	0.175384	0.0706303
C17orf59	11.0712	12.3137	14.803	9.50451	9.97102	9.53655	2.93564	4.03607	2.79648	6.44737	2.32441	2.94237
C17orf62	24.944	24.8068	18.1994	17.8791	16.906	11.3427	13.2329	10.1464	5.13958	14.287	7.42563	6.08092
C17orf67	0.518816	0.671816	0.557261	0.345118	0.288543	0.209804	0.409852	0.22509	0.096914	2.32589	0.27004	0.395745
C17orf75	6.86629	7.68541	5.50993	5.55186	6.20335	4.3696	0.861169	1.55707	0.34124	0.343006	0.198629	0.0763389
C17orf80	15.8774	14.7469	13.1439	10.0764	11.3601	9.61419	3.05586	5.04678	2.82694	1.4016	1.43605	0.903957
C17orf85	15.9033	15.1167	14.9698	12.4631	14.126	12.6457	2.89187	3.15754	1.21733	1.89885	0.633397	0.450456
C17orf89	120.726	134.349	148.395	51.7259	72.7904	60.8327	14.8008	11.5949	3.75166	7.54831	2.43924	2.22911
C17orf96	1.65826	1.70819	0.666328	0.172285	0.285573	0.0418615	0	0.00422109	0	0.0378308	0	0
C17orf97	3.3716	3.8208	0.385111	2.65926	1.83295	0.0463824	0.610931	0.287494	0.0321315	0.480416	0.124288	0.0226207
C17orf99	27.6872	14.887	67.184	95.7641	72.9876	160.413	45.0276	146.056	77.3502	1.81975	22.185	12.2716
C18orf21	44.5872	40.5492	35.1087	27.1493	26.7272	18.0288	5.37985	7.09114	2.19557	3.90686	1.54112	1.03594
C18orf25	17.0249	13.4325	14.5307	17.0266	11.844	9.54524	3.24716	3.52427	1.8049	3.61011	1.35002	1.1007
C18orf32	17.7251	15.006	13.8158	19.4771	13.5137	11.2294	7.61862	7.59062	2.88245	12.5759	2.64965	1.81973
C18orf54	6.00634	5.22688	2.89918	5.7346	5.1559	2.79611	0.817908	1.10858	0.176619	0.0307649	0.143584	0.00465575
C18orf8	16.3695	17.0661	18.2888	13.5605	14.9916	14.874	14.7571	14.1772	18.1829	16.1933	17.355	16.5931
C19orf12	2.6413	3.39907	1.60694	1.33495	0.946609	0.328292	0.0468298	0.066543	0.0261166	0.0745	0.00506649	0.0398511
C19orf18	0.466356	0.206427	0.353852	0.314153	0.398116	0.318278	0.0979642	0.0352306	0.0732964	0.0788813	0	0.0687498
C19orf24	76.1637	77.238	80.9155	28.6327	41.7182	24.1549	23.7566	11.646	8.64437	98.8328	16.6239	15.9093
C19orf25	22.8415	28.1593	27.0248	12.081	18.6459	13.1119	5.47126	5.38954	2.22909	13.45	3.33843	3.98083
C19orf26	0.180087	0.289128	0.587113	0.0808944	0.166134	0.117972	0.74909	0.280873	0.587313	0.430814	0.367225	0.429253
C19orf35	0.0283631	0	0.106477	0.0806902	0.0883815	0.299533	0.0647576	0.0107756	0.215051	0.0627696	0.0129283	0.172312
C19orf38	0.350862	0.299403	0.0710991	0.642515	0.379653	0.455422	0.237112	0.099555	0.0393679	0.178355	0.011372	0.0415513
C19orf43	204.089	233.684	276.263	214.628	201.711	179.058	55.9634	86.0594	34.5914	38.2036	19.3003	15.4554
C19orf44	2.91601	2.5244	3.59447	1.73474	1.53052	1.32166	0.203942	0.0709225	0.102945	0.296845	0.0598817	0.144991
C19orf45	0.12095	0.0200579	0.128055	0.152567	0.194139	0.256954	0.0795892	0.197862	0.0949147	0.146457	0.0756807	0.0501121
C19orf47	13.3974	17.6376	17.6389	10.4102	12.069	11.5785	3.45958	3.04709	1.88409	3.64748	1.06202	3.06762
C19orf48	196.749	205.285	239.631	117.768	136.829	104.177	7.31303	13.8458	2.23517	1.57967	1.92033	0.307279
C19orf52	36.4664	39.8164	37.2823	24.3719	25.3991	21.005	5.96321	10.4976	5.68701	5.92459	3.20009	2.34184
C19orf53	162.897	170.73	192.436	108.244	125.209	122.357	44.665	39.5192	21.9517	91.0518	17.2395	25.2866
C19orf54	14.3973	12.7138	12.5276	9.80095	9.685	8.00489	1.31376	2.59694	0.998369	1.46189	0.496283	0.446047
C19orf57	2.13926	1.63281	3.55251	2.40372	2.16938	3.28882	0.600728	0.442714	0.213711	0.010305	0.0781777	0.044586
C19orf60	49.549	59.4504	97.9524	37.8032	45.1255	43.6793	10.3537	9.78124	6.55659	18.1417	4.77348	4.70643
C19orf66	10.2702	9.38204	16.4811	11.7035	8.21618	10.3439	4.29526	4.3508	2.53541	6.70243	1.55858	2.56385
C19orf68	5.08447	6.73354	5.02594	5.70547	4.86074	3.56328	1.89142	1.48385	0.342636	1.41112	0.350336	0.467963
C19orf70	80.3497	89.629	85.9289	53.1761	62.9497	40.9156	7.8989	7.4397	1.91177	15.5067	2.09971	1.44489
C19orf71	1.73574	1.37181	2.28726	0.69375	1.14374	1.33912	1.17969	0.264694	0.886089	1.18469	0.465364	0.778528
C19orf73	1.50634	2.43437	2.79371	1.67865	1.37223	1.76384	0.854028	0.713316	0.256203	3.68784	0.606998	0.810593
C19orf81	1.96103	0.677441	1.12058	1.40342	0.455966	0.402322	0.720077	0.243936	0.123392	0.7744	0.0709101	0
C19orf84	0.199653	0.980309	0.904016	0.728704	0.652022	0.181184	0.0315073	0.0907648	0.0156742	0.0406581	0.06351	0
C1D	100.334	110.569	46.7273	93.994	74.3371	30.0427	35.6647	65.9874	20.4351	23.2913	37.9065	11.9148
C1GALT1	23.3946	18.8029	10.9442	28.7947	23.5801	14.3309	17.423	30.3501	7.62485	3.62285	10.2126	2.02696
C1GALT1C1	20.1241	17.6243	13.6803	16.1135	11.453	7.32861	2.10587	2.49235	0.546049	1.24518	0.444017	0.154812
C1GALT1C1L	0.528683	0.366105	0.260582	0.267821	0.133978	0.156562	0.0241718	0	0	0	0.0208731	0
C1orf105	4.88191	2.24355	0.761602	3.11916	1.31296	0.69595	0.604814	0.761125	0.383501	0.032858	0.0899568	0.0537195
C1orf109	27.7292	27.1673	28.0868	22.1295	20.509	23.5103	16.7649	23.6284	13.3797	4.93001	10.0495	5.46473
C1orf112	18.9945	17.3189	15.2739	11.8415	12.8886	11.7703	1.81246	2.28433	0.600484	0.123201	0.245783	0.0391544
C1orf116	0.469498	0.395611	0.295775	0.217792	0.251464	0.224891	1.66819	0.473256	1.19504	6.39896	4.56549	6.18157
C1orf122	24.5753	27.1185	22.9352	13.8959	15.6176	11.8093	8.58469	6.31472	4.46215	25.5902	5.84285	6.60782
C1orf123	51.51	53.3164	42.6174	40.4704	38.051	24.8878	10.6023	8.63048	3.85821	14.938	2.65735	1.6698
C1orf131	46.1722	47.1484	41.0117	30.0879	27.9096	19.9717	2.74259	3.49467	1.14281	0.979609	0.620887	0.287979
C1orf159	9.27741	10.2004	13.158	7.08094	7.51274	6.93558	0.84846	0.964323	0.313637	0.648109	0.14997	0.253295
C1orf162	0.616992	0.284898	0.552477	0.408858	0.45534	0.907405	0.294033	0.084991	0.345529	0.407557	0.106815	0.213729
C1orf167	0	0.019963	0	0.0155695	0	0.00567244	0.10584	0.022907	0.00786961	0.0872586	0.029776	0.0803644
C1orf174	61.8016	65.6422	51.031	36.975	35.003	23.6243	4.39986	4.93792	1.72355	7.19273	1.32563	2.35077
C1orf186	0.625761	0.445471	0.517123	0.426514	1.05116	0.553397	0.0482063	0.130262	0	0.186748	0.111123	0.0843144
C1orf198	52.5882	56.0835	36.4286	20.86	25.4544	14.6011	17.1216	14.0773	9.68025	9.3484	8.79671	3.86136
C1orf21	1.80029	2.08026	1.24719	1.34943	0.858154	0.529707	0.044549	0.0494935	0.019164	0.0250261	0.00812159	0.00858992
C1orf210	0.140179	0.0492263	0.314737	0.230442	0.238038	0.378612	0.0975941	0.0527233	0.160164	0.0472368	0.0252978	0.112732
C1orf216	7.66641	8.38371	5.42186	4.80261	4.82041	3.93251	0.518514	0.439374	0.167193	0.0586469	0.0635585	0.0135846
C1orf226	0.120016	0.197032	0.176682	0.780177	0.180431	0.200284	0.195839	0.0987807	0.0445991	0.418007	0.086058	0.0315588
C1orf229	0.152348	0.115469	0.0919805	0.177328	0.152553	0.0739034	0.0630554	0.0371941	0.0853642	0.0666622	0.039665	0.0180313
C1orf233	0.687382	1.82355	0.835177	0.349491	0.373756	0.120758	0	0	0	0.00604829	0	0.00654611
C1orf27	9.05668	9.11597	7.0598	3.81748	5.32421	4.10754	0.929156	1.08369	0.563388	0.558559	0.295673	0.322587
C1orf35	29.1403	35.3922	35.2452	23.767	21.9954	20.2445	2.91194	5.05485	1.02547	2.1258	0.635236	0.280696
C1orf43	171.533	163.549	116.307	94.693	91.3752	63.9977	44.503	41.427	21.9237	88.6094	24.7038	19.5092
C1orf50	13.2749	14.7225	11.0158	8.95674	10.0859	10.5845	5.35335	6.13457	2.38181	2.87225	2.88601	1.37383
C1orf52	8.09703	7.53378	6.52748	6.16195	5.30598	4.10661	1.45854	2.08305	0.711907	1.21218	0.954973	0.683261
C1orf53	4.34777	3.46736	4.59144	1.28229	2.17894	2.19422	0.359711	0.413299	0.0360148	0.161859	0.185787	0.0506338
C1orf56	2.84087	2.48516	2.58926	2.78438	2.21676	1.6499	0.767431	0.571782	0.33624	0.568613	0.200772	0.23673
C1orf61	0	0	0	0.15261	0.0761534	0.0744632	0.61841	0.0370601	0.0257158	2.24029	0.207406	0.144713
C1orf74	5.12055	5.12088	3.80618	2.1839	3.0788	1.78201	0.231344	0.313631	0.0302426	0.0789074	0.0902287	0.0212993
C1orf95	0.143645	0.103157	0.0503974	0.0812229	0.0490134	0.0236661	0.0868078	0.223798	0.0164216	0.00612524	0.0163995	0.00826169
C1QA	0.0496253	0	0	0	0.404814	0.56359	0.156511	0.0422455	0.214368	0.0252281	0	0.123415
C1QBP	616.257	727.476	475.616	205.104	253.254	119.561	10.1277	14.1705	3.58166	15.2141	4.09939	2.27733
C1QC	0.2764	0.152856	0	0.0536742	0.722362	0.676052	0.254322	0	0.542631	0.0820098	0.0104578	0.136786
C1QL3	0.459224	0.0259177	0.330171	1.03103	0.0456669	0.232185	0.0154434	0	0	0	0	0.0107927
C1QTNF3	0.256759	0.384129	0.444257	0.28091	0.323275	0.245658	0.0104109	0.00750944	0.0258128	0.00336518	0.00300337	0
C1QTNF6	0.589924	0.42377	0.368878	0.918859	0.60331	0.525084	0.180536	0.155579	0.10358	0.123699	0.0523042	0.049774
C1QTNF9B-AS1	7.64071	6.60588	3.24856	0.409856	0.939651	0.0836609	0.0385407	0.062334	0.0866293	0.093026	0.0332201	0
C1RL	3.59696	3.36499	2.7313	4.06074	3.62064	2.37162	0.357285	1.54646	0.178662	0.0486515	0.0862322	0.0115999
C1S	0.0355315	0.0235614	0.0500067	0.179893	0.0914097	0.126294	0.0187226	0	0.0487688	0.0745783	0.0080992	0.029435
C2	0.367317	0.113472	0.217821	0.184338	0.144196	0.28545	0.202254	0.22221	0.268134	0.351672	0.144493	0.166541
C20orf194	0.940574	1.18934	0.920861	0.495785	0.281922	0.128582	0.0158874	0.00573195	0.00787206	0.00342518	0.00611365	0
C20orf196	15.2348	10.6721	17.7259	11.0873	12.7176	15.0916	20.4818	22.2928	13.2837	13.8455	13.1003	6.3151
C20orf202	0.175139	0	0	0.531484	0.130086	0.126305	0.243037	0.280787	0.199925	0.121735	0.260776	0.184714
C20orf203	0.112391	0.207337	0.0549123	0.132649	0.188587	0.154647	0.0386471	0.0334581	0.0574692	0.0199923	0.00446063	0.026983
C20orf24	132.122	154.977	110.627	88.063	96.2854	66.1762	32.7029	33.2816	11.5683	34.2195	9.53316	6.88684
C20orf27	201.594	207.847	292.407	117.279	155.383	181.298	15.1253	33.255	17.4705	5.37426	7.34856	5.39549
C20orf96	8.44783	9.4009	8.29567	3.95671	5.46886	3.14867	0.217281	0.361799	0.04984	0.154191	0.0724306	0.114023
C21orf2	9.85285	12.411	13.2904	7.65205	8.58711	7.01042	1.02771	1.69664	0.632548	0.634073	0.697798	0.426159
C21orf33	122.242	137.921	92.6845	50.8851	50.9906	25.7049	9.43205	11.8257	5.97794	15.904	7.89566	5.21361
C21orf58	8.04383	7.57225	18.0917	18.6583	15.1216	26.789	8.30922	6.61183	7.64563	5.488	4.42246	4.70865
C21orf59	77.9651	90.7479	75.3532	38.6424	47.1912	30.8989	5.69902	6.06467	2.88634	4.71037	1.31595	0.714072
C21orf62	0.196644	0.324914	0.184243	0.202063	0.19509	0.128	0.0973817	0.118966	0.0654147	0.0517898	0.0598158	0.0329058
C21orf91	4.86374	4.41979	2.30122	4.02567	2.89005	1.67103	1.24913	1.51053	0.528033	0.498099	0.450411	0.227583
C22orf23	0.510627	0.639774	0.211782	0.209181	0.165606	0.176743	0.590672	0.0484372	0.144689	4.40714	0.122673	0.180213
C22orf29	8.81468	10.7337	8.96408	6.3784	6.06993	3.25675	0.498719	0.693155	0.172346	0.2071	0.113127	0.052023
C22orf34	0.574189	2.10947	4.19745	0.537124	0.773455	1.5012	0.108513	0.134052	0.0577659	0.0525507	0.0201019	0.10573
C22orf39	21.8163	21.6321	21.0009	16.8746	15.4783	12.6563	5.54338	5.67272	2.60843	3.86287	1.34558	1.63999
C22orf46	4.02845	5.40373	4.76684	2.08534	3.7053	1.99226	0.292464	0.32723	0.0552816	0.0360612	0.0643669	0.00519121
C2CD2	2.06021	2.41187	1.36405	1.12699	0.912498	0.233669	0.111728	0.222177	0.0315005	0.0386504	0.0150104	0.00439139
C2CD2L	7.13369	7.30014	10.8046	9.66181	11.2139	14.587	3.71519	5.06504	3.36621	11.8528	2.69771	3.97081
C2CD3	9.08253	7.67463	8.88706	7.58556	9.44503	11.5088	9.04783	8.37769	6.09239	2.00391	1.68133	1.06113
C2CD4A	0.248811	0.293284	0.291534	0.343124	0.403992	0.390774	0.0510012	0.0591202	0.108396	0.0812455	0.0315263	0.0496173
C2CD5	29.1339	25.5394	19.9787	26.191	20.1232	15.0175	2.65719	4.41993	0.838328	0.905266	0.475821	0.167619
C2orf15	0.850437	0.686899	0.575103	0.186617	0.172551	0.230609	0.116729	0.0630609	0.0435372	0.169496	0.11767	0.0408584
C2orf16	0.194564	0.173628	0.136573	0.0928531	0.122545	0.0295947	0.03157	0.0192198	0	0.0172273	0.00512489	0
C2orf42	6.01589	5.3064	5.0493	5.68501	5.51996	5.17091	1.79813	2.70844	1.64851	5.29265	1.50281	1.90089
C2orf44	9.0802	10.685	7.88703	3.0021	4.86952	2.82387	1.36963	1.29979	1.04841	0.503468	0.563385	0.281711
C2orf47	45.5081	45.9307	28.129	19.1213	24.4446	12.0948	4.25172	5.12774	1.68557	4.74198	1.64342	0.913396
C2orf48	0.433862	0.401131	1.48333	1.86732	0.690882	1.69739	0.713088	0.553882	0.557036	0.127434	0.0957812	0.0580985
C2orf49	16.0882	17.8356	11.3892	11.1623	10.2446	5.28665	2.51469	3.32912	1.63948	2.27735	1.01063	1.00396
C2orf68	16.9686	17.574	12.0531	12.519	12.0189	7.21968	2.75011	3.65291	1.22054	2.66439	0.725462	0.441983
C2orf69	19.946	19.4174	10.9576	16.6801	15.7674	9.40328	6.90446	5.95827	1.39603	1.25785	1.05589	0.389741
C2orf72	0.139398	0.114431	0.111985	0.0926836	0.0776057	0.0600464	0.00349897	0	0	0	0	0
C2orf74	4.47503	1.38536	1.05451	1.30802	0.469836	0.76596	0.35328	0.114313	0.0793475	0.102371	0	0.0186043
C2orf76	10.9726	11.4585	7.84193	7.95131	6.42263	4.41731	1.9004	1.74809	0.629136	1.62591	0.524128	0.508183
C2orf82	0.818948	0.871648	0.478764	0.766995	0.567467	1.0401	0.384423	0.18336	1.1023	0.7783	0.146453	0.864136
C2orf83	0.899281	0.894668	0.774799	0.523435	0.773114	0.339427	0.157865	0.234694	0.107791	0.242173	0.159267	0.117284
C2orf88	8.44948	9.00835	7.65713	4.32388	15.6914	13.2025	8.7263	18.4896	4.22719	1.69952	2.79272	1.35412
C2orf91	0.286691	0.236547	0.19702	0.266857	0.394779	0.338557	0.127616	0.0944747	0.159863	0.0911872	0.0726634	0.0562903
C3	0.0273076	0.0301728	0.0894878	0.102364	0.0106458	0.015431	0.0335971	0.0207766	0.0677971	0.0512112	0.0249296	0.0427227
C3AR1	0.0637606	0.0507476	0	0.0494843	0.193602	0.519857	0.0738703	0.021782	0.0700354	0.0260249	0.0290352	0.154966
C3orf14	0.153324	0.760606	0.4486	0.283462	0.16036	0.0594565	0.0272226	0.0586127	0	0.0524448	0	0
C3orf17	12.0948	11.8886	10.0754	8.18412	7.5375	4.53307	2.07656	2.76706	0.865508	0.998458	0.917496	0.484455
C3orf18	1.25036	1.86816	0.756746	0.592771	0.677016	0.413555	1.22347	1.22877	0.361967	0.667754	0.52063	0.140803
C3orf20	0.0597488	0.0905589	0.0720648	0.0529765	0.0598539	0.11587	0.0124615	0.0194616	0.100415	0.11337	0.00748564	0.0768596
C3orf33	7.2533	8.314	5.04192	6.79258	4.9305	1.76262	0.594173	0.376151	0.0701549	0.477083	0.058169	0.072887
C3orf35	0.172393	0.0748879	0.251156	0.0993997	0.114199	0.191675	0.0444132	0.0828205	0.242177	0.106894	0.0254422	0.0231554
C3orf38	22.8145	21.4153	13.5258	13.3867	14.5372	9.36952	6.55471	7.11601	2.24221	3.77737	1.52172	0.82507
C3orf52	0.458818	0.972073	0.668023	0.217442	0.591781	0.232427	0.0317956	0.0412555	0.00947258	0.0184847	0.0164982	0
C3orf58	11.4249	10.1897	4.99296	9.19587	5.26359	7.02988	33.3155	16.0257	18.0897	79.239	33.7664	18.3723
C3orf62	1.65413	1.9829	1.46968	1.58078	1.40786	0.942665	1.07071	1.25279	1.2504	1.04503	0.778739	0.358073
C3orf67	0.962581	0.745765	0.724536	1.07961	0.95774	0.862717	0.778319	0.342159	0.149507	0.369908	0.165073	0.110537
C3orf70	0.165405	0.20364	0.121646	0.0702462	0.133587	0.115705	0.0207675	0.0292192	0.0463121	0.0221607	0.00719184	0.0239199
C3orf80	0.527669	1.33718	0.344885	0.270502	0.264257	0.095955	0.014894	0	0	0	0	0
C4A	0.0816168	0.142388	0.156837	0.0433089	0.100483	0.160197	0.00226509	0	0.0639876	0	0.00392184	0.0118596
C4B	0.0858959	0.113889	0.120621	0.116579	0.115533	0.126192	0.412167	0.301461	0.0774439	0.1362	0.348978	0.0379434
C4B_2	0.0858959	0.113889	0.120621	0.116579	0.115533	0.126192	0.412167	0.301461	0.0774439	0.1362	0.348978	0.0379434
C4orf19	0.156781	0.181949	0.220393	0.0810763	0.114558	0.0812476	0.0275484	0.014902	0.0256114	0.0233749	0.0119202	0.0432861
C4orf27	81.4922	72.0262	55.9074	52.6204	49.3504	31.568	3.27875	4.70078	0.430957	0.580852	0.588274	0.26689
C4orf29	13.3654	14.1105	10.6387	8.78868	9.21495	6.95243	1.98261	3.08109	1.08738	0.793804	0.549337	0.317445
C4orf3	31.9785	31.6075	18.4054	20.2759	22.6032	9.91578	4.5519	8.47757	2.69123	1.8788	4.65097	1.20553
C4orf32	9.45794	12.1786	6.39324	8.14326	6.62558	3.40277	2.75832	2.28573	0.605409	5.65592	1.95769	0.725203
C4orf33	15.9796	12.7614	10.9821	21.1686	14.6657	14.0463	3.13155	5.75789	1.25773	0.223994	0.705272	0.215783
C4orf36	0.251154	0.541965	0.268023	0.536853	0.292353	0.107137	0.115403	0.035572	0.0986864	0.621232	0.255964	0.190912
C4orf45	0.143844	0.238839	0	0.307615	0.125487	0.0819061	0.245334	0.386651	0.282741	0.0911123	0.0325365	0
C4orf46	6.16477	7.09386	3.75106	5.19492	5.17499	2.71978	0.543355	1.08738	0.248315	0.096423	0.144451	0.0186031
C4orf48	4.95219	4.86171	3.53306	0.505311	2.82524	1.286	0	0.154865	0.073416	0.0461117	0	0
C5	0.31132	0.175288	0.287455	0.549034	0.26935	0.327721	0.166409	0.537852	4.28635	0.0327207	0.239457	1.24334
C5AR1	0.136003	0.0555036	0.0589401	0.113649	0.0611134	0.248647	2.31474	0.113245	0.796025	12.7283	3.63262	6.63915
C5AR2	0.590777	1.25369	1.23444	0.239752	0.292626	0.30641	0.53718	0.0759844	0.118346	1.8524	0.422845	0.538116
C5orf15	48.7421	44.9652	25.227	36.5445	29.7352	14.6297	5.22143	8.6324	1.62093	3.56025	1.97129	0.879746
C5orf22	27.9327	27.6343	19.2414	19.8264	17.7465	13.6177	6.95128	10.048	4.19618	1.996	2.39019	1.00559
C5orf24	20.279	17.9153	9.73823	20.5317	14.9521	6.39103	3.11396	3.7938	0.699104	1.07617	0.681474	0.200825
C5orf28	6.67739	7.4397	4.43375	5.51326	4.53084	2.41575	0.691728	1.16724	0.109822	0.813614	0.251361	0.0773318
C5orf30	28.7696	29.731	16.5885	27.4996	25.9708	16.7037	9.88493	17.9844	5.85652	7.55758	5.50451	4.35758
C5orf34	4.85952	2.62389	3.21799	3.75555	3.40026	3.89041	0.419977	0.629365	0.150657	0.0196181	0.0875468	0
C5orf42	1.36246	1.62751	1.08883	0.879052	0.934507	0.595243	0.0581836	1.50465	0.217754	0.00522761	0.080244	0.0135335
C5orf45	8.17677	5.64795	6.81724	5.05313	2.93525	1.74487	0.597511	0.227756	0.648927	5.67892	1.50758	2.93022
C5orf47	0	0	0	0.0074867	0	0	0.0457543	0.010997	0.0756845	0.33015	0.241887	0.202509
C5orf51	46.96	45.7886	26.9927	22.6751	30.185	13.6796	7.98513	9.14414	2.54069	7.7639	2.65653	1.24887
C5orf63	3.13853	4.74238	2.65761	2.0585	2.71355	1.66807	0.535537	0.627623	0.292134	0.260159	0.269591	0.176237
C5orf66	2.47287	2.31282	1.83113	2.66786	2.9815	2.50845	0.472343	0.376128	0.301383	0.135836	0.0673527	0.0326479
C6orf1	10.8072	15.1298	13.346	5.84394	9.12593	6.31553	2.81773	1.33732	3.68692	13.2746	2.87153	7.59654
C6orf106	74.2584	78.9753	61.2487	69.46	65.3182	47.3511	49.3102	50.6896	34.5942	45.0112	32.9342	29.352
C6orf120	19.7082	19.6035	14.2706	14.7528	14.9533	8.77428	7.78797	7.60645	3.39291	10.908	2.82298	1.88081
C6orf132	0.0755167	0.081918	0.0289095	0.0638864	0.0521996	0.0465401	0.0162922	0.0156745	0.00807283	0.00878105	0.00156734	0.018953
C6orf136	21.6067	22.9105	24.229	17.1021	15.7668	10.7271	2.0238	3.0204	0.945999	1.07133	0.478402	0.640345
C6orf163	0.788448	0.724376	1.08717	0.95769	0.400836	1.05499	0.095708	0.137852	0.111103	0.0411668	0.0183728	0.0111706
C6orf203	18.9561	23.9995	19.0778	12.5854	11.9105	6.82145	0.8956	1.2306	0.330432	0.404365	0.257773	0.0408799
C6orf223	0.0663604	0.130342	0.0373174	0.123542	0.168546	0.0222282	0.055967	0.0710076	0.0154154	0.0135678	0	0.0109938
C6orf226	4.6766	5.05863	5.94847	3.59588	4.47748	5.86241	5.08527	3.22478	2.26176	7.58694	2.15629	2.31314
C6orf25	0.212003	0.502873	0.172073	0.176473	0.284742	0.11032	0.474267	0.104877	0.195561	0.121627	0.162904	0.0843561
C6orf47	14.2891	14.6023	14.088	9.406	10.7932	9.19362	4.56571	2.43535	1.86158	12.416	2.35632	2.56718
C6orf48	184.441	92.6664	109.668	165.253	95.4902	68.8673	41.7558	25.215	6.56051	29.5986	7.05739	9.17395
C6orf52	1.15213	1.04443	0.451807	0.570879	0.303723	0.479007	0.082232	0.118033	0.0824731	0	0	0
C6orf62	77.6432	73.7876	51.2613	53.5188	52.9652	35.4505	50.055	45.6356	30.8996	48.0322	36.0248	23.7722
C6orf89	76.0599	70.6808	53.3868	78.9672	58.5521	43.9069	23.4552	25.5678	10.6006	13.8776	6.93926	3.41726
C6orf99	0.709878	1.06925	0.118819	0.801441	0.472312	0.272617	0.0605588	0.167967	0.158651	0.19271	0.0226945	0.0836114
C7	0.0470725	0.0468139	0	0.0638957	0.0412803	0.0731731	0.0155096	0.0402769	0.0138413	0	0.0161088	0.00974769
C7orf25	8.46683	8.83949	7.45794	5.31073	5.03149	3.43063	0.369694	0.235094	0.151234	1.00414	0.119436	0.167801
C7orf26	25.6972	29.7905	28.957	16.8313	16.9497	12.297	3.43278	3.26266	1.41064	4.2643	1.26351	0.912885
C7orf31	1.15145	0.846334	0.610494	0.362374	0.369241	0.163676	0.0312145	0.0150101	0	0.0302689	0.00900485	0.00363349
C7orf34	1.95082	2.85114	2.45218	4.79535	4.4	5.29177	2.02625	2.5371	4.78714	0.730906	0.529088	2.09298
C7orf43	6.31585	6.98473	7.30789	4.70288	6.65479	4.40969	2.77147	2.91233	2.38243	2.70016	1.44308	2.3087
C7orf49	44.5283	54.6026	44.5879	35.8108	39.8567	28.8175	18.0522	19.8275	20.2718	34.4557	26.4782	15.7819
C7orf50	88.8118	110.328	105.437	56.1071	91.5499	73.8026	9.25391	16.5126	4.72549	6.02314	3.00096	1.62228
C7orf55	5.60911	10.8735	6.6938	4.81971	7.1834	4.06024	1.34707	1.53012	0.450842	2.86508	0.681981	0.390493
C7orf55-LUC7L2	7.04836	8.22736	11.1206	3.3179	4.823	6.34133	1.04791	1.32408	0.973109	0.997854	0.838437	0.461674
C7orf60	2.48212	1.97957	0.926879	1.48349	1.13565	0.528701	0.897609	1.12855	0.484218	1.01762	1.13525	0.400602
C7orf61	1.55033	1.43341	1.17962	1.24773	0.548175	0.346091	0.989108	0.847778	1.76167	2.93895	1.21761	2.78492
C7orf73	41.2211	52.1626	23.8303	64.0274	60.8675	34.3879	76.9058	107.678	27.4232	70.9371	45.5068	12.9986
C8orf33	57.3698	69.8531	54.5774	28.521	29.8366	14.9795	0.884176	1.77002	0.385402	0.38828	0.33809	0.281619
C8orf37	1.47718	2.45563	0.894463	1.03623	2.00778	0.615436	0.037253	0.141063	0.0221702	0.0216732	0.0451338	0.0468375
C8orf44	1.62008	1.44449	0.78662	0.659615	0.635776	1.08284	0.6573	0.650141	0.7606	0.948379	0.362772	0.388769
C8orf44-SGK3	0.149167	0.818437	0.289044	0.135642	0.306773	0.453497	0.292889	0.13793	0.197615	0.289336	0.110332	0.144856
C8orf58	3.40582	3.76715	2.13636	1.61179	1.15429	0.330902	0.95137	0.171256	0.277909	7.56802	3.34195	2.12019
C8orf59	90.0342	91.4451	68.3492	58.6404	49.6664	34.0021	8.26961	14.0474	4.81465	3.69189	2.48467	1.2573
C8orf76	26.3321	29.3138	18.1419	15.2258	16.3036	10.9757	3.90789	4.97732	2.31733	6.68886	2.14119	1.93342
C8orf82	25.5442	22.8985	18.8031	6.19719	7.49917	4.87243	4.13687	1.69931	1.05429	10.046	1.75329	1.76285
C8orf86	0.345879	0.158204	0.369831	0.166603	0.1811	0.270065	0.100507	0.129054	0.112283	0.493019	0.0760554	0.184459
C8orf88	45.7956	43.394	30.0884	50.6944	34.1	27.7037	12.1846	17.5973	5.14768	1.49929	2.77146	0.880235
C9orf114	23.3178	26.2221	23.8743	13.7625	15.7076	9.77752	1.56344	1.61659	0.538245	2.06388	0.365886	0.424553
C9orf116	5.26282	5.15317	2.2792	0.42888	1.13312	0.38689	0.121624	0	0	0.407476	0.0418748	0.0770474
C9orf117	1.60164	2.37824	1.94941	1.07214	0.943486	0.416179	0.0464146	0.0334476	0	0.0149852	0.0133751	0.0162343
C9orf131	0.0149835	0.01987	0.0421469	0.0395238	0.0175148	0.0980423	0.0660209	0.0213581	0.0930106	0.0639026	0.0205007	0.0805574
C9orf142	39.2234	44.9755	55.3278	40.116	31.9603	22.4597	1.27455	2.62561	0.399039	0.0183678	0.344359	0
C9orf152	0	0	0	0.0141585	0.0213255	0.0412937	0.00961549	0.0104005	0.0500959	0.139811	0.0623913	0.110864
C9orf153	0.0136006	0.0902114	0.115111	0.0211123	0.0794051	0.0457141	0.0644526	0.201293	0.128059	0.255837	0.136222	0.126342
C9orf156	19.4531	18.7979	14.4854	11.6945	12.2645	5.62018	5.47386	4.16698	3.1284	8.90099	2.46777	1.74984
C9orf16	41.3206	44.253	36.3017	30.2733	42.0416	24.5533	3.88921	6.8946	1.69687	3.00964	1.3046	0.524878
C9orf163	0.302159	0.300558	0.212685	0.0805884	0.176541	0.0854728	0.0895516	0.0484293	0.0148124	0.298987	0.030128	0.0625799
C9orf172	0.426834	0.566058	0.32336	0.388451	0.364565	0.148559	0.441219	0.191851	0.141626	0.293555	0.0561423	0.0725307
C9orf3	3.07442	2.88503	2.96298	1.44776	2.80306	1.78925	0.342125	0.579764	0.149583	0.159955	0.0798337	0.0181354
C9orf40	61.6815	59.2334	42.1333	55.1573	53.0125	35.4183	16.4744	31.0511	9.3181	1.71124	6.41183	1.93858
C9orf41	27.4932	32.3986	19.8834	15.9465	16.8654	7.89813	0.929154	3.46227	0.705118	0.464536	0.496508	0.266847
C9orf43	0.691359	0.66235	0.600691	0.188791	0.387191	0.294876	0.0471954	0.029158	0.00894371	0.098924	0.0058301	0.0353599
C9orf64	27.3712	29.8446	22.4551	22.4611	19.6589	12.9493	1.73441	2.49925	0.517988	0.412718	0.309958	0.141536
C9orf66	0.606701	0.574724	0.878168	0.524491	0.39504	0.294151	0.03197	0.0741036	0.0543812	0.0442744	0.007903	0.0191466
C9orf69	42.9148	46.881	32.1665	30.1195	24.6616	13.303	17.9934	9.98552	9.22542	29.6878	13.9833	12.6919
C9orf72	5.98366	4.01809	3.09774	6.00934	3.35755	2.42813	2.35252	1.05041	0.792605	4.1071	0.77294	0.98343
C9orf78	85.7102	85.9693	88.7128	64.658	69.0482	64.2889	71.9269	52.163	52.3789	79.9213	57.1839	59.192
C9orf85	6.20577	6.74769	6.45849	4.02637	4.52961	2.90673	0.863492	1.10345	0.628646	0.560533	0.336587	0.442445
C9orf89	5.35198	6.9817	6.98841	3.91535	4.43415	5.22873	1.53745	1.409	1.13808	3.64189	0.855582	1.89707
C9orf9	4.73318	4.53349	4.14937	2.32254	3.56718	3.45339	0.44712	0.385415	0.167749	0.797964	0.173281	0.54248
C9orf91	3.22344	5.12616	3.85382	2.85613	2.80968	2.09959	0.0740124	0.227946	0.114306	0.173935	0.113344	0.0894459
CA1	30.9559	3.84862	18.1037	1247.41	16.443	56.1583	25.4591	1.93856	3.95274	1.23823	2.51173	1.63203
CA11	0.523186	0.694114	0.304151	0.334461	0.287394	0.122053	0.348309	0.0700411	0.120757	1.39637	0.308086	0.680058
CA13	0.165722	0.105806	0.0690151	0.147589	0.222471	0.284517	0.113246	0.0875235	0.288772	0.163164	0.0784112	0.159302
CA14	0.13801	0.219699	0.155758	0.267796	0.14503	0.14069	0.0944667	0.0157113	0.0758028	0.16894	0.0753933	0.076236
CA2	141.86	118.384	194.712	346.708	102.248	147.066	16.3027	19.9253	11.7605	1.92843	3.12082	2.99113
CA3	1.78816	0.286964	1.6687	65.1676	1.51524	5.94647	0.683298	0.114898	0.147105	0.00735383	0.0262547	0.0238983
CA5B	0.804626	1.01067	0.886438	0.838969	0.932158	0.587287	0.219261	0.279053	0.25051	0.33481	0.105461	0.0977846
CA8	71.219	39.5977	31.306	20.7824	29.6268	26.1055	26.3717	33.4862	20.5022	8.74833	19.1617	7.22072
CAAP1	30.2798	30.5739	17.067	19.6189	18.6819	9.31565	2.54164	3.82892	0.972287	1.62662	0.955584	0.358927
CAB39	93.056	104.345	57.4258	52.9651	46.3742	22.1013	11.15	13.4976	6.79832	7.08029	8.21523	4.63152
CAB39L	6.31089	5.76105	3.50242	3.82196	1.41161	1.06898	0.485003	0.229362	0.149979	0.211003	0.0456239	0.051361
CABIN1	30.1807	42.5358	37.5343	28.2202	30.9417	20.1056	2.41826	4.48628	1.1999	0.26359	0.687585	0.217231
CABLES1	2.38347	2.77266	1.19489	2.12256	0.645156	0.249474	0.314143	0.0786866	0.0476537	0.673731	0.0807233	0.140135
CABLES2	5.48151	6.5053	6.84287	15.2795	12.1887	9.7562	3.45359	2.69819	0.686934	1.64418	0.419664	0.314447
CABP4	0.231906	0.212892	0.250707	0.16143	0.215536	0.161342	0.0344818	0.0678372	0.0932517	0.118561	0.0759684	0.0689558
CABP7	0.112897	0.117638	0.113448	0.0875847	0.113105	0.0638502	0.0467472	0.018389	0.0316217	0.0535616	0	0.0222674
CACFD1	0.421055	0.500244	0.337636	0.765798	0.569606	0.30764	1.12005	1.03306	0.419676	1.70089	0.407915	0.236199
CACHD1	4.87535	3.90669	7.92011	25.3818	3.13562	1.88688	0.0513213	0.0681642	0.0104056	0.0339424	0.0242339	0.00244287
CACNA1C	0.044074	0.0741453	0.0708015	0.0289171	0.0118172	0.00570279	0	0.000967828	0	0	0	0
CACNA1I	0.269256	0.0982831	0.648944	0.708391	0.303176	1.22994	0.0867599	0.133356	0.134754	0.0438705	0.0730134	0.0972119
CACNA2D1	0.118831	0.274695	0.0684186	0.0448933	0.106935	0.00344231	0	0	0	0.00311818	0	0
CACNA2D2	0.108099	0.0622344	0.0838887	0.0644598	0.12477	0.0241109	0.0045001	0.00487021	0.00669078	0.017461	0.0136354	0.0117808
CACNA2D4	0.366646	0.468772	0.441332	0.534854	0.571764	0.409419	0.0644437	0.298899	0.0787072	0.0312558	0.0577819	0.0409724
CACNB2	0.309946	0.165978	0.318322	0.335715	0.426196	0.262807	0.0408483	0.0781986	0.0934743	0.0365672	0.0108785	0.0197487
CACNG8	0.16024	0.177614	0.213781	0.167033	0.141372	0.154307	0.0277103	0.0464924	0.0535387	0.0820034	0.0263942	0.0493131
CACTIN	24.9955	31.6177	34.4754	17.4218	20.928	15.3151	3.70741	3.79835	2.23186	3.9985	1.00188	1.23066
CACUL1	21.182	20.6132	12.1072	9.99329	9.65586	4.2248	4.51613	3.92179	3.16013	5.00146	4.17511	2.4836
CACYBP	158.594	169.376	96.9172	78.8854	70.3101	27.4288	13.2455	8.58995	2.47751	25.8222	6.41822	3.31158
CAD	78.7894	88.4017	69.1065	34.5526	37.9531	15.1389	0.82694	1.37205	0.374304	0.720778	0.318886	0.156029
CADM3	0.00667743	0.0088547	0.300407	0	0.00780661	0.249165	0	0	0.303699	0.0204783	0.0030461	0.359056
CADM4	0.351284	0.526069	0.287408	0.193457	0.251504	0.102621	0.0417816	0.0516354	0	0.0751918	0.0103247	0.0312947
CALB1	0.211103	0.292708	0	0.0744513	0.213036	0.0651466	0.0252783	0.158574	0	0.014701	0.0656042	0.0105992
CALB2	0.113924	0	0	0.0147437	0.205259	0.0398865	0.808649	0.150041	0.223578	0.77638	0.151988	0.126344
CALCOCO1	15.3344	12.8288	14.8814	23.7308	19.1493	25.2293	46.865	75.409	98.4737	67.2082	44.1973	59.6499
CALCOCO2	20.9488	36.6292	39.6363	50.1094	34.7732	40.7158	9.49162	24.0704	14.3187	13.9824	13.6052	13.0273
CALHM1	0.0314005	0.0832835	0.0441706	0.0487195	0.0458784	0.106548	0.0413712	0.0492307	0.0554076	0.0481326	0.00715969	0.0346821
CALM1	47.0684	48.3493	26.4607	18.0864	17.8806	8.26757	3.90826	2.39858	1.77848	3.54718	1.9035	1.37471
CALM2	529.22	587.24	426.815	403.566	369.658	240.367	123.772	134.214	42.6239	112.05	62.823	33.0716
CALM3	372.725	528.737	405.314	410.458	362.15	305.553	112.299	153.011	56.9616	17.6514	30.6809	10.411
CALML4	2.76295	3.02436	2.7105	3.90069	2.65623	1.83603	0.473306	0.471201	0.0949307	0.19153	0.186037	0.101742
CALR	862.592	893.306	612.046	446.285	424.033	313.569	205.942	157.554	110.639	401.699	109.878	122.495
CALU	36.3277	36.2557	25.3647	30.1958	24.7529	18.2069	5.83017	4.47991	1.66604	6.61779	0.838328	0.550279
CAMK1	7.12484	6.01175	8.55328	6.3641	3.75341	2.19569	0.482332	0.393371	0.135734	2.99581	0.180888	0.34395
CAMK1D	3.9834	5.99154	6.8655	8.35273	6.01608	9.11278	8.82106	8.14001	15.9506	5.17975	8.81796	13.2528
CAMK2D	1.0305	1.38467	0.762585	1.54737	0.910665	0.600105	0.534185	0.399073	0.35516	1.80785	0.241345	0.558698
CAMK2G	7.80099	8.53161	7.27083	3.81437	3.99596	2.67003	0.249718	0.286738	0.0972399	0.183255	0.0744748	0.0357201
CAMKK1	0.22995	0.225317	0.0955569	0.108935	0.0872416	0.0307414	0.0358244	0	0.00778239	0.191059	0.0271308	0.015013
CAMKK2	21.6353	23.4922	21.1369	14.2431	14.6519	11.0885	1.09076	1.1871	0.259091	0.429178	0.182597	0.070999
CAMKMT	8.93979	8.75367	8.76059	7.82385	9.08586	7.02921	0.89415	3.07722	1.17801	0.487547	1.03541	0.446502
CAMLG	15.6498	16.7865	9.67192	11.3866	10.1469	6.3806	5.97339	3.86705	2.4949	10.7937	3.11794	3.45875
CAMSAP1	13.8062	13.7522	15.94	11.032	9.26017	9.3763	2.98878	3.15914	2.09445	1.53416	1.45612	1.53861
CAMSAP3	0.028736	0.00762077	0.0323051	0	0.0201606	0.0324858	0.0454475	0.00327846	0.0225319	0.0235072	0.091786	0.0349099
CAMTA1	22.4508	21.8335	7.72984	23.0868	17.1975	10.2926	8.48852	5.64902	1.22047	10.1992	1.57008	0.925955
CAMTA2	16.1033	16.5319	18.9893	18.9153	19.9377	14.992	5.28915	6.89059	3.26397	1.51083	2.0938	1.54704
CAND1	85.8591	88.2778	52.7701	46.8013	52.5334	29.1772	6.62315	8.71246	2.51327	4.09101	1.9503	1.21576
CAND2	1.90732	2.50688	1.88073	1.05816	1.0756	0.346558	0.0242466	0.0204075	0.00870767	0.00283915	0.0101355	0
CANT1	33.9988	34.3811	25.1802	25.0945	25.1289	16.6791	14.8379	14.9766	7.54218	17.9363	10.5433	7.88584
CANX	315.341	322.374	189.358	168.824	140.687	71.4248	21.7118	19.3573	5.75832	103.133	7.89289	7.70513
CAP1	74.1174	96.3968	59.96	42.8025	46.938	30.5645	9.40794	13.6288	6.03364	9.01932	3.53375	2.57843
CAPG	2.73629	2.17631	0.576379	0.698732	4.28396	1.43784	0.567684	0.115704	0.559548	0.228048	0.259072	0.236284
CAPN1	147.846	146.747	138.212	138.112	136.125	105.897	71.1643	76.9544	37.9703	37.5263	27.0061	19.8813
CAPN10	6.78026	7.78269	10.5143	6.64441	6.92033	5.91801	2.09193	1.64607	1.83386	1.76554	0.944616	1.21915
CAPN12	0.176065	0.223335	0.15074	0.0296924	0.152115	0.12121	0.0443786	0.0611032	0.042023	0.226872	0.443365	0.097232
CAPN15	38.4466	40.6827	48.9691	34.4578	29.6319	23.9773	5.44274	5.30093	3.15225	9.90151	2.08521	2.90462
CAPN2	8.35914	9.49518	14.6593	6.73569	6.13873	8.61417	3.20359	1.21557	0.67174	1.21408	0.348498	0.203214
CAPN3	0.16637	0.108728	0.176629	0.197097	0.151286	0.162642	0.0343821	0.0405054	0.0816391	0.0473885	0	0.0130789
CAPN5	0.980087	0.418985	0.421381	0.348931	1.03336	1.01101	0.745429	1.34134	0.688675	0.153359	0.62324	0.153784
CAPN7	21.514	21.7236	15.9306	15.1374	12.409	8.5446	4.15834	3.88238	2.84942	4.90025	1.70266	2.20594
CAPNS1	258.315	260.255	188.335	171.43	171.598	108.19	86.5396	69.4757	57.1952	108.134	61.3945	55.471
CAPRIN1	227.496	259.676	170.513	113.562	118.88	67.1281	13.701	17.0469	5.00268	9.94494	4.25588	2.46608
CAPRIN2	4.21233	4.12869	5.80723	5.9318	4.03734	3.44526	0.0565787	0.0991974	0.136001	0.104326	0.0344545	0.0636223
CAPS	0.314548	0.457609	0.259284	0.651455	0.483588	0.520739	0.254401	0.268544	0.453379	0.768902	0.125728	0.264234
CAPS2	1.45715	0.987798	1.54767	3.00914	0.901649	0.411492	0.0413548	0.0504282	0.0664812	0.0189039	0.0168714	0.0238235
CAPZA1	187.828	187.444	124.626	144.349	112.873	62.9091	21.9967	29.1996	7.84088	17.6861	7.49822	2.21238
CAPZA2	138.946	125.864	79.688	118.1	101.645	55.7215	55.7385	50.2116	14.7669	47.5169	20.3668	7.79239
CAPZB	128.027	136.58	115.589	78.2338	93.1205	66.7897	27.5695	25.8266	10.1018	22.0546	10.8913	5.70002
CARD11	0.0901658	0.218015	0.0745169	0.0534787	0.210878	0.053958	0.0279631	0.0514407	0.0124758	0	0.00242048	0
CARD16	5.4135	4.05076	4.37182	2.40559	4.15852	3.07243	0.76881	1.38539	0.930661	0.080396	0.107665	0.109794
CARD6	3.22996	3.77904	2.66996	1.1209	2.26876	1.71182	5.4149	4.72943	4.60475	1.64551	3.27868	1.92031
CARD8	29.2808	27.1425	22.4134	35.2779	25.0861	19.9116	8.44448	12.2875	5.38681	2.86938	1.85545	0.721448
CARD9	2.47991	4.30868	2.42835	3.05385	1.90394	0.659035	0.0919847	0.0994651	0.137007	0.112901	0.056788	0.0385848
CARF	1.52939	1.07721	0.896031	1.81098	1.30131	1.07079	0.3713	0.542337	0.225487	0.256982	0.114364	0.0409646
CARHSP1	40.2129	37.6361	34.107	30.1976	35.0397	26.9019	15.0438	12.3731	6.90698	7.30186	5.46193	3.95937
CARKD	16.4916	16.1754	18.079	14.6009	14.2629	12.4734	2.66312	4.08564	1.84618	1.50025	0.858913	0.396721
CARM1	59.0899	74.5826	57.7906	37.0013	38.4609	19.6778	5.30097	7.02719	4.62403	3.91858	3.38653	3.14433
CARS	49.7654	55.2663	63.6195	102.288	82.8498	87.4311	11.0187	30.653	10.0709	13.4136	8.6527	7.07637
CARS2	53.6188	55.8772	51.556	41.7466	29.6177	19.455	1.43416	2.08726	0.657496	0.427509	0.363683	0.282075
CASC3	56.5572	56.754	45.9632	40.1464	42.5727	32.4968	20.0055	21.641	13.9333	25.9714	10.6659	9.66318
CASC4	25.5059	25.332	16.8199	20.2217	16.1976	9.56675	5.95795	6.20522	3.01214	3.6948	2.33438	1.39571
CASC5	23.9492	21.3586	24.4684	33.7577	31.317	31.4341	7.78431	10.3564	2.27457	0.178426	1.11463	0.137283
CASD1	4.25634	3.59825	2.34834	3.75556	2.21737	0.937612	0.395389	0.333906	0.0717228	0.0654651	0.0389509	0.0269388
CASK	1.51832	1.52954	0.957624	0.844053	0.947298	0.571593	0.199312	0.169396	0.0372979	0.180309	0.0344191	0.00919096
CASKIN2	0.293624	0.896056	0.0654603	0.0445365	0.190778	0.0263375	0.0165132	0.0186161	0.00730821	0.0160161	0.0119116	0.00864756
CASP10	13.3175	15.9709	9.2174	5.42831	8.28545	4.99402	3.18523	5.69867	3.34209	1.62275	1.75702	1.30392
CASP14	0.0837772	0.1212	0.149972	0.106349	0.0623178	0.103366	0.0401394	0.0303967	0.0238911	0.0272423	0.0173668	0.012618
CASP2	31.1389	32.6908	25.9959	29.0613	25.3729	18.2	3.73527	3.84987	0.885966	0.469547	0.66432	0.26462
CASP3	66.4356	47.314	28.3305	25.8874	21.3325	12.0403	8.32269	8.70953	4.64677	7.67366	3.51713	2.04137
CASP4	7.0177	4.84425	5.19344	2.01377	2.90824	2.82848	0.314794	0.725478	0.172263	0.0812444	0.145038	0.0330655
CASP6	25.6704	25.9077	16.6332	7.32991	7.91402	4.47395	0.547822	0.470214	0.278327	0.460334	0.181064	0.169631
CASP7	6.43252	4.92937	7.09509	3.18334	2.94063	2.89501	0.213248	0.176301	0.192098	0.584758	0.0411122	0.0791962
CASP8	13.1526	13.1105	7.63145	2.90178	5.90136	3.76135	1.7996	2.64243	2.81215	2.20771	0.926587	1.16834
CASP8AP2	22.9212	21.1163	22.1994	26.4763	21.109	20.8229	1.55304	2.67508	0.481494	0.275034	0.393056	0.0465607
CASP9	8.04128	8.69021	5.17854	2.97274	4.27424	3.59131	2.02112	2.92879	1.28464	1.16652	1.12187	0.838897
CASQ1	0.0254609	0.0168871	0.0359003	0.00988004	0.0446017	0.0144159	0.0871533	0.0434903	0.339593	0.181866	0.0985526	0.274245
CASS4	0.644966	0.277784	0.362859	0.286112	0.291953	0.232231	1.54135	0.802387	0.659238	0.331831	0.835028	0.786091
CAST	199.737	184.904	139.492	169.547	99.0887	65.6673	22.0111	18.2436	10.5499	41.0589	6.74299	6.72326
CASZ1	1.00369	0.677645	1.64186	2.96816	2.08622	3.35485	1.31411	1.28709	0.903156	0.133724	0.184928	0.173745
CAT	546.23	560.532	464.243	530.95	515.492	417.893	186.134	409.447	198.848	22.2586	172.09	60.9857
CATSPER2	0.187072	0.282845	0	0.264932	0.274418	0.0727774	0.0790138	0.0585442	0	0	0	0
CATSPER3	0.459187	1.01556	1.02834	0.519988	0.75884	0.60758	0.211382	0.217499	0.135176	0.107174	0.0608764	0.0528563
CATSPERG	0.0572895	0.0590865	0.0178957	0.0148128	0.0148847	0.0575777	0.0973087	0.0290445	0.0948377	0.289599	0.0493692	0.21794
CAV2	0.907688	0.812772	0.256798	0.328338	0.290182	0.300304	0.557893	0.145963	0.0910908	0.305236	0.0530691	0.0514126
CBFA2T2	4.33672	4.9949	4.13404	3.58879	2.59558	1.34936	0.879453	0.539341	2.27708	5.46984	2.81242	9.21901
CBFA2T3	15.9	21.1625	15.169	25.7012	20.7099	15.2584	4.17014	15.2216	6.56533	0.40079	1.74097	0.946677
CBFB	3.52191	3.06647	0.648852	0.173815	1.75481	0.684947	0.340457	0.0176197	0.0242361	2.0192	0.139646	0.0849812
CBL	1.29945	1.35548	1.25709	0.728051	0.857922	0.554409	0.411477	0.0674548	0.0431053	0.720363	0.0530309	0.0595996
CBLB	7.70031	7.68166	6.26268	7.08345	6.78052	5.73652	3.16041	3.38579	2.46455	3.71197	1.29315	1.01383
CBLL1	82.1325	63.3139	35.6278	40.0868	28.8048	13.3016	16.3758	11.0309	4.50712	16.6691	7.42023	3.1099
CBLN3	0.344757	0.124709	0.264859	0.437748	0.256319	0.201005	0.352231	0.38688	0.516285	0.138681	0.0761695	0.190415
CBR1	33.9126	34.8333	27.0853	11.2296	18.0406	8.1541	3.60602	1.55024	0.87542	4.1444	1.54736	1.34228
CBR3	0	0	0	0	0	0	0.937674	0.235773	0.67168	1.4287	2.41756	0.958775
CBR4	19.9418	20.3625	12.1512	11.2631	13.2891	6.49983	1.20692	2.02651	0.607395	1.14601	0.60748	0.262647
CBS	67.2997	109.705	43.693	127.807	77.1349	21.5347	6.87136	18.9327	0.911856	11.9579	2.45653	0.178129
CBWD1	25.3538	36.4957	29.4682	15.0509	14.2057	8.41574	1.46341	1.7579	0.58318	1.07016	0.498848	0.616515
CBWD2	22.4818	18.6059	19.4366	11.1634	10.0507	5.74704	1.69417	0.986194	0.852346	1.4097	0.538344	0.736775
CBWD3	2.73576	2.83067	2.77712	1.51833	1.18909	0.989309	0.0874192	0.0417823	0.0806607	0.0449263	0.0200496	0
CBWD5	59.7663	62.2715	60.234	16.3065	29.5415	18.8396	2.63416	1.24715	1.02331	1.42431	0.735005	0.653685
CBWD6	1.07476	1.17193	1.45456	0.434271	0.876583	0.617159	0.100762	0.0837826	0.138638	0.0600579	0.0268025	0.0813311
CBX1	66.6878	78.1587	46.9729	32.0374	35.0397	17.9884	4.37715	4.50485	0.873177	0.939499	0.675691	0.097393
CBX2	6.04051	8.03618	5.72407	4.44927	4.07146	1.6224	0.0494729	0.0755775	0.0199514	0.0427567	0.0302276	0.00304816
CBX3	319.143	371.753	207.226	205.406	206.514	105.499	43.1917	50.8573	14.3491	19.5705	16.2965	7.35572
CBX4	5.59089	5.86154	4.86858	8.30635	5.28238	3.49928	2.0925	3.17594	0.940182	10.2025	2.06893	2.2236
CBX5	83.9688	73.839	52.4325	108.236	84.8756	53.6036	10.4375	18.9529	1.91163	1.65359	2.26786	0.318044
CBX6	40.128	44.7676	45.7467	54.9415	41.7897	28.9923	12.9266	10.4711	5.44443	14.0231	5.83376	6.54262
CBX7	3.29194	2.64914	2.76584	9.7927	5.56447	6.01405	15.059	12.6	6.59811	27.8698	8.37542	7.05402
CBX8	7.00676	7.24779	4.97258	4.29244	4.10798	1.2609	0.25342	0.292759	0.0390939	0.465387	0.0906308	0.192631
CBY1	22.171	21.0126	20.9821	18.426	14.0159	10.1585	2.19256	3.61165	1.58739	1.0163	0.506074	0.317529
CBY3	0.690993	1.01451	0.726298	0.452522	0.338396	0.414209	0.0381687	0	0	0.0368531	0	0
CC2D1A	13.5889	12.4684	23.0812	15.6695	15.1401	22.288	5.55441	6.54517	3.53828	2.49311	1.30291	1.7932
CC2D1B	7.28175	7.18236	8.70454	3.92339	4.73755	5.60056	0.87041	0.906775	1.01655	2.4446	0.499859	1.17963
CC2D2A	0.294844	0.453933	0.220119	0.64197	0.418502	0.522786	0.106511	0.102827	0.162008	0.220475	0.0153419	0.0490938
CC2D2B	0.176915	0.101821	0.0767876	0.0845004	0.10672	0.239929	0.0573258	0.0772974	0.0320341	0	0.00619565	0
CCAR1	51.6599	57.643	51.7596	29.1784	37.3214	27.2722	6.66968	8.66097	4.70128	2.61277	2.00678	2.01386
CCAR2	11.5463	12.7051	8.98256	7.88634	5.8888	4.56973	0.521018	0.286944	0.218103	0.720104	0.16202	0.10131
CCBE1	0.0703994	0.157202	0.0624199	0.0890766	0.112686	0.0962935	0.0488488	0.0549846	0.0319523	0.0663444	0.016917	0.0388715
CCBL1	14.3342	12.642	10.6179	18.5257	13.1199	9.2057	2.06799	1.19983	1.03073	1.00897	0.401688	0.275491
CCBL2	36.0058	29.1306	17.8071	7.97485	14.239	8.00008	2.23234	2.85773	0.555423	4.48857	0.791663	0.379969
CCDC101	26.9812	24.8289	19.8023	23.5808	20.0013	12.8277	3.86987	4.21882	0.681131	7.83267	1.7027	1.72291
CCDC102A	1.04523	1.19968	1.13221	0.764222	0.634108	0.181976	0.00529483	0.0229059	0	0.030791	0.018321	0.0222033
CCDC102B	0.368899	0.885977	0.0964172	0.426247	0.320313	0.09689	0	0.0254348	0	0	0	0
CCDC103	1.37746	1.15007	0.540622	0.237184	0.186205	0.116837	0.0456408	0.0335349	0.0346823	0.198934	0.033525	0.122077
CCDC106	4.02178	4.52305	2.78223	3.16969	2.10054	1.00414	0.210487	0.192022	0.254779	0.286784	0.238901	0.21387
CCDC107	6.44094	6.76053	7.14046	5.38092	4.71897	4.86349	2.45389	1.14789	0.35695	1.6458	0.296991	0.389278
CCDC109B	40.8269	42.9317	24.7051	27.1727	29.0274	20.6032	2.51346	4.96963	1.04401	0.190354	0.547493	0.114806
CCDC112	18.2729	18.4917	12.224	10.9072	6.48185	2.47159	0.257055	0.272459	0.0382696	0.104644	0.133423	0.0538934
CCDC113	1.09447	1.16328	0.746738	0.460496	0.601164	0.345531	0.100468	0.0556287	0.0972721	0.114716	0.035518	0.0538278
CCDC114	0.0890996	0.206774	0.313273	0.167037	0.14755	0.201534	0.074353	0.0296353	0.0291138	0.075886	0.0203183	0.0697067
CCDC115	12.8308	12.1049	8.3301	8.10218	5.74545	3.16088	0.830635	0.463302	0.28481	3.00195	0.786702	0.850472
CCDC117	54.4175	57.2315	33.7114	40.5284	39.9642	22.7145	19.5676	19.869	8.40483	27.0072	16.8255	6.80322
CCDC12	71.7159	77.3218	92.1847	58.6489	53.2843	46.7047	14.0156	14.2638	7.68853	14.5234	4.70084	5.40814
CCDC120	1.01401	1.47997	1.5555	0.840865	0.60663	0.356374	0.0457326	0.0837891	0.0680301	0.0853703	0.0106364	0.0294821
CCDC121	3.41769	3.52987	3.35441	2.54875	2.76468	1.99793	0.282126	0.506718	0.0617506	0.337231	0.0850211	0.0553738
CCDC122	0.470439	0.229906	0.244342	0.499603	0.260259	0.252321	0.110838	0.148039	0.135979	0.0947557	0.135316	0.0273529
CCDC124	168.168	182.398	267.494	106.456	130.372	131.724	44.7679	27.7989	23.4504	57.7619	15.9435	23.8255
CCDC125	7.09691	6.13875	6.14476	3.66117	4.97645	3.51937	0.237513	0.539126	0.135385	0.197598	0.0991942	0.160419
CCDC126	2.69079	2.53607	1.2768	1.56777	1.56626	0.691522	0.721806	0.741352	0.247397	1.21299	0.925382	0.261298
CCDC127	17.1721	14.2352	10.2498	10.5615	8.62896	6.06155	2.22514	5.87009	3.98059	3.4409	3.95357	2.24547
CCDC13	0.0596582	0.0791188	0.023985	0.0264481	0.0298816	0.0578469	0.0359285	0.0291482	0.193842	0.108845	0.0349718	0.150617
CCDC130	9.92936	10.543	23.1906	11.5014	12.7199	18.5937	5.72797	7.62987	5.84424	15.0737	3.58731	4.95062
CCDC134	10.775	11.0132	12.3868	7.50603	10.9968	12.1547	1.61501	3.55694	2.8767	0.473967	0.47707	0.43863
CCDC136	0.577773	4.01934	0.587227	0.731491	1.65291	0.301415	0.198007	0.437312	0.328176	0.0863293	0.059915	0.0452386
CCDC137	30.4729	40.6384	53.216	22.4914	22.5872	24.2171	1.85407	2.55949	1.27954	3.0302	0.646737	0.641636
CCDC138	20.0303	18.4283	12.8299	7.50309	7.57713	3.46843	0.347263	0.470177	0.0509225	0.0718017	0.128169	0.0179271
CCDC14	17.0385	18.9606	20.5805	23.5323	20.6357	20.3857	3.38205	5.08224	1.96617	0.295221	0.651011	0.291172
CCDC141	0.163562	0.166803	0.134162	0.10927	0.132482	0.110857	0.0238902	0.0632141	0.0177526	0.0180291	0.0275829	0.00416804
CCDC142	2.47222	2.53046	3.21456	3.00661	2.99236	2.72719	0.811754	0.844376	0.79917	1.33896	0.286994	0.305363
CCDC144A	0	0.100459	0	0.0804091	0.0046644	0.0766068	0	0	0	0	0	0
CCDC146	0.128841	0.161365	0.0402619	0.105499	0.108778	0.0242839	0.0188635	0.00816322	0.0168395	0.0219486	0.00979443	0.0158114
CCDC15	9.93844	8.30508	5.39605	11.5398	8.1257	4.68404	0.832624	1.37909	0.138139	0.0496899	0.116411	0.0134184
CCDC150	0.624347	0.827914	1.19434	0.54421	0.98582	1.24448	0.0542864	0.0697494	0.0555194	0	0.0117457	0.0142176
CCDC152	0.831437	1.78034	1.80139	1.85557	1.40225	0.832284	0.107766	0.182665	0.144293	0.101015	0.0808279	0.0790331
CCDC154	0.798518	1.46193	1.04588	0.75056	1.39262	0.66202	0.183647	0.211403	0.644064	0.746295	0.102475	1.04361
CCDC157	0.38391	0.615194	0.832621	0.508796	0.77592	0.977043	0.337202	0.510688	0.301083	0.216584	0.207889	0.247353
CCDC159	4.80057	4.04284	5.12735	4.75245	3.57853	3.48893	1.28863	1.91832	0.770364	0.878834	0.971837	0.470721
CCDC167	61.099	59.88	47.8554	49.129	69.7135	49.1543	18.4901	25.7013	5.37333	2.32878	2.9305	0.551796
CCDC168	0.0243034	0.0252139	0.0385197	0.0311323	0.0173122	0.0286369	0.00055746	0.0054318	0.000828193	0.0124432	0.00144844	0.000583379
CCDC169	24.043	19.2575	6.56039	8.58857	7.00589	1.24865	0.170985	0.427486	0.0249511	0.055104	0.0143794	0
CCDC169-SOHLH2	0.621974	0.412446	2.78091	1.76704	0.17102	0.351855	0	0	0	0	0	0
CCDC17	0.568066	0.623061	0.554039	0.206156	0.472196	0.358592	0.276218	0.336044	1.27688	0.531176	0.303617	1.30933
CCDC171	1.23018	1.4237	0.560978	0.908114	0.820216	0.329349	0.0284458	0.0985002	0	0.0331066	0.0196979	0
CCDC173	1.70578	1.84022	1.34601	0.547128	1.60734	1.17146	0.137768	1.45737	0.1695	0.0174132	0.0673474	0.00628111
CCDC174	10.226	9.65139	8.95885	8.97933	8.47764	6.87225	4.14344	4.60724	2.77735	9.26654	3.75185	3.02334
CCDC176	1.34202	1.92291	1.47543	1.16675	1.00071	0.915951	5.31679	5.09656	11.0871	3.07795	6.04633	5.16238
CCDC18	5.37048	6.98579	7.18364	5.48752	7.00444	6.2508	0.851916	1.65911	0.543697	0.07169	0.175002	0.0781581
CCDC183	0.50156	0.567547	0.541336	0.893154	0.723309	0.451249	0.124258	0.193078	0.127335	0.323444	0.140989	0.114088
CCDC186	3.41407	3.3802	2.5728	3.5617	3.72988	2.79305	4.89268	5.82897	3.88149	3.32497	3.64388	2.80113
CCDC22	24.2158	26.623	22.4216	18.2162	16.2264	8.18277	1.28068	2.51709	0.397987	0.404729	0.419024	0.0583799
CCDC24	0.566903	0.752212	1.15184	1.04537	0.723484	2.28972	3.31874	1.84342	6.59117	6.36283	5.01877	8.26083
CCDC25	35.1116	37.8076	26.7382	21.7644	25.0217	14.2375	3.02171	6.77135	1.29968	1.4192	1.10469	0.319716
CCDC27	0.351639	0.42128	0.0639333	0.63377	0.450513	0.321016	0.215093	0.0710701	0.133478	0.0636878	0.0671781	0.0438568
CCDC28A	23.7916	23.4699	18.1743	26.6096	21.667	20.658	10.2069	21.7654	12.4221	11.2264	15.2658	7.49605
CCDC28B	43.1278	44.9488	39.303	40.4077	32.3696	19.2928	4.9168	3.2005	1.3052	1.10997	0.530897	0.814256
CCDC3	0.197088	0.153338	0.223699	0.0380782	0.123374	0.0980739	0.0342813	0.0941751	0.051006	0.0295463	0.035625	0.0279368
CCDC34	65.5696	62.4653	56.0161	52.6014	49.9478	44.4113	12.6971	11.5604	3.56879	3.52871	1.71183	0.701743
CCDC36	0.120357	0.11705	0.0903033	0.187607	0.0468921	0.136137	0.0422854	0.0411689	0.0188781	0.0573942	0.0841539	0.0576058
CCDC39	0.349954	0.374494	0.155327	0.352405	0.409171	0.0624721	0.0582565	0.0875474	0.0433276	0.0125545	0.0112047	0.00339034
CCDC42B	0.272089	0.293325	0.192223	0.19804	0.317518	0.173491	0.0984453	0.00967138	0.133472	0.0346614	0.0309378	0.0281852
CCDC43	39.5219	41.4392	37.3157	22.841	23.3533	14.9442	2.78237	3.12725	0.853539	0.831411	0.494705	0.191436
CCDC47	99.2186	99.5778	75.2555	79.3655	66.4702	51.4785	24.1488	28.8244	10.4899	15.5786	6.67059	3.78207
CCDC50	14.6963	16.235	11.0174	9.89811	10.2496	7.98448	0.724908	2.5079	0.636324	0.161137	0.459619	0.119176
CCDC51	36.6234	40.8819	27.7649	21.5199	19.7157	9.42357	0.467926	1.22091	0.202884	0.201491	0.243294	0.0945258
CCDC53	20.7423	16.8677	14.2039	13.1242	13.276	10.5908	4.95285	5.56388	3.73481	4.88721	1.97118	2.06968
CCDC57	2.3164	3.30577	3.94653	1.38664	2.56694	1.40524	0.0802565	0.16907	0.0754318	0.0614282	0.0182748	0.0575442
CCDC58	78.0661	90.7693	68.6096	30.7325	31.1364	17.9924	2.33902	1.88587	0.468804	1.03326	0.403566	0.0470827
CCDC59	62.7432	65.2428	50.6603	33.2389	29.445	24.2788	6.5272	6.27378	2.79815	13.3578	2.11751	2.51009
CCDC6	35.1895	40.6354	20.5522	14.6913	16.1876	5.92997	1.27104	1.74458	0.275316	0.373575	0.395345	0.0903431
CCDC61	13.3981	14.1349	14.312	9.12598	9.20617	6.44815	0.91448	1.34952	0.335286	0.386681	0.169428	0.0685283
CCDC62	0	0	0	0.0461403	0.0347635	0	0.0470218	0	0.0466438	0.155772	0.0508627	0.069799
CCDC66	10.0245	11.2639	9.65425	7.73721	7.24848	6.11381	1.91985	1.881	1.06005	0.472179	0.4249	0.210871
CCDC68	4.70217	4.57763	2.8517	4.42676	6.3385	5.77946	1.92355	4.42419	1.85754	0.163383	1.19715	0.530452
CCDC69	32.0873	36.4335	32.9837	33.4452	24.0868	18.3132	29.2655	19.777	21.3636	31.8132	21.9686	17.7933
CCDC7	0.465924	0.0117994	0.0263801	0.406999	0.497797	0.388831	0.0223137	0.063764	0.0158008	0.0103137	0.020495	0
CCDC71	32.8068	39.6553	31.5216	23.891	23.4144	13.4872	4.8372	6.57207	2.53718	9.30062	3.66417	1.42587
CCDC71L	17.3405	16.9347	17.0777	39.7798	30.2861	27.0357	51.4335	88.8121	29.7374	52.4191	41.6355	19.7843
CCDC73	0.292748	0.271729	0.0329125	0.190738	0.246458	0.119145	0.0401256	0.020039	0.0183637	0.0329274	0	0.0064663
CCDC77	16.9461	18.4485	19.5033	12.9191	13.8622	12.3037	2.88335	3.36049	1.83372	3.77586	1.50319	0.99663
CCDC78	0.586199	0.336318	0.536951	0.159887	0.240399	0.251359	0.0333574	0.0360526	0.0124336	0.0484551	0.00720822	0.00875248
CCDC8	8.89438	7.26859	1.81121	3.4082	2.22506	0.501707	0.135774	0.122409	0.0953935	0.0621679	0.0587479	0.0632253
CCDC82	13.385	14.2388	11.1705	11.3606	12.8783	8.9595	3.87891	4.58447	1.5285	1.20814	1.09442	0.376707
CCDC84	2.72046	4.78589	4.8965	4.12736	5.2873	2.84756	2.15176	2.22837	1.24185	3.45601	1.23586	1.142
CCDC85B	54.7534	80.3553	79.9556	27.7515	32.1357	21.5622	3.31942	1.79262	1.20506	9.49258	1.75748	5.56617
CCDC85C	1.32544	1.94236	0.702957	0.71923	1.05592	0.440532	0.499853	0.494136	0.23485	0.142737	0.279128	0.133684
CCDC86	76.6092	98.3653	78.6872	27.3056	37.2185	19.6471	2.90971	2.78091	1.45131	14.7253	2.16801	3.05857
CCDC87	0.206414	0.164246	0.0929335	0.0896768	0.106151	0.074717	0.130532	0.0517741	0.0518032	0.11811	0.0338828	0.0182392
CCDC88A	19.4295	19.7926	14.4056	13.4163	12.7479	6.79382	1.26099	1.86486	0.395797	0.288599	0.288817	0.107838
CCDC88B	1.341	0.517026	2.77857	4.72079	6.5791	21.6541	13.4793	17.0129	31.9779	3.72097	7.71175	12.6669
CCDC88C	2.72823	6.12715	5.68323	2.23424	3.1487	1.20595	0.0661367	0.158886	0.0407601	0.0391256	0.0349178	0.0405301
CCDC9	21.6954	20.9509	28.9658	25.3935	22.9736	29.4484	13.8187	12.8103	11.905	33.9334	12.2927	16.5793
CCDC90B	14.6947	12.449	8.45115	10.2839	7.85924	5.18018	4.37275	4.31991	1.63512	4.68945	1.39337	1.07658
CCDC91	12.9145	12.2033	7.71333	10.6641	9.65838	7.7772	4.62031	7.51299	4.79776	4.31176	5.55975	2.79289
CCDC92	3.18545	2.09586	1.61985	3.13293	1.35576	0.765135	0.535783	0.164996	0.0929482	0.44131	0.131853	0.109062
CCDC93	4.31179	4.77863	3.82239	1.9669	2.67422	1.78727	0.390726	0.699129	0.253774	0.227099	0.114291	0.0884489
CCDC94	30.5407	31.1681	34.4019	23.0189	21.6563	17.9197	9.96318	7.96481	8.20124	15.6212	7.031	9.19465
CCDC96	0.378333	0.410587	0.258487	0.284695	0.281232	0.298506	0.193238	0.117538	0.116921	0.95966	0.182794	0.411605
CCDC97	18.9847	23.6325	19.7777	16.7943	17.1381	12.0791	8.34041	8.98646	5.53151	11.0788	3.56785	3.19322
CCHCR1	19.4447	16.7167	25.4685	16.6557	15.8127	16.8856	3.23686	2.42442	1.03771	0.593132	0.371319	0.153105
CCL16	0.442814	0.248574	0.288776	0.304121	0.218623	0.328204	0.242004	0.145289	0.187144	0.147533	0.0774612	0.112912
CCL2	0.323935	0	0	0.0630018	0.32945	2.76988	0.10618	0	0.445924	0.143447	0.0182956	0.380708
CCL22	0.26392	0.196878	0.278493	0.281531	0.221708	0.27055	0.139081	0.032911	0.0517462	0.0758446	0.0413669	0.0455479
CCL28	1.07693	1.15013	1.22273	1.7994	1.08735	0.864786	0.241445	0.245945	0.247494	0.277977	0.0813747	0.19888
CCL3	0	0	0	0.17364	0.173093	1.39885	0.214764	0	0.526681	0.0188488	0	0.123459
CCL5	0.325178	0.25894	0.245603	0.454605	0.454988	0.467431	0.307818	0.184703	0.170218	0.176498	0.0689258	0.0838541
CCM2	10.8567	11.6247	13.0698	7.131	9.57178	10.8022	7.38811	5.93654	2.72302	1.91648	1.37438	0.404359
CCNA2	312.013	282.675	248.975	338.036	295.674	218.99	88.0586	108.211	21.3681	12.1636	16.1346	4.68836
CCNB1	259.143	257.832	236.787	163.501	204.871	153.476	47.332	54.9432	14.3953	2.31248	6.51855	1.54672
CCNB1IP1	15.7874	15.8781	12.644	15.0307	8.42664	6.18835	0.865032	1.20471	0.333009	1.44584	0.391896	0.45397
CCNB2	270.141	236.274	261.134	261.144	245.723	227.792	60.3815	83.4978	19.9198	1.8659	9.18632	2.05018
CCNB3	0.098907	0.165659	0.252997	0.0686378	0.17045	0.329399	0.0329347	0.114103	0.0350597	0.0227151	0.0202759	0.0123363
CCNC	53.7766	53.8187	30.4232	29.4009	31.6138	15.2916	5.83608	9.46239	1.95954	1.95911	1.61208	0.708475
CCND1	0.296335	0.800421	0.0154213	0.35328	0.45561	0.062034	0.0462902	0.0375677	0.0602393	0.0645367	0.032555	0.0484848
CCND2	29.8144	26.2491	17.451	36.5133	13.4533	8.01444	0.297827	0.362895	0.0696123	0.0545155	0.100549	0.00784472
CCND3	183.127	132.398	183.695	334.285	309.889	271.163	29.9485	72.9131	13.8206	9.46394	10.7528	5.63671
CCNDBP1	46.3832	36.2625	42.2629	88.606	54.9506	59.0984	99.0667	106.69	92.3919	39.12	98.863	54.4771
CCNE1	96.9992	95.9426	96.6389	90.2935	95.2516	59.5202	1.47064	4.28137	0.834209	0.281037	0.75251	0.127368
CCNE2	25.8008	25.4515	14.0352	21.9655	25.6003	17.7064	1.8981	3.23644	0.65412	0.299111	0.43684	0.0931003
CCNF	67.5261	56.3845	79.2579	78.6837	105.207	107.886	35.739	43.8974	9.41053	0.682177	4.06385	0.736722
CCNG1	164.505	173.359	104.438	146.359	93.431	45.606	31.092	24.4677	10.571	12.6508	14.2181	6.47913
CCNG2	0.625717	0.620812	0.693364	0.343321	0.791586	1.1689	9.36412	9.13106	5.49295	5.05777	6.64549	3.05781
CCNH	85.3044	84.9838	66.5754	44.3734	46.2512	33.4244	6.64092	10.056	3.71157	3.6405	2.97738	1.9386
CCNI	193.63	211.284	147.777	138.45	144.099	97.8503	151.017	163.813	104.149	197.451	134.114	79.1736
CCNI2	0.441885	0.626916	0.474223	0.173019	0.182301	0.145356	0.0197231	0.0319967	0.00733958	0	0.00426548	0
CCNJ	20.6307	22.374	13.368	9.07822	9.3127	4.97769	0.394654	0.818122	0.120623	0.19518	0.120695	0.022024
CCNJL	0.397075	0.527004	0.345577	0.400582	0.421418	0.245378	0.164863	0.215306	0.0338191	0.102851	0.0393402	0.0320059
CCNK	64.1878	68.9857	72.2376	48.6743	53.7631	45.2279	22.519	20.8538	13.2365	23.7403	11.3775	9.26377
CCNL1	29.7365	28.8985	34.1481	33.3655	31.0911	30.3377	7.62168	9.67093	13.5459	16.8038	4.34342	12.0378
CCNL2	32.057	33.3369	34.2062	27.7763	31.1382	25.6169	5.56441	4.97655	10.373	11.7099	2.66541	7.02892
CCNT1	31.1619	30.7018	22.2845	22.5855	19.7101	13.3216	6.10391	6.76428	2.54437	4.70806	1.98204	1.11578
CCNT2	7.35871	6.92034	5.59178	7.80247	6.73716	4.65444	1.89349	2.5235	0.867975	1.36143	0.801377	0.467454
CCNY	32.2786	27.9088	19.0201	21.2185	15.6423	9.50625	8.17301	8.82885	2.18519	9.73284	4.08929	0.920608
CCNYL1	8.58059	8.76517	6.78393	4.88779	5.10099	3.11906	2.45964	1.96951	1.49982	2.12465	1.12974	1.04483
[truncated: 11,170 more rows]
