# Supplementary material for: Comprehensive Characterization and Global Transcriptome Analysis of Human Fetal Liver Terminal Erythropoiesis
Source: Genomics Proteomics Bioinformatics. 2023 Aug 30;21(6):1117–32. doi: 10.1016/j.gpb.2023.07.001 (PMC11082260; doi:10.1016/j.gpb.2023.07.001)
Supplement: Supplementary Table S4 — DEGs in FL in vitro terminal erythropoiesis [file mmc9.xlsx]

## Sheet: FLC_ProEvsBasoE
Table S4 DEGs in FL in vitro terminal erythropoiesis
	FLC_ProEvsBasoE, DEGs between FLC_ProE and FLC_BasoE
Note: Differentially expressed genes between the adjacent stages in fetal liver in vitro cultured erythropoiesis. Log2(fold change), the ratio of gene expression in one stage relative to its earlier stage. Padj, adjusted P value.
Gene name	Log2(fold change)	Padj
EDIL3	5.40447	9.60693e-17
BEST3	5.14651	6.94959e-14
SHISA7	5.10704	1.08133e-41
ACSL6	4.98253	1.40624e-13
SOD3	4.86336	2.65392e-24
XG	4.84134	2.63566e-24
AQP1	4.77532	2.22472e-119
KIF26A	4.7596	4.25894e-23
LRRN2	4.68372	1.47172e-14
PAQR9	4.67835	3.60935e-36
TNS1	4.56988	1.84935e-35
CRB1	4.46569	3.77949e-13
CACNA1I	4.45614	5.76104e-22
ADM	4.45466	2.49259e-14
HBB	4.37356	5.32762e-11
SMOX	4.3563	4.54319e-42
RAB6B	4.08443	1.85704e-13
CDKN2D	4.08316	6.32903e-23
HBZ	4.01411	1.00334e-05
ISG20	3.93761	4.19736e-12
TRIM10	3.93741	1.83015e-26
TF	3.89609	5.62072e-12
BCAM	3.84961	6.94959e-14
RHD	3.83223	4.22047e-18
SLC4A1	3.80204	6.44959e-19
E2F2	3.78871	2.62071e-23
MRC2	3.76322	5.80565e-21
RGS6	3.76184	1.79248e-17
LY9	3.7327	1.09975e-10
SLC14A1	3.70029	9.73129e-14
APOBEC3A	3.60289	3.32205e-08
KRT1	3.59622	4.49385e-10
TSPO2	3.57998	1.3983e-10
RFPL2	3.54289	1.02242e-11
CCDC88B	3.53655	5.31412e-07
HBM	3.5238	7.67685e-14
SLC30A10	3.39342	3.1337e-12
TUBB1	3.34108	2.96061e-11
GADD45G	3.31901	1.01248e-10
TMPRSS13	3.30517	2.91744e-14
AQP3	3.29456	3.98367e-27
RHCE	3.22661	1.50598e-06
H1F0	3.22258	1.7251e-55
TTLL7	3.21837	6.33043e-15
BTG2	3.20476	1.37387e-41
FHDC1	3.16418	3.91735e-20
HBA2	3.14961	8.71902e-12
IGF2	3.14174	3.24255e-12
HBE1	3.10672	0.000195541
DMTN	3.10355	3.07021e-13
MYT1	3.09939	4.99272e-07
BMF	3.09596	3.42049e-10
STRA6	3.08323	2.09783e-15
ABCG2	3.02129	1.19842e-08
HIST1H2AC	3.00326	3.97268e-08
HIST1H4K	2.99737	2.35007e-20
RIIAD1	2.97581	8.73641e-05
SLC6A9	2.96479	7.54347e-18
PPP2R5B	2.94671	1.62441e-15
LRRC75A	2.94374	2.36874e-42
HEMGN	2.93466	1.70526e-17
JAZF1	2.9176	2.09132e-33
FAM214B	2.91448	2.18926e-09
HIST1H1C	2.90779	2.85065e-10
OPTN	2.8935	8.29446e-17
HEY2	2.86582	2.49542e-12
CCND3	2.8371	7.39915e-12
GRINA	2.83512	9.0383e-13
APOBEC2	2.82432	5.35681e-06
FAM117A	2.81177	7.04251e-35
PHOSPHO1	2.77542	3.68841e-07
TTC25	2.75881	3.37203e-08
SLFN14	2.75246	3.96332e-05
APOC3	2.69929	0.00102549
KAT2B	2.69222	3.84126e-28
GRHL1	2.68311	6.68463e-16
CDKN2C	2.66911	9.71935e-18
PPBP	2.6419	0.00105088
CRHBP	2.63508	0.000794699
HBA1	2.57182	2.87785e-09
DHRS13	2.57105	1.49706e-36
SOX6	2.56244	3.13931e-13
HPD	2.53862	1.64095e-09
FCN3	2.51078	0.00157206
APOA2	2.50371	0.00143628
KCNE3	2.50087	6.51546e-25
PLEK2	2.48772	1.069e-14
HBG2	2.46438	1.81093e-09
CBX7	2.46305	6.60063e-14
AGPAT4	2.45744	1.23135e-06
ALAS2	2.45294	4.54793e-08
HIST1H2BJ	2.45047	5.9682e-07
LMCD1	2.44243	1.38049e-05
SMIM5	2.43509	2.27283e-09
RAB3IP	2.42009	7.15193e-13
ZNF385B	2.41992	1.02069e-06
NATD1	2.40059	2.83519e-05
ASIC4	2.39448	0.000549707
GP1BB	2.38229	1.23884e-08
MXD3	2.3695	1.45386e-07
HIST1H2BO	2.35166	1.18031e-09
IFITM3	2.34373	0.00142586
APOA1	2.34335	0.00268462
WIPI1	2.32608	6.07326e-12
ENDOD1	2.32491	1.66213e-10
GDPD5	2.30433	1.28778e-18
RASD1	2.28766	0.000281452
BACE2	2.27517	1.24145e-11
SLC25A37	2.26516	2.8073e-09
TGFB1I1	2.26164	1.08162e-08
LONRF3	2.25522	3.16233e-08
CPEB4	2.24091	1.30296e-05
FGF5	2.23609	1.28115e-15
CR1L	2.22762	2.54346e-06
HIST1H2BH	2.22071	1.4763e-10
TIMP4	2.21937	7.47707e-06
PF4	2.1987	0.00358601
TPM4	2.1775	0.00063928
YPEL4	2.16459	5.16524e-05
OSBP2	2.1629	1.29988e-07
NUSAP1	2.1616	5.1659e-09
DCK	2.15897	6.77164e-15
DNAJB2	2.14442	1.24493e-06
MFAP3L	2.1392	8.86273e-06
SLC1A4	2.13134	1.92984e-10
MARCH3	2.12776	3.88418e-06
TMCC2	2.1141	0.0046314
LGALS3	2.10257	2.2635e-06
ESPN	2.09459	2.37296e-07
STRIP2	2.07533	2.0768e-08
SMAD6	2.05686	0.000284446
E2F7	2.05069	4.05632e-08
YPEL3	2.04719	1.7421e-05
HIST1H3D	2.04021	1.15974e-10
SPTB	2.0279	1.61408e-49
CCL14	2.02443	0.00658017
MPO	2.01105	0.0039006
SERPINA1	2.01023	0.00712295
RGCC	2.00935	1.61843e-08
PEAR1	2.00668	0.00203285
KLF13	2.00467	8.10883e-31
RUNDC3A	2.00223	0.00651847
HIST1H4H	1.99455	0.000857733
HMBS	1.98404	2.65849e-05
HIST2H2AC	1.97938	1.71207e-05
ZMIZ1	1.97167	1.04687e-18
SELENBP1	1.97074	1.46381e-07
EPN2	1.96952	2.87932e-14
SLC6A8	1.96414	3.91446e-07
SRGAP2C	1.95618	1.57579e-13
GYPB	1.95164	4.06625e-13
RORA	1.95153	0.00163085
IGFBP4	1.94261	0.00724885
TSPAN5	1.9367	1.6805e-06
GPR146	1.93633	7.18926e-07
FABP1	1.93098	0.00890153
LRP10	1.92872	1.77291e-10
MARCH2	1.92811	0.000129853
SNX22	1.92187	1.28846e-10
RHOV	1.92156	0.000345601
MAP2K3	1.92073	2.20807e-07
SYTL4	1.91824	8.39791e-07
GYPE	1.91705	4.59027e-10
GYPA	1.91449	0.000117023
SLC22A4	1.9049	2.65026e-07
EPB42	1.8866	9.88177e-06
HIST1H3B	1.88503	2.6351e-06
FAM222A	1.883	3.93553e-08
HIST1H3G	1.88216	1.87438e-08
TMBIM1	1.88062	7.16522e-15
NINJ2	1.88011	0.000157066
HIST1H2BC	1.87846	9.02925e-09
POC1B-GALNT4	1.87741	7.11675e-05
ITGA2B	1.87052	0.00408757
ANO1	1.86806	0.00372776
RRM2	1.86396	4.25947e-07
FAXDC2	1.86054	4.59035e-06
SFRP5	1.8582	0.000101415
SRGAP2B	1.85529	3.65701e-44
PLLP	1.85186	2.21741e-06
SLC22A16	1.85117	3.84559e-14
CCR7	1.84978	0.0014633
TYMSOS	1.84011	4.98359e-11
AZU1	1.83302	0.0105635
TP53INP2	1.83204	3.23241e-06
SLC25A39	1.82398	3.13179e-06
C17orf99	1.80524	6.46766e-05
GNG3	1.80518	0.00215427
ITSN1	1.80513	4.02884e-05
CDKN1C	1.80109	0.000975748
TESC	1.79543	1.06644e-13
TCF19	1.78707	1.02282e-06
SLC2A1	1.78042	3.70882e-06
CCDC68	1.77195	2.3491e-08
IGFBP3	1.77077	0.0122213
SLC25A42	1.77	1.28702e-13
TP53INP1	1.76018	6.59231e-05
C11orf80	1.75968	2.32377e-05
PNPLA8	1.75911	1.31241e-06
ANKRD9	1.75895	1.05461e-07
HLA-A	1.75773	2.04372e-05
SLC7A5	1.75738	4.04252e-05
TREML2	1.7529	0.000521979
E2F8	1.74984	5.75072e-06
FKBP1B	1.74874	1.69195e-05
C10orf54	1.74705	0.000295493
SORBS1	1.74555	1.55435e-05
BPGM	1.74317	0.0015693
RGS10	1.74252	2.54187e-13
FAM104A	1.74196	1.27755e-05
GRAP2	1.73972	0.00093204
ATP1B1	1.73815	4.49385e-10
CDKN3	1.73146	9.44688e-10
PNPLA6	1.72467	6.7724e-13
ATG4A	1.7244	9.49767e-07
CTSL	1.72197	0.00350716
CPOX	1.72008	2.8617e-15
ABTB1	1.7192	7.71321e-05
MST1	1.71811	0.00109779
CCNE2	1.717	1.08699e-06
SQRDL	1.7169	0.00339057
BTNL10	1.69184	0.000773474
SRGAP2	1.68963	1.3048e-08
ST6GALNAC4	1.67774	9.98733e-17
HIST1H3J	1.67142	0.0018462
AHSP	1.66846	2.70833e-05
SIPA1	1.66615	9.09147e-08
FAM50A	1.65869	9.01334e-13
TUBA4A	1.65685	0.00454649
ANKH	1.65082	3.53204e-09
ID1	1.64525	0.000245364
HIST1H3H	1.63615	0.000345601
RAB3IL1	1.63447	7.1367e-11
TSPAN14	1.62992	5.91649e-08
OIT3	1.62763	0.0178506
KREMEN1	1.62452	2.17873e-06
ABCB6	1.62389	8.36964e-07
RBP5	1.62383	0.00010425
SYNE3	1.62227	8.42857e-07
ECT2	1.61809	4.20589e-07
NRGN	1.61788	4.49153e-05
THEGL	1.61142	0.00218226
BTG3	1.60961	8.69407e-06
METTL4	1.60918	3.42603e-07
UROS	1.60885	1.41497e-09
TMOD1	1.6029	1.67878e-06
EMC9	1.60087	1.16277e-14
ATG4D	1.60026	6.67442e-07
PTK2B	1.59892	9.75842e-06
PPP1R9B	1.5884	1.77021e-12
TANGO2	1.58797	6.28544e-06
B4GALT5	1.57767	4.93517e-43
HMGB2	1.57642	4.96465e-07
FAM89B	1.5756	6.71624e-20
TAL1	1.57477	1.70786e-07
MYL4	1.57204	2.69314e-06
SLC43A2	1.57147	3.918e-06
FITM1	1.56579	0.00124697
CCNDBP1	1.56538	9.37111e-05
CCNF	1.55009	0.000420826
JUNB	1.54629	0.000135703
HIST1H2AG	1.54162	4.54408e-05
HIST1H4E	1.53927	0.000313266
FAM210B	1.53901	0.000840908
PRTN3	1.53035	0.0212922
H1FX	1.52975	3.74961e-07
SNCA	1.52968	0.00234751
CLK3	1.52258	4.56576e-05
HTRA2	1.51529	4.25501e-10
ALB	1.51436	0.0220388
GPSM2	1.51347	8.67598e-07
CDC25B	1.51214	8.64436e-07
GLIPR2	1.50918	4.89992e-05
HAGH	1.50646	8.04257e-06
SGK1	1.50454	0.000316477
ABCB10	1.49988	1.29543e-09
RXRA	1.49922	9.34105e-09
ART4	1.49918	1.23481e-05
CD8B	1.49688	0.0151268
CENPA	1.49443	0.000166615
NUDT4	1.49215	6.85751e-06
PTMS	1.49133	1.10248e-05
ARRB2	1.49128	2.63654e-09
TUBG1	1.48874	5.61071e-07
DCAF11	1.48788	2.61645e-07
CCDC167	1.48228	7.70995e-06
TCP11L1	1.47313	6.37059e-05
RNF123	1.47236	1.65629e-09
CHST2	1.47104	0.00326706
GTSE1	1.46886	5.35681e-06
ALAD	1.46859	3.51624e-09
WBP2	1.46778	0.000649065
ELL2	1.46499	5.31075e-10
C2CD2L	1.46482	0.000861272
PLSCR4	1.46191	2.80907e-07
TMC5	1.46133	0.000613835
INSIG1	1.45481	2.98072e-06
GUK1	1.45412	0.000102753
RBM38	1.45285	0.00119417
ERMAP	1.45267	1.29768e-06
FAM132B	1.45251	0.0099114
CKAP2L	1.45225	0.000119442
TK1	1.45018	6.39239e-05
PTTG1	1.4482	3.09248e-09
GDF15	1.44785	0.0161227
ATP1B2	1.4471	5.57059e-08
PKDCC	1.4459	0.000621582
RAP2A	1.44143	2.20807e-07
SLC30A1	1.44117	5.188e-05
CABLES2	1.43796	0.000549344
MYBL2	1.43654	1.06599e-05
MFHAS1	1.43616	1.01338e-08
DEFA1	1.43535	0.0221343
BCL2L1	1.4326	0.0070839
KDM7A	1.42782	0.00102794
STOM	1.42615	0.00420152
SHCBP1	1.42013	9.99735e-06
CASC5	1.41931	6.77088e-06
PRDM6	1.41715	0.00471175
MKI67	1.41601	0.000649512
MKNK2	1.41582	1.3824e-20
DEFA1B	1.41534	0.022787
RELN	1.40106	0.000170086
STK10	1.40047	4.54329e-14
ATP6V0D1	1.39548	8.36723e-22
ESCO2	1.39397	0.000240702
MGST3	1.39355	1.82447e-05
LGR4	1.38737	1.6725e-09
EHD3	1.38705	4.48752e-05
AP2A1	1.38662	3.63135e-25
GALNT4	1.38592	0.00267218
PGM2L1	1.38476	0.00094256
DNASE1L3	1.38132	0.0302927
ASF1B	1.37314	3.80152e-05
UCP2	1.37038	0.00113051
UBE2S	1.36939	9.91831e-06
FAM20B	1.36843	2.23504e-08
SKA1	1.36439	1.59566e-05
LBH	1.36409	1.3244e-11
SEC14L1	1.35972	0.000149797
DMC1	1.35448	1.08699e-06
BRPF3	1.35302	5.49013e-08
FCGR2A	1.35245	0.000223061
KIAA0232	1.35133	0.00132878
KLHDC8B	1.34895	1.91697e-07
ATAD2	1.34591	0.000237715
HIST3H2A	1.34532	0.00417444
CAPN5	1.34077	0.000252275
MAFG	1.33747	1.0277e-13
GTPBP2	1.33656	0.00012131
MXI1	1.33404	0.000175158
AMBP	1.33094	0.0352605
POC1B	1.32769	0.000582405
PIM1	1.32405	0.000952414
GCLM	1.31976	0.00540758
AKIRIN1	1.31458	1.01138e-07
INPP5B	1.31136	9.89035e-17
SLC36A1	1.30987	3.68246e-09
HIST1H2AB	1.30786	0.00510163
HIST1H1B	1.30771	0.00114542
RGS3	1.30453	0.00739355
DZIP3	1.30445	6.92593e-05
ELMO3	1.30309	0.00328084
CLSTN3	1.30305	7.71254e-09
HCFC2	1.30277	4.05553e-09
TMEM120B	1.3	0.00274802
FAM131A	1.29992	2.69439e-07
TFDP1	1.2994	3.71289e-11
WNK1	1.2971	0.000422948
MZT1	1.29593	0.000147961
TMEM63B	1.29533	0.000457451
RIMS3	1.29281	0.00759806
FBXO9	1.29121	0.000533212
MMD	1.29114	1.42519e-05
DCTN3	1.28806	2.70858e-11
NAPA	1.28564	2.61059e-06
UROD	1.28441	6.97355e-06
SPTA1	1.2832	1.37323e-05
H2AFJ	1.28151	5.85254e-07
NEK2	1.28122	4.2716e-06
CENPE	1.28096	0.000179515
NDE1	1.27874	3.51353e-08
COX17	1.27764	4.37402e-08
KCTD9	1.27685	1.03137e-17
GTPBP1	1.27679	2.89718e-10
SERPINA10	1.27554	2.5963e-05
GYPC	1.27368	9.23728e-05
CENPN	1.2734	6.76064e-07
RHEBL1	1.26729	0.0159282
PRDX2	1.26459	1.22084e-06
AMPD3	1.26325	2.56658e-05
STK11	1.26086	1.0376e-05
SEMA7A	1.25581	8.00976e-09
ACHE	1.25391	6.12888e-09
MCOLN1	1.25133	1.44649e-05
SSBP2	1.25127	3.4609e-07
TSPAN32	1.24954	0.000819723
ARL2BP	1.24675	1.98172e-05
CDR2	1.24669	0.00112201
ZDHHC3	1.24548	7.37437e-08
KATNAL1	1.24408	4.70574e-06
CDC27	1.24317	0.000105873
MT1G	1.24314	0.0396706
ZER1	1.24189	0.000108446
KIF23	1.24186	7.36262e-05
HBG1	1.2407	0.0420645
GCLC	1.23542	0.00229971
GTDC1	1.23482	2.04349e-08
PQLC2	1.23417	2.28962e-06
CRLF3	1.23288	1.87235e-09
HIST1H2AL	1.23217	0.000189654
GADD45A	1.23188	0.00380117
CLDN7	1.23174	0.000284397
CTSZ	1.23092	7.35579e-11
CD58	1.22545	1.09327e-05
COBLL1	1.22271	0.000156198
DPF3	1.21933	0.00232972
STRN3	1.21552	1.14532e-08
FAM65C	1.2149	0.00182151
HIST1H2AI	1.21442	0.000108942
SH2B3	1.21175	0.00125037
CDKN1B	1.20966	5.24231e-05
C2CD3	1.20675	3.73785e-05
HIST1H2BE	1.20369	0.00321953
NHLRC4	1.20293	0.000638838
C19orf57	1.20256	1.18192e-05
NFE2	1.2003	0.00319802
HIST1H2BG	1.19759	0.000458746
INPP5K	1.19446	0.000383678
PRR5	1.19169	0.0027878
KIF4A	1.1914	3.19583e-05
RAD23A	1.1911	0.000969869
CR1	1.18884	0.0197696
C2orf88	1.18762	0.00542896
ATG9A	1.18714	1.48422e-06
APLNR	1.18615	0.0310928
YWHAH	1.18455	1.66866e-06
ILK	1.18098	3.30006e-11
CMPK2	1.17984	0.00517028
SP2	1.17935	4.64133e-07
HIST1H2AJ	1.1773	0.00272828
GMPR	1.17723	0.0119934
RNF145	1.17667	0.000127183
PPP2R1B	1.17249	1.43432e-16
OAT	1.1715	2.02123e-06
KIAA1715	1.1713	2.93678e-08
NCAPG2	1.17016	9.64521e-05
PIGQ	1.16723	1.88697e-05
UBE2T	1.16192	0.000109356
OSBPL6	1.16027	0.000771892
FTH1	1.16017	2.67049e-09
NDC80	1.1578	0.000545719
SUN2	1.15688	0.000216117
NCEH1	1.15524	0.0054674
MAST3	1.1534	2.20502e-05
EHBP1L1	1.15189	4.20845e-09
NDRG1	1.14712	0.0117343
FERMT3	1.14623	1.66321e-14
ARHGAP23	1.14611	0.00248138
TROAP	1.14335	0.000549344
SKA2	1.14181	0.000435486
MYO18A	1.14156	0.000650253
PPOX	1.13919	3.77448e-05
WWC3	1.13797	1.74522e-05
HIST1H4A	1.13561	0.0410126
SNAP29	1.13393	1.33158e-08
KIAA1524	1.13382	0.00039869
CARHSP1	1.13185	1.19321e-05
SFXN5	1.13093	1.85649e-06
SLC7A1	1.13027	5.74214e-07
SETD8	1.13013	1.62398e-05
PIK3R2	1.12904	6.21649e-05
PHF13	1.12808	0.00171296
ANP32E	1.12098	0.00100531
ZFYVE21	1.12017	7.712e-11
TLN1	1.11823	5.36216e-06
HJURP	1.11036	0.000307134
ZNF672	1.10965	0.000500565
PTGS1	1.10946	0.000469703
PODXL	1.10837	0.0446713
RNF19A	1.10837	0.00279681
UFD1L	1.1083	1.52707e-14
STEAP3	1.10649	2.09442e-17
ARHGEF39	1.10175	0.000223631
NUF2	1.10078	0.000580098
KEL	1.10001	0.000274476
KIF18B	1.09317	0.00482301
HIST3H2BB	1.08941	0.0226892
AGO2	1.08938	4.90967e-14
DONSON	1.08864	0.000457451
SPAG5	1.08837	0.000610427
AURKA	1.0883	0.000578564
DIAPH3	1.08819	0.00222738
HECTD4	1.08711	0.00114792
NTAN1	1.08629	0.00446451
STK24	1.08546	3.13931e-13
ARL6IP1	1.08338	0.00146166
KIF14	1.08321	4.74854e-05
CNN3	1.08274	0.0113227
RAD21	1.08201	2.51072e-06
TET3	1.08064	6.3117e-10
ABHD4	1.07932	0.0195972
MOB1B	1.07749	0.0124849
ENO2	1.07735	0.0175084
SLC20A1	1.07718	0.000360199
ABHD5	1.0746	8.04741e-06
SAMD1	1.07304	0.00203654
HIST1H2BD	1.07193	7.66145e-06
HIST1H2BK	1.07117	0.0433389
MDM1	1.07091	0.00140444
PARP12	1.07061	2.01217e-05
ABAT	1.07011	0.0304991
UBALD2	1.06962	0.00117829
SRXN1	1.06898	0.0051191
PLEKHH3	1.06857	0.0388645
LANCL3	1.06834	0.00444351
DNAJC28	1.06777	0.0016613
GDI1	1.06613	0.00641179
HDAC5	1.06135	0.00388907
ANLN	1.06109	0.00106149
FAM72B	1.05899	0.00113464
BLVRB	1.05868	0.00136561
GPR137	1.05482	8.41785e-07
HIST1H2AK	1.05284	0.0114791
CCP110	1.05249	2.21741e-06
DCLRE1B	1.04803	3.85745e-10
PRC1	1.04784	0.0035103
HIST1H3I	1.04743	0.018164
TACC3	1.04673	0.00246524
UBE2E3	1.041	1.12076e-11
TACC1	1.03906	0.000193383
KIF11	1.03818	0.00275467
PHF19	1.03754	0.000873647
BAD	1.03735	2.95698e-06
EPB41L4A	1.03548	0.000146483
CDCA2	1.0352	0.0016613
AP2S1	1.03464	2.59214e-05
DLGAP5	1.0328	0.000166557
CKAP2	1.03131	0.00117028
TPX2	1.031	0.000117003
ANK1	1.03019	1.32285e-06
HK1	1.02956	0.000980925
WHSC1	1.02579	8.95356e-05
AK1	1.02382	0.000138779
CDCA3	1.02277	0.000417227
CENPF	1.01665	0.000207927
CAPN1	1.01528	1.76714e-09
GAS2L3	1.01275	0.00033746
LOC100129940	1.01223	0.00033746
CLCN3	1.00977	0.0202809
HIST1H1E	1.00968	0.00343134
KIFC1	1.00946	0.00246175
UBXN6	1.00721	0.00980304
HIST1H3C	1.00709	0.031233
HMMR	1.00507	0.00498452
RFX2	1.00505	0.00190239
ATP6V0B	1.00425	3.13762e-07
GMPPB	1.00369	1.68143e-06
FECH	1.00251	0.00918995
ICAM4	1.00227	3.42646e-15
HIST1H2AM	1.00161	0.000229794
INCENP	1.00152	0.00158196
EAF2	1.00134	0.000146474
BIRC5	1.00068	0.000538781
HIST2H2BF	1.00066	0.0180736
CCNA2	1.00059	0.00189976
EHMT2	-1.00203	2.08653e-05
ATM	-1.00468	1.07076e-08
TDRD7	-1.00522	0.0430277
KIF2A	-1.00542	1.08813e-08
DRAM1	-1.00932	0.0012389
ANKRD16	-1.00996	0.00105907
RASA4B	-1.01021	0.0444212
KDSR	-1.01212	9.31348e-06
RRBP1	-1.01352	0.0051105
POLR3D	-1.01457	4.51667e-08
DCAF13	-1.01602	0.00642343
DHODH	-1.01701	3.33521e-07
ANO8	-1.01758	0.0089932
SNAPC1	-1.01773	0.000362425
ATAT1	-1.01947	0.00426654
MESP1	-1.01986	0.0491009
MAP4K1	-1.02011	0.00974263
ZNF581	-1.02043	8.36845e-09
NOLC1	-1.02074	2.02901e-05
SATB1	-1.02089	0.00502418
TMEM43	-1.02091	3.1616e-11
CBLL1	-1.02101	0.000260097
QTRT1	-1.02228	0.00428016
DUS2	-1.0228	3.42129e-06
FAM26F	-1.0244	0.0489969
HELB	-1.02468	0.0362103
INTU	-1.0251	0.0105579
SYNGR1	-1.02615	0.00698405
NME3	-1.02701	0.00120201
TRIM16L	-1.02862	0.00864191
PLAC8	-1.02982	0.0264592
RRP1	-1.03004	0.00220579
TICAM1	-1.03024	0.00406179
N4BP2L1	-1.03283	0.00277961
DUSP3	-1.03344	0.0401294
MRPS2	-1.03412	4.28358e-06
CERK	-1.03444	0.0238134
HMGN3	-1.03494	1.97736e-05
HDAC10	-1.03563	2.96131e-05
TSEN2	-1.03609	0.000158476
FAM136A	-1.03611	3.53096e-05
EXD2	-1.03628	0.0105241
CFAP97	-1.03633	0.000299027
PPP1R16A	-1.03899	0.00153125
IRAK3	-1.03906	7.96637e-05
TRAM2	-1.03956	0.0020925
MRPS26	-1.04076	0.000699039
CAMK2G	-1.04095	4.77691e-07
GCHFR	-1.04426	0.0096953
PMVK	-1.0444	0.000424887
GPX7	-1.04699	0.0361605
EFNA3	-1.04766	0.0444037
BFSP1	-1.04806	0.0240972
HSD11B1L	-1.04827	0.0118013
MREG	-1.04828	0.00567081
UNC13B	-1.04893	0.00207429
ARNTL2	-1.05019	0.0016613
EEF2K	-1.05037	6.97816e-05
PYGL	-1.05042	0.0443851
PGD	-1.05063	0.00024823
DALRD3	-1.05091	3.06675e-06
TRMT1	-1.05252	7.63365e-05
STK26	-1.05425	8.04741e-06
PAQR7	-1.05638	0.00174435
KIAA0020	-1.05757	3.49587e-05
FBRSL1	-1.05905	0.00041358
DTD1	-1.06066	0.00500415
VEGFB	-1.06225	0.000129401
TRAF3IP1	-1.06309	0.00107973
SLC9B2	-1.06348	0.00105567
MYD88	-1.06403	1.77595e-07
NOL6	-1.06559	1.87301e-05
KPNA5	-1.06627	0.0058668
PAQR8	-1.0672	0.000546926
ZNF233	-1.06809	0.0168605
TBL2	-1.06816	9.48516e-06
ROR2	-1.06837	0.00766589
AKR1A1	-1.0686	0.00656095
FAM60A	-1.06876	0.00129689
DGKA	-1.06885	0.000235267
TMEM263	-1.0694	0.00112533
C9orf41	-1.07087	0.00024543
PEG3	-1.07268	0.0140861
C10orf2	-1.07304	0.00450897
CSNK1E	-1.07399	0.000305581
ELK3	-1.07467	0.0276003
WDR74	-1.07588	8.42857e-07
ZKSCAN7	-1.07588	0.00704697
G6PC3	-1.07693	0.0114306
CHCHD10	-1.07763	0.0474558
F2R	-1.07789	0.0405763
TRUB2	-1.078	3.88603e-05
VWA5A	-1.0789	0.00576262
SGPP1	-1.07907	0.00127629
PXYLP1	-1.07932	0.00311283
CASP8	-1.08012	0.00454649
ATP7B	-1.08072	6.40501e-05
ZNF565	-1.08255	0.00449676
ZNF786	-1.0836	0.00114037
FAM175A	-1.08471	2.37227e-06
ZBED1	-1.08474	0.000311009
ZKSCAN2	-1.0861	0.000408291
UBE2E2	-1.0863	0.00636326
SFXN4	-1.08642	0.00224705
NFIC	-1.08812	0.00440258
ZBTB41	-1.0882	0.000611221
C19orf44	-1.08864	0.0167384
NCKAP1L	-1.08874	0.00680232
TRAF3	-1.08934	0.00243815
CD3EAP	-1.08983	0.0147327
DFFA	-1.09069	6.11225e-07
ZMYM4	-1.09224	1.24387e-05
ZBTB37	-1.09235	0.00486281
MRTO4	-1.09399	2.93276e-06
AIM1	-1.09583	0.0391547
COX6B2	-1.09603	0.0219979
NUFIP1	-1.09703	0.00220929
CAND2	-1.09803	0.0421706
PBDC1	-1.09827	6.09888e-06
SRD5A3	-1.09954	0.000288067
CTSH	-1.0999	0.046872
TAF1D	-1.10022	0.00940023
BTN3A2	-1.10313	3.28796e-06
SLC16A10	-1.10532	1.65441e-05
SH3BP1	-1.10657	0.0205176
TTC28	-1.10912	0.00354578
ZMYM2	-1.11031	1.00949e-06
ANO6	-1.11083	5.03747e-05
B3GALNT1	-1.11265	0.00121818
B4GALT2	-1.11412	0.000272841
MACF1	-1.11515	0.000545719
FANK1	-1.11555	0.0280289
NXN	-1.11569	0.00510163
USP43	-1.11699	0.017356
PYGO1	-1.11886	0.00285252
ZNF32	-1.11932	0.00104391
TTC19	-1.12056	1.77005e-08
RPUSD4	-1.12092	1.98213e-05
FAM129A	-1.1221	0.000313361
SDCCAG3	-1.12368	2.58598e-05
SRM	-1.12512	0.00953436
FAM174A	-1.12565	4.28205e-05
METTL21B	-1.12759	0.0155094
GAS8	-1.1279	0.000622202
RUNX3	-1.12901	0.0136341
ME3	-1.1302	0.00227555
TCF4	-1.13039	0.00219259
THAP4	-1.13206	8.36136e-06
BEND3	-1.13293	0.00190455
DUSP14	-1.13368	0.0224815
ACTG1	-1.1337	0.0136947
DHX33	-1.13386	2.91969e-05
ACOT2	-1.1343	0.00109919
IARS2	-1.13587	0.00169421
CYP4V2	-1.1361	0.000434539
ZNF618	-1.13641	0.000571026
CSK	-1.13653	0.000124247
CD37	-1.13677	0.0466194
NPM3	-1.13769	0.0165316
TNS3	-1.1385	0.0286695
WDR43	-1.13861	0.00125965
TET1	-1.14031	0.0131323
TCEAL8	-1.14044	0.00013734
CCDC115	-1.14175	2.42776e-05
TMEM220	-1.14276	0.00151405
SDPR	-1.14428	0.00404197
TSHZ1	-1.14486	2.44317e-05
CCDC92	-1.14967	0.00172255
AHCY	-1.15084	6.33037e-05
NARS2	-1.1521	8.5535e-06
TXNDC5	-1.15423	0.000195634
TRAP1	-1.1545	0.000392097
C8orf82	-1.15514	5.79329e-05
TMEM261	-1.15611	0.00755695
CBX2	-1.15773	0.000282659
TTC27	-1.15826	8.27004e-06
S1PR4	-1.15845	6.7374e-05
HS6ST1	-1.15865	0.000526525
ZNF439	-1.15873	0.00275467
LAPTM4B	-1.16121	0.00757859
EARS2	-1.16436	0.0174355
CCNB1IP1	-1.16443	0.000246375
HDAC11	-1.16485	0.0092202
TK2	-1.16517	0.0121356
FAIM	-1.1669	0.00145353
MARCKSL1	-1.16703	3.46047e-05
PPP1R9A	-1.16731	0.0121556
IDUA	-1.1674	0.0347568
ZNF112	-1.16754	0.0045545
RYK	-1.1679	5.58759e-06
SNX10	-1.16807	0.0145388
SRGN	-1.16818	0.00442245
IFT43	-1.16942	1.07996e-06
ORAI1	-1.17006	3.08814e-05
PLEKHG4	-1.17082	0.000216568
HEBP2	-1.17142	0.00370271
ZDHHC8	-1.1718	0.000248939
CRYGD	-1.17407	0.0490512
FLYWCH2	-1.17553	4.57118e-06
CARD16	-1.17602	0.0242137
C16orf86	-1.17648	0.0134486
BSPRY	-1.17744	1.82146e-06
ITGAV	-1.17778	1.547e-06
SMPD2	-1.17954	0.00020231
AK6	-1.18033	8.0349e-07
IFIT3	-1.18038	0.00212444
BOD1	-1.18117	1.55435e-05
AMT	-1.18182	0.00712295
CCDC112	-1.18183	6.1264e-06
CAD	-1.18246	0.00362521
MRI1	-1.18273	8.58434e-06
NAT10	-1.18328	0.000108369
ITM2C	-1.18339	0.00605865
ERAP2	-1.18435	0.0420645
CHCHD6	-1.18465	8.23829e-05
DAB2IP	-1.18591	0.000798773
ANKRD23	-1.18681	0.023065
TYMP	-1.18691	0.00191156
BPHL	-1.18785	0.00848401
C12orf45	-1.18885	0.000708738
POLR3G	-1.18937	0.00652334
FAM86B2	-1.19079	0.0460952
ADM5	-1.19131	0.0103189
ZBTB9	-1.19181	0.00129478
SIX5	-1.19234	0.0187557
STAP2	-1.19248	0.00805021
TMEM25	-1.19591	0.0320635
PRAF2	-1.1968	1.6725e-09
NAMPT	-1.19787	5.10829e-05
PDCD2L	-1.1991	0.00557743
IQGAP1	-1.20022	0.000313361
GSTM4	-1.2054	0.0204391
CHST14	-1.20603	0.0230327
SPRED2	-1.20642	0.00748228
IFIT1	-1.20669	0.00885553
OSCP1	-1.20722	0.0221079
RSAD1	-1.20798	0.0051105
KIAA1211	-1.2082	1.25921e-06
PEBP1	-1.211	0.00176875
EXD3	-1.21101	0.0106382
NFE2L3	-1.21294	4.89992e-05
NDUFAF2	-1.21448	5.74214e-07
ZNF395	-1.21475	0.000156198
ACADSB	-1.21546	5.55747e-06
LENG9	-1.2176	0.0271011
ZNF660	-1.21764	0.000710671
RREB1	-1.21776	6.61345e-05
TARBP1	-1.21782	0.000270935
RNF149	-1.22056	6.51288e-07
QSER1	-1.22205	0.000549173
ARHGAP12	-1.22539	9.459e-07
FGFRL1	-1.22643	0.0210019
RNF170	-1.22678	0.0020925
RFX7	-1.23087	8.25858e-07
GEMIN5	-1.23168	4.27104e-06
ADGRA3	-1.23193	1.99374e-05
SLC35C1	-1.23272	8.14724e-05
ABHD15	-1.23382	0.0227187
CTXN1	-1.23399	0.00470063
RRP12	-1.23425	0.0115736
ZNF470	-1.2354	0.00457262
PRKAR1B	-1.23544	0.00271874
PRR3	-1.23639	4.33006e-08
FDX1	-1.23649	3.16123e-06
LDHB	-1.23691	0.000287159
CNRIP1	-1.23818	0.00233664
SURF6	-1.23908	2.88272e-08
DPEP2	-1.23975	0.00120116
SACS	-1.24001	0.00423584
ABHD14A	-1.24191	0.000376625
FNDC3B	-1.24299	0.00046163
NBPF1	-1.24324	0.00178149
SGSM2	-1.24366	0.000250133
CHCHD4	-1.24487	3.81479e-10
ZNF662	-1.24507	0.0046314
SLC25A4	-1.24716	0.00157335
DSTN	-1.24758	1.46897e-07
CMTM1	-1.2487	0.00219014
LRRC8D	-1.24952	1.7421e-05
RARG	-1.25081	0.0421681
DSG2	-1.25187	0.0144516
RRAS2	-1.25328	0.000619531
TRIM26	-1.25426	0.0209147
TGFBRAP1	-1.25541	8.0833e-05
EIF4EBP1	-1.25798	1.7813e-06
PPAN	-1.25805	1.0944e-07
FGD3	-1.26075	1.18192e-05
RINL	-1.26149	4.29686e-06
KIAA1147	-1.26224	0.000237715
MTA3	-1.26414	0.00173492
REXO2	-1.265	0.00708342
AMACR	-1.26524	7.44265e-05
KAT2A	-1.26832	0.000649512
ZNF202	-1.27016	0.000248566
GAR1	-1.27206	1.49953e-05
LRP5	-1.27405	3.46465e-05
AGO1	-1.27814	0.00023468
PLEKHA4	-1.28306	0.00117028
POLR1B	-1.28439	2.87575e-06
IPO4	-1.2845	0.0157293
PUS1	-1.28471	4.94734e-06
SDC3	-1.28479	0.0260855
CAMKK2	-1.28509	1.63881e-06
ZCCHC14	-1.2853	8.54779e-07
LIMK1	-1.28773	0.00094256
MBOAT1	-1.28791	2.92357e-07
WDR35	-1.28905	6.45891e-08
TMEM14A	-1.28934	0.00132296
CUL7	-1.28994	0.000828618
NICN1	-1.29005	9.10064e-05
NIPSNAP1	-1.29074	2.87126e-09
YES1	-1.29119	0.0154826
JADE3	-1.29177	4.86026e-06
PGAM1	-1.29369	6.93624e-06
TFAP4	-1.29607	0.000519163
EDNRB	-1.29769	0.000469611
FBLN1	-1.29842	0.000340286
MANBA	-1.29882	3.0112e-08
DPH1	-1.2992	4.88847e-06
C21orf33	-1.29957	3.46992e-11
WIPF1	-1.29969	0.00646751
DUSP23	-1.29974	0.000918278
HEXA	-1.30007	2.77328e-06
TSNARE1	-1.30023	1.01949e-05
APOL4	-1.30404	0.00648822
SAMD13	-1.30421	0.031239
HACD1	-1.3044	3.53025e-05
TTYH3	-1.3048	0.0120645
METTL1	-1.30501	0.0104516
TULP4	-1.30502	0.00267203
IFNGR2	-1.30587	3.29496e-05
ERF	-1.31032	8.88728e-06
YDJC	-1.31192	2.03916e-09
PDSS1	-1.31238	0.000175158
MEGF8	-1.31302	1.22266e-05
HS2ST1	-1.31346	4.25777e-07
ZMYM3	-1.31355	0.00220929
ZNF491	-1.31472	2.63969e-05
PLEKHA8	-1.31498	1.15973e-05
QPRT	-1.3181	0.00276459
SMYD5	-1.31819	0.00659792
GSTM5	-1.32102	0.0109261
FAM195A	-1.32143	0.00702913
ALPK1	-1.32215	0.00287941
WDR54	-1.32236	0.00233395
TXNDC12	-1.32353	9.85258e-06
CRTC1	-1.32763	4.49385e-10
TRIM8	-1.32803	4.44664e-06
MEF2C	-1.32845	0.0124068
WDR3	-1.32856	0.000132073
TRIM44	-1.3292	3.51272e-05
CPT1A	-1.32924	9.82909e-07
AKAP1	-1.33111	0.000406628
ETV6	-1.33519	9.85258e-06
PKIG	-1.33581	1.948e-07
HEMK1	-1.33732	9.0913e-05
RNPEP	-1.33968	0.000849258
CSRP1	-1.34009	9.48516e-06
GNL3	-1.34009	1.50065e-05
ZNF280C	-1.34604	0.000274325
FRRS1L	-1.34728	0.0291001
CCDC78	-1.34777	0.0255643
ACY1	-1.34848	0.00165256
ZNF835	-1.34923	0.000119031
IDH1	-1.34945	0.00212151
BBS2	-1.3496	0.00526817
B3GNTL1	-1.35147	0.00514278
ME2	-1.35602	8.60506e-06
MIPEP	-1.35823	9.45084e-06
FAAH	-1.35917	0.00919944
CTSF	-1.36261	0.0011772
ERGIC1	-1.364	0.00152885
CCDC86	-1.36607	0.000675039
TGFB1	-1.36645	0.00863042
ACRBP	-1.36853	0.00225059
NT5DC3	-1.36856	0.000952414
SIK1	-1.37028	0.0185273
TIMP1	-1.37151	1.25921e-06
FRAT2	-1.37215	0.00113051
HOXA9	-1.3723	0.0126912
PDCD5	-1.37528	5.16802e-06
CEP164	-1.37719	3.35811e-05
CPNE3	-1.37722	4.34632e-05
NHLRC1	-1.37749	0.00112979
TSPAN6	-1.37763	0.000398686
ACCS	-1.37814	0.00188998
LDOC1L	-1.3802	7.33672e-12
D2HGDH	-1.38155	1.45304e-06
HPDL	-1.38327	0.00575072
ZNF691	-1.38348	0.000819723
LZTS2	-1.38386	0.000364043
NOB1	-1.38398	8.02735e-07
UNC119	-1.38504	0.00217728
TRIP10	-1.38526	0.00436984
CASP7	-1.38583	4.39157e-06
BAIAP2	-1.38629	0.000380969
USP36	-1.38656	1.50366e-07
GPT	-1.38697	0.00515438
SMYD3	-1.39106	0.000417227
PDP2	-1.39322	6.32794e-06
FUOM	-1.39345	0.000272078
PDE6B	-1.39378	0.00290721
MAP9	-1.39495	1.39305e-05
EXOC3L2	-1.3962	0.000274325
RASA4	-1.3968	0.0009806
EVL	-1.39721	0.000113852
RAB11FIP1	-1.39753	0.000167093
GORAB	-1.3981	0.00338674
CTRL	-1.39824	0.0119925
DIMT1	-1.39939	0.0013853
PSMB10	-1.40188	6.10203e-09
APOL1	-1.40417	0.00231188
ETS2	-1.4053	0.000241023
CHD3	-1.40723	1.01138e-07
ZADH2	-1.40909	3.63022e-07
RASA3	-1.40981	0.00101144
TRANK1	-1.41121	5.2899e-09
TGFB3	-1.41298	0.00460455
COPRS	-1.41464	0.000240702
ZBED6CL	-1.41858	0.000196711
ARPC1B	-1.42063	6.09413e-05
GALNT2	-1.42075	1.55158e-10
NAT14	-1.42087	5.08018e-05
NCK2	-1.42181	0.00025901
DDX31	-1.42517	0.000193063
ZNF711	-1.42692	0.000219685
PCYOX1	-1.42836	7.3736e-08
MLH3	-1.42984	6.29064e-06
DOK3	-1.43065	2.9886e-08
MSN	-1.43113	4.69688e-07
MRPL24	-1.43347	7.84797e-07
AKNA	-1.43447	0.0119145
CASP6	-1.43474	5.69464e-08
TMED3	-1.43559	2.80857e-05
GCNT1	-1.43565	0.00214395
SORD	-1.43667	6.18909e-05
TP53RK	-1.43822	7.32329e-10
CCDC8	-1.43869	0.00124041
KIF13A	-1.4433	1.25003e-07
LRRC6	-1.44366	0.0256922
L3HYPDH	-1.44423	6.79419e-05
CCDC106	-1.44695	9.98509e-06
LCA5	-1.44704	9.78881e-16
GPM6B	-1.44785	0.00662139
ALKBH2	-1.45177	7.97857e-05
PPFIBP1	-1.45325	0.000888567
KCTD15	-1.45376	0.000171328
CLUH	-1.45466	0.000630509
HOXB4	-1.45489	0.00096922
SMURF2	-1.45661	0.000297548
POMT1	-1.45687	4.75512e-05
CST3	-1.45704	9.10064e-05
VGLL4	-1.46017	0.00010639
NTHL1	-1.46032	0.00256985
PFKFB3	-1.46138	1.84592e-05
DIAPH2	-1.46246	0.00246734
ARHGDIB	-1.46247	0.000121566
PDLIM1	-1.4635	0.00299138
VAT1	-1.4648	0.000150902
GOLGA8B	-1.46631	0.0157757
GATM	-1.46864	0.0228816
SLC16A1	-1.46933	9.459e-07
CTSC	-1.47324	5.18749e-07
SCO2	-1.475	7.33232e-05
SERPINB9	-1.4755	0.000436423
PEMT	-1.4768	0.000377824
SCRN2	-1.47701	2.05381e-05
RNF44	-1.47874	8.74997e-09
NUDT14	-1.47956	0.0128912
TGIF1	-1.47978	0.0037793
POMGNT1	-1.48054	4.98809e-05
SLC39A14	-1.4806	0.00541722
DLGAP4	-1.48216	1.22541e-05
DCTD	-1.48224	0.00536093
PRSS8	-1.48318	0.0126912
ADARB1	-1.4864	0.00167205
POLR1C	-1.48704	1.32395e-07
TSPAN18	-1.4877	0.0111503
SLC5A6	-1.4893	4.47875e-07
ENG	-1.48953	0.000354466
CPVL	-1.491	8.28814e-06
GIMAP2	-1.49483	0.0228898
NREP	-1.49573	0.000238736
LRRFIP1	-1.4973	4.19421e-08
TMEM182	-1.4976	0.00284177
EXTL2	-1.49867	2.67625e-05
NLE1	-1.49952	0.00189976
IL27RA	-1.49958	2.11932e-05
TP53I13	-1.50037	0.0118013
MPI	-1.50262	1.65212e-09
TIRAP	-1.50497	0.0040257
TBL1X	-1.51115	0.0122213
USP46	-1.51173	0.000303295
SPTBN1	-1.51305	0.00457262
TSTD1	-1.5144	0.0001323
LHFPL2	-1.51658	0.00784352
ZNF391	-1.51739	0.0121912
SYK	-1.51832	2.99518e-05
KIAA1958	-1.51957	4.51279e-08
NUMBL	-1.5227	4.73187e-09
NPEPL1	-1.52617	0.00102869
LAMB3	-1.53757	0.00100531
TRAF3IP3	-1.53928	0.0210702
CRYZ	-1.54369	0.000334992
ARRDC1	-1.54509	8.02074e-10
FAHD2B	-1.54863	0.0006755
LEPR	-1.55295	0.00408757
MAML3	-1.55398	7.89913e-06
C9orf91	-1.55596	0.00115095
RNASE6	-1.55851	0.0127684
CCDC113	-1.56322	0.000158533
NOP16	-1.56329	4.83007e-09
EMC10	-1.56442	1.86279e-05
SERINC5	-1.56679	2.60352e-07
ARF3	-1.56737	0.000106391
ARMCX1	-1.56808	0.00140435
SERPING1	-1.57347	0.00705688
HRASLS5	-1.57637	0.00541554
CMTM7	-1.57667	0.00857175
VAV3	-1.57798	0.0060285
HELZ2	-1.57909	0.00224856
RBFOX2	-1.58012	0.00132878
CCNJ	-1.58066	4.39638e-09
MAP4	-1.58106	9.87648e-09
VILL	-1.5855	2.8073e-09
LYAR	-1.58753	3.2822e-06
PRPF40B	-1.58826	0.000918278
NIT2	-1.59419	4.29909e-12
HCLS1	-1.59564	0.000311009
TMEM102	-1.59707	0.00221579
NPM1	-1.59844	2.22697e-07
ZNF69	-1.59993	1.8535e-06
ZNF667	-1.60132	0.000272078
QPCTL	-1.60134	1.02365e-07
USP40	-1.60357	8.30735e-07
DHX58	-1.6047	0.000642069
LRRC61	-1.60498	0.000149101
RAPH1	-1.60661	1.11629e-08
PHACTR2	-1.60709	1.21161e-05
CD84	-1.60738	9.1235e-05
ADCK3	-1.60991	1.78424e-12
MYBBP1A	-1.613	6.6578e-05
TNFRSF12A	-1.6132	0.00463693
DOCK5	-1.61849	0.00163916
SNX30	-1.61853	2.81428e-07
TMEM243	-1.61904	0.00481062
SIGIRR	-1.61923	0.000202144
EPHB4	-1.62023	0.000336117
ZCCHC11	-1.62111	2.14165e-12
SH3RF1	-1.62145	0.00315166
ZNF827	-1.62197	1.05791e-05
MYC	-1.62551	2.7451e-05
NID1	-1.62567	0.00178239
PDE4A	-1.62849	0.0105674
C9orf116	-1.63131	0.0124849
PUS7	-1.63262	0.000696484
SMYD2	-1.63319	5.62752e-07
ERMP1	-1.63431	2.36928e-08
AGTRAP	-1.63575	4.22813e-05
SSH3	-1.63661	0.000360199
NOTCH2	-1.63682	1.76902e-08
STK33	-1.64036	0.0117343
CDK6	-1.64041	0.000955541
SCARB2	-1.6407	1.08162e-08
ARRB1	-1.64207	0.00122821
SLC19A1	-1.64333	0.000642598
ACTN1	-1.64488	0.00194978
PRSS21	-1.64578	0.010972
SLC27A1	-1.64766	0.00106716
FCGRT	-1.65008	0.0016807
NFKB1	-1.65015	1.09306e-25
PLIN3	-1.65169	1.19321e-05
MARS2	-1.65189	2.20104e-15
C9orf9	-1.65221	0.000105922
GYG1	-1.65365	1.73064e-09
ZSCAN31	-1.654	5.80376e-10
DLK1	-1.65487	0.00650377
AMPD2	-1.65752	1.48776e-06
SLC12A9	-1.65804	9.07247e-07
LDLRAD4	-1.66084	6.62902e-10
SPTBN2	-1.66147	0.000109515
GCSH	-1.6616	2.18926e-09
FXYD5	-1.66512	0.00324329
FAM45A	-1.66832	2.36935e-07
CRISPLD1	-1.66845	0.0134474
SP140L	-1.67029	8.7563e-05
CITED4	-1.68247	1.46445e-05
LIMD2	-1.68249	0.00664902
TMEM192	-1.68266	1.29428e-06
GIT1	-1.68343	3.89691e-09
ANKRD27	-1.68464	1.02879e-09
P2RX4	-1.68603	0.00025423
FAM109A	-1.68617	6.71706e-07
DOCK2	-1.68718	0.000490151
PJA1	-1.68855	0.000150853
CDK2AP1	-1.68959	5.67862e-08
ELMO1	-1.6934	0.00392227
RBM47	-1.69447	0.0138976
PPM1M	-1.69778	1.11851e-05
PRMT1	-1.69817	1.76313e-12
SCAMP3	-1.69824	2.33857e-10
UBE2D4	-1.69992	1.63445e-06
TNFRSF25	-1.70248	0.00220483
SPR	-1.70443	0.00480644
KANK1	-1.70521	0.00480521
PHLDB3	-1.70639	0.00241892
TMEM72	-1.70712	0.0138189
CPQ	-1.7082	1.65629e-09
RRP9	-1.71156	2.3882e-05
APH1B	-1.71284	8.85488e-07
UAP1	-1.71681	2.05306e-13
DNMT3B	-1.7198	2.63969e-05
DNALI1	-1.72019	5.18938e-06
FZD3	-1.72068	4.6227e-14
CD320	-1.72134	0.000218474
C5orf45	-1.72523	6.3465e-05
THBS3	-1.72659	1.83103e-05
LRFN1	-1.72718	0.00601575
QTRTD1	-1.72889	3.17863e-10
FZD4	-1.72946	1.67612e-07
GIPC1	-1.72999	1.15225e-05
ZDHHC9	-1.73071	8.88422e-05
MAGI1	-1.73141	0.000638838
DES	-1.7339	0.0014633
GNPNAT1	-1.73576	2.87126e-09
CCDC120	-1.7367	1.95447e-08
RNF135	-1.73709	4.1854e-10
INF2	-1.7408	8.25858e-07
NAAA	-1.7426	0.00502418
MCCC2	-1.743	1.02789e-07
PAPSS1	-1.74826	6.40185e-07
HOXB3	-1.75216	5.72644e-05
TOM1L1	-1.75226	0.00112806
FKBP7	-1.75279	4.89863e-06
NRROS	-1.75416	0.000222896
TMEM177	-1.75484	0.000257272
SLC27A5	-1.75573	1.948e-07
NOD1	-1.75668	4.47982e-09
STAT5A	-1.75744	5.79329e-05
KHK	-1.75761	6.1264e-06
DAPK1	-1.75813	0.00275589
IGSF8	-1.75898	0.00107973
RNF122	-1.76049	0.000217178
PPP1R14A	-1.76172	0.00440654
MAGED1	-1.76269	1.69325e-05
CYP2W1	-1.77036	0.00110516
ZBTB24	-1.7779	1.36395e-06
GUCY1A3	-1.77945	0.000692584
MAPKAPK3	-1.78178	0.000116827
STK39	-1.7864	3.58467e-14
HOMER2	-1.78687	0.00177912
DNAAF2	-1.79063	3.18156e-21
LAPTM5	-1.79241	0.000851433
ZNF783	-1.7934	7.84138e-08
TBC1D9B	-1.79382	1.1721e-10
SDC4	-1.7959	9.25432e-10
RARA	-1.79737	9.10064e-05
ZNF114	-1.79904	0.00165664
FGFBP3	-1.80145	7.96637e-05
FAM216A	-1.80247	3.27618e-10
TMEM63C	-1.80623	0.00406179
SLC25A22	-1.80631	3.39332e-12
IL2RG	-1.80738	0.00434276
ANXA11	-1.8083	1.01594e-08
TTLL1	-1.80845	0.000170774
FBXL19	-1.80857	4.90967e-14
TRAF3IP2	-1.81017	5.40862e-10
ZP3	-1.81027	0.0086682
ZMAT3	-1.81146	6.33007e-06
OSBPL1A	-1.81447	3.55156e-08
FAM83H	-1.81517	0.000729597
PTPN7	-1.81535	1.49198e-05
RPP40	-1.82134	8.48522e-05
CITED1	-1.82153	0.00991473
PEX11A	-1.82671	6.04785e-06
ZNF496	-1.82941	6.74467e-07
MPZL1	-1.83049	5.64837e-08
TLE1	-1.83298	9.85121e-08
NSMAF	-1.83401	5.18749e-07
UNG	-1.83859	6.41584e-08
THNSL1	-1.83911	0.000764836
MGST2	-1.84043	9.07532e-18
SLC35E3	-1.84144	0.000146065
MECOM	-1.84276	1.14374e-07
NMU	-1.84418	0.0109261
AGFG2	-1.84466	4.83697e-13
TNFRSF19	-1.84736	5.10089e-05
TCEAL4	-1.84749	1.01138e-07
MPV17L	-1.85129	1.46657e-07
DNMBP	-1.8531	1.06482e-09
LDHA	-1.85462	8.02074e-10
FAM90A1	-1.8645	0.00970072
GLRX	-1.86652	2.98516e-05
ALDH2	-1.8677	0.0012878
FAM171A1	-1.87593	5.84409e-05
TMEM216	-1.87952	1.78424e-12
AGMAT	-1.88071	5.86402e-07
ST8SIA4	-1.88501	4.64599e-07
ANKEF1	-1.88525	1.20533e-06
UGDH	-1.88547	1.37795e-06
PCK1	-1.88605	4.09156e-05
SULT1A1	-1.89205	1.59208e-05
ZMYM6NB	-1.89615	1.13546e-05
RIN3	-1.90006	5.27733e-06
BCAT2	-1.90123	1.77124e-08
KLHL5	-1.91073	4.4526e-13
NR1D1	-1.91271	1.61106e-05
TMSB10	-1.91357	2.79286e-06
H6PD	-1.9144	1.36026e-05
HOOK2	-1.91577	3.13179e-06
APBB1IP	-1.91586	9.69461e-07
B4GALT6	-1.91657	6.30679e-10
SYNGR3	-1.91973	0.00441882
HSPG2	-1.92033	0.000589507
EPCAM	-1.92094	3.42827e-07
FAM117B	-1.92324	4.39519e-07
TMEM246	-1.92502	6.16999e-06
DNAH14	-1.92752	4.69004e-06
TRO	-1.92914	0.00117332
DOCK9	-1.93141	8.13954e-07
DTX3	-1.93286	2.34345e-05
SCARB1	-1.93537	5.96696e-09
CECR5	-1.94003	0.000443054
SLC25A30	-1.94086	1.02242e-11
PLEKHH1	-1.94294	0.000339437
MPP6	-1.94477	1.32872e-13
SLC12A6	-1.95134	1.0277e-13
PARP6	-1.95327	0.00372691
FAM83F	-1.95371	0.000168989
NADK2	-1.95491	1.23941e-23
GNG2	-1.95642	5.37032e-05
PRKX	-1.9585	1.72128e-10
FZD6	-1.95906	3.1867e-05
PLA2G4A	-1.962	1.77005e-08
FAM178B	-1.9647	0.00410899
ACACB	-1.96523	5.07447e-10
BTBD2	-1.96615	1.62677e-07
ARHGEF6	-1.96681	7.77315e-05
FES	-1.96729	7.36262e-05
GDF11	-1.96737	1.01338e-08
LRG1	-1.96829	0.000244579
CARD9	-1.9725	0.00123892
TOX	-1.97295	0.00338423
FGFR1	-1.9749	0.000113768
PTPN6	-1.97491	0.000520048
RNASE1	-1.97502	2.52831e-06
GALNT7	-1.97737	3.18299e-16
PATZ1	-1.97903	6.45891e-08
CD81	-1.97926	5.76702e-06
PRSS57	-1.98071	7.52143e-05
DUSP2	-1.98129	3.81698e-07
PDE3A	-1.9843	0.0010203
RNASET2	-1.98624	5.36216e-06
DHRS7	-1.9882	1.35567e-08
ARHGAP39	-1.98873	9.23728e-05
EBPL	-1.99006	0.000425923
BTN3A1	-1.99062	9.18779e-06
CD302	-1.99296	7.68505e-05
KLHL6	-1.99339	1.38633e-07
KAZALD1	-2.0004	7.35698e-08
NR4A1	-2.00351	0.000370813
RALB	-2.00681	1.29744e-05
FKBP9	-2.01004	6.44824e-12
POLM	-2.01197	2.89716e-07
PPM1F	-2.01541	4.82174e-05
FAM84B	-2.01713	0.000311009
SLC25A23	-2.01748	0.000573411
THNSL2	-2.01972	0.00054601
C14orf159	-2.02071	9.31873e-18
GM2A	-2.02116	2.08425e-09
EZR	-2.02297	1.14559e-13
MINA	-2.02519	0.000761803
ANXA4	-2.02811	1.1696e-07
TMEM185B	-2.0294	6.97585e-09
MARVELD1	-2.02951	0.000182297
ENC1	-2.03213	2.92019e-07
NGFRAP1	-2.03491	3.23702e-06
FAM135A	-2.04028	9.48471e-07
ZNF296	-2.04238	5.53968e-06
CTIF	-2.04413	0.000354305
PLD6	-2.04503	7.80377e-14
JUP	-2.04632	1.13784e-09
FRMD6	-2.04769	0.00222728
PTPRC	-2.05622	4.53433e-07
MYO15B	-2.05721	0.000727218
DYNLT3	-2.05911	8.39988e-05
NSMF	-2.05934	5.17184e-08
FAM160B2	-2.06033	0.000194102
IFFO2	-2.06432	1.50366e-07
APBA2	-2.06563	6.9476e-08
SPRY1	-2.06956	0.000156018
SEPN1	-2.07092	1.25518e-06
TYSND1	-2.07341	2.50138e-08
PTGR2	-2.07429	8.93574e-05
SPATA13	-2.07493	1.86139e-19
CNN2	-2.08005	1.65212e-09
MTSS1	-2.08148	2.3327e-05
TXNRD3	-2.08329	2.18725e-07
CASP4	-2.08722	1.87235e-09
SLC25A43	-2.09194	5.76289e-08
GDPD1	-2.09279	1.62952e-17
MAP6D1	-2.09284	2.42865e-06
FSTL3	-2.09292	2.03008e-05
C19orf12	-2.10045	1.61086e-08
RCN1	-2.10322	2.09132e-33
JADE2	-2.1054	1.51282e-05
PDIA5	-2.10677	0.000952414
RPL39L	-2.10717	0.00338795
RNF208	-2.1074	0.000220826
LTBR	-2.10746	0.00128238
ADGRE2	-2.11328	1.63401e-05
NINJ1	-2.1141	0.00157335
ARHGAP22	-2.11815	8.205e-20
NEU3	-2.11979	6.94959e-14
TMCO4	-2.12335	3.46358e-06
HSD17B1	-2.12436	2.38298e-06
MEST	-2.12782	8.74307e-07
SLC25A29	-2.13963	1.53759e-08
EPS8L1	-2.14002	0.000614439
PLEKHA2	-2.1403	2.17943e-16
PACS1	-2.14499	1.25114e-10
NFATC1	-2.1486	3.68052e-06
CXADR	-2.15071	1.05461e-07
CNDP2	-2.15314	2.79271e-05
EIF4EBP3	-2.16031	1.69325e-05
RUNX1	-2.16714	2.27889e-17
HSPB6	-2.17195	3.96149e-08
ZNF883	-2.17374	0.000462191
FLNB	-2.17499	1.4346e-07
LTBP4	-2.17917	3.44941e-10
MAOA	-2.18268	4.18575e-06
EML2	-2.18445	0.000230764
MFNG	-2.18854	4.93943e-09
CMBL	-2.18894	1.50065e-05
TAGLN2	-2.19041	3.61009e-07
FADS3	-2.1906	9.71935e-18
BCR	-2.19242	3.02149e-05
PALM	-2.19317	3.24844e-13
SRPK2	-2.1938	1.52326e-19
RILPL2	-2.19403	4.49385e-10
ALDH7A1	-2.19765	0.000347144
SLC26A2	-2.19966	5.80118e-12
ABCB9	-2.20211	2.83994e-12
ICAM2	-2.2074	6.58089e-06
C4B	-2.20858	5.18938e-06
C4B_2	-2.20858	5.18938e-06
ADA	-2.20947	5.32306e-05
FSCN1	-2.21942	2.99704e-07
SLC25A24	-2.21968	7.06846e-05
SLC27A2	-2.22388	9.98733e-17
ACSL5	-2.22437	9.65058e-05
CD63	-2.22603	1.76924e-06
YBX2	-2.22612	2.18383e-08
SPRY2	-2.22647	3.92527e-10
C14orf79	-2.23104	1.8865e-07
CSF1	-2.23159	4.69004e-06
CDC14B	-2.23391	1.37167e-06
RETSAT	-2.23399	2.80988e-05
CFD	-2.23564	4.56516e-07
OCIAD2	-2.23621	5.76289e-08
MYB	-2.23972	6.79419e-05
ZNF74	-2.24316	1.37257e-06
TRIP6	-2.24324	3.98722e-07
C1orf233	-2.24474	0.00247681
DENND5A	-2.25134	7.23925e-17
SERPINF1	-2.25505	6.89298e-10
FBXW8	-2.25715	9.8541e-09
SH3KBP1	-2.26018	4.59027e-10
HAGHL	-2.26186	0.000236948
GAS6	-2.26635	0.00047729
C2CD2	-2.27197	6.02198e-07
CYP2E1	-2.27541	0.000695433
MVB12B	-2.28003	0.000149797
PANK1	-2.28027	5.74602e-12
ZNF641	-2.28655	5.95853e-08
RASSF3	-2.30502	0.00219047
HSPA12B	-2.30745	3.53607e-09
RNF43	-2.3091	2.98707e-05
PLEKHG1	-2.31013	5.52653e-14
LYN	-2.31928	8.27004e-06
MFSD10	-2.31942	6.21409e-08
ATP8B2	-2.32571	0.000134558
BID	-2.32872	1.04682e-08
TRPV2	-2.33249	0.000339437
DENND2D	-2.33527	0.00028717
ISYNA1	-2.33531	2.88215e-07
QSOX1	-2.34201	5.89876e-06
ACP6	-2.34306	2.49259e-14
SOX4	-2.34419	6.58519e-10
GRTP1	-2.34582	4.4014e-14
TRIM32	-2.34667	2.19889e-09
RUFY3	-2.34905	9.27599e-17
PANX1	-2.35289	1.95728e-09
CSF2RB	-2.35642	1.70313e-05
DYX1C1	-2.35675	3.35363e-05
B3GNT5	-2.36573	1.68594e-06
SOX12	-2.3714	1.69823e-08
LDLRAD3	-2.37199	9.62547e-06
MLC1	-2.37353	0.000146953
SEMA4C	-2.38099	0.000400724
ADGRG1	-2.38264	5.6422e-06
KCNK5	-2.38564	5.09293e-15
PTGR1	-2.38815	5.38657e-15
MARC1	-2.38869	0.000724031
CORO1B	-2.39062	1.61369e-08
MIF	-2.39364	1.11629e-08
RABEPK	-2.39572	5.7295e-12
ANKRD50	-2.39661	4.51794e-12
TRIB2	-2.39694	1.91069e-26
LRP3	-2.39726	0.000272399
NRSN2	-2.41274	8.82047e-08
DPPA4	-2.41631	8.48377e-20
FHL3	-2.4181	5.42131e-12
FUT4	-2.42045	3.98497e-11
AAED1	-2.42217	3.77448e-05
PTPN13	-2.42624	4.05459e-09
ZNF239	-2.42908	5.25245e-06
SMPDL3B	-2.4291	4.98008e-05
SLC26A1	-2.43015	1.42959e-05
ZC3HAV1L	-2.43064	1.20661e-08
ERO1A	-2.43186	1.17716e-12
GRAMD1A	-2.43189	1.41006e-11
PVRL1	-2.43496	1.66321e-14
BDH2	-2.43499	9.06109e-13
ZBED3	-2.4452	8.5203e-05
AKR1C1	-2.44568	7.39615e-07
ADRBK2	-2.44867	1.11989e-12
SLC25A15	-2.45846	8.89354e-08
PODXL2	-2.46043	4.47131e-17
ZNF521	-2.46082	8.84131e-07
DIXDC1	-2.46893	8.65431e-15
VPS37B	-2.47352	4.15402e-20
HOMER1	-2.47471	2.85333e-10
GALM	-2.4772	6.93521e-14
XKR8	-2.47729	2.19269e-11
ARL10	-2.48173	9.57315e-05
LHFP	-2.48446	4.08764e-07
DCAF4	-2.48866	1.36066e-13
SUGCT	-2.48955	0.000413211
G0S2	-2.491	1.60266e-06
SLC38A1	-2.49774	6.48995e-10
POGK	-2.50222	2.02814e-05
NPR3	-2.50365	7.96637e-05
USP13	-2.50368	2.62857e-08
SLCO4A1	-2.50462	9.91332e-12
KIAA1671	-2.51822	3.49287e-09
FAM124B	-2.52001	2.95482e-27
AMHR2	-2.52323	0.000107322
NMRAL1	-2.52846	7.20427e-13
ZFP64	-2.52891	2.31851e-10
AKR1C2	-2.53772	3.2822e-06
ABCC1	-2.53889	5.8579e-13
MLKL	-2.54012	3.82524e-06
AGAP2	-2.5474	5.73214e-07
MYADM	-2.5484	2.87126e-09
AKR1C3	-2.54932	0.000165292
ZBTB12	-2.55095	3.21947e-08
RRAGD	-2.55826	9.76827e-14
CCDC102A	-2.55951	4.78626e-09
H2AFY2	-2.56034	9.49375e-12
CPNE8	-2.56613	0.000113768
SYNJ2BP	-2.57233	1.58579e-13
ZBTB16	-2.57731	3.49458e-05
FBXO16	-2.58012	0.00165256
PLXND1	-2.5808	9.94403e-06
C1QTNF9B-AS1	-2.58865	8.5327e-06
ARHGEF25	-2.59516	0.000193383
NDST1	-2.59981	1.83647e-06
KYNU	-2.60056	0.000334946
MATK	-2.60102	5.2398e-08
DOCK11	-2.60625	1.23205e-10
LRFN4	-2.60691	8.22978e-10
PLTP	-2.6095	7.45582e-06
GPI	-2.612	8.90691e-11
MUC1	-2.61795	7.69949e-06
SLC24A3	-2.62116	5.3009e-22
FAM19A2	-2.62674	4.84881e-06
KRBA1	-2.63563	6.36584e-09
IKBKE	-2.64029	5.55567e-05
RNF144B	-2.64074	1.29307e-08
APOC1	-2.64309	2.68596e-09
NDN	-2.64549	1.79257e-06
ICA1	-2.65558	4.80393e-07
FAM162B	-2.66085	0.000194587
PWWP2B	-2.66179	0.000117003
NRARP	-2.66701	1.55031e-10
SELPLG	-2.67275	4.62313e-06
PSEN2	-2.6807	3.97685e-05
ST8SIA1	-2.68101	1.83058e-11
NEXN	-2.68636	3.46469e-14
MTL5	-2.68896	1.16669e-10
NEFH	-2.69432	2.4268e-13
ZNF697	-2.70601	2.82542e-06
GNA15	-2.70865	2.68898e-09
PCBD1	-2.71057	2.55642e-12
MAP7D3	-2.71218	1.31801e-27
ARL8A	-2.71233	1.84232e-12
PAM	-2.71476	1.17443e-06
FAM35A	-2.71796	9.93846e-11
ABO	-2.72114	1.08346e-08
SLC16A9	-2.72258	1.34794e-06
NYAP1	-2.72272	5.64299e-07
PRKCH	-2.72558	1.33699e-08
SAMD10	-2.74203	1.0976e-08
GAMT	-2.74425	8.29308e-10
SEC23A	-2.74943	6.67625e-09
IRF6	-2.75695	3.27618e-10
WNT5B	-2.75834	1.71781e-05
APOE	-2.76064	4.23154e-07
C3orf80	-2.76399	2.67728e-07
EGFL7	-2.77362	0.000383678
PKP2	-2.77401	4.39638e-09
CYTL1	-2.77598	1.20661e-08
OSBPL7	-2.77947	7.70995e-06
IMPDH1	-2.79291	3.47882e-09
ALDH1A1	-2.79509	4.13619e-13
SALL2	-2.79722	3.26233e-14
CRACR2A	-2.80292	3.8875e-18
FKBP11	-2.80527	5.20052e-06
ARHGAP4	-2.80681	2.4099e-14
C20orf194	-2.80961	3.55258e-08
EFCAB12	-2.80991	9.50784e-08
FBN1	-2.82249	1.51285e-07
PPP1R26	-2.82548	3.47431e-07
ASB9	-2.8315	1.63936e-05
RCN3	-2.83715	8.56411e-14
EMILIN2	-2.83868	3.30006e-11
PLXNC1	-2.84328	4.05553e-09
LAMC1	-2.84476	6.37883e-12
ECHDC3	-2.84643	8.07982e-06
ZNF579	-2.84652	8.94903e-06
NEO1	-2.84701	5.97591e-06
TMEM173	-2.84801	1.83076e-09
SLC35F2	-2.85	1.54252e-07
TGIF2	-2.87252	5.09058e-16
FAM89A	-2.87427	1.03717e-13
HK2	-2.88159	2.82459e-14
RAP1GAP2	-2.88469	6.19318e-06
HDAC7	-2.894	1.28778e-18
MAP2K6	-2.89936	4.73872e-13
RNF130	-2.90286	5.28457e-09
LPCAT4	-2.90666	1.80562e-18
LEF1	-2.91553	5.50607e-08
PITPNM2	-2.9192	9.56548e-07
MGST1	-2.92034	3.77913e-09
AGAP3	-2.9218	3.26476e-12
SLC2A10	-2.93666	5.48972e-13
E2F5	-2.93879	1.61438e-18
NPW	-2.96056	0.000150041
AGPAT2	-2.9614	8.87556e-06
FAM129B	-2.96422	2.02905e-10
PHKA1	-2.96523	1.96172e-09
ZNF516	-2.97309	3.03752e-11
TBC1D4	-2.98137	9.42771e-10
KIT	-2.98787	1.70792e-10
NTN1	-3.00328	3.09758e-08
TMEM144	-3.00985	2.68898e-09
KHDRBS3	-3.01498	3.98561e-11
FABP5	-3.01537	3.57046e-11
LGALS12	-3.01659	1.80192e-06
COCH	-3.02222	2.3796e-12
KLRG2	-3.03429	0.00022029
TNFRSF21	-3.0355	3.3086e-10
CYFIP1	-3.0368	4.51897e-08
IL7	-3.0478	9.98733e-17
SLC17A9	-3.04806	8.24735e-13
MEX3A	-3.05536	1.80767e-10
SLC29A2	-3.05899	7.26741e-07
CCND2	-3.05993	2.46664e-09
SMAD3	-3.0623	6.60063e-14
STK32C	-3.06389	1.43102e-10
P2RX5	-3.09501	2.50096e-06
DEF6	-3.09737	8.31748e-08
CGREF1	-3.09865	4.08803e-05
MARVELD2	-3.10443	1.15665e-16
FBLN2	-3.10828	4.29859e-12
FOXH1	-3.12221	3.85745e-10
AZGP1	-3.12294	2.67161e-06
CABLES1	-3.12718	7.63289e-10
RAB38	-3.1287	1.13924e-06
MAP7D2	-3.13092	9.98392e-08
RYR3	-3.13269	3.70621e-08
ESRP2	-3.13393	1.83598e-07
NLN	-3.1363	3.64316e-14
TNRC18	-3.13959	3.50427e-25
IRF2BPL	-3.1415	2.93726e-11
FJX1	-3.19637	1.07996e-06
HTR1F	-3.20974	2.77097e-06
TOR4A	-3.21254	2.37865e-13
PPM1H	-3.21955	7.62138e-18
ACOT4	-3.23038	1.35293e-05
ROBO2	-3.23695	2.44577e-07
LPPR2	-3.24482	8.24198e-18
ZNF512B	-3.25478	1.86139e-19
GRAMD4	-3.27138	2.03887e-08
PPARGC1B	-3.3408	8.0944e-16
LGALS3BP	-3.48617	1.03137e-17
TRIM29	-3.55486	2.08066e-10
P2RY8	-3.58381	1.76787e-14
GAL	-3.59006	1.21303e-15
COLGALT2	-3.63184	2.67942e-11
UBASH3A	-3.6464	1.80179e-10
TERT	-3.6893	2.63917e-09
OAF	-3.69624	9.50633e-14
ZNF467	-3.78154	9.50544e-16
PCSK9	-3.78807	2.19481e-10
FCHO1	-3.84946	2.38087e-12
SLC44A4	-3.88305	8.90349e-14
DDN	-3.88328	4.62167e-10
WIPF3	-3.9311	4.85096e-16
ESRRG	-4.21282	5.14004e-21

## Sheet: FLC_BasoEvsPolyE
Table S4 DEGs in FL in vitro terminal erythropoiesis
	FLC_BasoEvsPolyE, DEGs between FLC_BasoE and FLC_PolyE
Note: Differentially expressed genes between the adjacent stages in fetal liver in vitro cultured erythropoiesis. Log2(fold change), the ratio of gene expression in one stage relative to its earlier stage. Padj, adjusted P value.
Gene name	Log2(fold change)	Padj
ACKR2	3.6275	5.52071e-08
TMCC2	3.58385	3.54905e-05
PTPRF	3.55068	6.30062e-08
DYSF	3.38604	4.01575e-07
IFIT1B	3.19686	0.000184122
ACSL6	3.03666	4.45283e-06
TTC39A	2.87755	0.000152294
CRYM	2.83202	0.00025279
CDKN2D	2.7046	4.95877e-11
HEPACAM2	2.57161	8.31291e-06
UBE2H	2.55922	2.61046e-05
SLFN14	2.47683	2.97869e-05
FRY	2.46166	7.80628e-07
GABARAPL1	2.20957	3.13073e-05
TREML2	2.18323	3.26189e-06
BEST3	2.14792	2.10446e-05
HBB	2.13248	0.000129189
KRT1	2.12693	2.4573e-05
CRB1	2.02464	4.78926e-05
ABTB1	1.98659	1.08643e-06
HIST1H1C	1.98442	3.51569e-06
ABCB5	1.91297	8.95469e-05
NTAN1	1.90672	1.075e-06
SHISA7	1.88076	1.06779e-07
PHOSPHO1	1.84168	9.55049e-05
ARL4A	1.83259	0.000451184
GATSL2	1.83195	1.78372e-05
SESN3	1.82494	8.79734e-05
XPO7	1.80609	0.000472765
ITPR2	1.8045	3.16879e-08
TSPO2	1.78771	0.000180456
BTNL10	1.77979	8.59492e-05
TMEM158	1.75492	0.000552495
HBE1	1.74594	0.00115763
ABCG2	1.74464	0.000156104
MRC2	1.73499	7.46892e-06
BCL2L1	1.67172	0.000454837
ARG1	1.65942	0.00136238
AGPAT4	1.65768	0.000180456
YPEL4	1.65544	0.000280106
KIAA0232	1.64761	5.52063e-05
PTK2B	1.6394	3.0849e-06
BPGM	1.6325	0.000502094
PIK3R1	1.61988	0.000359521
DNAJB2	1.61425	7.25535e-05
SERTAD2	1.60846	0.0007774
APOBEC2	1.60175	0.000691344
RGS9	1.60121	0.000645417
ALS2CR12	1.60034	0.000768344
ABAT	1.59638	0.000780758
SLC14A1	1.59335	0.000295857
RSAD2	1.58653	0.00169519
FBXO30	1.58625	0.000936765
CMKLR1	1.58364	0.000132457
KDM7A	1.5836	0.000131691
FAM46C	1.58037	0.000856533
CDKL1	1.5718	0.000871939
FAM214B	1.57149	0.000272782
DCAF8	1.56603	0.00054713
GPR146	1.565	2.4573e-05
CLIC2	1.56395	0.00176229
YPEL3	1.56081	0.000231786
FOXO4	1.54406	0.000486909
C2orf88	1.54085	0.000233544
MYT1	1.53369	0.00116634
PHLPP2	1.53075	0.000395098
TRIM58	1.52989	0.00130262
B3GNT8	1.52692	1.61751e-05
PNMA1	1.52341	1.75753e-13
ZNF385B	1.51807	0.000359521
SWT1	1.51522	9.70198e-05
HIST1H4K	1.50534	1.30282e-06
CALCOCO1	1.49387	0.00100029
SORBS1	1.49348	8.98889e-05
PIM1	1.48876	0.00014337
MICAL2	1.4831	0.000541125
RAB2B	1.48166	0.00130536
CCDC68	1.46536	3.0849e-06
RUNDC3A	1.46498	0.00236578
MARCH2	1.45848	0.000745105
TMEM63B	1.45564	7.37516e-05
DZIP3	1.44787	1.14875e-05
PIM2	1.44562	0.00130262
TRAK2	1.4389	0.000722264
TUBB1	1.42475	0.000958659
APOBEC3A	1.41941	0.00225593
EDIL3	1.41853	0.00229232
NHLRC4	1.41695	6.57746e-05
SLC7A5	1.41667	0.000339273
C11orf80	1.40653	0.000237116
FRYL	1.40206	2.29636e-05
GDF15	1.39738	0.00292006
MTMR3	1.39522	0.000157651
SPTA1	1.39494	3.51734e-06
HLA-A	1.3938	0.000280106
ZDHHC17	1.39276	0.000541125
FAM104A	1.38976	0.000224899
METTL7A	1.3856	0.000423479
GRINA	1.38448	0.000233098
HIST1H3H	1.38444	0.000637134
FRMD4A	1.38058	0.000968557
RABAC1	1.3738	8.98889e-05
NATD1	1.37177	0.00218148
NCOA4	1.36579	0.00252037
FOXO3	1.36472	0.00180831
SLC43A2	1.35635	5.2408e-05
HBG2	1.35623	0.00037599
PCDH1	1.35492	0.00211121
MARCH3	1.35421	0.000840461
MKRN1	1.34618	0.00197411
GPCPD1	1.34555	0.00213941
CYSTM1	1.34331	0.00280883
CCDC186	1.34272	0.00034892
DNAJB4	1.33359	0.00099885
RNF19A	1.33072	0.000359521
PRR5	1.32542	0.000645417
HBA2	1.32239	0.00119777
CLEC16A	1.31781	0.000245892
CCRL2	1.30394	0.0043145
MICALCL	1.3026	0.00441946
NDEL1	1.29832	1.91457e-05
BNIP3L	1.2945	0.00415372
CTSB	1.28983	0.0014644
GALNT4	1.28958	0.00192399
HIST1H2AJ	1.28748	0.00060053
STK17B	1.28438	0.0025218
SLC2A1	1.28371	0.000416412
H1F0	1.27677	6.16783e-09
PLVAP	1.27408	0.00366516
ARHGAP42	1.27226	0.00504324
HDAC5	1.26972	0.000565208
TMOD1	1.2681	0.000130198
RNF11	1.26601	0.00481965
ESPN	1.2647	0.000712347
RILP	1.25854	7.46892e-06
CCDC173	1.25601	0.0036965
TMPRSS4	1.25384	0.00521027
LY9	1.25372	0.00402522
SMOX	1.25352	0.000127912
TMPRSS13	1.25181	0.00104412
ENDOD1	1.25109	0.00034892
TMPRSS9	1.24605	0.00428607
SNCA	1.24438	0.00355413
GALNT14	1.24401	0.0017529
SOX6	1.24318	0.000297019
GDE1	1.24155	0.00491415
RB1CC1	1.23677	0.0011647
GTPBP2	1.23419	0.000343049
HBA1	1.23309	0.00150536
METTL4	1.23192	9.16823e-05
BAZ2A	1.23036	0.000157309
ABHD4	1.22885	0.00413791
TCEANC	1.22774	0.00274786
SNX15	1.22509	1.11598e-07
MAN1A1	1.22387	0.00184402
MARCH8	1.22247	0.00297112
TF	1.22208	0.00499621
MICAL3	1.21426	0.000233095
ZFYVE1	1.21276	0.000251817
ISG20	1.21266	0.00520878
S100A10	1.20919	0.00175899
HIST1H2BD	1.20673	6.62944e-07
TBCEL	1.20615	0.00638581
KAT2B	1.20256	3.06138e-06
BTRC	1.20139	0.00230871
FBXO34	1.1997	0.000504701
TNS1	1.19642	0.000826574
BTG2	1.18916	2.65801e-06
SMIM5	1.18723	0.00143217
JAZF1	1.18436	3.51569e-06
OSBP2	1.18038	0.0015329
EPB41	1.17292	0.00576333
SGMS1	1.17108	0.000541125
TSPAN5	1.17028	0.00153064
R3HDM4	1.16783	0.00688737
PAGE2B	1.16298	0.00450828
PNRC1	1.15921	0.00715553
SRGAP2B	1.15589	2.53196e-17
FHDC1	1.15289	0.000628865
FBXO9	1.15135	0.00136944
ART4	1.14988	0.000581831
EPN2	1.14634	1.80331e-05
BACE2	1.14497	0.000484901
DMTN	1.14035	0.00284698
HBM	1.14002	0.0046443
CCDC71L	1.13687	0.00430736
HECTD4	1.13565	0.000781508
PGM2L1	1.13519	0.00309864
TTC25	1.13501	0.00529365
LANCL3	1.13494	0.00204983
CYB5R1	1.13448	0.0022063
SLC6A9	1.13137	0.000765432
SEC62	1.12874	0.00622772
SRGAP2C	1.12864	2.65734e-05
AMPD3	1.12805	0.000230221
TRIM23	1.12647	0.00193828
YOD1	1.12564	0.00645049
PLBD2	1.12186	0.000267131
UBR2	1.1215	0.00611345
EP300	1.12095	0.000453963
WDR26	1.1199	0.0085819
ISCA1	1.11885	0.00699331
JMJD1C	1.11847	0.00600231
ZFAND4	1.11845	0.00520304
MAP4K5	1.11638	0.00226728
SLC25A37	1.11498	0.00167953
ORMDL3	1.11498	0.000531363
RGCC	1.1145	0.00100695
ATG4D	1.11426	0.000457996
FAM131A	1.11395	2.17246e-05
GSKIP	1.10896	0.00483958
FITM1	1.10777	0.00623825
ARID3A	1.10696	0.00372891
RNF14	1.10455	0.0108684
ATG14	1.10378	0.00872595
CD55	1.10063	0.00647573
TRIM15	1.09806	0.00852923
CMPK2	1.0934	0.005227
KIAA0922	1.09038	0.000998594
STRADB	1.08961	0.00868666
CD59	1.08851	0.0007774
TMEM86B	1.08829	0.00783168
SLC25A39	1.08828	0.00239057
WNK1	1.08808	0.00208703
HEMGN	1.08682	0.00117071
EMC9	1.08665	4.0564e-07
GRAP2	1.08637	0.00917212
TAB3	1.08429	0.000840461
SERINC1	1.08429	0.00367335
HERC1	1.08298	0.000938374
ANKRD9	1.08092	0.000780714
NT5C3A	1.08059	0.0111757
DYRK3	1.07775	0.00348852
CPEB4	1.07567	0.00851996
ALMS1	1.07476	3.396e-08
HIST1H2BH	1.07445	0.000934166
GADD45A	1.07348	0.00594954
YIPF6	1.07339	0.00581066
HIST1H3G	1.07252	0.000295857
XG	1.0688	0.00640089
BMP2K	1.06839	0.00236857
TMEM133	1.06833	0.0128944
TMC5	1.06653	0.00519448
UBE2S	1.06639	0.000581931
MED13L	1.06294	0.000213355
TNRC6B	1.06104	0.000871939
ANKLE1	1.06042	0.000557938
CDC25B	1.05958	0.000541125
TBC1D22B	1.05733	0.00715553
DNASE2	1.05724	0.00290418
FAM89B	1.05628	6.70073e-09
AQP1	1.05409	3.02284e-06
STOM	1.05273	0.0107836
FGFR1OP2	1.05262	0.00207908
UBE2O	1.05211	0.000531387
STYK1	1.05191	0.0101721
EPB42	1.04759	0.0051747
CMAS	1.04683	0.00741675
VPS13B	1.04555	0.00424669
CDC42BPB	1.04173	0.00191429
MGLL	1.04171	4.64522e-05
CBX7	1.03968	0.00113972
TCP11L1	1.03959	0.00260687
C17orf99	1.03536	0.00727797
ID1	1.03519	0.00690832
RAPGEF2	1.03491	0.00640089
TERF2IP	1.03411	0.00783258
NUDT4	1.03353	0.00135636
TET3	1.03117	3.16879e-08
LRP10	1.03023	0.000600894
SLC6A8	1.02964	0.00357362
PLEK2	1.02824	0.00109306
RBM38	1.02666	0.0085819
MOB2	1.02532	1.075e-06
HAGH	1.02503	0.00167953
ZFAND5	1.02435	0.00956603
SLC1A5	1.02234	0.00102288
TTPAL	1.02222	0.000880953
GPSM2	1.01926	0.00083172
TBC1D25	1.01902	0.00974629
MAFG	1.0174	1.04513e-07
SLC22A4	1.01143	0.0031836
UBE2B	1.00998	0.0153295
UBALD2	1.00986	0.0022063
DCAF12	1.00856	0.0152924
RIOK3	1.00821	0.014014
AAMDC	1.00234	0.0026428
KIF16B	-1.00269	0.00183738
MYC	-1.00277	0.00470763
FAM35A	-1.00282	0.00808071
MCTP2	-1.00444	0.000395098
TPCN1	-1.00698	7.77348e-05
GRAMD1A	-1.00752	0.00445364
ALDH3B1	-1.00871	0.0126454
TMEM117	-1.00982	0.00100784
CHCHD6	-1.01069	0.0023222
VPS37B	-1.01283	0.00034892
LPCAT4	-1.0136	0.00362894
GRTP1	-1.01436	0.00145018
PRMT1	-1.01872	6.35923e-05
ZNF202	-1.01909	0.00289761
PRSS21	-1.02131	0.0138512
LRCH1	-1.0214	0.000369423
GMDS	-1.02176	0.000883975
ERMP1	-1.02254	0.000625877
S1PR4	-1.02299	0.000765432
UBXN11	-1.02389	0.00603111
MRPS23	-1.02541	0.000116289
HMGN4	-1.02944	0.0019917
D2HGDH	-1.03083	0.000832717
BAK1	-1.03095	0.00133996
SNX14	-1.03132	1.57166e-05
IGSF3	-1.03188	0.00798185
TMEM254	-1.032	0.00329993
TRAF3	-1.03215	0.00370337
MRM1	-1.03237	0.00522366
PDCD2L	-1.03422	0.00927444
C5orf45	-1.03433	0.00985947
ISYNA1	-1.03493	0.0077533
FBXL12	-1.0353	1.82516e-05
PARVB	-1.03661	0.00455879
NPEPL1	-1.03979	0.0102259
PSMB10	-1.04058	0.000126185
MINA	-1.04543	0.014014
MGMT	-1.04574	0.00195226
MRI1	-1.04711	0.000247281
DNAAF5	-1.04744	0.00627744
VPS18	-1.0486	0.00202887
SRM	-1.05111	0.00848641
PAPSS1	-1.05439	0.00213775
SLC5A6	-1.0546	0.000454837
SPATA7	-1.05475	0.00208222
KHK	-1.05478	0.00422148
PACS1	-1.05478	0.00163546
ALDH1B1	-1.05545	0.00879239
FHL3	-1.05607	0.00372292
SRD5A3	-1.05655	0.000876874
MSRB2	-1.05674	7.25535e-05
ZC3HAV1L	-1.05757	0.0068552
GSTM4	-1.05759	0.0133264
RASSF5	-1.05804	0.00388195
MYB	-1.05818	0.0114913
CCDC85B	-1.05871	0.00108426
FAM178B	-1.06144	0.0127044
PDE6G	-1.06471	0.010373
VAT1	-1.06476	0.00328956
NTHL1	-1.06478	0.00984601
MOCS2	-1.06571	1.52987e-05
TUBA1A	-1.06763	0.00070997
WDR3	-1.06899	0.00167953
TOMM40L	-1.0701	0.000504701
TCEAL4	-1.07077	0.00242789
HIBCH	-1.07079	0.00584202
FPGS	-1.07134	8.82934e-05
RAC2	-1.07203	0.000768344
IMPDH2	-1.07518	0.000325197
L3MBTL3	-1.07743	0.00159095
FADS3	-1.07903	0.000345116
CD82	-1.0812	0.000349689
L3HYPDH	-1.08198	0.00334601
RASA3	-1.08321	0.00543399
B4GAT1	-1.08353	0.00326124
GALNT11	-1.08458	0.000467775
OAF	-1.08653	0.00873523
FAM136A	-1.08813	5.43395e-05
MRPL15	-1.08872	0.000276792
SFMBT2	-1.08958	6.08917e-05
ZNF32	-1.08981	0.00252998
NME7	-1.09178	1.08149e-06
NFE2L3	-1.09194	0.000545415
ZMYM3	-1.09422	0.00512694
TMEM216	-1.0947	0.000359521
ZBED1	-1.09528	0.000530781
TSEN2	-1.09555	0.000247281
PGAM1	-1.09574	0.000223288
HPDL	-1.1007	0.00885218
TGFBRAP1	-1.10146	0.000611327
NREP	-1.10224	0.0033201
WDR77	-1.10332	0.00227294
EBPL	-1.10494	0.0100014
LAP3	-1.10877	0.00455879
APBB1IP	-1.11064	0.00227727
TRAP1	-1.11078	0.000739629
QTRTD1	-1.11617	0.000162086
TSTD1	-1.11654	0.00572053
ADGRA3	-1.11748	0.000233095
ZNF496	-1.12068	0.00182427
ZDHHC8	-1.12166	0.000675177
METTL1	-1.12315	0.0088321
ARHGDIB	-1.12381	0.00184325
ORAI3	-1.1242	0.000359521
NOB1	-1.12583	0.000114841
MAGEF1	-1.12622	0.000320036
ENTPD6	-1.13033	0.00105466
G6PC3	-1.13511	0.00524851
FAM195A	-1.13629	0.00727797
ZNF629	-1.13651	0.000340125
SLC19A1	-1.13917	0.00541108
GYG1	-1.13974	0.000165189
CLUH	-1.14006	0.00319661
CMBL	-1.14012	0.00579301
ZNF618	-1.14229	0.000764725
PBDC1	-1.14706	3.38088e-05
CBX8	-1.14934	0.00484823
CCNJ	-1.15143	5.28045e-05
KIAA0754	-1.15444	0.00236072
KIF9	-1.15451	0.000198198
ABRACL	-1.15594	0.00158248
RPS6KL1	-1.15661	0.00231855
FAM65A	-1.15737	0.00047823
SP140L	-1.15819	0.00337416
MRTO4	-1.16016	3.27217e-06
TMED3	-1.16233	0.000691344
NSMF	-1.16297	0.00156263
IFNGR2	-1.16382	0.00034892
HMGN3	-1.16407	1.02919e-05
SLC5A3	-1.1708	0.00218942
AGTRAP	-1.17228	0.00177425
MECR	-1.17337	1.05556e-05
RIN3	-1.17651	0.00188778
SFXN2	-1.18034	0.000883975
ABHD14A	-1.18057	0.00100784
TAF4B	-1.18128	0.00239068
EXD2	-1.18237	0.0030612
EMC10	-1.18269	0.000886165
CAD	-1.18347	0.00227727
RINL	-1.18526	7.02484e-05
CASP4	-1.18548	0.00130669
DNPH1	-1.18676	0.00132511
TIMP3	-1.19	0.00117415
NGFRAP1	-1.19014	0.00251957
ETS2	-1.19095	0.00132479
NOP16	-1.19418	2.39565e-05
ISOC2	-1.1946	0.000162086
ZNF205	-1.19754	0.00100784
HEMK1	-1.20388	0.000540732
NFKB1	-1.20733	4.25697e-12
COL23A1	-1.20913	0.000557938
SQRDL	-1.21108	0.00627516
REPS2	-1.21261	9.02571e-07
ADA	-1.21319	0.00572053
MIF	-1.21987	0.0014533
EPHB4	-1.22023	0.00231855
AHCY	-1.22323	4.37778e-05
TMEM2	-1.22557	0.000173524
CNDP2	-1.2291	0.00357362
VEGFB	-1.23309	5.73168e-05
MEST	-1.23322	0.00156263
SEMA4C	-1.23406	0.00611324
MAPKAPK3	-1.23497	0.002308
TMEM185A	-1.23694	0.00167953
BID	-1.23762	0.00118862
CYP2W1	-1.23831	0.00468373
TIMP1	-1.23906	7.92694e-05
PRR12	-1.2405	0.000453682
POLB	-1.24106	0.00049968
SNRPN	-1.24379	0.00128837
UNG	-1.24524	0.000203972
HEBP2	-1.2496	0.00180095
PUS7	-1.25128	0.00269677
ZNF362	-1.25168	0.00230989
NPM1	-1.25214	5.56993e-05
MTSS1	-1.25247	0.00256452
SORD	-1.253	0.00038084
MCCC2	-1.26316	0.000127912
G0S2	-1.26698	0.0030612
RPL23	-1.26791	0.000140641
GSPT2	-1.26846	0.000323443
SMYD5	-1.26872	0.00323588
AKAP1	-1.26876	0.000565131
TNFRSF1B	-1.27089	7.25535e-05
COMMD7	-1.27326	0.00115763
TBC1D9B	-1.27554	1.56934e-05
HCLS1	-1.2787	0.00153064
KIF5A	-1.2788	0.00482681
AKR1C3	-1.28404	0.00485099
CORO1B	-1.2844	0.00119777
ST6GALNAC1	-1.29138	0.00417715
ME3	-1.29502	0.000758432
UAP1	-1.30184	4.08975e-07
CD63	-1.30587	0.00140281
GPI	-1.30835	0.000554384
MAGED1	-1.30953	0.000607309
CCDC22	-1.31344	0.000324509
FAM189B	-1.31631	1.25959e-05
NMRAL1	-1.31718	0.000313304
RRP9	-1.32319	0.000541125
SLC12A9	-1.32472	0.000195647
PISD	-1.32498	5.66998e-05
PPM1F	-1.32687	0.00175753
NCKAP1L	-1.32943	0.000886165
GLRX	-1.33665	0.000874341
DLK1	-1.33839	0.0036965
CKB	-1.34197	9.55049e-05
NLE1	-1.34246	0.00170037
MANBA	-1.34334	7.80628e-07
CNRIP1	-1.34509	0.000637134
DPPA4	-1.34643	1.61751e-05
LTBP4	-1.35025	0.000118485
IARS2	-1.3508	0.000233095
MUC1	-1.35608	0.00267462
PDCD4	-1.36525	1.07568e-05
HEXA	-1.36568	3.26189e-06
ARMCX1	-1.36708	0.00167953
TARBP1	-1.36969	6.221e-05
PUS1	-1.37006	3.06138e-06
TAGLN2	-1.37018	0.00049968
ZNF711	-1.37593	0.000340125
POMGNT1	-1.37943	0.000179145
PLIN3	-1.37991	0.000169743
FCGRT	-1.38206	0.00182427
BTBD2	-1.38354	0.000162262
EEF2K	-1.38789	6.40903e-07
SLC27A2	-1.3937	7.46892e-06
ANO6	-1.39985	3.06138e-06
TYSND1	-1.40015	0.000185235
PTPN7	-1.40152	0.000345116
RSAD1	-1.40313	0.000780714
MYBBP1A	-1.40377	0.000252772
NME2	-1.40476	0.000250593
RPL13A	-1.4058	0.000190802
MRPS6	-1.41062	5.50866e-06
ACY1	-1.42503	0.000501
HNRNPA1L2	-1.43473	1.01245e-06
AMPD2	-1.43902	3.25645e-05
S100A6	-1.43951	0.00054713
QTRT1	-1.44728	0.000104341
NME1	-1.44992	0.000173526
DCTD	-1.45018	0.00153064
DTD1	-1.45054	0.000247281
LZTS2	-1.45332	0.000162086
MFNG	-1.45778	8.52767e-05
SRPK2	-1.4602	2.14027e-07
GNA15	-1.46487	0.000451184
PPP1R14B	-1.4652	0.000195647
KIT	-1.47901	0.000491476
FSCN1	-1.48467	0.00020399
DOK3	-1.48754	3.16879e-08
CCND2	-1.48762	0.000780714
ALKBH2	-1.49146	6.46232e-05
C14orf159	-1.49486	5.02061e-09
MYLK3	-1.50445	3.4385e-07
SLC25A15	-1.5056	0.000317416
HDAC7	-1.506	5.62051e-06
SCAMP3	-1.50632	1.04513e-07
SNURF	-1.50759	5.52063e-05
C12orf45	-1.5086	7.77348e-05
TMEM261	-1.5162	0.000395098
FLYWCH2	-1.51713	4.01575e-07
FAM171A1	-1.51876	0.00034892
CDK2AP1	-1.52876	1.96741e-06
NRROS	-1.52922	0.000359521
LDHB	-1.53229	9.05478e-06
TMEM177	-1.53411	0.000581931
CNN2	-1.53956	6.57685e-06
KDELC1	-1.54133	1.2046e-09
APOC1	-1.5474	0.000186466
TRIP6	-1.55209	0.000173524
FAM129B	-1.55559	0.000241943
MACROD1	-1.55811	7.37516e-05
GPT	-1.5825	0.000541125
TRIM44	-1.60141	9.48554e-07
SLC27A5	-1.60351	1.76997e-05
ALDH1A1	-1.61708	2.10446e-05
NPM3	-1.62002	0.000467775
PATZ1	-1.62315	7.46892e-06
DUSP2	-1.6281	3.29334e-05
PEBP1	-1.64705	2.27605e-05
OCIAD2	-1.653	9.95919e-05
EPCAM	-1.65554	5.74808e-06
FAHD2B	-1.65782	0.000165189
TSHZ1	-1.66594	4.3809e-08
DNAH14	-1.67586	0.000127912
SLC16A9	-1.67917	0.000359521
S100A4	-1.68073	2.4573e-05
KIAA1211	-1.68588	5.9172e-11
ERGIC1	-1.69483	5.43395e-05
KAT2A	-1.70336	6.53382e-06
STAT5A	-1.71368	2.71508e-05
COCH	-1.73464	4.37778e-05
CPQ	-1.75466	6.26838e-09
VILL	-1.80354	2.27378e-08
S100A3	-1.80435	0.000332243
LRP1	-1.82294	3.30663e-05
FAM89A	-1.82966	2.55208e-06
PRKAR1B	-1.83827	9.12243e-06
AMT	-1.84763	3.37355e-05
PTGR1	-1.85443	3.16438e-07
NEFH	-1.86167	1.5759e-06
LRFN4	-1.94309	3.05835e-06
FAM124B	-2.04957	2.75393e-11
ANXA11	-2.05693	2.67426e-10
CPVL	-2.12284	1.82404e-10
ARHGAP22	-2.19825	2.89088e-13
PALM	-2.23103	1.18362e-10
MYZAP	-2.27111	0.000152856
ENG	-2.27955	3.16879e-08
SYNGR1	-2.41085	3.23143e-09

## Sheet: FLC_PolyEvsOrthoE
Table S4 DEGs in FL in vitro terminal erythropoiesis
	FLC_PolyEvsOrthoE, DEGs between FLC_PolyE and FLC_OrthoE
Note: Differentially expressed genes between the adjacent stages in fetal liver in vitro cultured erythropoiesis. Log2(fold change), the ratio of gene expression in one stage relative to its earlier stage. Padj, adjusted P value.
Gene name	Log2(fold change)	Padj
TRPV2	4.82674	3.04117e-12
SLC16A1	3.40166	3.21933e-30
PLVAP	3.22829	2.96594e-08
NSUN3	3.21308	2.09643e-07
ACP5	3.16243	1.73408e-06
MICALCL	2.91192	6.58538e-06
R3HDM4	2.88617	4.90384e-07
B3GNT8	2.85963	5.54068e-16
LPIN2	2.81933	3.19808e-07
OR2W3	2.71461	5.24917e-08
CCDC176	2.65064	1.73408e-06
ARL4A	2.63651	2.34678e-05
GATSL2	2.58494	2.64395e-08
ADIPOR1	2.58133	1.53416e-07
TMCC2	2.56171	0.000147738
UBAP1	2.54049	9.85416e-08
UBE2O	2.53399	8.80895e-17
RGS16	2.50149	2.10141e-06
MKRN1	2.43417	1.73408e-06
KRT1	2.39605	6.71383e-06
ZNF746	2.38916	1.16407e-15
RNF10	2.37121	2.68695e-07
YPEL2	2.36871	9.34748e-06
TMEM158	2.36249	4.84448e-05
DCAF12	2.35052	8.23644e-06
PNPLA2	2.33841	2.2853e-07
GABARAPL1	2.30726	2.37806e-05
ZFAND5	2.30559	5.88924e-07
BPGM	2.29453	1.17843e-05
KLC3	2.28982	6.6872e-07
CD55	2.28516	1.01146e-06
PIP4K2A	2.27964	1.01146e-06
PDZK1IP1	2.27923	3.84898e-05
BCL2L1	2.22306	2.28826e-05
GSPT1	2.20332	2.19212e-09
PHOSPHO1	2.17659	1.12586e-05
LRRC2	2.16749	3.05413e-05
UBR2	2.16497	3.2969e-06
PNRC1	2.15568	2.58201e-05
ST3GAL1	2.14583	1.60892e-06
UBE2H	2.12624	0.000150979
DYRK3	2.11638	1.02626e-07
FBXO30	2.1048	7.83699e-05
SLC40A1	2.09487	6.61909e-07
PIM1	2.08808	2.08458e-07
UBALD1	2.07815	1.01869e-07
ZNF217	2.07593	2.76254e-06
BNIP3L	2.0738	9.45392e-05
TRIM58	2.05478	0.000113968
DPCD	2.04976	6.95617e-06
DCAF8	2.04746	2.20816e-05
RAB2B	2.03788	5.86869e-05
RIOK3	2.03228	2.46439e-05
WDR26	2.01247	4.84448e-05
ARRDC2	2.00608	3.96113e-06
ATG14	2.00165	3.40359e-05
SERF1B	1.96461	0.000124088
BCAS3	1.96316	1.18425e-09
EIF5	1.95661	1.08598e-06
STK17B	1.9547	2.17854e-05
MICAL2	1.94854	1.20632e-05
PTK2B	1.93121	4.26455e-08
SERTAD2	1.91752	0.000159366
PINK1	1.90514	1.73408e-06
SESN3	1.90333	4.18994e-05
SLC2A4	1.897	1.08584e-05
MTMR3	1.88837	3.00391e-07
TCEANC	1.88562	1.48118e-05
CREBRF	1.8838	3.02614e-05
GTF2B	1.87442	4.15029e-07
ACKR2	1.86576	0.000214139
POLL	1.86074	4.16753e-06
RAPGEF2	1.85662	3.99535e-06
ISCU	1.85367	2.10141e-06
FAM46C	1.84999	0.000200744
EPB41	1.84873	7.26516e-05
SNX29	1.84621	1.26239e-22
TMEM57	1.84412	1.04972e-06
REXO2	1.84234	4.60047e-05
SIAH2	1.83674	4.89623e-05
PNP	1.83657	4.47154e-08
BIRC2	1.82987	1.01832e-05
NCOA4	1.82777	0.000191874
CNPPD1	1.82759	2.14227e-05
RNF19A	1.82511	1.01146e-06
KIAA0232	1.81475	6.71383e-06
POLR1D	1.81149	3.02451e-05
ABHD4	1.80906	8.79212e-05
C10orf10	1.79742	0.000936916
OAZ1	1.7936	1.9008e-06
SATB1	1.79098	1.62408e-06
B4GALT3	1.78217	9.08636e-08
PBX1	1.78169	6.29031e-05
RUNDC3A	1.7814	0.00113963
STX4	1.77911	4.39783e-07
TNIP1	1.77827	3.71456e-07
TRIM23	1.77578	1.62665e-06
RFFL	1.75197	0.000125137
YPEL5	1.74791	1.71869e-05
MAGED2	1.74726	1.74018e-13
OGT	1.74461	1.40817e-05
HECTD4	1.73648	2.80984e-07
XPO7	1.73279	0.000682563
NDEL1	1.72916	5.40939e-09
HLA-A	1.71592	5.62915e-06
KDM5B	1.71539	3.96113e-06
HBP1	1.70952	5.41429e-07
TSSK3	1.70678	0.000102768
UBB	1.70327	2.4198e-05
IBA57	1.70049	0.000215814
TNRC6B	1.69954	9.08636e-08
NUDT4	1.68949	1.72681e-07
CREG1	1.67732	0.000682563
IGF2BP2	1.67682	1.02826e-12
FOXO3	1.6766	0.000192089
GDF15	1.67521	0.000973555
FBXL20	1.67481	5.24917e-08
LNX2	1.6706	0.000283457
NFAT5	1.66462	5.79358e-08
RICTOR	1.66269	1.07152e-08
YPEL3	1.6592	6.09336e-05
CDC34	1.65842	5.19619e-06
MAP1LC3B	1.65601	8.23895e-07
GPR146	1.65162	4.28465e-06
PTPRN	1.6425	1.65837e-06
NUP153	1.64185	5.81168e-07
MARCH8	1.6362	0.000108571
GFOD2	1.63593	1.32258e-06
CPEB4	1.63513	0.000166499
ZFYVE1	1.63115	4.66062e-07
AMBRA1	1.62808	1.58819e-07
PITHD1	1.62629	2.75321e-06
HPS1	1.621	2.03756e-05
RANBP10	1.6193	1.23519e-07
SDE2	1.61837	0.000257783
FBXO34	1.61817	1.73408e-06
METTL7A	1.61752	2.77116e-05
PCMTD1	1.61435	6.74707e-05
TBC1D25	1.61348	9.82336e-05
KIAA0355	1.61205	1.37384e-10
RIT1	1.61038	2.77116e-05
PSMF1	1.61004	3.02614e-05
SERTAD3	1.60585	4.41245e-07
MAST3	1.60345	5.28675e-09
WDR45	1.60249	4.90048e-05
GDE1	1.60143	0.000622924
MBNL2	1.59768	2.04681e-05
GABARAPL2	1.59749	0.000390368
ARF4	1.59554	3.57787e-05
EP300	1.59209	3.71456e-07
CLPX	1.5902	2.34676e-06
MAN1A1	1.5874	5.76386e-05
CLN8	1.58369	0.000215483
UBXN6	1.58297	4.56279e-05
FOXP1	1.56359	5.69688e-06
GLUL	1.5609	0.000257783
CDKL1	1.55906	0.000804853
RNF11	1.55898	0.00103355
MSI2	1.55895	4.26455e-08
ELOVL6	1.55676	1.62408e-06
FKBP8	1.55527	9.18752e-05
PBXIP1	1.5468	1.66559e-05
ESPN	1.54353	2.59886e-05
PIM2	1.54271	0.000584435
ARHGEF12	1.54016	6.27052e-05
RASGRP3	1.53946	0.000330248
HDAC5	1.53133	2.07945e-05
CHST11	1.52801	1.41603e-07
ZKSCAN8	1.5252	6.2887e-07
DENND4A	1.52197	5.62915e-06
ASCC2	1.52016	2.04681e-05
FAM53C	1.51736	5.96903e-05
SEC14L1	1.51374	9.98884e-06
MPP1	1.51328	0.000310905
RNF14	1.51205	0.00153697
ANKRD9	1.51027	1.73408e-06
RBM38	1.50537	0.000195218
ALDH5A1	1.50273	1.06339e-05
NFIX	1.50195	0.00201081
DNAJC6	1.50148	0.000266752
YOD1	1.49943	0.000435128
RC3H1	1.49737	2.07446e-06
ELOF1	1.49633	4.79081e-05
LAMTOR5	1.49583	7.26516e-05
OAZ2	1.49246	0.000245228
BCL2L13	1.49077	2.04681e-05
PPM1A	1.48641	1.70375e-05
KDM7A	1.48549	0.000169422
NBR1	1.48519	5.05953e-05
ATP6V0C	1.47906	0.000131956
TERF2IP	1.47895	0.00021526
RB1CC1	1.47312	8.32074e-05
ASB7	1.47301	4.36112e-05
CALCOCO1	1.47064	0.000913015
RAB5A	1.4706	5.69688e-06
GMPR	1.46993	0.000674041
HEPACAM2	1.46682	0.00158779
HERC1	1.46395	5.13482e-06
SLC25A37	1.46186	3.02614e-05
PPP2R2A	1.4572	6.84172e-05
NINJ2	1.45492	0.000460735
ANKRD27	1.45403	1.27866e-07
AUH	1.45274	1.32258e-06
WNK1	1.45262	3.35492e-05
BCL6	1.45026	0.00214243
GPBP1L1	1.44943	8.26015e-06
NATD1	1.44496	0.00118082
FAM134A	1.44291	3.54017e-06
RGS6	1.44164	0.000215483
MXI1	1.44109	2.18968e-05
FGFR1OP2	1.44081	2.14227e-05
BSG	1.43257	0.000464705
TSC1	1.43203	6.57388e-06
YPEL4	1.43041	0.000876738
SPECC1	1.4301	2.8771e-05
RAB5B	1.42865	3.81844e-05
MORC2	1.42774	2.00091e-10
CCS	1.42727	0.000159597
ZNF451	1.42445	4.80311e-07
ZNFX1	1.42094	3.04198e-06
AKAP8L	1.41907	0.000251837
GADD45A	1.41831	0.000330248
DNAJB4	1.41731	0.000332382
TXNIP	1.41589	0.000138974
TBC1D22B	1.41304	0.000409486
CRIPT	1.41223	0.000403632
KIDINS220	1.41196	2.03756e-05
EMC3	1.41156	0.000617763
KLHL28	1.40867	3.93098e-06
ZNF653	1.40779	3.44935e-06
SESN1	1.4075	0.000185084
NECAP2	1.40614	6.7674e-09
VTI1B	1.40454	2.83364e-07
FLCN	1.40235	0.000113968
MAPK1	1.39976	2.34452e-08
MARCH3	1.3975	0.000382457
ANXA7	1.3973	0.000312842
BSDC1	1.39723	2.43883e-05
TREML2	1.39629	0.000874423
SEMA7A	1.39584	3.14855e-10
CDC42BPB	1.3946	2.54627e-05
DDI2	1.39418	3.45769e-07
FURIN	1.39295	6.88448e-05
KIAA0430	1.39156	6.91296e-05
CCDC186	1.39048	0.000115102
SRSF8	1.3899	0.000678654
ALAS2	1.38854	0.00034788
CTSB	1.38328	0.000488314
MICAL3	1.38051	1.43393e-05
TAX1BP1	1.37722	5.79406e-05
MED25	1.37683	1.28186e-05
PDCD10	1.37255	0.000437188
CORO1C	1.37247	0.000113968
SLC2A1	1.3718	9.2877e-05
PRDX1	1.36621	0.000358868
PTPRF	1.36569	0.00257396
BTG2	1.3649	3.12797e-08
GLRX5	1.36361	2.64959e-05
SLC22A23	1.35957	3.30476e-07
FRMD4A	1.35848	0.000794894
HBG2	1.35612	0.000218043
FAM214B	1.35527	0.000874423
GAPVD1	1.35504	9.18752e-05
RSC1A1	1.35433	6.6872e-07
DHX40	1.3525	3.40554e-05
MFSD6	1.35205	0.00355353
FOXO4	1.35088	0.0012659
BBS12	1.35048	0.00297632
MSMO1	1.34898	0.000313637
HEXIM1	1.34874	1.94362e-05
UBE2B	1.34594	0.00217942
UBR4	1.34585	1.718e-07
USP12	1.34582	0.000215483
CCNDBP1	1.34178	0.000226556
PCMTD2	1.34159	0.000226778
PIK3CA	1.34151	2.79908e-09
INO80B	1.34053	5.67291e-06
SWT1	1.34052	0.0002698
CHD2	1.33751	0.000500102
DYSF	1.33467	0.00337668
FUCA1	1.33276	1.75037e-07
FIS1	1.33262	1.26256e-05
DDHD1	1.3326	4.90384e-07
TMEM63B	1.32997	0.000144989
TMEM56-RWDD3	1.32827	6.50931e-05
TBCEL	1.32743	0.00501165
GSKIP	1.32665	0.000741797
SNCA	1.32574	0.00170741
PPP3R1	1.32561	0.00059711
ZNF778	1.32549	0.000461805
GUK1	1.32364	0.000147168
DOHH	1.32346	0.00104625
STAT6	1.32293	0.000188892
HBA2	1.32187	0.000839935
TFE3	1.32144	0.000137506
SEC62	1.31837	0.00149673
CIR1	1.31762	2.38841e-05
CASP8	1.31741	0.000343895
DPH1	1.31718	3.81774e-06
MAP1LC3B2	1.31564	0.00189072
BTG1	1.31507	0.000262844
KHNYN	1.31116	4.54182e-08
BECN1	1.31099	3.28464e-05
FAXDC2	1.30723	0.000309385
PCTP	1.30677	0.000867462
MARCH2	1.30524	0.00153531
TGIF1	1.30522	0.00232599
AKAP9	1.30417	1.64227e-05
HPCAL1	1.30289	1.03529e-05
RWDD3	1.30122	0.00104625
TMEM242	1.30064	0.000151993
KAT6B	1.29602	5.8132e-05
LSS	1.28988	2.87328e-05
UBXN10	1.28901	0.00201081
USP7	1.28759	6.2887e-07
WASF2	1.28743	0.00034788
MAP4K5	1.28596	0.000345485
SLC14A1	1.28514	0.00175361
NT5C3A	1.28494	0.00350565
EIF2AK1	1.28361	4.66836e-05
COQ10B	1.28165	4.14474e-05
SRRD	1.28077	0.000822881
ALS2CR12	1.28042	0.00370194
ZSCAN26	1.27874	0.000629146
TSPAN5	1.27689	0.000394583
TOP1	1.27452	0.00105714
FAM160B1	1.27233	9.41811e-07
MAF1	1.27214	1.07924e-05
STAM	1.27125	8.26015e-06
GALNT14	1.26959	0.000949529
AP1G1	1.26839	1.24567e-06
PPME1	1.26775	0.000137506
MBD5	1.26735	2.87328e-05
ABTB1	1.26697	0.000792788
LYL1	1.26502	0.000155489
HBA1	1.26482	0.000810749
FAM214A	1.26394	0.00112445
GPCPD1	1.26362	0.0029199
ARRDC3	1.2629	0.000248042
SMOX	1.26025	5.66871e-05
PMAIP1	1.2588	6.27812e-05
ZRANB1	1.25838	5.06257e-05
FBXO9	1.25791	0.000335446
KLHL24	1.25583	0.00054273
MARK3	1.25494	0.000265045
ARHGEF2	1.25321	0.000155386
ZNF529	1.25137	1.49918e-06
ISCA1	1.25131	0.00259551
GID4	1.25092	0.000798654
ZFAND4	1.24876	0.00168265
LRP10	1.24836	2.03449e-05
STXBP3	1.24827	0.000961096
KPNA1	1.24752	0.000149369
CCDC71L	1.24731	0.00153123
STRADB	1.24647	0.00293449
TBC1D17	1.24612	2.1575e-05
SELENBP1	1.24261	0.000283899
AKAP13	1.24255	0.00552001
CD44	1.24164	0.00148036
DAP	1.24109	4.11745e-05
ATG13	1.23969	0.000111184
PCGF5	1.2393	0.000598893
ARHGEF37	1.23789	0.000297375
PFDN4	1.23707	0.000190248
EZH1	1.23677	0.000640456
ISG15	1.23516	0.000296972
BAZ2A	1.23379	7.26516e-05
DPM2	1.2318	0.000798654
OTUD5	1.23102	7.63046e-06
XRN1	1.229	0.000389848
MOAP1	1.2289	3.0234e-05
GCLC	1.22821	0.00105683
C11orf54	1.22803	0.000981879
RAP1GAP	1.22589	0.00643361
SERTAD1	1.22476	0.00646975
SPTA1	1.22359	2.58201e-05
ULK1	1.222	0.00016301
CEPT1	1.21788	9.32649e-06
SDCBP	1.21773	0.000465525
TMEM50A	1.21436	0.00092473
CHD9	1.21291	0.000781849
TAB3	1.21057	0.000128663
NFE2L2	1.20848	4.02269e-10
YBX3	1.2071	0.00198105
VPS13B	1.20702	0.000848712
MOSPD1	1.20638	0.00406076
DEDD2	1.20552	0.00470336
POLD4	1.20501	0.000266752
CHIC2	1.20358	9.32104e-05
CDIPT	1.20313	5.8132e-05
SLC25A39	1.20295	0.000638819
QSOX2	1.20238	0.000169257
GRINA	1.20126	0.000781849
FAM104A	1.19968	0.000798654
CREB3L2	1.19799	0.0012728
ARID4B	1.19758	0.000445851
RNF103	1.19747	4.9113e-05
WBP2	1.19692	0.00169149
TTPAL	1.19665	6.3913e-05
SLFN14	1.19654	0.00735876
ARID3A	1.19648	0.00146127
SERINC1	1.19148	0.00118844
PSME4	1.19146	0.00146127
YIPF6	1.19146	0.00204028
DNAJB2	1.19102	0.0016475
SAMD9	1.19077	0.00388027
C20orf196	1.1888	0.00320245
ZC3HAV1	1.18834	0.000842708
NFE2	1.18815	0.00163576
CYP4F12	1.18647	0.00865696
SORBS1	1.18617	0.000958035
DCUN1D1	1.18539	0.00548002
TOPORS	1.18362	3.44935e-06
FITM1	1.18293	0.00308579
JMJD1C	1.182	0.00334952
TPGS1	1.18132	0.00107345
GOLGB1	1.17453	5.86869e-05
VCPIP1	1.17418	9.0745e-07
TMEM245	1.17417	0.0018605
CLEC16A	1.17382	0.000619968
FBXO7	1.17376	0.000818706
MAP2K3	1.17304	0.000547844
KIAA0922	1.17233	0.000278988
HBB	1.17204	0.00840601
CLIC2	1.1719	0.00912828
GNAI3	1.17057	0.00135464
SERINC3	1.16948	0.000221066
PABPC1	1.16845	0.000810749
BEST3	1.16785	0.00599647
HERPUD2	1.16592	0.000454534
C9orf78	1.16486	0.00127492
YTHDC1	1.1644	6.31001e-05
CCNI	1.164	0.000618139
CDKN2D	1.16321	0.00151622
SLC1A5	1.16303	0.000133871
SMIM5	1.16229	0.00128472
FTL	1.15966	0.000500102
RDH11	1.15778	5.8132e-05
USP4	1.15766	4.25082e-05
FBXO33	1.15745	1.73408e-06
C6orf62	1.15727	0.00204559
MAT2B	1.15722	0.00165141
UBL7	1.15505	0.00169356
GPX1	1.15394	0.00894715
EPB42	1.15279	0.00189072
PLEKHM1	1.15205	7.85222e-06
RALBP1	1.14883	0.000114505
LGALS3	1.14834	0.00244316
STX18	1.14803	9.36403e-05
ACP1	1.14733	0.00202032
ZMAT2	1.14666	0.00118844
EIF1B	1.14636	0.00209675
ZNF23	1.14597	0.00648671
RERE	1.14535	0.000678392
HSD17B11	1.14413	0.00530392
ATP6V1D	1.14379	0.00301365
ATP5S	1.14338	0.00833791
DNASE2	1.14318	0.00103378
MBNL3	1.1405	0.00687485
MLLT3	1.14047	0.000973555
HSPA13	1.13996	0.000594063
CNOT4	1.13848	7.02718e-05
NCOA2	1.13836	4.02525e-05
MAP2K7	1.13595	0.000297854
DNAJC5	1.13587	0.00034788
FRYL	1.13539	0.000331928
DYRK1B	1.13501	0.000778696
ABCC4	1.13456	0.00812449
HELZ	1.1318	0.000157764
MTMR10	1.13161	0.000715254
ASB8	1.13132	0.000948816
HBQ1	1.13105	0.00558594
ZNF394	1.12917	0.000346668
TSC22D4	1.12862	4.90384e-07
ART4	1.1286	0.000481257
C16orf72	1.12797	2.0507e-06
KIAA2026	1.12769	0.00018349
RBM33	1.1272	0.000281848
RILP	1.12701	3.25966e-05
C3orf58	1.12569	0.00204321
KDM2A	1.12456	8.41063e-07
YIPF3	1.12401	0.0022356
N4BP2L2	1.12355	0.000125344
SUPT4H1	1.12308	0.000328975
TBL1XR1	1.12286	0.00135226
CA8	1.11831	0.00757285
KLC4	1.1182	0.000874423
TRAK2	1.11547	0.00514352
LARP1	1.1149	1.72432e-05
MBTD1	1.11485	4.10797e-07
CYSTM1	1.11335	0.00897079
CREBL2	1.11209	0.00594677
GPLD1	1.11111	0.000785551
MOB3C	1.11088	0.00782299
ATG9A	1.11079	9.39578e-06
FNBP1L	1.10895	0.00856398
TAB2	1.10619	0.000681288
UBFD1	1.10596	0.000236647
UBE2D3	1.10548	0.00079464
CMTR1	1.10478	8.06454e-05
ZNF655	1.10448	1.09188e-05
SOX6	1.10441	0.00079956
KPNA6	1.10432	0.000223422
IL6ST	1.1025	0.00797888
YIPF2	1.1017	6.52662e-05
ARG1	1.10169	0.0117973
IP6K1	1.10119	0.000407983
TGM2	1.10116	0.000822881
TMEM167B	1.10088	0.00191725
BAG2	1.09429	0.00388416
VPS28	1.09372	5.50574e-06
SH3BGRL3	1.09351	1.75037e-07
ZDHHC17	1.09153	0.00401938
DCP1B	1.09107	0.00150822
WDR20	1.09088	3.05517e-06
MFN2	1.08862	0.000781849
JMY	1.08727	0.000607682
USP9X	1.08703	0.000842708
PRR5	1.08626	0.00330126
TMEM59	1.08565	0.00255377
CLCN3	1.08548	0.00705177
POC1B	1.08416	0.00233816
DNAJB9	1.08286	0.00317382
USP15	1.08285	0.000114505
DZIP3	1.08158	0.000617686
RAB3IP	1.07953	0.000704779
UTP3	1.07803	0.00191599
GABARAP	1.07797	0.00339153
SIK3	1.07731	1.32258e-06
CASP10	1.07472	0.003235
NPRL3	1.07322	0.00369199
USP38	1.07285	0.00108686
TANK	1.07107	0.00824005
CDK12	1.07024	0.000360323
DDB1	1.0688	0.000435128
TRIP12	1.06858	0.00112445
MRFAP1	1.06787	0.000215483
TFDP2	1.06713	0.00833791
MTRNR2L2	1.06704	0.0027504
ATG2B	1.0665	0.000119936
BMP2K	1.06542	0.00198473
ZNF471	1.06392	0.00470336
ASNSD1	1.06384	0.000309385
BRD8	1.06353	5.86869e-05
DAD1	1.0605	0.00182191
SGMS1	1.05924	0.00116299
IFT74	1.05879	0.000198572
TMPRSS9	1.05737	0.0111432
UQCR11	1.05574	0.00178556
PIK3R1	1.05528	0.00998735
UBXN7	1.055	4.47738e-06
ARG2	1.05476	0.000266752
ATP7A	1.05447	0.0111339
FEM1A	1.05402	0.000805941
MAD2L1BP	1.05324	0.000616681
KIAA1586	1.05117	0.00163188
HRSP12	1.05065	0.0030255
FHDC1	1.04826	0.00132004
CYB5R1	1.04705	0.00362109
CRNKL1	1.04515	0.000805304
STOM	1.0451	0.0106627
USP20	1.0443	0.00532248
BRD4	1.0428	2.34676e-06
SOD1	1.04191	9.69365e-05
PHF21A	1.04049	0.00147071
CAT	1.04049	0.000558805
MYL6	1.0395	0.00146127
FUZ	1.03775	0.00106454
TLK2	1.03757	4.88513e-05
LANCL3	1.03626	0.00366932
DNASE1	1.03613	0.00447262
NARS	1.03537	0.00252048
TMC5	1.03481	0.0056964
CTDP1	1.03464	3.04198e-06
EIF3J	1.0344	0.000959583
IFT20	1.03325	0.0033552
EAPP	1.03287	3.6887e-05
PHLPP2	1.03238	0.00913312
HIPK1	1.03012	0.000223422
ARRDC4	1.02999	0.00543926
SLC43A2	1.02859	0.00127882
SLU7	1.0268	0.000977751
AGPAT4	1.02653	0.00994796
ST13	1.02638	0.000778088
HARBI1	1.02572	0.00556629
PAGE2B	1.0257	0.00907183
ORMDL3	1.02543	0.000981879
CISD2	1.02479	0.0071719
ITM2B	1.02374	0.00515876
SUV420H1	1.02355	0.000403632
USP47	1.02306	0.000182914
ZMYND8	1.02198	7.74389e-05
MYNN	1.02127	0.0019486
MAX	1.02024	0.000257783
YY1AP1	1.01895	0.000336545
ABCB6	1.01821	0.00112445
PI4K2A	1.01777	0.000178773
CCDC28A	1.01758	0.000977751
ZSWIM8	1.01746	0.00347986
E2F2	1.01675	0.00366647
TSG101	1.01629	0.0022861
SECISBP2L	1.0156	0.000108956
NPL	1.01461	0.0142284
FAM21A	1.01435	0.000488314
OSBPL2	1.0111	3.28464e-05
RFX3	1.01085	0.008353
CITED2	1.00935	0.0022367
TOR1B	1.00769	0.00266325
MOB1B	1.00703	0.0104709
ITSN1	1.0067	0.00715785
AKT1S1	1.00659	0.00470336
PLEK2	1.00458	0.00109901
TMEM86B	1.00458	0.0119447
PHF23	1.00432	4.42681e-07
ZER1	1.0038	0.00132123
TM7SF2	1.00315	0.000133709
UBN2	1.00166	4.21324e-06
MED28	1.00159	0.00195051
FECH	1.00119	0.00660861
GINS3	-1.00214	0.00319719
PLAGL1	-1.00224	0.00127239
MAGEF1	-1.00722	0.00263831
C16orf59	-1.01361	0.00132004
ZGRF1	-1.01432	0.00482706
NFKB1	-1.01542	9.0745e-07
FAM65A	-1.01547	0.00160397
BLM	-1.01825	0.00244316
OSBPL3	-1.01982	0.000266752
EME1	-1.02004	0.00637126
FBXO4	-1.02108	7.26516e-05
HAUS4	-1.03424	0.00050507
AP4M1	-1.03968	0.000283457
GMNN	-1.05162	0.00116554
THUMPD2	-1.15352	0.000438132
DGKA	-1.15613	0.000266752
MUM1	-1.15784	0.000320629
RIMS3	-1.16424	0.00528225
PKN3	-1.19985	2.19255e-06
PHF1	-1.32427	0.00424825
