# Supplementary material for: Comprehensive Characterization and Global Transcriptome Analysis of Human Fetal Liver Terminal Erythropoiesis
Source: Genomics Proteomics Bioinformatics. 2023 Aug 30;21(6):1117–32. doi: 10.1016/j.gpb.2023.07.001 (PMC11082260; doi:10.1016/j.gpb.2023.07.001)
Supplement: Supplementary Table S6 — DEGs of same-stage comparison between FL in vitro and in vivo terminal erythropoiesis [file mmc11.xlsx]

## Sheet: ProE_CvsP
Table S6 DEGs of same stage comparison between FL in vitro and in vivo terminal erythropoeisis
	ProE_CvsP, DEGs between FLC_ProE and FLP_ProE
Note: Log2(fold change), ratio of gene expression in primary erythroblast relative to cultured erythroblast at the same stage. Padj, Adjusted P value.
Gene name	Log2(fold change)	Padj
FAM83A	7.38455	2.52893e-28
KLF9	7.31935	9.98608e-45
CDKN2A	6.61183	4.46408e-08
BHLHE40	6.03597	5.60139e-11
CREB3L3	5.91068	1.97181e-08
TPSB2	5.88003	0.000126787
CD80	5.71405	4.02261e-06
CDKN1A	5.67228	5.77251e-10
NETO2	5.59638	1.38532e-17
KRT19	5.48766	2.71437e-12
IL1RN	5.31914	9.38682e-13
SEL1L3	5.25437	1.33822e-14
CLIP4	5.22104	3.98348e-07
PKM	5.20296	1.09566e-07
TRIB3	5.12907	2.76536e-10
CCDC136	5.12743	6.13588e-07
PHGDH	5.00993	2.4759e-09
GDF15	4.9723	6.12714e-10
AKAP2	4.90441	7.23724e-09
SLC7A11	4.85333	4.50724e-08
ANXA1	4.80889	5.93349e-06
CLDN11	4.63819	1.75046e-10
TMEM74B	4.60292	1.26733e-09
DYSF	4.50273	3.58464e-08
CYP2S1	4.50056	1.59403e-09
TPSAB1	4.42624	0.00161785
CD70	4.42346	9.55211e-05
GAB2	4.4175	1.79713e-06
FAM132B	4.33972	6.25046e-11
ADAM19	4.19998	1.10257e-08
SLC9A2	4.19284	2.3501e-05
HBE1	4.14066	0.000119729
CERS4	4.09251	3.13151e-06
APOL1	4.08751	3.67423e-26
ITGA5	4.04473	7.36237e-07
LGALS1	3.94089	0.000864775
ANXA2	3.86897	6.13594e-05
ENPP3	3.85421	4.1555e-10
MAPK12	3.84599	4.27117e-08
RGS20	3.81953	0.0013482
PCSK9	3.72748	1.81984e-05
ANGPTL4	3.62059	0.000135547
HLX	3.57394	1.25797e-09
C12orf75	3.56412	2.54355e-08
HES6	3.52848	1.86247e-11
SOCS1	3.49817	1.66835e-05
CLU	3.45669	0.00410062
SLCO4C1	3.45647	1.53955e-06
RAB31	3.37697	0.000270254
S100A11	3.36376	0.00141002
DOK2	3.35215	0.00216842
PSMB8	3.33203	7.10025e-09
LRRC8C	3.31511	1.06581e-10
EPAS1	3.27506	0.000770675
PAPSS2	3.26466	0.000190455
DHCR24	3.24664	7.45292e-10
FAM213A	3.24382	7.66818e-05
APOL3	3.23067	9.81068e-11
SLC16A3	3.22624	1.76988e-05
RENBP	3.21095	3.8506e-10
CCR7	3.18581	4.08073e-10
IFITM1	3.17527	0.00599574
IL4R	3.17324	0.000976339
ESR2	3.10561	7.15917e-07
EPX	3.09746	0.00106377
TBC1D16	3.09151	2.27284e-05
PSAT1	3.08415	0.00471158
DDN	3.04199	0.000217452
PRG2	3.01799	2.72672e-10
UAP1L1	3.00682	2.34916e-05
PTPRJ	2.99702	3.06859e-09
ST3GAL4	2.99567	7.14748e-05
CRIM1	2.9696	0.000459975
PFKP	2.96153	1.32546e-05
MPO	2.93976	0.00562446
WWC2	2.9356	5.41468e-11
HBZ	2.92062	0.00693598
KLHDC8A	2.90905	0.000770675
PVALB	2.89367	0.00959855
TEX15	2.89262	0.00026307
GGT1	2.88896	3.45182e-10
PRKCB	2.86005	9.99899e-06
APOL6	2.84329	3.81139e-07
APP	2.82096	2.75676e-05
FAM184A	2.80519	3.54523e-06
ALDOC	2.78048	1.85386e-07
IFITM2	2.75108	0.00694673
GPT2	2.74235	0.00157235
PDE4DIP	2.72509	0.000142664
MRAP2	2.71663	0.000768265
RAG2	2.70848	0.00375863
SLC6A19	2.705	0.00106298
OPLAH	2.69744	2.04915e-06
SERINC2	2.69212	7.30939e-06
LITAF	2.64758	0.00491289
GPR63	2.62352	4.40477e-14
FAM57A	2.62343	3.43257e-07
ABCG2	2.61191	0.000700017
DOCK9	2.59289	1.8554e-07
IFI30	2.57563	2.15013e-05
INSIG1	2.56974	1.00662e-09
RAB29	2.55852	0.000109616
TGFBR3L	2.55747	3.45219e-09
RHOC	2.53147	0.000346609
CLC	2.52656	0.0152995
ALPL	2.48226	0.000119729
FLNB	2.48047	3.72796e-05
KIAA0513	2.47919	5.35582e-05
KLF15	2.4649	2.34916e-05
PDE4A	2.46288	0.000197463
TRIM6	2.45946	0.00216842
ABHD6	2.4566	4.629e-05
HLA-DRB1	2.4501	0.0143677
MAP1A	2.4394	0.00208399
COTL1	2.42175	0.00418631
AIFM2	2.41246	2.64943e-11
SESN2	2.39922	7.64076e-05
NCS1	2.38742	0.0034379
MSMO1	2.38534	4.74289e-07
SDC4	2.36273	2.56214e-07
DDIT4	2.35329	0.00601355
LRP3	2.32685	0.000282175
AMHR2	2.28093	0.000142606
BEX1	2.25349	0.00260056
SORT1	2.25033	8.5927e-06
MVP	2.24338	1.08199e-07
ARAP2	2.21033	0.000114352
CHAC1	2.19011	0.020008
PHOSPHO1	2.18538	0.000846985
IFI27	2.16847	0.0022965
SLFN14	2.16795	0.00672738
OSM	2.16676	0.000228263
MAP4K2	2.16444	5.20259e-17
APOL4	2.15439	4.96023e-05
CBS	2.1467	0.0123165
HMGCS1	2.1387	3.92145e-05
CAB39L	2.13274	1.40305e-05
WSCD2	2.12641	0.0137369
BCAR1	2.12257	4.96023e-05
BCL9L	2.10426	5.93349e-06
BBC3	2.0934	0.00231062
DHCR7	2.0899	7.58725e-06
TAP1	2.08569	7.22919e-06
SYNE3	2.07537	1.46938e-08
THBD	2.04394	0.000128773
HERC5	2.02321	0.00390424
HEY2	2.00284	7.66371e-06
BST2	1.99609	9.49292e-06
TP53INP2	1.9953	5.25703e-06
IDI1	1.97926	4.26186e-13
CYSTM1	1.97329	0.000900354
APOL2	1.93606	0.000144042
STARD4	1.92616	4.64588e-10
CD53	1.92585	0.0184279
RAB6B	1.91259	0.00996036
C3orf18	1.89885	0.000782781
STRIP2	1.8731	0.000593539
S100A10	1.87234	0.00298115
HS1BP3	1.85494	5.29227e-08
PROS1	1.84689	0.00126056
SEPW1	1.83372	4.54889e-07
SOCS3	1.82043	0.00903819
CAMK1D	1.82029	0.00866915
CCDC85C	1.81705	0.00128227
LGALS3	1.8152	0.00170771
MYRF	1.80629	0.00133395
KSR1	1.80059	0.00105184
CITED1	1.79816	0.0193205
RAP1GAP	1.76685	0.0197273
CLSTN3	1.76384	0.00223821
PYGL	1.76296	0.0108426
ID1	1.75994	0.000441267
FAM83F	1.75864	0.000163773
ADCY3	1.75606	0.000217452
MPDZ	1.7474	0.0111062
NPC2	1.73657	1.21416e-15
TPM4	1.73499	0.0180087
SLC7A5	1.73487	0.000450742
ACAA2	1.72806	2.64943e-11
SLC4A7	1.72469	0.000541009
RGS9BP	1.72435	0.0129459
SLC25A23	1.71075	0.00427671
FLNA	1.70987	0.00229636
TAP2	1.70028	6.15257e-05
APPL1	1.69521	3.51993e-05
RAB11FIP1	1.69087	8.5927e-06
SLC6A6	1.68641	0.0199258
ATN1	1.68354	0.000115014
SQLE	1.65781	7.86071e-05
HMGCR	1.64874	5.34195e-11
CRIP1	1.64434	0.018014
CD52	1.6365	0.0419336
ADAM15	1.6327	3.51993e-05
BAIAP2	1.60508	0.00145365
HDAC5	1.60459	0.000264825
PLIN2	1.59635	0.000142946
MAN1A1	1.59601	0.00115278
PITPNM1	1.59051	0.00646238
PRTN3	1.57025	0.0448906
OPTN	1.5647	0.00012542
SRXN1	1.55548	0.000243417
ACSS2	1.55341	4.09631e-09
AK4	1.54273	0.0377428
ARHGAP6	1.53356	0.00933866
SOGA1	1.52808	0.00491289
SH3RF1	1.50833	0.00144454
ANKRD33B	1.50343	0.02478
TNNI3	1.49118	0.0472961
LXN	1.48546	2.88603e-06
TMEM135	1.48148	0.000511773
TBC1D12	1.47177	0.000504523
CCDC88B	1.46867	0.0368599
CYP51A1	1.46298	8.02363e-06
GRHL1	1.45514	8.4116e-06
THEMIS2	1.43837	0.00254345
SLC35D2	1.42	0.0389987
RDH11	1.41228	6.00477e-06
AACS	1.41136	0.000285856
GRINA	1.4077	0.00233321
NQO1	1.40558	0.0292771
BRI3	1.4023	3.27838e-06
HES1	1.39476	0.0241229
DBI	1.39009	0.00172741
FDFT1	1.37899	3.92145e-05
METRN	1.37003	0.00539374
DOCK11	1.36901	0.00678761
GNPTAB	1.35785	0.000913386
ALAS1	1.35497	2.40525e-07
RARRES3	1.35053	0.0482588
FAM78A	1.34724	0.0020397
RTN2	1.34204	0.0240002
PDE3A	1.33148	0.0220735
MYO1C	1.32739	0.000183649
PTPN13	1.32454	0.00219219
USP44	1.32447	0.0467952
TRIP10	1.3106	0.00305264
SEC24D	1.30175	0.00966485
CORO1A	1.29912	0.0317279
QPRT	1.29559	0.00799241
KCNAB2	1.27275	0.000135547
LRRC8D	1.27248	2.51882e-05
PVRL2	1.27208	0.000650081
PIK3R3	1.26984	0.00192368
FAS	1.26932	0.0303435
GAS2L1	1.26631	0.0359243
LPIN1	1.26507	0.00317844
SLC38A1	1.26406	0.00769554
EHD4	1.26159	0.00132581
FLT3LG	1.24808	0.00672738
FZD3	1.24539	0.000109742
IDH1	1.2436	0.0126758
IGF2R	1.24341	3.45037e-07
IFI6	1.24308	0.00395347
SLC38A6	1.24096	0.00133395
SLC18B1	1.23933	0.00837655
SAT2	1.2382	0.0173242
PIK3CG	1.23803	0.0192622
BZRAP1	1.23758	0.0245448
MSRB1	1.23218	0.00713777
CEP55	1.22904	0.0134722
MVK	1.21767	0.00271085
PRKD3	1.21503	0.00113191
PIM1	1.21342	0.00791444
TCN2	1.2109	0.0172196
DBP	1.20342	0.0244929
SLC9A3R1	1.19921	0.000263964
LYN	1.19095	0.0167021
LEPR	1.1826	0.026002
KLHL13	1.17852	0.0232963
EXTL3	1.1778	0.00421122
KLHDC8B	1.1591	0.0250748
GYG1	1.15837	0.00488483
FBXO6	1.14976	0.0405155
ALOX5	1.14864	0.047097
WNK2	1.13247	0.0414205
CMTM7	1.12278	0.0286681
SLC35F6	1.12051	0.000135547
CISH	1.11938	0.0199115
RDH10	1.11054	0.0111545
SLC16A13	1.10952	0.0419363
TNFRSF14	1.10433	0.00395727
CEBPD	1.09771	0.0259993
SAMHD1	1.0954	0.0153053
LIMK1	1.09392	0.00605863
VAT1	1.08952	0.0182022
FLT4	1.07854	0.022999
PCYT2	1.05067	0.000326047
DUSP16	1.05013	0.0132915
RAB4B	1.04891	0.000840695
TP53INP1	1.04801	0.00900289
AIP	1.03181	4.0673e-05
ARPC1B	1.02859	0.014289
SLC26A2	1.02724	0.0184452
SELPLG	1.02274	0.0391859
SLC25A22	1.00914	8.85252e-05
ADAMTSL5	1.00683	0.00672738
HOMER1	1.00681	0.0195716
TMEM189	1.0037	0.00023703
HABP4	1.00075	0.0238302
FASN	1.00062	0.0471339
MYL5	-1.00635	0.0244019
TRAPPC6A	-1.00923	0.0166927
CTNNA1	-1.01194	0.00134697
BSPRY	-1.01785	0.0114719
ZNF502	-1.01889	0.0380821
HIST1H2BD	-1.02111	0.00470441
FBXO17	-1.02848	0.0256482
PEX11G	-1.03386	0.0141349
DERL3	-1.03421	0.00510792
BFSP1	-1.03747	0.0389987
HIST3H2A	-1.04014	0.0162488
RBM14-RBM4	-1.0443	0.000667127
ME3	-1.04773	0.00562446
IQCD	-1.05969	0.022742
ARMC9	-1.06183	0.0163636
CASP4	-1.06841	0.0109234
PNRC1	-1.07218	0.0305578
SLC14A1	-1.08019	0.0286656
ADCK3	-1.08156	0.000132959
HAUS3	-1.08445	4.52796e-07
FAM179B	-1.08939	0.000254789
ACP6	-1.10865	0.0032341
PAK4	-1.11345	2.64019e-05
RHOB	-1.12587	0.0481254
LRRC56	-1.13497	0.0164955
HIST1H3D	-1.14266	0.00997854
ZNF77	-1.15709	0.00787866
ARHGAP26	-1.15943	0.000851853
FAM212B	-1.15986	0.0139496
SLC25A29	-1.16675	0.0157281
MXD1	-1.17372	0.00307373
CSF1	-1.17441	0.0259993
ZNF354C	-1.1828	0.00291874
TXNIP	-1.2008	0.0138956
SMAD6	-1.21845	0.0389987
CD84	-1.23242	0.0101994
LRG1	-1.24149	0.0355565
ST8SIA4	-1.2473	0.000846985
TUBAL3	-1.24815	0.0459992
TRIB2	-1.25848	0.000403631
FAM13B	-1.26846	0.000762464
KLHL5	-1.26938	0.00091901
BEX4	-1.27268	0.00288953
SLX1A	-1.27345	4.36489e-10
SLX1B	-1.27345	4.36489e-10
ZNF492	-1.28488	0.00693598
IER5	-1.28653	0.0129459
CCDC152	-1.29129	0.00447642
MAP4K1	-1.30622	0.00866915
RNF144A	-1.30724	0.00491289
HIST1H2BJ	-1.31184	0.0213353
TOX	-1.32911	0.0432555
TRIM10	-1.33083	0.037825
STK39	-1.33511	0.00100884
HTR1F	-1.33534	0.0445125
EGLN3	-1.3467	0.0459882
APOF	-1.3604	0.00884138
GRTP1	-1.37391	0.00458189
ROBO2	-1.37442	0.0374038
FOXO1	-1.38008	0.00730931
MAMDC4	-1.38074	0.0211696
HIST1H2AL	-1.38437	0.00113191
C6orf25	-1.40068	0.0182719
PDLIM7	-1.40357	0.000503136
DNALI1	-1.41943	0.00659149
VILL	-1.43295	0.000191855
CLK1	-1.43403	0.00718927
MAP3K14	-1.44198	0.000314511
RYR3	-1.45472	0.0260071
HIST2H4A	-1.45479	0.017209
HIST2H4B	-1.45479	0.017209
IRX1	-1.462	0.0487242
MROH8	-1.46999	1.56959e-05
PLLP	-1.4718	0.0208577
SCPEP1	-1.47349	0.00184228
ZNF69	-1.48149	0.000325695
PPP1R9A	-1.49696	0.00704616
TRIM29	-1.50205	0.0260028
CXADR	-1.51031	0.00262678
ZDHHC8	-1.51261	0.000503136
COL23A1	-1.54681	0.0140496
ARHGAP9	-1.55491	0.0307193
CCDC157	-1.56164	0.0015973
ZNF418	-1.57096	0.000363381
ZFP3	-1.57955	1.02138e-06
HIST2H2AB	-1.60248	0.0342494
CTSV	-1.60276	2.31739e-06
LHFP	-1.60646	0.00488483
EHD3	-1.61007	9.84005e-05
CLDN7	-1.61231	0.00179588
ATP7B	-1.61559	2.75818e-06
TMEM86B	-1.6195	0.00672738
POLM	-1.62457	0.00105105
EFCAB12	-1.62628	0.00772042
CPEB2	-1.64788	0.00272945
GPX7	-1.65104	0.0163636
CIDEB	-1.65163	0.00726577
TRO	-1.66235	0.0211696
PLEKHG1	-1.67794	0.00283956
HENMT1	-1.68056	3.30438e-09
HSPA12B	-1.70752	0.00042091
CD99	-1.71119	0.00147403
TGFB3	-1.71616	0.00559108
C3orf80	-1.72625	0.00720621
RGS2	-1.72716	0.00596811
TSTD1	-1.76035	0.00491289
SPRR2F	-1.76926	0.0355565
CCDC183	-1.77035	4.96023e-05
VWCE	-1.77073	0.000274845
HIST3H2BB	-1.77986	0.0162488
AKR1C1	-1.80246	0.0012443
FOXJ1	-1.80785	0.0333149
DTX3	-1.82586	0.00694673
KLF4	-1.83229	0.0252191
HYI	-1.83246	0.00356595
HIST1H1D	-1.87973	0.0015005
NEO1	-1.88209	0.0107594
AMT	-1.88354	0.000194273
ACCS	-1.88729	0.000698995
PALM	-1.91814	0.000755936
PRAF2	-1.92009	1.34639e-09
KBTBD12	-1.92317	0.00604018
PTPRU	-1.92677	0.0240002
TF	-1.93169	0.0278296
HIST1H2BF	-1.93531	0.0083173
GPT	-1.94504	0.00438887
GMFG	-1.95045	0.00455122
AZGP1	-1.95787	0.0061243
HIST2H2BE	-1.98771	0.000450742
DNAJB1	-1.99093	0.00532729
MAP7	-2.00434	8.89456e-07
NDRG1	-2.01342	0.00113191
CSRNP1	-2.03403	0.00586665
FHL2	-2.03595	5.97318e-08
MAOA	-2.03738	0.00198852
ACPP	-2.04451	0.0120977
OAF	-2.04682	0.00150122
LRRC70	-2.04821	0.000695127
ARHGEF37	-2.05819	3.46652e-05
FGD3	-2.06355	1.32892e-05
RAB38	-2.06554	0.00406351
DGKA	-2.07461	0.00050775
ZSCAN18	-2.10521	1.61158e-11
MAMSTR	-2.12754	0.0013239
SEMA6B	-2.13154	5.83697e-05
EXD3	-2.15605	0.00132581
SIK1	-2.15818	0.00865962
EPSTI1	-2.17118	0.00546224
SELENBP1	-2.19189	0.00118417
MEST	-2.23765	1.95564e-05
LCA5	-2.27209	1.88621e-10
PVRL1	-2.31621	4.28672e-09
SLC9A9	-2.32119	0.00305264
HIST1H2AE	-2.32455	3.81139e-07
ZKSCAN7	-2.3311	5.47962e-07
GIPC2	-2.33394	8.89677e-05
KRBOX1	-2.33409	0.00818336
KRTCAP3	-2.33597	8.90878e-05
CRISPLD1	-2.35152	0.0119009
HIST1H4C	-2.36051	0.00252314
STRA6	-2.37828	0.00238353
PKP2	-2.3883	1.35498e-06
SPNS2	-2.39407	0.000875643
PKDCC	-2.40129	0.000197047
DUSP21	-2.42731	0.0013482
THNSL2	-2.45394	0.000143684
EXOC3L2	-2.50068	1.71928e-06
RCN3	-2.50731	3.8171e-09
HOXA10	-2.51605	0.00870673
ZBTB16	-2.51774	0.00555419
ZNF662	-2.52281	7.18832e-05
NFKBIZ	-2.53784	4.25388e-06
AKAP7	-2.54229	5.2896e-06
ZNF660	-2.54864	3.94639e-08
LRRC75A	-2.55727	2.87357e-10
LGALS3BP	-2.55982	6.09789e-05
TMIGD2	-2.5829	0.000995552
DPPA4	-2.61584	5.04306e-14
ASB9	-2.62514	0.00225453
HIST1H2BG	-2.62797	1.79052e-08
HOXA9	-2.63708	0.00122877
HIST1H2AH	-2.69577	0.00248909
SLC22A16	-2.69981	4.29284e-09
SLC24A3	-2.75833	2.73663e-06
ZNF883	-2.78521	0.000707949
FCGRT	-2.79784	1.5478e-05
C10orf25	-2.8176	4.22907e-05
AKR1C2	-2.84934	1.60367e-05
MAMLD1	-2.86283	1.86247e-11
MGLL	-2.89803	5.89991e-12
PLEKHA2	-2.91313	4.21138e-12
BCAM	-2.92647	0.000260423
GCOM1	-2.92916	0.00417707
HIST1H4B	-2.96355	0.0020397
SEPP1	-2.9693	0.0027649
HIF3A	-2.98629	4.25468e-09
GSTM5	-3.00226	0.000254789
HIST1H2BM	-3.0145	0.000836547
FAM19A2	-3.06668	1.70672e-05
KIAA0226L	-3.08453	3.55935e-06
CYYR1	-3.09185	9.80113e-06
SPTBN2	-3.1087	6.48519e-07
ALDH1A1	-3.11954	8.19925e-08
CYP2E1	-3.12936	0.000924878
HIST2H2AA3	-3.14067	1.71665e-06
HIST2H2AA4	-3.14067	1.71665e-06
LPPR2	-3.16652	2.25091e-09
RELN	-3.19805	0.00208054
PDK2	-3.23204	2.38317e-06
SFRP5	-3.24301	1.02335e-07
WIPF3	-3.27859	3.00413e-08
FBLN1	-3.41341	1.17015e-12
FAAH2	-3.42127	0.000263964
FOS	-3.43362	8.46406e-05
MYO15B	-3.47218	1.7712e-07
HOOK1	-3.47668	7.974e-26
ENC1	-3.51157	5.71995e-12
PEAR1	-3.53497	6.54566e-07
DAB2IP	-3.56774	2.84045e-07
RAP1GAP2	-3.62226	1.36654e-05
B3GNT7	-3.66786	1.52705e-08
NPR3	-3.70445	2.03755e-07
AKR1C3	-3.71778	1.15378e-06
LONRF3	-3.73421	1.46938e-08
SERPING1	-3.85746	1.45489e-06
EREG	-3.85948	3.33782e-09
G0S2	-3.92524	2.04134e-05
TNXB	-3.94075	5.08936e-06
EDNRB	-3.96583	5.20902e-07
DUSP1	-4.05114	5.74742e-15
FOSB	-4.06077	0.00056501
ZNF135	-4.07676	1.30953e-10
AIM1	-4.17007	5.95232e-06
HSPA1A	-4.30016	0.000246014
HSPA6	-4.31594	0.000203115
MMP23B	-4.39114	0.000836104
RNF182	-4.43479	4.20804e-06
TNFRSF25	-4.45938	1.6001e-11
JUN	-4.4808	1.35498e-06
ADGRG1	-4.6504	3.32991e-11
C4B	-4.90452	8.37029e-14
C4B_2	-4.90452	8.37029e-14
KYNU	-5.02735	0.00012003
CTSE	-5.20311	1.42409e-27
HSPA1B	-5.6606	5.71817e-19
DLK1	-6.129	2.70447e-15
MYZAP	-6.2467	7.1855e-07
NR4A1	-6.53784	9.23809e-25
CYP2W1	-6.62441	3.21513e-14
ABCG1	-6.6989	4.25697e-14
ARHGEF25	-6.75895	7.01338e-07
ALB	-6.78645	2.15013e-05
SLC44A4	-9.11422	4.43297e-23

## Sheet: BasoE_CvsP
Table S6 DEGs of same stage comparison between FL in vitro and in vivo terminal erythropoeisis
	BasoE_CvsP, DEGs between FLC_BasoE and FLP_BasoE
Note: Log2(fold change), ratio of gene expression in primary erythroblast relative to cultured erythroblast at the same stage. Padj, Adjusted P value.
Gene name	Log2(fold change)	Padj
TRIB3	10.4477	1.46573e-17
FAM83A	9.92207	9.3271e-48
KLF9	9.2915	2.89746e-39
SEL1L3	8.56408	3.19505e-31
CLIP4	8.34364	8.61653e-10
TMEM233	8.32927	1.40465e-06
NETO2	7.62101	1.43843e-28
CD70	7.43965	7.13987e-08
PHGDH	7.27031	4.47825e-18
CDKN1A	6.35024	1.35217e-12
PCSK9	6.22764	1.05935e-12
APOL1	6.06537	1.19055e-52
CDKN2A	6.00704	8.88709e-08
BHLHE40	5.70129	4.76629e-10
GDF15	5.66792	9.34786e-13
SLC7A11	5.46503	6.99445e-10
AMHR2	5.44233	2.32492e-20
DDN	5.42081	9.90191e-11
APOL3	5.41062	1.12179e-25
APOL6	5.36033	1.03889e-23
ITGA5	5.12006	1.78526e-10
RENBP	5.01283	1.18031e-20
KRT19	5.01031	5.82818e-10
ARAP2	4.96463	3.28713e-17
OPLAH	4.9567	7.60861e-18
OLFML2B	4.85069	1.2495e-06
CERS4	4.7695	1.12074e-07
ESR2	4.76186	2.66103e-14
CBS	4.74908	3.70456e-07
CITED1	4.70483	6.99756e-07
GPT2	4.70459	2.7001e-08
CHAC1	4.69785	9.71749e-05
LMOD1	4.58555	0.000108302
IL1RN	4.58398	8.70551e-10
SOX21	4.52937	1.30236e-05
BEX1	4.46828	5.82818e-10
PSAT1	4.35861	0.000145532
ADM2	4.2864	3.14506e-08
DDIT4	4.28601	5.86511e-07
FAM132B	4.27998	6.9057e-11
ANKRD33B	4.13029	3.38942e-07
LRP3	4.12814	3.50105e-11
FLNB	4.11435	3.19941e-13
PHKA1	4.1066	7.56495e-09
ULBP1	4.099	2.4518e-06
CLDN11	4.08851	3.90905e-08
FAM184A	4.067	8.41442e-12
PTPRJ	4.06658	1.13542e-16
RARRES3	4.00441	9.2943e-05
WSCD2	3.96506	4.28199e-05
TMEM74B	3.93865	2.99762e-08
DOCK9	3.8689	5.59264e-16
VWA5A	3.84607	6.72368e-07
HES6	3.81096	1.14847e-13
SESN2	3.77278	1.95106e-11
ST3GAL4	3.69784	4.24872e-07
FAM129A	3.66962	4.47825e-18
PDE4A	3.66686	1.12064e-08
MRAP2	3.65249	2.46406e-06
TMOD2	3.59787	5.37297e-11
TPSAB1	3.58604	0.00441213
TBL1X	3.56878	1.40791e-11
SLC38A1	3.55293	4.64816e-14
CYP2S1	3.52955	7.28409e-06
ADAM19	3.49223	1.27725e-06
FRRS1L	3.48652	2.21575e-05
APP	3.4662	6.41e-08
LRRC8C	3.46126	5.39119e-12
FAS	3.44137	1.21136e-06
TBC1D4	3.39296	1.53092e-11
DDIT3	3.35903	8.61565e-13
SELPLG	3.33265	1.06245e-07
ALDOC	3.30925	1.40005e-10
TNFRSF10B	3.30584	0.00199073
PPARGC1B	3.30346	9.56716e-10
IRF2BPL	3.3004	1.43892e-05
GGT7	3.29416	1.51702e-10
UAP1L1	3.26303	4.71019e-06
DENND2D	3.24453	5.5248e-06
NMU	3.2406	0.00429306
FAM57A	3.20915	2.46209e-10
PVALB	3.20258	0.00123382
GAS6	3.19076	0.000262091
TGFBR3L	3.18945	1.5717e-13
IFI30	3.17899	4.5665e-08
ASNS	3.1588	0.00195336
SDC4	3.14644	1.39366e-12
ENPP3	3.14118	1.2495e-06
APOL4	3.139	2.46209e-10
PSMB8	3.11565	8.88709e-08
DOCK11	3.11323	6.83977e-10
CCR7	3.0764	2.55659e-10
ANXA1	3.06935	0.000793822
NUDT14	3.06291	3.88592e-06
APOE	3.06271	2.17249e-06
CTH	3.05115	9.86226e-18
AGPAT9	3.04502	5.27892e-06
EPX	3.02827	0.00072435
CACHD1	3.00859	5.6204e-05
ALOX5	2.97894	0.000211278
GPR63	2.97804	1.52049e-16
HELZ2	2.96987	9.18404e-09
HS1BP3	2.96708	1.2581e-19
CYFIP2	2.96674	4.21848e-05
LEPR	2.96205	1.38184e-06
SERINC2	2.95346	1.82007e-07
PLEKHA4	2.94729	5.88807e-08
CCND2	2.94439	1.29738e-05
NCS1	2.93973	0.000217683
MAPK12	2.93119	8.34973e-05
TNFRSF14	2.9301	3.97946e-15
IDH1	2.92203	2.12206e-08
THBD	2.90027	6.10083e-09
CMTM7	2.88732	1.08356e-05
MALT1	2.87492	7.24288e-05
ICA1	2.86375	2.6218e-06
MPDZ	2.86278	7.56945e-05
PRKCB	2.86189	4.74887e-06
SLC25A23	2.85342	1.39435e-06
ARHGEF6	2.8264	4.71019e-06
RCN1	2.81713	5.13629e-16
CISH	2.79831	1.46147e-07
GGT1	2.78258	1.06801e-08
BCAR1	2.77987	3.10733e-08
KLHDC8A	2.77968	0.000422107
TRIP10	2.77266	1.40005e-10
FAM84B	2.76657	1.46299e-06
AGAP3	2.76655	1.19314e-09
FOSL1	2.74944	0.000812966
QPRT	2.7313	3.36424e-08
PTPN13	2.72221	2.5961e-10
CEBPB	2.71848	6.30034e-06
WWC2	2.71465	7.66677e-10
NINJ1	2.70892	0.001434
PHLDB3	2.67794	8.17077e-06
MBNL2	2.67243	4.35444e-13
RAP1GAP	2.66807	0.001565
HLA-C	2.66181	6.59375e-06
APOL2	2.65563	3.25728e-08
FAM26F	2.64864	9.42545e-05
DBP	2.64315	6.23278e-05
NACC2	2.63623	1.12199e-06
SLC6A19	2.63478	0.000790606
CD63	2.62009	6.37302e-06
HDAC5	2.59521	1.44105e-10
C9orf91	2.59263	1.80206e-08
OSM	2.58895	2.48504e-06
SLC25A43	2.58348	4.28533e-07
PFKP	2.56838	0.00016452
NRARP	2.56192	0.000748481
FAM83F	2.55158	8.5308e-09
PRG2	2.54856	8.02999e-08
SH3RF1	2.54182	8.27101e-08
PYGL	2.53564	0.000608522
CEBPD	2.52432	5.39929e-05
SLCO4C1	2.52109	0.000487113
AIFM2	2.5187	1.18056e-12
KSR1	2.51465	1.34697e-06
MVP	2.51362	1.16882e-08
RNF213	2.50898	0.000951356
ATN1	2.50439	8.36357e-10
PCYT1B	2.48513	0.000122113
BBC3	2.47986	0.000179627
ATP8B2	2.47885	0.00196516
LRRC8D	2.46392	4.47825e-18
KDM6B	2.45917	1.09258e-07
PCBD1	2.44681	1.4164e-11
THEMIS2	2.44342	1.06516e-07
SLC4A7	2.44257	5.20195e-07
ASS1	2.43103	0.00353887
ALPL	2.43093	3.783e-05
MAP4K2	2.42864	6.00433e-21
IRF1	2.426	0.000414065
ACAA2	2.421	2.97045e-22
LYN	2.41996	1.19439e-05
CORO1A	2.41973	0.00100433
CAMK2D	2.40552	1.62134e-06
ACTA2	2.40497	0.0023941
TAP1	2.40348	1.11307e-07
SLC16A3	2.40333	0.00137133
RAB11FIP1	2.40117	2.83914e-11
MFGE8	2.39562	0.00115902
TSC22D3	2.39329	0.000394867
LYSMD2	2.3884	4.29022e-06
ACSM1	2.38629	5.45145e-07
FAM160B2	2.38292	2.18759e-05
BAIAP2	2.38237	1.35369e-06
HLX	2.38224	3.26098e-05
RALB	2.37865	0.000109033
MGST1	2.37803	0.00341446
ABCD1	2.34748	1.78284e-07
CD52	2.33618	0.0130731
PROS1	2.33484	2.14344e-05
ORAI3	2.33255	8.01585e-16
NSMF	2.33081	2.17686e-07
DST	2.31762	1.34844e-09
PPM1M	2.30966	0.000145607
ABCC1	2.30201	3.9363e-05
KLHL13	2.29182	0.000239089
EMILIN2	2.2834	9.27651e-07
APOC1	2.28155	3.44158e-05
ZMAT3	2.27875	2.34477e-08
IFI35	2.27777	1.35217e-12
C12orf75	2.26025	0.000831932
EML2	2.25875	5.77383e-05
KIAA0513	2.25765	0.000138456
WARS	2.24188	2.26733e-10
CLC	2.23494	0.0184915
KCNAB2	2.22642	1.274e-12
AKAP2	2.21851	0.00552123
CA1	2.20945	0.0184572
MAPKAPK3	2.17488	1.35429e-07
CCDC71L	2.15909	9.35779e-07
ATP6V1E2	2.1518	0.00120567
BRI3	2.14197	8.80388e-14
LPIN1	2.1344	6.28874e-07
PRKX	2.12765	3.5083e-12
SERPINF1	2.12408	0.000261415
FAM35A	2.1155	1.72769e-06
GIPC1	2.10645	7.27932e-05
C14orf37	2.10567	0.000610202
SLC17A9	2.09168	1.63625e-05
PKM	2.09104	0.0121067
AMIGO2	2.08375	0.0105353
TOR4A	2.0747	4.69723e-05
DHRS7	2.07217	1.43112e-05
SEC23A	2.06812	0.000752936
HSBP1L1	2.06569	0.00334127
FAM78A	2.06293	1.34697e-06
PHYH	2.04972	2.34165e-11
PGF	2.04064	0.000619971
RNF208	2.03293	0.000608264
FZD3	2.02904	1.01513e-10
TMEM135	2.02879	7.41538e-07
FLYWCH2	2.02322	5.97096e-09
NFIC	2.02246	5.10037e-05
TNRC18	2.01861	2.34477e-08
POMT1	2.01496	2.16426e-05
B3GNT5	1.99731	0.00530752
VAT1	1.99284	0.00014712
CITED4	1.98171	0.00242384
IFIT3	1.97609	3.18067e-05
GYG1	1.96411	3.49788e-06
PLTP	1.96096	0.000533507
BEX2	1.9571	0.00676155
TRIM38	1.94318	1.9961e-05
TMSB4X	1.9332	0.000366894
ECHDC3	1.92982	0.00994362
ECHDC2	1.92975	0.00601051
DBI	1.92287	1.22489e-05
RAVER2	1.92077	0.00333263
BST2	1.91516	1.8191e-05
SH3KBP1	1.91122	0.000233893
SLC25A22	1.90804	2.20948e-13
STARD8	1.90206	7.81739e-05
RNF217	1.8919	0.00153246
ABHD6	1.88707	0.00130009
TNNI3	1.87967	0.0254119
SMCO4	1.87874	0.00179866
PARP14	1.87601	3.17406e-08
ATF5	1.87468	0.000924414
ZNF609	1.8714	0.000924414
TAGLN2	1.87049	0.000143606
GAL	1.86693	0.00661212
DHCR7	1.86608	5.39314e-05
DYSF	1.85939	0.00954189
PLIN2	1.85772	4.77935e-06
TMEM185B	1.85516	0.000391592
LNP1	1.85304	0.000697225
SAMSN1	1.84609	0.00255346
ANO8	1.84261	1.4175e-05
NOD1	1.84113	6.7617e-07
TES	1.83074	0.00340149
TRPV2	1.82847	0.0124147
SPRED2	1.82657	0.000663971
FBXO6	1.82564	0.0076472
CC2D1B	1.81905	0.000921786
ZNF467	1.81237	0.0077199
HOXB4	1.8116	0.00238993
ARHGAP8	1.80781	0.0236687
MAP1A	1.80759	0.0095599
N4BP2L1	1.80321	4.59084e-05
DYNLT3	1.79587	0.00240242
TIRAP	1.78804	0.00133185
DHX58	1.78589	0.00434867
ADAM15	1.78578	4.30067e-06
CD53	1.78283	0.0198888
TRIM5	1.78202	4.81328e-08
APPL1	1.78184	1.1775e-05
GRAMD4	1.77893	0.0110104
LAMP3	1.77091	0.00133994
MARC1	1.77089	0.0111139
SAMHD1	1.76189	0.000521626
MYO1C	1.75777	3.46047e-07
RAC2	1.75067	2.90095e-05
TAP2	1.7503	2.57154e-05
HOXB3	1.7492	7.81739e-05
MTA3	1.74138	0.00121576
CA3	1.74049	0.022492
FAM175A	1.73295	1.92329e-05
SLC45A3	1.7243	0.00225876
GXYLT1	1.70827	2.36809e-05
KLF15	1.70795	0.00270961
LPGAT1	1.70643	0.000645462
FLT4	1.70006	0.00186291
NPC2	1.68464	4.7262e-15
ARPC1B	1.68363	0.000349512
ACSF2	1.67875	0.0050733
IKZF4	1.67665	0.000526716
HEXA	1.66595	5.85115e-05
IL17RA	1.6639	0.00025706
ERO1A	1.66219	0.00333787
HIP1	1.6576	1.35677e-05
CD81	1.65369	0.00659214
CLSTN3	1.65133	0.00253902
BCAT1	1.65014	0.00327614
KIF13A	1.64713	8.34973e-05
ZBTB7B	1.63741	0.000324534
S100A11	1.63259	0.030084
CHD3	1.6313	9.09737e-07
CBX4	1.628	1.12199e-06
LYZ	1.61944	0.0307067
GPI	1.61931	0.00016452
RDH10	1.61615	0.000658017
EEF2K	1.6144	0.000239089
INHA	1.60046	0.0097688
FLT3LG	1.59829	0.00071444
ARL8A	1.59778	0.00184452
AACS	1.59691	2.90789e-05
SKIL	1.59667	9.12603e-05
TP53INP2	1.59616	0.000212961
ACAP1	1.59538	0.00296598
PHACTR2	1.59302	0.00043066
CMKLR1	1.58315	0.016566
DENND5A	1.58241	2.72296e-07
RUNX1	1.58188	1.19613e-06
PCSK6	1.57059	0.00459647
UBE2D4	1.57051	0.000146463
VEGFA	1.56821	0.00824909
TRAF4	1.56632	0.00333263
TXNDC12	1.55807	0.000267481
MOB3B	1.55598	0.0244248
SLC27A2	1.55474	0.000146669
TGFBR1	1.54974	0.0157217
MORC4	1.54804	0.013236
HLA-B	1.5478	0.00397101
SLC26A2	1.53852	0.00180197
CAMKK2	1.53515	1.51589e-06
CPT1A	1.53322	5.87113e-06
PVRL2	1.52925	3.783e-05
SLC18B1	1.52845	0.00164258
TCN2	1.52825	0.00546606
RELB	1.52772	0.0175473
SEPW1	1.52708	2.76388e-05
HOMER2	1.51946	0.0139102
APOBEC3G	1.51544	0.0015471
SEC24D	1.51307	0.00341518
TRIM32	1.51294	0.00113629
METRN	1.5124	0.00206317
CTIF	1.50591	0.00514072
TTYH3	1.5047	0.0171052
POGK	1.5032	0.0118344
PHF11	1.50319	0.000103411
ABCB9	1.50261	0.00152006
IFIT2	1.50166	0.00600473
CAPG	1.49762	0.0344188
ADA	1.49251	0.0160058
COCH	1.48546	0.00446832
RRAGD	1.48457	0.00186454
FCGR2A	1.48209	0.00162785
CRYM	1.47241	0.0438479
ADORA2B	1.47091	0.0091698
MAP7D3	1.47075	5.19038e-06
ARHGEF19	1.46541	0.00824909
PTPRC	1.46463	0.000500074
SPATA13	1.46046	7.04504e-09
NBEAL2	1.45961	0.000856227
NEU1	1.45509	3.98486e-07
NT5C2	1.44774	0.00297602
CAPN2	1.44739	0.00908978
RETSAT	1.44674	0.00868847
TLX3	1.44537	0.0391808
PRKD3	1.43542	0.000140294
CARD9	1.43487	0.0120597
NFKB2	1.42939	0.00272758
IRF6	1.42812	0.00601147
CYSTM1	1.42756	0.00707665
MAPRE3	1.42647	0.0207156
ZKSCAN2	1.4255	0.000231259
MTHFD2	1.42135	0.00374282
TRIM14	1.41909	0.00289242
MAP9	1.41201	0.00537622
CARS	1.40894	0.00189894
TMPRSS4	1.40701	0.0182109
PDP2	1.40312	0.000643379
ARG2	1.40097	0.000368655
GM2A	1.40073	0.00094563
RARA	1.39794	0.0023941
IFI6	1.39499	0.00130009
WDFY3	1.3905	0.00287612
ZP3	1.38932	0.0414636
FBN1	1.38883	0.0103068
MSN	1.38682	9.75729e-05
NOXA1	1.38453	0.0201952
TRAPPC6B	1.38228	0.00297841
BCR	1.38162	0.0125793
SLC38A7	1.38039	2.66719e-05
ZNF827	1.3773	0.000604225
ATP9A	1.36969	0.011194
TMEM8B	1.36949	1.37175e-07
TBC1D12	1.36672	0.000782369
SPI1	1.35942	0.0414731
ADAM9	1.35536	0.000718582
IGF2R	1.35296	1.94817e-08
ADAMTSL5	1.35051	0.000504188
EHD4	1.35014	0.000658262
ST6GALNAC1	1.3439	0.0362922
AARS	1.33644	0.00239366
FAM83H	1.33188	0.0030151
HLA-A	1.33152	0.000668408
SIGIRR	1.33048	0.000662872
STARD4	1.32157	2.48935e-05
CRACR2A	1.31819	0.000361882
RDH11	1.31735	1.78886e-05
YARS	1.31729	0.000775073
RPS6KA2	1.31416	0.0220038
PSMB10	1.31168	1.99018e-05
SCD	1.30859	0.0281735
FUOM	1.30774	0.00516485
ANXA4	1.30023	0.0380686
LAPTM5	1.30019	0.0150442
PACSIN2	1.29395	0.00118557
CAMK1D	1.28661	0.0251168
RECK	1.27283	0.00888294
SLC4A5	1.27235	0.00510145
AGPAT2	1.27041	0.0294292
ADAM8	1.27	0.0299417
HHLA3	1.26924	0.000363803
EIF4EBP3	1.26863	0.00541869
CRIP1	1.26839	0.034122
TAPBP	1.26687	1.52734e-11
RGS17	1.26558	0.0188754
PLK3	1.26544	0.0139681
TEX9	1.25904	0.000885638
FHL3	1.25781	0.00194003
MYEF2	1.25519	0.0172765
ZDBF2	1.25216	0.0302828
TMEM55A	1.25215	0.000151798
SP140L	1.25094	0.00272636
HDAC11	1.25077	0.00692876
PDCD5	1.24932	3.26098e-05
ANKRD50	1.24804	0.00403992
PANX1	1.24615	0.00476523
RUFY3	1.24041	0.00137159
H2AFY2	1.23793	0.00104584
PGD	1.23509	0.00091192
DLG5	1.22378	0.0195322
ICAM2	1.22173	0.0069666
SNTA1	1.22147	0.0199737
GRB10	1.21967	0.0231948
SLC25A4	1.21642	0.0125111
VAV3	1.21443	0.0223571
TIGD6	1.21325	6.96234e-05
C9orf9	1.21186	0.00505969
FOXK1	1.21077	0.000133204
LMBR1L	1.20986	0.000239089
IL27RA	1.20493	0.00167471
HERC6	1.20238	0.0023941
ID1	1.20156	0.00558529
PTGR1	1.20094	0.0184168
CCDC69	1.19837	2.63702e-05
ALAS1	1.17685	5.43254e-06
DHCR24	1.17237	0.0128635
SRPK2	1.17222	0.00285417
FAM213A	1.17191	0.0419924
PFKFB3	1.17131	0.00180323
C9orf41	1.16621	0.00361128
NAMPT	1.15799	0.000588152
SEPT6	1.15111	0.00498935
SLC38A6	1.1495	0.00188568
INPP4A	1.13839	0.00248562
SIX5	1.13654	0.0289166
LIMK1	1.13609	0.00391999
SRGN	1.13512	0.0110977
EIF4EBP1	1.13231	0.0177646
FNIP1	1.13143	1.5172e-09
EOGT	1.12764	0.0303885
CD302	1.12739	0.0124452
BTN3A2	1.12326	0.00167168
C14orf159	1.11811	0.000353538
HEMK1	1.11781	0.00130009
XPOT	1.11075	0.00018917
SLC12A7	1.10867	0.0336093
RUNX3	1.10851	0.0136394
ACSS2	1.10345	2.51189e-05
SLC35C1	1.10113	0.00349134
SMIM3	1.10073	0.0159062
TP53I13	1.08482	0.0355227
VCL	1.08196	0.0107581
TK2	1.08177	0.0207156
APOBEC3D	1.07847	0.00276597
HMGCR	1.07725	1.62498e-05
TRAF3IP2	1.07118	0.00180656
LRRC34	1.07034	0.0245466
CLSTN1	1.06633	0.00928663
IMPA2	1.06568	0.0462207
ZNF382	1.064	0.00011724
NCKAP1	1.06198	0.0048881
FRRS1	1.06072	0.0423024
MKL2	1.06043	0.00880916
IRAK3	1.05577	0.0095599
MPI	1.05316	0.00648695
SPRY2	1.05089	0.0154327
SERPINB9	1.04867	0.0175607
SLC25A35	1.0433	0.0134095
ASAH1	1.04026	0.0310853
DRAM1	1.03918	0.0161642
GDPGP1	1.03531	0.0115484
DUSP16	1.03504	0.0110684
CAB39L	1.03331	0.013125
AAK1	1.03265	0.00844289
MVK	1.03064	0.00529513
CEP55	1.02956	0.0216337
ATP11B	1.029	2.97356e-05
MEF2B	1.02308	0.0374053
LRRFIP1	1.02288	0.000147221
CTSF	1.02241	0.0186204
MAP1LC3B2	1.01756	0.0313315
SERPINB1	1.01683	0.000363803
KIF1B	1.01628	0.000616808
MECOM	1.01058	0.00812747
C7orf50	1.00703	0.00128626
TMEM2	1.00301	0.00121981
HSPB1	-1.01007	0.0282509
HSPA8	-1.01891	0.000277793
TOB2	-1.0211	0.000821509
ZNF418	-1.03108	0.00660897
NEIL2	-1.03224	0.0240224
HIST1H3C	-1.03531	0.0345604
NOL4L	-1.03623	0.0136765
SLC25A45	-1.05978	5.45918e-05
ITSN1	-1.06037	0.0294654
TSEN54	-1.06346	0.0143196
FAM117A	-1.07135	0.00356995
APOM	-1.08341	0.00297841
WDR34	-1.09036	0.00730966
MCUR1	-1.09854	0.00504334
VPS29	-1.10061	1.53901e-06
CAPN5	-1.10319	0.0285778
MAP7	-1.10417	0.0036408
TESK2	-1.11134	8.86607e-07
ST6GALNAC6	-1.11303	0.0021366
DAAM1	-1.11897	3.74301e-05
UGCG	-1.11993	0.000552596
LRP1	-1.12465	0.0286002
SLX1A	-1.12797	2.76829e-08
SLX1B	-1.12797	2.76829e-08
DPF3	-1.13194	0.0364667
SEC14L3	-1.13528	0.0218052
GFOD2	-1.13897	0.0111327
DLC1	-1.13904	0.00847772
LMCD1	-1.13913	0.0364667
NIPAL1	-1.14971	0.0492256
PC	-1.15135	0.000984663
CIDEB	-1.15212	0.0235877
KREMEN1	-1.15445	0.0013356
CCDC157	-1.15478	0.00705787
CRB1	-1.15878	0.034122
FAM89B	-1.16365	2.33128e-07
PLP2	-1.16397	0.000318265
DPPA4	-1.1816	0.0010632
HTATSF1	-1.18255	1.07415e-05
CARHSP1	-1.18625	4.15643e-06
KAT2B	-1.1939	0.000249204
HIST2H4A	-1.20382	0.0201202
HIST2H4B	-1.20382	0.0201202
NINJ2	-1.20816	0.0147962
RHOF	-1.20828	0.00451611
NFKBIZ	-1.21138	0.0113579
STOM	-1.21487	0.0108881
CTDSPL	-1.21739	4.33924e-05
CXXC5	-1.22114	0.00669114
RGS2	-1.22814	0.0197409
MDM1	-1.2319	0.0027562
GFOD1	-1.24508	0.00537622
NUDT8	-1.24986	0.00382393
RHCE	-1.26397	0.0261473
CSRNP1	-1.2708	0.0288059
ST6GALNAC4	-1.27306	0.000144238
FRMD4A	-1.28363	0.0198888
TNS1	-1.28686	0.00356995
DECR2	-1.28948	0.00227513
DMC1	-1.29426	0.00229145
TLN2	-1.2949	0.0295267
HIST1H3I	-1.29915	0.0189219
IFT122	-1.30037	1.12264e-10
HIST2H3A	-1.30569	0.00601051
HIST2H3C	-1.30569	0.00601051
TNFAIP8	-1.32167	0.00236393
PDLIM7	-1.32274	0.000645462
KRTCAP3	-1.33362	0.0103631
NRGN	-1.33412	0.0127137
HAGH	-1.34025	0.000214089
BACE2	-1.34517	0.014716
BTBD6	-1.35322	1.15621e-06
ABTB1	-1.36879	0.00132058
ARHGAP42	-1.36999	0.0250256
ANO1	-1.39784	0.0378771
PLVAP	-1.39848	0.0321998
ZER1	-1.41248	0.000300421
ORMDL3	-1.41271	5.81055e-05
TMEM86B	-1.43289	0.00927875
RITA1	-1.43372	2.37719e-06
HIST1H2AG	-1.43578	8.18663e-05
APOBEC3A	-1.43663	0.0225965
HIST1H2BI	-1.4513	0.0330769
SLC41A1	-1.45222	5.20195e-07
ENC1	-1.45878	0.00379696
PTPN9	-1.48014	7.52602e-17
BTNL10	-1.5151	0.00317159
HIST1H3H	-1.52884	0.00177038
RASSF7	-1.52953	0.00162949
STMN3	-1.53917	0.000959161
HENMT1	-1.59273	2.34477e-08
CD83	-1.63115	0.000300559
CD99	-1.63817	0.00155056
BNIP3	-1.64113	0.0110818
TUBAL3	-1.65085	0.0194195
SPATA33	-1.66287	0.000733175
FAM13A	-1.66561	0.00217237
HIST2H2BF	-1.69198	0.00267263
HIST1H2AJ	-1.70531	0.0026113
PDE6G	-1.71988	0.00751531
GLIPR2	-1.7218	0.00477369
S100A4	-1.72518	0.000435558
PLK2	-1.73134	0.0104077
CTSV	-1.73676	7.02234e-08
DHRS13	-1.74019	7.70955e-09
HIST1H2AM	-1.74588	8.02999e-08
PF4	-1.7479	0.0264048
HIST1H3J	-1.75821	0.00740861
HIST1H4A	-1.77077	0.0110062
HIST2H2AC	-1.78763	0.0038244
C11orf80	-1.79028	2.6122e-06
HIST1H4D	-1.79998	0.0127192
RPIA	-1.80058	0.00061859
CACNA1I	-1.80334	0.00803983
MAMDC4	-1.85648	0.00441213
SNCA	-1.85651	0.00720397
HIST1H4H	-1.87363	0.00299278
S100A3	-1.89591	0.00253902
HIST2H2BE	-1.90827	0.000348621
ARG1	-1.9161	0.0105793
RHOV	-1.9228	0.000904291
HIST1H2AK	-1.92413	0.00203699
PBX1	-1.92523	0.00106778
C19orf57	-1.92535	0.000161172
HIST1H2BM	-1.9408	0.00447048
CLDN7	-1.9417	8.18663e-05
SMOX	-1.95041	0.00277367
ARHGEF37	-1.97217	4.47505e-05
PPP1R9B	-1.99139	1.42141e-05
PDK1	-2.00171	8.053e-06
JAZF1	-2.01042	0.000103293
HIST1H1B	-2.02333	0.000223324
HIST1H2BD	-2.0249	6.7426e-09
CTNNA1	-2.02919	5.75987e-11
HIST2H2AB	-2.03881	0.00827474
HYI	-2.04956	0.000859892
AIM1	-2.09333	0.00974218
HIST1H2AI	-2.10523	1.37175e-07
HIST1H2BE	-2.12335	3.86458e-05
HIST3H2A	-2.16675	4.71021e-06
MAMLD1	-2.16775	2.65132e-07
TSPO2	-2.17608	0.0010819
GMFG	-2.23873	0.000840601
HIST1H3D	-2.25619	1.0726e-08
GADD45G	-2.2719	0.000440565
AKAP7	-2.27401	2.9785e-05
FHL2	-2.27864	3.64056e-10
MGLL	-2.29853	1.06801e-08
HIST1H1D	-2.33594	5.73193e-06
EHD3	-2.33907	7.90003e-10
HIST1H4E	-2.34664	2.28836e-06
TMPRSS13	-2.35822	4.71019e-06
HIST1H2BC	-2.36167	8.70551e-10
MRC2	-2.37216	0.000447117
HIST1H3G	-2.37424	0.00093142
CDKN1C	-2.39915	2.94828e-05
HIST1H4C	-2.4009	0.000223324
HIST1H2BH	-2.40367	7.02234e-08
SELENBP1	-2.41709	0.000192491
ARMC9	-2.41898	8.00606e-07
HIST1H1C	-2.42346	3.09548e-05
HIST1H3E	-2.42403	0.000589894
PKDCC	-2.43213	8.18663e-05
HIST1H3B	-2.43904	2.28836e-06
HIST1H2AH	-2.45356	0.00123926
GIPC2	-2.45456	1.29419e-05
FOXD4L1	-2.46708	0.0161842
SERPINA1	-2.47365	0.0154656
EPN3	-2.48244	0.00554848
HIST1H4K	-2.49978	1.19046e-09
HIF3A	-2.51488	6.92008e-07
TNFRSF25	-2.52689	0.00022194
HIST1H2AC	-2.53333	1.34594e-06
HIST1H2BL	-2.55195	0.000608522
DAB2IP	-2.55423	0.000239827
LRRC75A	-2.57224	2.34165e-11
HIST2H2AA3	-2.57443	5.23428e-05
HIST2H2AA4	-2.57443	5.23428e-05
TRIM10	-2.57746	0.00148898
EGLN3	-2.59124	0.00356573
RORA	-2.66877	0.000211278
CLK1	-2.68003	5.30003e-07
HIST3H2BB	-2.68457	0.00012077
HPD	-2.69293	3.28118e-06
HIST1H2BF	-2.73493	7.24288e-05
MAMSTR	-2.75228	1.22376e-05
RGS6	-2.7581	5.37728e-06
STOX1	-2.76475	5.64913e-09
HIST1H2BO	-2.77962	2.1168e-05
PLEK2	-2.81144	3.84636e-10
AQP3	-2.83829	1.93883e-13
ZNF385B	-2.84985	0.000479661
HIST1H2AB	-2.85822	0.000502856
CRHBP	-2.85835	0.0023941
HIST1H4F	-2.86196	0.00378765
HBB	-2.87701	0.000951356
HIST1H2BJ	-2.89655	5.61005e-07
JUN	-2.91568	0.00120585
DNAJB1	-2.92954	2.99209e-05
LY9	-3.00246	4.44698e-06
RNF182	-3.01074	0.00119351
B3GNT7	-3.01103	2.83551e-06
ASIC4	-3.08533	0.00015207
SEMA6B	-3.13387	2.25949e-10
KRT1	-3.15247	0.000187768
HIST1H4B	-3.20951	1.2479e-05
SMAD6	-3.22027	1.66783e-05
NDRG1	-3.23454	1.24158e-08
PDK2	-3.26392	8.14104e-07
HSPA6	-3.31101	0.00218598
DUSP21	-3.31684	2.22105e-06
HIST1H2AL	-3.31952	1.52049e-16
AQP1	-3.33206	6.60961e-11
HIST1H2AE	-3.37759	1.74501e-15
SEPP1	-3.43205	0.000256057
HIST1H2BG	-3.49322	2.39929e-17
HOOK1	-3.49494	1.98374e-26
SOD3	-3.58355	1.22282e-09
DUSP1	-3.65399	1.11309e-12
SFRP5	-3.66195	3.94015e-12
PPBP	-3.75795	0.000447682
SLC22A16	-3.77681	6.9086e-18
MYT1	-3.8383	7.0276e-08
LONRF3	-3.88496	1.10006e-10
MYZAP	-3.9352	0.000951356
TIMP4	-3.97687	1.04741e-07
ABCG1	-4.16644	1.36472e-08
TNXB	-4.18425	6.92008e-07
PEAR1	-4.34196	6.9057e-11
SLC14A1	-4.36203	1.06017e-14
COL1A1	-4.3872	0.00144811
RELN	-4.49231	1.42253e-05
HSPA1A	-4.68723	6.3746e-05
FABP1	-4.88662	0.00126519
PLLP	-4.95149	5.39119e-12
NR4A1	-5.05172	2.61796e-14
BCAM	-5.19697	1.11309e-12
CTSE	-5.37684	1.84721e-29
APOC3	-5.37849	0.000324534
AMBP	-5.39982	0.000735292
RFPL2	-5.44643	8.53159e-15
CYP2W1	-5.54465	2.2465e-09
DLK1	-5.55566	3.51302e-12
AHSG	-5.80717	8.90243e-07
APOA1	-6.07963	5.43254e-06
DNASE1L3	-6.1209	0.000405723
XG	-6.26678	1.10381e-28
CCL14	-6.34799	8.34973e-05
COL3A1	-6.50078	3.64466e-06
HSPA1B	-6.69142	6.07942e-26
EDIL3	-7.08905	2.21648e-19
OIT3	-7.43659	7.22552e-06
AFP	-7.56979	5.88107e-05
FCN3	-7.74591	1.32459e-06
APOA2	-7.83843	6.17729e-07
IGFBP3	-8.4144	1.67003e-07
ALB	-10.189	3.01688e-09

## Sheet: PolyE_CvsP
Table S6 DEGs of same stage comparison between FL in vitro and in vivo terminal erythropoeisis
	PolyE_CvsP, DEGs between FLC_PolyE and FLP_PolyE
Note: Log2(fold change), ratio of gene expression in primary erythroblast relative to cultured erythroblast at the same stage. Padj, Adjusted P value.
Gene name	Log2(fold change)	Padj
TRIB3	12.6013	1.9706e-44
KLF9	10.8013	1.86945e-62
COL9A2	10.5918	7.39336e-15
PANX2	10.2185	4.17642e-15
FAM83A	10.13	3.04504e-52
CLIP4	9.71298	9.46908e-14
TMEM233	9.52678	6.89865e-09
PDK4	9.52108	5.89981e-26
TNNI3	9.4344	2.42178e-13
CREB3L1	9.35949	1.22508e-11
HMOX1	9.2731	1.80062e-17
OLFML2B	9.25494	1.73955e-18
PAPPA	9.24247	3.03385e-16
RARRES3	9.17885	8.81082e-12
SP6	8.81676	5.59639e-19
RENBP	8.5658	5.19775e-38
OSR2	8.56404	5.13712e-08
OSGIN1	8.52928	4.1171e-38
SEL1L3	8.46034	7.63562e-17
AMHR2	8.37177	3.55803e-26
CDKN2A	8.24779	6.3e-12
APOL3	8.14363	5.9006e-43
RRAD	8.13955	1.93364e-08
IL10RA	8.08643	5.73437e-18
SELPLG	7.90061	2.11645e-36
SLCO2B1	7.82169	2.44034e-10
CDKN2B	7.80078	1.40701e-26
ESR2	7.77102	1.45318e-31
PTPRJ	7.66317	5.35201e-54
ST3GAL4	7.65712	1.01462e-21
SH2D6	7.56554	6.02299e-08
GDF15	7.56135	3.42971e-23
PIK3IP1	7.4094	3.54671e-31
BCAR1	7.39096	2.11697e-47
GAB2	7.27158	4.98095e-15
LMOD1	7.23719	1.32413e-09
KLHDC8A	7.1899	9.51492e-21
ELF3	7.16552	2.632e-15
DYNLT3	7.15286	2.1819e-30
PRDM1	7.14953	3.09523e-17
DAPK1	7.09658	2.85397e-25
DLG5	7.08894	8.09121e-33
MAP1A	7.05325	5.19569e-22
CCNG2	6.99981	3.16769e-38
IFI30	6.94763	1.55163e-35
PTPRH	6.91915	1.16199e-13
MVP	6.78746	1.00889e-53
NETO2	6.70908	7.05922e-21
CDKN1A	6.69476	6.15369e-15
DDIT3	6.66395	4.96015e-47
STX1A	6.65355	5.42168e-13
TRIM2	6.55336	1.51446e-12
PVALB	6.54029	3.18243e-08
ACVR1	6.49339	6.52867e-16
KDM6B	6.48399	1.15197e-48
C10orf10	6.47279	1.86473e-08
TBL1X	6.35405	8.3949e-31
IDS	6.35039	1.72371e-20
TSC22D3	6.32109	9.87948e-23
FOSL1	6.3167	4.04005e-12
THBD	6.31017	3.11416e-37
ZFP36	6.24623	1.90698e-21
ABLIM1	6.21218	1.66751e-08
NR2F1	6.13328	5.12942e-14
TRPV2	6.12169	2.4996e-14
PHGDH	6.08623	2.28661e-13
BEX1	6.06955	1.03299e-16
C5AR1	6.05943	1.02832e-08
MERTK	6.0405	3.18634e-15
PELI2	6.03548	5.88388e-29
FAM129A	6.02694	2.32167e-47
CEBPB	6.00288	2.77771e-25
RHBDF1	5.90992	7.89126e-27
DOCK11	5.84851	1.38601e-31
VWA5A	5.83786	7.52901e-14
CBS	5.83446	3.16996e-10
CDC42EP1	5.81577	1.8748e-29
FANK1	5.80877	1.91461e-17
MAP3K15	5.75983	4.44211e-21
BEX2	5.72839	5.42168e-13
ARG2	5.71597	1.215e-56
IRF2BPL	5.71583	3.22123e-14
DDIT4	5.71222	1.0494e-11
PRKCB	5.69132	9.73473e-21
IFI27	5.66703	1.93602e-20
SESN2	5.66157	8.766e-25
KLF15	5.6028	4.3488e-22
DBP	5.58562	3.88484e-14
APOL6	5.55942	1.15232e-25
KIAA0513	5.55917	8.41875e-24
SLC7A11	5.55491	1.20892e-10
TMEM86A	5.52986	1.34495e-24
SRC	5.52508	1.18393e-15
CTIF	5.4619	2.93276e-23
HS1BP3	5.45468	4.53527e-56
SLC45A3	5.42586	1.83643e-21
TNFSF18	5.42119	0.000588998
ORAI3	5.3915	7.5321e-70
TRIM38	5.38486	4.20346e-35
PLEKHA4	5.38023	2.11937e-24
FAS	5.37104	2.49825e-15
GGT1	5.36212	1.79979e-26
S100P	5.25905	5.75658e-08
PCYT1B	5.18053	3.68268e-17
C5	5.1678	1.59536e-07
TRANK1	5.15383	8.07698e-32
ACSM1	5.13918	1.60279e-21
ATF5	5.13194	3.04087e-22
ACP5	5.08231	2.86234e-09
APOL1	5.06632	4.91641e-36
PAWR	5.05689	1.90403e-09
GPX3	5.03926	1.11261e-12
MAPKAPK3	4.99577	9.12459e-37
ETV5	4.98856	1.02187e-12
IFIT2	4.96427	1.95242e-19
HLX	4.94038	1.8966e-18
MAPRE3	4.93764	6.09924e-12
TGFB1	4.89484	9.34121e-17
B3GNT8	4.88561	6.16635e-15
RAP1GAP	4.86781	6.32206e-09
ACSL5	4.8585	8.22345e-18
SNTA1	4.82383	2.02565e-16
BBC3	4.82221	1.91124e-14
MBNL2	4.82136	4.12038e-42
TNFRSF10B	4.81794	1.08442e-05
TUFT1	4.81752	3.84794e-19
CTSF	4.81472	1.19502e-20
VWA7	4.81054	2.84746e-12
LRRC8D	4.79271	2.31883e-66
GPR183	4.77706	2.02279e-06
NT5C2	4.75998	5.03705e-24
RELB	4.7424	1.33632e-10
RUNDC3A	4.7375	3.78994e-08
RTN2	4.7375	8.3494e-13
FOXO1	4.72787	1.57836e-21
IFIT3	4.72565	1.14644e-26
FAM83F	4.71973	7.27945e-27
FAM132B	4.69929	3.08272e-13
EMILIN2	4.69513	1.25857e-22
SYDE2	4.66059	1.34217e-15
PLXNA2	4.6565	2.89497e-11
IL3RA	4.64242	8.54492e-07
SDC3	4.63636	0.000115666
SERPINE2	4.62462	2.11251e-06
VCL	4.61915	1.24359e-24
PPP1R3B	4.60795	1.40685e-16
EPAS1	4.60265	2.91091e-07
S100A10	4.55916	1.92462e-15
ZSWIM4	4.53492	2.27335e-33
TMSB4X	4.52906	2.88546e-19
DENND5A	4.5162	5.23607e-54
TMEM217	4.50671	5.99497e-11
SLC26A2	4.50596	5.09503e-22
DUSP5	4.47154	1.01903e-10
TMEM74B	4.465	6.29302e-10
CARD6	4.44896	1.44826e-13
HDAC5	4.44366	1.49242e-30
TMEM241	4.43472	7.61625e-31
HBE1	4.42661	8.97637e-06
OBSCN	4.41243	3.60974e-12
IRF1	4.39872	1.82948e-11
ST3GAL5	4.37374	9.73171e-08
PYROXD2	4.3703	7.27296e-08
TXK	4.3632	1.14918e-05
SMIM3	4.34043	2.5411e-15
RNF208	4.32557	6.23856e-13
FAM109A	4.3185	4.43898e-27
TTYH2	4.31724	7.07485e-30
ASAP3	4.31146	4.72152e-13
TUBA4A	4.2765	1.81344e-09
RHOC	4.26138	4.87382e-11
MSRB1	4.24004	3.21558e-21
ITGB5	4.20933	1.58744e-09
PCSK6	4.17163	1.70868e-14
PACSIN2	4.16795	2.2435e-28
ACSM3	4.1673	8.3136e-13
ADA	4.1472	1.27097e-08
ACTA2	4.14323	1.10221e-07
NUMBL	4.13281	6.09048e-20
DOCK9	4.11515	7.68744e-18
ABCC1	4.09025	2.92141e-14
VAMP5	4.07614	4.2519e-11
TNFRSF14	4.07211	7.25231e-25
TES	4.04163	1.18133e-10
SRGN	4.03834	3.68268e-17
ZNF746	4.01393	8.81353e-46
ATF3	3.99087	1.0658e-08
ANXA5	3.9822	1.82508e-09
PROS1	3.97348	1.62044e-14
ANXA4	3.96688	1.71166e-06
UGDH	3.95697	1.56448e-09
AAK1	3.95474	4.33472e-22
IFI35	3.94747	3.00462e-32
EPHB6	3.91385	4.85352e-23
ANXA1	3.91028	8.13082e-06
YPEL2	3.90285	2.07274e-10
SAMSN1	3.90105	3.94708e-11
MAP3K8	3.89494	8.93476e-11
ICAM2	3.89402	2.92083e-16
CITED4	3.88557	6.07291e-09
PLIN2	3.8751	7.10852e-25
MICALL1	3.87396	7.18211e-07
CEBPD	3.86596	2.30756e-10
MEF2B	3.85899	9.05883e-10
BRI3	3.85436	1.07164e-43
TGIF1	3.82555	4.68385e-14
ARHGAP27	3.78897	7.81717e-07
CISH	3.73406	2.47955e-13
WWC3	3.72929	7.67317e-25
TAX1BP3	3.72513	1.34302e-28
RASGEF1B	3.71589	3.21466e-10
PRRT3	3.71556	3.93283e-09
ULBP1	3.71425	5.94258e-06
LPIN1	3.70328	1.13695e-19
RNF24	3.70079	2.60439e-29
CMBL	3.69758	9.23757e-06
NFKB2	3.68231	1.4967e-15
CREG1	3.66031	8.58113e-10
DYSF	3.65283	6.4979e-07
SPRED2	3.64106	6.04567e-13
STARD8	3.61329	1.94312e-15
CCDC88B	3.61164	1.81693e-05
PSMB10	3.58508	1.02992e-33
E2F3	3.57395	5.64565e-60
MAFK	3.55255	1.07781e-22
POR	3.54247	9.77485e-40
ANKRD53	3.53607	8.08e-10
SAT2	3.53499	1.35803e-10
ALOX12	3.53055	6.97371e-14
CTNS	3.53052	5.01246e-42
CBX4	3.49071	1.29373e-25
SLC35C1	3.48844	1.57609e-19
CAMK1D	3.47826	1.38474e-07
WARS	3.47462	5.80181e-25
PNMA1	3.46628	8.22345e-18
CCDC71L	3.46225	3.52186e-17
PER1	3.44217	1.35152e-09
LYSMD2	3.4396	1.03877e-10
EGR1	3.42586	5.202e-05
MAFF	3.42427	3.20465e-08
ZNF217	3.42341	2.49866e-15
GZMM	3.4224	0.000119414
CCR7	3.41219	8.60036e-13
CCDC69	3.4014	4.7965e-38
CLDN15	3.38971	1.54597e-08
ATP6V1B2	3.38184	4.88304e-44
AKR1C1	3.37696	1.98513e-11
TMEM91	3.36294	3.01544e-11
NSUN3	3.36065	2.10862e-08
STK40	3.35789	3.06232e-44
HES6	3.35774	1.65047e-11
TXNDC12	3.34881	1.60606e-16
SH3BGRL3	3.34513	8.45348e-14
TMEM140	3.3389	4.0555e-28
MARK4	3.33257	5.65905e-21
CHAC1	3.32479	0.000935901
DNAJB13	3.31333	1.05328e-08
BCL6	3.30995	4.7144e-06
TSKU	3.30987	2.51201e-13
FBXO30	3.30907	5.82357e-08
RNF213	3.28592	2.88848e-06
HNF4A	3.27372	0.000876142
KLHL24	3.26507	2.98527e-21
CCDC176	3.26465	2.09884e-07
STX18	3.25758	2.29201e-16
ARL4A	3.25157	9.21325e-07
LPIN2	3.24673	1.84565e-08
PIK3CA	3.24046	1.00027e-23
TP53INP1	3.23921	1.15256e-16
RRAS	3.2244	4.44273e-06
ABI3	3.22283	1.87064e-06
CYP3A5	3.21356	2.17265e-06
STAT6	3.20327	3.0235e-12
TSTD1	3.18699	3.29646e-07
HPS1	3.17743	3.76293e-13
MLLT3	3.16125	1.27398e-13
HACD1	3.1348	1.09246e-12
RNF217	3.13299	1.92629e-08
SLC16A1	3.13037	1.83481e-15
ZNF609	3.12277	1.82316e-09
PLEKHM3	3.12094	3.24325e-11
PNPLA2	3.09678	5.59801e-12
KSR1	3.09232	1.93782e-10
PIP5K1C	3.08533	3.20231e-27
PHOSPHO1	3.0714	7.97619e-08
MAST3	3.0707	2.00327e-11
SAT1	3.06853	1.04368e-09
LHFPL2	3.0643	6.43749e-08
GFPT1	3.06264	6.20036e-08
ZBTB7B	3.05175	1.2992e-13
CD68	3.04636	3.32654e-07
LASP1	3.04464	1.17556e-20
RGS17	3.04341	1.84123e-07
SERTAD3	3.03296	2.51973e-09
CARD16	3.02877	1.08575e-06
MTHFR	3.01951	4.35862e-21
SLC38A7	3.01568	6.43579e-23
TMEM135	3.01018	2.6572e-15
WDFY3	3.00332	1.80113e-11
GALNT2	2.99959	7.15115e-20
HTATIP2	2.98873	9.37039e-05
RASL11A	2.98219	3.7505e-06
RUFY3	2.97528	1.17349e-14
IRS2	2.97424	2.61062e-15
ATN1	2.97338	1.90775e-14
ITPKC	2.95659	1.58404e-32
RAB11FIP1	2.95057	2.14864e-17
CLN8	2.95035	6.3054e-10
SATB1	2.93247	2.19718e-07
OR2W3	2.93073	5.04554e-06
CORO1C	2.92666	1.2435e-13
SIDT2	2.90559	5.97553e-16
IGF2R	2.88286	2.28682e-38
ZGLP1	2.88084	2.99949e-06
ZADH2	2.86486	2.78798e-10
ASAH1	2.85252	3.68055e-07
SLC38A6	2.85223	2.53692e-15
MED17	2.84591	9.63895e-18
KIF13B	2.83375	3.15397e-18
ADAMTSL5	2.83324	2.4409e-14
GULP1	2.83002	9.48274e-07
CDIP1	2.82658	2.84735e-07
PTK2B	2.82266	8.20596e-11
NCS1	2.81825	7.09635e-05
NRIP1	2.81318	3.83846e-14
KCTD21	2.81059	2.3365e-13
CCDC24	2.80946	8.57486e-06
MSI2	2.78858	2.52895e-18
ISCU	2.78365	5.64135e-14
NAMPT	2.77569	2.88603e-18
NECAB3	2.75873	1.37194e-25
SQSTM1	2.75297	3.08388e-16
PVRL2	2.75269	4.15213e-15
PARP14	2.74554	5.8853e-18
CD63	2.72628	3.53643e-07
HECA	2.72158	4.88101e-18
MAGED2	2.71594	1.04293e-12
ARRDC2	2.7151	1.9991e-07
CEP164	2.71403	1.72049e-11
NAPG	2.71052	9.35468e-12
S100A9	2.70855	0.00399281
BEST1	2.70357	8.54879e-08
IRF7	2.69116	2.66271e-11
SEL1L	2.68968	5.50108e-18
CYP4F3	2.68808	0.000525691
ZC3HAV1L	2.66731	7.15985e-09
DRAM1	2.65687	1.20302e-08
SIAH2	2.65261	5.36954e-07
MSMO1	2.65244	5.45017e-10
PDZK1IP1	2.65187	1.91686e-05
CFD	2.64973	2.97225e-07
CPED1	2.64272	0.00589355
ID1	2.6388	4.01372e-10
RDH11	2.63711	4.40522e-21
KHNYN	2.6368	8.70924e-21
LATS2	2.63486	3.92722e-11
PIP4K2A	2.63403	2.10528e-08
CSTB	2.63228	0.000398316
LRRC8C	2.62964	3.07778e-08
KLF5	2.62593	5.39783e-06
GNA12	2.62291	6.15814e-20
CTSA	2.61793	1.83543e-22
ZFAND5	2.61699	4.31317e-10
SORD	2.61363	8.03723e-07
ACAA2	2.61007	3.62099e-26
N4BP2L1	2.60961	3.16996e-10
APOL2	2.60561	7.93878e-09
TFE3	2.6018	1.5529e-11
NEU1	2.60032	7.96896e-23
SERPINF2	2.59295	0.000310629
FDX1L	2.58016	2.95055e-22
GNGT2	2.57896	0.00849093
SAMD9L	2.57513	8.51229e-05
ZNF518B	2.57373	8.67832e-13
RRM2B	2.56994	2.3637e-08
FOXO3	2.55831	9.57594e-07
ATG14	2.55776	1.43443e-06
OR2T8	2.54509	4.04559e-05
RIT1	2.54464	5.71696e-10
VCPIP1	2.54388	8.00455e-14
FTL	2.54279	2.33121e-11
SLC35E1	2.54103	7.9206e-12
KLHL21	2.53196	1.83829e-09
CHST12	2.53119	2.7417e-14
IDH1	2.52785	1.9813e-07
LRRC8A	2.52459	6.86933e-09
TIMP1	2.51655	1.4914e-05
HBP1	2.51469	4.7802e-15
CREBRF	2.51174	1.23844e-07
SLC35C2	2.50056	3.2959e-17
CLIP1	2.49898	9.20874e-09
TRIM5	2.48889	2.48391e-16
PIKFYVE	2.48873	2.62112e-23
IRGQ	2.48615	1.11159e-12
MICALCL	2.48376	0.000100656
SLC10A3	2.48353	9.01891e-20
SLC43A2	2.48262	1.14566e-09
SPNS1	2.47802	2.56392e-22
ARID3A	2.46987	2.44278e-07
RIOK3	2.46968	9.18725e-07
MGST1	2.46532	0.00059824
SLC6A19	2.46247	0.000235925
C6orf1	2.4617	4.83925e-07
STARD10	2.4534	2.60677e-06
UBAP1	2.45146	3.8737e-07
RGS16	2.44905	6.60099e-06
TP53INP2	2.44642	2.45599e-10
RRAS2	2.42175	5.41698e-13
RSAD2	2.42157	0.00123238
FES	2.42072	4.69717e-06
ARRB2	2.41709	3.94092e-06
PLD6	2.41235	6.90525e-06
SPP1	2.40887	0.0159658
TM7SF2	2.40627	2.48558e-11
FYN	2.40422	0.000168666
ERF	2.40403	2.37808e-08
NUDT4	2.40188	3.11433e-15
HPD	2.3967	2.15463e-06
DHRS7	2.39018	1.9267e-07
LYPLAL1	2.38831	2.88867e-14
CLCN2	2.3855	1.28797e-12
GMPPA	2.38507	4.12679e-10
ISG15	2.3828	4.21005e-07
CHP1	2.37946	4.84247e-21
IL6ST	2.37874	6.72423e-07
METTL9	2.37223	1.01307e-10
ELOVL6	2.37008	7.57739e-07
FLYWCH2	2.36799	2.49201e-11
DHX32	2.36784	8.03035e-25
VEGFA	2.36486	2.40283e-05
BMF	2.35319	1.05295e-08
CTH	2.34992	1.32304e-11
GATSL2	2.34651	1.33379e-06
PIM3	2.34635	1.23804e-08
GPCPD1	2.34626	1.67547e-06
EMID1	2.34541	1.92608e-06
UBALD1	2.34238	1.96136e-08
PSAT1	2.34016	0.0053743
ANKRD27	2.33832	1.61334e-10
FLT3LG	2.33006	9.30028e-08
ULK1	2.32712	2.31005e-07
STK17A	2.32629	6.59106e-09
EHD1	2.32497	2.8924e-13
AIFM2	2.32397	7.18509e-12
FADS3	2.3226	4.73699e-05
MEGF9	2.316	2.11296e-07
LOC102723859	2.31434	0.00155453
SLC2A4	2.31253	3.71394e-06
BBS12	2.30952	1.35678e-05
SERTAD1	2.30722	0.000178189
R3HDM4	2.30626	1.89018e-05
SOCS1	2.30494	0.000119672
NFE2L2	2.30151	2.94932e-15
SEC14L1	2.30039	4.19806e-09
GSDMD	2.29478	6.56917e-09
GABARAPL1	2.29102	7.16681e-05
ZBTB43	2.28888	1.4489e-13
C3orf58	2.28509	3.07684e-08
PFKFB3	2.28321	4.05226e-10
NUB1	2.27472	6.89185e-11
B4GALT3	2.27241	3.75943e-08
DYRK1B	2.27168	1.90001e-08
TGFBR1	2.2662	0.000286988
ABHD4	2.26026	4.38129e-06
FAM160B1	2.2533	3.53075e-23
EZR	2.25058	9.13953e-09
MAPK6	2.24874	2.12095e-19
FURIN	2.2481	2.57919e-10
PHF1	2.2406	4.00057e-05
JMY	2.23939	9.89814e-16
RB1CC1	2.23621	2.87787e-09
MACF1	2.23565	1.94499e-07
CMKLR1	2.23428	0.000476566
HEXA	2.2316	3.45292e-09
CYP4F12	2.23143	0.00383296
TPP1	2.23104	3.83768e-12
ZNF777	2.22907	4.51574e-16
MAP1LC3B	2.22474	5.7071e-14
CLIC2	2.22457	0.000452428
YES1	2.22184	0.000155317
PNRC1	2.22044	2.20531e-05
SLC40A1	2.21977	5.55619e-07
GOLGA7	2.21814	1.45969e-14
ZNFX1	2.21728	3.77622e-09
ALDOC	2.21251	3.605e-06
PBXIP1	2.21126	4.23526e-07
LRMP	2.20899	0.000101478
CRYM	2.20693	0.00640561
GMPR	2.20517	6.43828e-06
DPCD	2.20416	8.07731e-06
FAM21A	2.19274	1.90898e-11
RAPGEF2	2.19023	5.9288e-07
VTI1B	2.18746	5.64135e-14
SEPT6	2.18254	6.06206e-08
CRELD1	2.18028	1.68595e-06
IRAK2	2.17857	0.0107159
MEF2D	2.17717	1.29837e-12
GCHFR	2.17576	7.64541e-06
C7orf61	2.17155	1.91686e-05
ZBTB22	2.16614	1.84629e-09
YPEL3	2.16553	1.36886e-06
GNS	2.16441	5.77908e-07
C11orf54	2.15895	2.26688e-08
MTURN	2.14971	1.38617e-12
NEU3	2.14923	4.33541e-11
JMJD1C	2.14911	1.55433e-06
GATSL3	2.14767	1.14052e-09
ZCCHC11	2.14707	2.3325e-07
TXN	2.14246	1.90688e-10
NCOA2	2.13692	4.73169e-12
LMNA	2.1367	5.01181e-07
ERN1	2.13175	1.96411e-06
TAGLN	2.13032	3.84979e-07
S100A8	2.12682	0.0150729
RGL2	2.11897	1.63819e-07
KLC2	2.1182	2.26853e-07
MICAL2	2.11757	1.92083e-05
NFAT5	2.11742	2.45402e-07
OSM	2.11653	1.32915e-05
PLTP	2.11242	2.07295e-05
PLK3	2.10896	2.58472e-05
CEBPG	2.10823	2.9639e-10
REXO2	2.10604	7.62397e-06
ITPRIP	2.10218	1.18472e-12
FTH1	2.0999	8.06742e-14
HLA-A	2.09816	3.64382e-09
DPH1	2.09609	1.59704e-05
AMBRA1	2.0945	1.14345e-09
KDM5B	2.08886	3.0175e-08
GRN	2.08826	7.9357e-14
FAM134A	2.08788	4.12825e-09
TDP2	2.0851	2.98694e-09
CD52	2.08315	0.00834999
MAP4K2	2.08288	1.58268e-15
HSPG2	2.08198	0.00107948
SLC35F6	2.07781	7.39336e-15
MXD4	2.07754	1.69168e-10
RAP2B	2.07503	3.14677e-10
SKIL	2.07299	1.28459e-08
ALDH3B1	2.07007	0.000213774
CYSTM1	2.06915	2.81064e-05
ZMYM2	2.06793	1.8848e-09
UBR2	2.06463	3.71394e-06
CDR2	2.06139	1.56928e-07
GATA2	2.0584	0.000363778
GRB10	2.05619	0.000214718
CTSD	2.05444	6.13149e-13
MAPKAPK2	2.05409	2.49245e-19
PIAS4	2.0497	2.89484e-18
FAM222B	2.04056	5.64878e-07
BACH1	2.03414	2.7373e-16
TCP11L2	2.03373	0.0062698
RAVER2	2.03091	0.000340528
C1orf116	2.02621	0.000714305
WDR19	2.01695	2.02279e-06
MBD6	2.01623	4.67803e-12
OSER1	2.01355	2.37025e-06
CPEB4	2.01186	1.01442e-05
TNIP1	2.01159	7.97619e-08
TNK2	2.00784	0.000104414
PLEKHM1	2.00333	1.63228e-07
PIP5KL1	2.0012	0.00198932
YBEY	1.99935	1.78412e-06
WBSCR27	1.99904	0.000714339
TP53BP1	1.99554	5.12832e-11
SRGAP2	1.99238	4.52972e-09
PRKCI	1.99067	1.0252e-12
NMRK1	1.98808	6.60516e-05
WDR26	1.98336	0.00017253
TBC1D17	1.97611	1.50281e-09
JUP	1.975	3.83397e-06
IL12RB1	1.9744	5.62008e-05
RHOB	1.97141	0.00157515
PSAP	1.96854	4.86819e-11
WDR45	1.96483	5.11668e-07
SERINC5	1.96395	3.11185e-06
TBCEL	1.96146	0.0018119
CORO1B	1.94331	0.00128777
AACS	1.94318	1.66105e-08
ATP6V1C1	1.94282	2.27651e-11
IGF2BP2	1.94114	9.34887e-07
NCOA3	1.9358	4.41301e-16
PLCL2	1.93053	0.00307024
CNPPD1	1.92975	5.54012e-05
TREML2	1.92764	0.000872502
BCL2L1	1.92681	0.000260128
CASC4	1.9257	2.88603e-18
WSB2	1.92541	4.71478e-05
G0S2	1.92425	0.00525734
ACSS2	1.92378	6.9201e-15
ELK1	1.92347	4.17894e-09
ISOC2	1.92246	1.96764e-10
HEBP2	1.92237	7.4479e-06
RTN3	1.9209	1.80473e-10
SLC30A1	1.91986	6.67518e-09
RICTOR	1.91619	7.16087e-11
RNF185	1.91581	3.94104e-11
RNF44	1.91457	4.06657e-12
CASS4	1.90947	0.00192481
ABCC4	1.90782	0.000390923
CAPN2	1.90776	0.000238007
MVB12A	1.90703	1.20607e-09
LONP1	1.90605	1.86876e-07
SLC18B1	1.90498	1.02332e-05
TSSK3	1.90374	0.00118153
MICALL2	1.90041	0.000259881
UBN2	1.90028	1.16389e-12
SPATA2L	1.89448	3.71394e-06
AP5Z1	1.89314	1.00037e-06
AP1G2	1.89184	1.29521e-05
ADIPOR1	1.89101	3.66878e-05
MNT	1.89057	1.5198e-06
NUCB1	1.88504	2.83225e-09
PSME2	1.88412	5.67571e-08
TMEM158	1.88367	0.00306552
GLUL	1.8808	1.63486e-05
RNF19B	1.87971	4.48535e-10
MAP3K3	1.87903	3.34775e-20
IRF2BP2	1.87882	1.36775e-05
MBOAT7	1.87582	6.48647e-07
LANCL3	1.87539	2.79383e-07
GALNT10	1.86999	2.83998e-05
RNPEP	1.86702	6.5827e-05
PINK1	1.86448	8.01694e-06
PVRIG	1.86241	0.00384413
INPP5D	1.8621	4.16933e-10
INHA	1.86206	0.00106085
POFUT2	1.86157	5.044e-09
ARHGEF19	1.85971	0.000335923
ISY1-RAB43	1.8587	2.28176e-05
SEC31A	1.85788	2.77587e-07
SOCS5	1.85699	5.64174e-12
TRIM8	1.84929	2.37867e-12
SESN3	1.84381	0.00052089
G6PD	1.84181	3.91984e-10
ATP6V0E1	1.8411	2.97357e-09
UBE2R2	1.83672	1.95256e-11
EDEM1	1.83604	9.62259e-07
IKZF4	1.83427	1.7001e-05
TRIM44	1.83279	6.62813e-07
INAFM1	1.83075	1.69659e-05
GPR176	1.83069	1.20757e-07
EPS15L1	1.83018	8.08972e-13
NPEPPS	1.83016	4.42551e-09
RRAGC	1.82945	3.83737e-11
ZFAND3	1.82735	6.64252e-16
CD44	1.8247	0.00120847
KMT2A	1.82016	5.10052e-08
LRRC2	1.81954	0.000256533
FOXP1	1.81656	4.71527e-07
PFKFB2	1.81635	2.4286e-10
MAN1A1	1.8158	1.45732e-05
PRKAB2	1.8146	2.265e-10
SNURF	1.81401	7.87753e-05
HECTD4	1.81379	3.82227e-05
CLN3	1.81268	2.44044e-08
SIK3	1.80934	1.27649e-07
PIM2	1.80786	0.000405974
TAPBP	1.80741	5.45325e-24
CKB	1.80516	6.39595e-05
MDM2	1.8046	1.29919e-05
ST6GALNAC1	1.80387	0.00663327
FBRS	1.80365	7.46973e-09
UBL3	1.80236	6.03828e-07
CD55	1.80022	0.000529073
ARRDC4	1.79826	9.87868e-06
PI4K2A	1.79678	1.8733e-09
CBFA2T2	1.79384	0.000935901
TLE4	1.79085	6.92767e-08
UBR4	1.79073	3.54574e-07
THAP8	1.78759	4.44211e-07
OXSM	1.78272	1.28033e-15
QPRT	1.78261	7.34493e-05
PRDX5	1.77777	4.86551e-09
LMO4	1.77775	4.81413e-08
RAC2	1.77688	2.04375e-06
CLSTN3	1.77531	0.000221151
DCUN1D3	1.7748	2.83767e-07
MAP1LC3B2	1.77284	0.000471406
FZR1	1.77267	7.99283e-06
RCN1	1.76914	3.21605e-07
CHPF2	1.76879	6.17882e-06
CHST11	1.76551	0.00103007
JOSD2	1.76465	2.12862e-12
SNRPN	1.76284	0.00029675
RNF10	1.76169	5.03116e-05
XPOT	1.75862	2.72936e-10
UBA7	1.75823	0.000436576
ELF4	1.75726	3.01123e-06
NPC2	1.75704	3.68303e-17
PGD	1.75532	3.39563e-07
LAPTM5	1.75503	0.000744275
SNX29	1.75212	1.93364e-08
TBC1D25	1.75074	5.74511e-05
ADAR	1.75015	4.80979e-17
AVPI1	1.74936	0.000219097
ZC3H3	1.74585	2.6623e-14
PKD1L3	1.74582	0.00478333
GPX4	1.7439	7.6886e-05
TOR1AIP2	1.74382	1.45564e-12
EIF4EBP3	1.74325	0.000227459
LAT	1.74296	0.00215149
KPNA1	1.74206	5.1658e-07
CDC14A	1.74071	3.04729e-09
PLD3	1.74042	8.98003e-14
CDC42SE1	1.73902	8.66059e-15
BCAS3	1.73902	4.85663e-07
PHF23	1.73866	2.65861e-07
DDHD1	1.73842	4.94862e-08
TSPAN31	1.73826	1.1229e-07
TAGLN2	1.73821	5.26489e-05
VAT1	1.7369	0.000138625
TBC1D20	1.73601	1.28588e-11
JAK1	1.73304	2.00709e-10
EP300	1.73298	4.27759e-06
RAB9A	1.73135	6.74238e-09
POMGNT1	1.73102	7.89499e-05
SECISBP2L	1.73068	1.54641e-09
WDR46	1.73046	6.65686e-08
MBTD1	1.72812	2.28499e-08
HBD	1.72769	0.00416026
PMM2	1.72667	6.56137e-05
B3GLCT	1.72662	1.65469e-10
CUL7	1.7259	0.000294863
ST3GAL1	1.72583	0.000391534
PQLC2	1.72248	2.10207e-08
BCL2L13	1.72032	4.88043e-08
RAB4B	1.72009	1.30187e-09
RFNG	1.71999	1.19132e-11
HLA-C	1.71911	0.000693216
SERTAD2	1.7185	0.00146775
RABAC1	1.71643	3.07298e-06
FDXR	1.71554	0.000929362
NCDN	1.71534	0.000104414
EMC3	1.70895	8.22549e-05
LRRC58	1.70888	5.06153e-05
ATXN7L3	1.70871	8.40196e-11
MAP7D1	1.70762	7.50224e-05
ZNF23	1.70629	0.000619817
WDR81	1.70476	1.60358e-06
PHF11	1.7043	2.75133e-06
SLC38A2	1.70074	3.57794e-08
ERGIC1	1.69719	6.87322e-05
STX4	1.69408	0.000302142
DCAF8	1.69352	0.00074994
OFD1	1.69045	5.86552e-07
ACSL1	1.68927	0.00100345
DAP	1.67818	5.09903e-06
SPAG9	1.67786	1.74438e-05
HMGCS1	1.67621	0.000141335
GPR75	1.67474	0.000364778
LSM10	1.67463	1.53933e-08
TMEM55B	1.67263	1.5408e-06
APOL4	1.66811	0.000228189
TST	1.6645	4.26915e-05
OTUD5	1.66416	2.79247e-06
TMCO3	1.66251	1.39086e-07
TPGS1	1.65924	2.59904e-05
TTC17	1.6587	3.00834e-06
TSC22D4	1.65852	9.1535e-09
FAM21C	1.65724	0.00234065
MPZL1	1.65494	0.000214427
TMCC2	1.65368	0.0147373
FNIP1	1.65241	9.51492e-21
FASTKD5	1.65048	2.81132e-23
TPRN	1.64944	1.3969e-05
SEMA6C	1.64844	8.36344e-08
KIAA0319L	1.64723	3.94104e-11
ZCCHC6	1.64543	2.68747e-06
F11R	1.64512	9.44518e-09
MUC1	1.64504	0.000584853
MEIS2	1.6449	0.00319422
SNAP23	1.6448	9.53972e-09
SMCR8	1.64469	7.65328e-09
MARCH3	1.64391	0.000181832
MOB3C	1.63787	0.00181952
BST2	1.63776	5.12068e-05
CLCN7	1.63299	2.83767e-07
MIB2	1.63086	2.30977e-05
VPS37B	1.63042	2.58268e-06
XBP1	1.62937	0.000107264
PSME1	1.62789	1.51319e-13
DNAJC21	1.62712	4.66984e-16
C4orf32	1.62617	1.33881e-05
MFSD6	1.62597	0.00445998
MCM3AP	1.62496	1.19672e-06
TESK1	1.62246	2.44026e-06
STRIP1	1.62238	2.41404e-07
SCARB1	1.62006	0.000597166
MED16	1.61531	8.5705e-08
FBXO33	1.61416	1.28164e-10
WDR6	1.61399	6.08536e-07
C15orf61	1.61398	6.48968e-06
ADD3	1.61352	8.10901e-09
GOLGB1	1.61124	3.11185e-06
GDE1	1.61065	0.00148972
ABL2	1.6091	0.0367493
PCMTD1	1.60756	0.000203501
ASB7	1.60638	0.000125363
UCP2	1.602	7.97072e-05
GLMP	1.5998	4.21206e-08
AFF4	1.59851	5.15706e-12
TRIM58	1.59542	0.00492523
TXNDC11	1.59296	3.98667e-07
SOS1	1.5884	7.55323e-10
ARHGAP8	1.58733	0.0236211
FAM131A	1.58475	3.13757e-06
CLPX	1.58463	9.12665e-06
SUOX	1.5833	3.53006e-06
NCK1	1.58282	8.26609e-11
RPS27L	1.58086	0.000131127
BTBD2	1.58081	7.24485e-05
MTMR4	1.5807	3.41618e-07
UBE2Q1	1.57546	1.29178e-14
GOLGA3	1.57523	0.00347947
ARG1	1.57494	0.010672
CBFA2T3	1.57493	0.000722512
DNPEP	1.57385	7.14062e-09
DDX52	1.57294	4.64411e-08
TXNIP	1.56963	0.000584853
KIF13A	1.56898	3.32685e-05
PRKRA	1.56839	2.32498e-05
B4GALT2	1.56838	0.000117046
FAM3A	1.56433	2.42179e-09
MAP2K7	1.56355	9.87868e-06
RNASET2	1.56102	0.00457638
TSC1	1.55638	0.00106286
WDR25	1.55475	2.65947e-07
MAP1LC3A	1.55213	0.00154755
UCP3	1.55012	0.000677361
FUNDC1	1.54652	6.01325e-08
ZNF655	1.5413	3.3208e-07
BTG1	1.54025	7.62397e-06
ATXN3	1.53996	3.75183e-06
AKR1B1	1.53901	0.00122613
MEF2A	1.53736	4.00421e-17
FAM78A	1.53708	6.11852e-05
NMU	1.53668	0.0418785
MAF1	1.5348	3.28365e-05
RELA	1.53474	9.54988e-11
CLCN6	1.53401	0.000674769
FLCN	1.5323	0.00124551
SPHK2	1.53208	7.30304e-05
KCTD20	1.5294	2.53811e-06
UBE2H	1.52758	0.00786202
ZC3HAV1	1.52738	0.000100974
SLC9A3R1	1.52679	2.97759e-07
RNF149	1.52519	1.00049e-06
HERC1	1.5217	5.21851e-05
MLXIP	1.52138	6.04079e-05
XPO7	1.51905	0.00819734
RFX7	1.51883	7.79226e-11
SYNE3	1.51552	5.1635e-06
CHD3	1.51407	7.59023e-07
HSPA13	1.51328	2.67267e-05
VEGFB	1.51284	0.000327092
RFFL	1.51221	0.000767146
ATG2A	1.51055	1.1176e-05
GABARAP	1.50979	3.71848e-05
SLC22A23	1.50662	0.000254779
OAZ1	1.50661	3.29795e-05
TMC5	1.50645	0.000398316
GAPVD1	1.50264	5.04466e-06
TSEN34	1.50082	5.12417e-09
ANKRD9	1.49922	0.000464895
SRSF8	1.49705	0.00155275
ARHGEF12	1.49498	9.50905e-05
MEPCE	1.49489	1.88991e-05
SLC24A1	1.4939	0.00132376
FAM175A	1.49114	5.1189e-05
TBC1D22B	1.49021	0.000582526
PCGF5	1.49006	0.00090175
FAM53C	1.4896	7.42696e-05
AMDHD2	1.48825	0.000346875
HS2ST1	1.48715	4.37783e-06
USP9X	1.48596	2.5989e-05
LAMP2	1.48579	2.61959e-06
SLC6A9	1.48541	0.000281823
ELMO2	1.48537	1.00199e-07
INPP5A	1.48523	9.79135e-06
PMAIP1	1.48362	0.000143091
DRAM2	1.48268	1.73912e-05
SRGAP2B	1.48231	1.74773e-13
POLR1D	1.48184	0.00176025
SLC25A20	1.48114	1.48714e-10
MOSPD1	1.48001	0.00413625
YPEL5	1.47843	0.000188248
TCEANC	1.47563	0.000412856
WBP1	1.47385	4.67247e-10
ETFB	1.47225	4.17841e-11
LAMTOR3	1.47144	3.79688e-08
ST3GAL2	1.46882	3.75791e-07
PHYH	1.46815	2.70583e-06
C9orf69	1.46734	1.63639e-06
VASP	1.46702	6.55957e-06
SRGAP2C	1.46665	2.67861e-08
C7orf50	1.45917	2.12771e-06
ARAP1	1.45903	6.16902e-05
PFDN4	1.45782	1.30007e-05
ATG9A	1.45474	2.07942e-05
CCDC97	1.45279	5.80687e-08
UBALD2	1.44886	3.2647e-05
NEK7	1.44751	3.47993e-05
C18orf8	1.44383	6.26185e-05
UBXN6	1.44077	0.00101498
LYZ	1.4386	0.0352854
ASH1L	1.43532	1.26634e-06
GNE	1.43513	5.47716e-07
CPT1A	1.43493	3.45437e-06
HLA-E	1.4344	0.00197181
LRRC37B	1.43438	0.000630023
POLD4	1.43363	3.38665e-05
CMTR2	1.43346	5.47385e-10
ASPH	1.43334	0.000928547
STK38L	1.43218	1.12334e-07
NAPB	1.43153	0.000200628
HEXB	1.42973	0.00171683
DIP2A	1.42813	9.63794e-07
LRIF1	1.42766	3.06146e-11
MTSS1	1.42712	0.00482141
TMEM120A	1.42592	7.32187e-06
ASNS	1.42576	0.0386995
HYAL3	1.42564	0.00303069
GRSF1	1.42424	0.000368103
SERPINB6	1.42342	0.00259593
CTDP1	1.42255	6.68268e-06
PIM1	1.42248	0.000638721
DHX40	1.42231	9.58466e-06
NUP153	1.42143	0.000120144
CTDSP2	1.41895	2.09722e-06
ARPC1B	1.41714	0.000725409
GALNS	1.41702	1.83309e-05
GNAI2	1.4128	4.08312e-06
SCRN2	1.41229	0.000863279
C7orf73	1.41198	0.000860732
TAOK3	1.41159	1.24146e-06
MYNN	1.41127	0.000150991
FAM214A	1.41104	0.000491283
NR1D2	1.40848	0.000133123
TBL1XR1	1.40806	0.000132265
ARID3B	1.40743	0.000511957
TMEM189	1.40038	2.46505e-08
SNX25	1.39952	0.00785322
THEMIS2	1.3991	0.000840211
CDIPT	1.3987	7.59023e-07
UBE2E1	1.39869	0.000337829
APPBP2	1.39814	2.39216e-06
FAM63A	1.39801	1.11409e-05
TOM1L2	1.38886	3.16694e-07
CCDC50	1.38821	0.00209988
ZNF580	1.38808	2.17053e-08
ZNF175	1.38525	3.2999e-07
AGFG1	1.38483	5.10298e-06
CACUL1	1.38319	2.60167e-06
MAPK1	1.38306	3.03209e-09
SLC7A5	1.38069	0.000887705
STXBP3	1.38038	0.000398316
ANKRD18B	1.37961	0.00248165
TOM1	1.37937	9.9792e-12
NR3C1	1.37871	4.66689e-10
FAM229A	1.37789	0.0240819
CAPNS1	1.37678	3.94104e-11
TMEM50A	1.37568	8.55782e-05
GNPDA1	1.37158	0.00238484
UBE2L6	1.36935	4.59471e-14
CEMP1	1.36848	0.00123495
TAB3	1.36837	0.000773133
VAMP7	1.36808	0.0023624
AARS	1.36769	0.000641029
MORN4	1.36697	1.84363e-10
STK17B	1.36536	0.00396115
KDM4B	1.3644	1.34056e-05
KDELR1	1.36383	2.03703e-29
DNASE2	1.36284	0.000509347
HSDL1	1.3543	0.00052881
LRRN2	1.35423	0.0184798
PSENEN	1.35286	0.000857068
MIDN	1.35282	4.04199e-07
CDK11A	1.35066	0.0330648
STX12	1.35057	2.38821e-09
PLXNA1	1.34739	0.00317402
ARRDC1	1.34655	0.000212018
GOLGA2	1.34653	2.59151e-05
CYLD	1.34642	2.12771e-06
RBCK1	1.34478	0.000451895
CREM	1.34229	3.18513e-07
RNASEK	1.34017	4.51304e-08
TMEM245	1.33955	0.00113355
NFATC2	1.33892	4.54277e-08
ACADVL	1.33766	0.000196637
FAM122C	1.337	1.14274e-07
HLA-B	1.33559	0.00474513
FAM8A1	1.33555	0.000106873
ZSWIM8	1.33506	0.00153996
BAZ2B	1.3342	8.07584e-05
ESPN	1.33395	0.0201071
JARID2	1.33179	6.9992e-05
ABHD3	1.33113	1.36895e-07
ATP6V1A	1.33081	0.000411761
TSPYL1	1.32909	2.01171e-14
PEPD	1.32827	6.62813e-07
ABHD17B	1.32782	7.81693e-12
FAM89A	1.32707	0.0114814
FBXO46	1.32506	2.22933e-07
FLAD1	1.32458	4.32431e-06
SLC1A5	1.32417	0.000116205
NUP88	1.32363	2.12931e-05
GTPBP2	1.32199	0.000273965
IRF9	1.3216	0.00361228
UNKL	1.32119	0.000532668
LMBR1L	1.32091	2.8302e-05
BIN2	1.32084	0.0148847
DCP1B	1.31915	0.000296593
VPS26A	1.31896	7.92503e-05
NQO2	1.31654	0.00016727
ALKBH7	1.31642	2.66154e-05
GLRX5	1.31517	0.000205055
CCDC127	1.31428	0.00525711
RIC1	1.31386	2.27462e-08
PLIN3	1.31343	0.000203501
FOXP4	1.31323	0.00084158
KTN1	1.31022	1.67397e-08
TOPORS	1.31021	9.90657e-05
LOC81691	1.30948	0.00353249
MTMR3	1.30847	0.000971362
CTSL	1.30792	0.0149826
PDXK	1.30698	0.00342863
MOB1B	1.30663	0.0017039
ID2	1.30524	0.0126577
USO1	1.30296	0.000488015
AEN	1.29809	0.000985633
ZNF444	1.29727	3.38145e-10
KMT2D	1.29685	0.000513651
EMC10	1.29452	0.0017053
LACTB	1.29322	0.000237904
TMEM242	1.29241	0.000133495
DERL1	1.29145	2.39216e-06
PTPRF	1.29051	0.014116
DDX19B	1.29048	4.68436e-08
LRP10	1.29045	0.000580305
KIAA0232	1.29012	0.00238356
INF2	1.28913	0.000367958
ARF4	1.28887	0.000393375
AIP	1.28852	9.29031e-08
NAB2	1.2884	0.0402189
GALNT7	1.28828	0.000716481
RYBP	1.28819	5.91146e-05
CDC34	1.28792	0.00384627
DOHH	1.28785	0.0041994
KIDINS220	1.28669	0.000707694
CSNK1D	1.28519	2.44905e-06
NRIP3	1.28399	0.0143814
MAT2B	1.28399	0.000552928
OGT	1.28069	0.00630051
GAD1	1.28036	0.0489945
IKBKG	1.27844	2.72356e-06
AFG3L2	1.27778	2.54768e-06
LRP11	1.27699	0.00278641
SMYD5	1.27608	0.0100726
UBQLN4	1.27503	0.00473889
NCOA1	1.27163	2.40398e-08
CCDC186	1.26982	0.000527374
PLEK2	1.26762	0.00185488
METRN	1.26717	0.00386371
MED29	1.26688	1.41001e-05
INPPL1	1.26663	0.000404878
DCAF12	1.26527	0.0166781
ESRRA	1.26457	2.06137e-05
TMEM115	1.2642	2.48894e-06
LARP1	1.264	1.26951e-06
DCAF10	1.26386	3.44488e-05
HIST1H3E	1.26356	0.00859237
DES	1.26178	0.0394839
C15orf39	1.26089	0.00224778
CCDC159	1.26008	0.000104668
ZBTB34	1.26	8.60015e-05
KIAA2026	1.25994	0.000473067
HHLA3	1.25966	0.00028795
BCKDK	1.25856	1.59617e-08
LTA4H	1.25635	0.0120537
LGALS8	1.25629	3.04579e-11
LBH	1.25575	2.49002e-05
GZF1	1.25433	2.93286e-06
MORC2	1.25373	4.39975e-05
TAX1BP1	1.25098	0.000356612
RNF146	1.25063	5.11563e-07
FKRP	1.25031	7.85012e-13
CORO7	1.24969	0.000329899
UTP3	1.24946	0.000125363
PCMTD2	1.24943	0.0017053
TJP2	1.24903	0.00279241
BOD1	1.24898	0.00478483
TECPR1	1.24892	3.56272e-05
SBNO1	1.24888	4.95115e-08
FBXL20	1.24704	0.00100562
HYAL2	1.24632	2.03073e-06
HNRNPH2	1.24563	1.57854e-07
STX2	1.24525	0.0040299
CUX1	1.24354	0.000671878
MAPRE2	1.24266	0.000245284
TMEM57	1.24036	0.00383503
CDC37L1	1.24004	0.00350144
SIN3B	1.23946	4.31927e-06
ATP6V1E1	1.23875	1.28862e-06
FAM219A	1.23831	0.0135514
NIT2	1.23797	2.46987e-05
ELL2	1.23688	2.05987e-05
NCOA4	1.23562	0.0189814
FAM102A	1.23484	0.00419761
CIR1	1.23464	0.000480484
MAP2K2	1.23435	0.00018037
ASCC1	1.23284	4.13349e-06
NARF	1.23218	0.000764848
TBC1D22A	1.23022	3.07684e-08
GET4	1.22906	0.000958164
ZCCHC8	1.22857	0.00181123
CFLAR	1.22825	1.65431e-07
CD81	1.2265	0.0189592
C10orf88	1.22467	8.27449e-08
HOMEZ	1.22411	0.00846387
CYTH2	1.22279	7.5828e-05
KLHDC8B	1.22195	0.0141666
DNTTIP2	1.21901	6.21988e-07
GCC2	1.21895	9.11896e-09
GID4	1.21493	0.000783164
ZNF865	1.2132	4.50093e-09
ZFAND2B	1.21158	0.000890297
DDB2	1.21145	0.00846779
MOSPD3	1.21128	3.00431e-07
DYRK3	1.20985	0.00925362
EML3	1.20961	7.24485e-05
RAB7A	1.20915	3.36636e-08
FOPNL	1.20893	0.000803205
MCOLN1	1.20874	0.00168764
LEPR	1.20806	0.0176865
PTPN12	1.20688	0.000343927
PDPR	1.20557	0.0242837
SNX16	1.20536	0.00179467
RCL1	1.2049	3.64094e-05
ERLEC1	1.2041	3.49375e-07
ANAPC16	1.20355	7.01305e-05
C16orf72	1.20168	5.60245e-06
SYVN1	1.20121	3.49429e-05
KLHDC2	1.19904	3.84085e-05
NOL6	1.19879	0.00339394
RHEBL1	1.19842	0.00856034
STYXL1	1.19725	0.000774696
C7orf43	1.19723	0.000322977
ATP6V0C	1.19571	0.00362985
EIF1	1.19435	0.000122179
VPS41	1.194	3.68416e-16
CREBBP	1.19019	8.2138e-05
AP1G1	1.19002	1.78581e-06
OSTM1	1.18878	0.000655603
VPS13C	1.18741	0.00148711
TSC22D2	1.18641	0.000176721
NGLY1	1.18618	2.56849e-06
POLL	1.18597	0.00681447
GPR160	1.18542	0.0352333
IRF3	1.18411	0.000580458
OSBPL2	1.18351	0.000255237
RABGAP1	1.18326	2.23583e-06
DENND4C	1.18311	1.55941e-05
CEPT1	1.18296	6.43234e-05
KIZ	1.18081	1.08204e-06
MFAP3L	1.17989	0.00298315
PXK	1.17986	4.35999e-10
NECAP2	1.17971	0.000120619
EMP3	1.17967	0.0010185
CTSB	1.17963	0.00295762
MICB	1.17952	0.00164842
C17orf62	1.17885	1.34122e-09
MOB3A	1.1788	2.35526e-05
PSMF1	1.17879	0.00977539
MTMR14	1.17797	2.08443e-07
COPRS	1.17793	0.0182173
IFIT5	1.17761	0.0287392
CLCN3	1.17735	0.00433434
MAT2A	1.1772	0.000958164
DNASE1	1.17696	0.0191142
ST13	1.17684	0.000223233
ARL8B	1.17639	4.42008e-05
DCTN2	1.17541	1.38611e-09
ANXA7	1.17538	0.00200319
CALCOCO1	1.1732	0.0194911
STX5	1.17265	8.8989e-06
ZNF787	1.17261	1.28776e-06
TRAM2	1.16851	0.000788373
RNF103	1.16818	2.42098e-05
GTF2B	1.16805	0.00314843
FAAP20	1.16758	2.16049e-05
ATP7A	1.16651	0.0172759
GNPTG	1.16615	1.08706e-05
VPS28	1.16528	5.30302e-05
ISG20	1.16517	0.0303184
SPPL3	1.16369	0.000251307
AFF1	1.1628	0.00235373
FBXL4	1.16273	0.00227249
RAB5B	1.16259	0.000334818
TMEM8A	1.16255	2.57069e-05
ZNF653	1.16149	0.00335909
CREBL2	1.1604	0.00607829
MKL2	1.15915	0.0040299
PNP	1.15652	0.0042311
RASGRP3	1.15552	0.013679
ZBTB44	1.15501	0.00125888
OAZ2	1.15441	0.00537899
DCTN4	1.15427	0.00110487
ESYT1	1.15199	0.00072492
SYF2	1.15119	3.67972e-05
ARFGEF1	1.15077	5.88106e-05
NMI	1.15021	0.000856958
PLD1	1.14936	0.00289088
FBXO34	1.14904	0.00394125
ENTPD6	1.1488	0.000825154
TNFRSF25	1.14746	0.0270717
C9orf72	1.14612	0.00145051
KBTBD2	1.14474	1.14274e-07
AGTPBP1	1.14422	0.00049127
TBC1D12	1.1432	0.00193845
GATAD2B	1.14264	2.83269e-07
PPP2R2A	1.14246	0.00784399
C11orf74	1.14189	0.000516862
RRAGB	1.14104	0.00386372
MOAP1	1.14055	0.000942506
REPIN1	1.1403	0.000216865
FYTTD1	1.14015	0.0305446
CD2AP	1.13835	0.00303745
GRAP2	1.13733	0.017746
ATG13	1.1373	0.00018112
DENND4A	1.13516	0.0084204
TMEM127	1.13504	1.00514e-05
YIPF3	1.13415	0.00167708
HSD17B7	1.13361	0.00807831
ZBTB5	1.13289	6.11387e-07
CALCOCO2	1.13183	0.00594352
FLII	1.12902	9.66819e-05
SLC12A7	1.12881	0.03487
PPP2R5B	1.12706	0.00719311
ARID4B	1.12668	0.00437875
PTEN	1.12406	0.00359294
TAPBPL	1.1238	0.000364778
CCS	1.1229	0.0085547
RNF181	1.1226	2.86271e-05
STAM	1.12175	0.000770175
KCTD13	1.12147	0.000500814
FAH	1.12086	0.000413699
CYHR1	1.11973	1.33545e-09
NACC1	1.11917	0.000658902
ARNTL	1.11791	0.0121717
UNC45A	1.11732	7.52717e-05
RFX5	1.1173	0.000282057
NCKAP1	1.11676	0.00266375
TADA3	1.11625	1.64395e-09
TPRG1L	1.11568	2.06016e-05
PPP1R10	1.11516	0.0216814
SH2B3	1.11457	0.00644157
ZNF628	1.11274	0.000327092
ZBED6	1.11268	0.0374573
MPG	1.11185	0.0112088
ZNF513	1.11119	0.00736602
SCYL1	1.11023	3.15001e-05
AHDC1	1.10835	0.00628253
NAT6	1.10781	0.0219883
AKT1S1	1.10731	0.00204852
SHARPIN	1.10537	0.00212283
ANKRD12	1.1024	2.33166e-05
ENTPD5	1.1023	0.00969746
HIST3H2A	1.10195	0.00748904
UIMC1	1.10172	0.00782002
CUL4B	1.10163	0.000321199
TBC1D15	1.10054	2.11338e-05
MAP3K2	1.09967	3.65139e-10
FGF5	1.09937	0.0162054
LYRM7	1.09883	0.0122732
SEC24C	1.0988	9.55777e-07
SESN1	1.09862	0.00434899
APOC1	1.09814	0.0199412
UBE2B	1.09755	0.0176976
EGLN2	1.09728	4.14567e-05
CASP8	1.09724	0.00766457
PCNT	1.09594	0.0166283
MGRN1	1.09528	8.48211e-08
IER2	1.09431	0.0236671
SARS	1.09359	4.27759e-06
SHC1	1.09167	3.76883e-07
ZFYVE26	1.09146	4.79519e-07
UBE2F	1.0906	0.000875116
KIAA2018	1.08958	0.00244486
PGPEP1	1.08874	0.000173771
TMEM63B	1.08784	0.0127907
RPL36A-HNRNPH2	1.0874	0.0218098
TMEM134	1.08725	0.00432114
MAN2A2	1.08314	0.0237733
PKD1	1.08225	0.022923
TRAF4	1.08194	0.020099
RNF214	1.08033	9.85036e-11
SRXN1	1.07975	0.00320198
ADAM17	1.07854	0.000598099
ZFYVE1	1.07632	0.0016046
NAPA	1.07628	0.000904728
ITM2B	1.07619	0.00379501
GBE1	1.07522	0.00786481
MKRN1	1.07512	0.0330011
SLC25A39	1.07448	0.00679085
ADAM10	1.07385	0.000228882
BTBD7	1.07306	3.76988e-08
ATG101	1.0715	0.000174323
SEC62	1.07123	0.0248283
BLOC1S2	1.07113	0.00136431
C20orf196	1.07039	0.0139605
BAX	1.06817	0.00467404
HIST1H3H	1.06778	0.00974802
RC3H2	1.06772	0.000513494
USP33	1.06766	0.00296181
TSSC4	1.06731	2.33407e-05
HUWE1	1.06703	9.50691e-05
ZSCAN26	1.06686	0.00318498
UQCR11	1.06536	0.00117443
RPAIN	1.06523	5.97138e-05
SORBS1	1.065	0.00429773
DAZAP2	1.06262	1.10409e-05
YOD1	1.06172	0.0190592
PAIP2	1.06058	0.00113428
PNKD	1.06042	0.0283611
ARID1A	1.05974	0.000124886
ZBTB4	1.05942	0.000278039
IFT20	1.05632	0.00295377
ERCC6	1.05531	0.00415692
GSPT1	1.055	0.0177986
C11orf95	1.05479	0.0118825
C19orf24	1.05475	0.00310523
TRIM11	1.05395	0.00824641
ZHX2	1.05336	0.00344802
USE1	1.05323	2.11861e-11
KDM2A	1.05309	0.000239999
BNIP3L	1.05165	0.0455512
ALDOA	1.05032	0.000890797
SSU72	1.04888	2.60167e-06
ZRANB1	1.04875	0.00140287
CES2	1.04875	0.00467736
OGFR	1.04858	0.000184175
SCAMP3	1.04829	0.000366901
GTF2IRD2	1.04762	0.00222824
CCNI	1.04648	0.000853323
VPS37A	1.04309	1.40118e-05
PDCD4	1.04265	0.000739822
LAMTOR1	1.04189	0.0011871
C19orf66	1.04145	0.00220265
VPS11	1.0411	0.000727468
THUMPD1	1.03851	0.000327964
MAP3K11	1.03844	2.23389e-06
LYPLA2	1.03818	0.0063195
NEDD4L	1.03749	0.00358516
SETDB1	1.03718	8.6289e-05
TFPI	1.03531	0.0412614
ADNP2	1.03525	1.89665e-05
SVIP	1.03517	0.00131223
UBFD1	1.0347	0.00020547
ZNF627	1.03368	0.00527554
GPR108	1.03344	1.23576e-08
C1orf198	1.03339	5.47254e-05
GRK6	1.03314	8.33318e-05
ARIH1	1.03304	2.74373e-06
SDCBP	1.03278	0.00361539
KIAA1033	1.03211	0.000185788
HSPA5	1.03113	0.0485046
IRF2BP1	1.03031	0.00020547
HIST3H2BB	1.02888	0.0381185
C1orf43	1.02864	2.19074e-05
PSMD10	1.02805	3.71166e-05
MPP1	1.02768	0.022912
SLC39A8	1.02694	0.00298559
HIPK3	1.02616	5.1566e-05
GCC1	1.025	1.17304e-07
ACY1	1.02465	0.0115183
ASCC2	1.0239	0.0234379
ARHGAP17	1.02182	2.42309e-06
OTUD1	1.02116	0.00459043
TMED3	1.02003	0.0136431
YWHAZ	1.01953	0.00210737
BRAF	1.01946	0.00299946
WDSUB1	1.01822	0.00503107
ZCCHC2	1.01794	0.0104676
PYGB	1.01759	0.0309927
MCFD2	1.0165	0.0204144
CDKN1B	1.01646	0.00017513
SERF2	1.01407	0.000935356
STON2	1.0137	0.024216
CNNM3	1.01215	4.76727e-07
CARS	1.01181	0.0127414
ERCC6-PGBD3	1.01117	0.00746648
UBE2Q2L	1.01113	0.0167165
NFKBIB	1.01104	0.0027741
GABARAPL2	1.01086	0.027638
EIF2AK1	1.01064	0.00243165
TMUB2	1.00968	0.00542322
CRNDE	1.00958	0.0376743
TOLLIP	1.0088	1.17924e-05
LNX2	1.00879	0.0361547
ZBTB26	1.00737	2.0262e-05
INPP5K	1.00668	0.00582119
EPG5	1.00618	0.00241293
MECP2	1.00579	0.00178769
TMCO6	1.00485	0.00359294
GGPS1	1.00462	0.00406047
ZC3H12A	1.00391	0.0366124
SLC2A1	1.0025	0.0150612
LAMTOR5	1.00209	0.00769272
RFX3	1.00111	0.0250159
XRCC5	-1.00035	6.60516e-05
KIAA0020	-1.00076	0.000427889
POLD2	-1.00143	0.0131415
SRI	-1.00151	0.00531957
DDX51	-1.00235	0.000690359
ST6GALNAC4	-1.00277	0.00116644
CTNNA1	-1.00302	0.000671174
CCDC109B	-1.0038	0.0147387
ATXN10	-1.00435	0.00207501
DHRS4	-1.00446	0.036564
IRAK4	-1.00481	6.80256e-05
CTCF	-1.00571	5.88667e-08
ACTL6A	-1.0063	0.00501223
MPHOSPH9	-1.00666	0.0162054
LDAH	-1.00786	0.00208376
SPTSSA	-1.00857	0.0152253
TCTN3	-1.00924	0.00727503
DEPDC1B	-1.00938	0.0363438
UQCRC1	-1.01075	2.46357e-15
CFAP20	-1.01093	0.000676844
NREP	-1.01209	0.0251139
ANLN	-1.0123	0.0346199
MFSD3	-1.01232	0.0119593
SUCLG2	-1.01255	0.00418768
DDIAS	-1.0127	0.027937
NOL12	-1.01279	4.71212e-06
CBR4	-1.01296	0.0020888
PIGQ	-1.01374	0.017023
ANGEL2	-1.01432	0.000825205
ODF2	-1.01443	0.00216985
DDX39B	-1.01497	1.90805e-05
FAM222A	-1.01542	0.00441563
CBX3	-1.01554	0.00114386
ADRBK1	-1.01627	0.000768774
FTSJ1	-1.01633	0.000242784
DIS3L	-1.01654	0.0119593
RBBP7	-1.01735	0.00451448
HIATL1	-1.01838	0.011532
ACAD9	-1.02064	0.00162125
SMPD4	-1.02068	0.001604
CCDC14	-1.02086	0.0179568
WRAP53	-1.02182	0.000396033
EZH2	-1.02362	0.00749182
ETAA1	-1.02447	0.00275493
PRMT6	-1.02461	0.0336197
MZT2A	-1.02462	0.0170546
SUV39H2	-1.0247	0.0164065
OGFOD1	-1.02551	0.000239776
LZTR1	-1.02559	0.00323397
LSM2	-1.02676	0.000452703
NFYA	-1.02823	0.000132129
NOP58	-1.02944	3.11575e-05
IFT80	-1.02959	0.000426871
PRELID1	-1.03086	0.00370558
UBA5	-1.03147	0.00656909
CTPS2	-1.03214	0.0146764
CENPI	-1.03215	0.0292255
NNT	-1.03297	0.0119651
GNAQ	-1.03383	0.00126154
AKR7A2	-1.03491	0.0119352
LSM4	-1.03553	0.00196497
SLAIN1	-1.03554	0.0129331
HIST2H4A	-1.03564	0.0385573
HIST2H4B	-1.03564	0.0385573
ARVCF	-1.03625	0.00169567
CEP192	-1.03626	0.0175138
RAB8A	-1.03707	5.36981e-05
TRMT10C	-1.0373	0.000908915
NOCT	-1.0375	3.43355e-05
NDC1	-1.03856	0.0184649
HIST1H2BO	-1.039	0.0417451
DOK1	-1.03998	0.00765872
ING5	-1.04025	9.31803e-05
KANSL2	-1.04031	0.00137407
YAE1D1	-1.04036	0.00160919
MRPS28	-1.04049	0.000103336
KPNA3	-1.04086	0.000656099
ZNF649	-1.04093	0.0159222
FARP2	-1.04122	0.000796859
SHPK	-1.04161	0.00785322
CDT1	-1.04168	0.0368624
IFT88	-1.04278	0.00568884
PNN	-1.04378	0.00021149
PCMT1	-1.04392	2.06113e-06
CENPO	-1.044	0.0137116
ZNF430	-1.04408	0.000667167
DDX1	-1.04432	0.000232089
TTC5	-1.04478	0.00421389
ACAT2	-1.04482	0.000622207
SFXN1	-1.04485	0.00534071
HERC2	-1.04502	1.52044e-05
ZGRF1	-1.0456	0.0199412
NDUFAF7	-1.04683	5.78618e-05
NEDD1	-1.0472	0.0128364
ZUFSP	-1.0486	0.00216246
SMARCA5	-1.04914	1.54474e-06
KTI12	-1.04918	9.18725e-07
TM7SF3	-1.04919	0.010644
APTX	-1.0504	0.000178706
MLH1	-1.05074	0.000368867
RFWD3	-1.05143	0.00494049
FANCB	-1.05159	0.0363654
NOP14	-1.05176	0.00144618
TMA16	-1.05193	0.0192618
CLPP	-1.0528	1.25783e-05
KIAA1328	-1.0543	0.000119885
FASTKD3	-1.05622	0.000428677
TRAIP	-1.05653	0.0144306
HIST1H3F	-1.05694	0.0315307
FAF1	-1.05719	0.00074058
MPDU1	-1.05953	7.69132e-05
ADK	-1.06107	0.000318197
PRPF38A	-1.06128	2.01807e-07
ZFP1	-1.06199	0.00682047
DET1	-1.06286	0.00109608
HTRA2	-1.06317	5.39171e-05
HUS1	-1.06347	0.000204498
CNPY3	-1.06355	0.000908104
RAD51B	-1.06418	0.000274262
COX11	-1.06426	3.26218e-05
GTF2F2	-1.06449	1.65882e-06
FAM210A	-1.06482	0.00132187
KNOP1	-1.06825	1.55219e-05
CPSF7	-1.06887	0.00234636
INTS7	-1.06981	0.0110421
TTC12	-1.07149	0.000146201
UFL1	-1.07203	0.000741455
ATAD3A	-1.07253	0.00176328
RNF121	-1.07359	1.90607e-06
C11orf1	-1.07366	0.000468371
MRPL39	-1.07378	0.000958561
RIF1	-1.074	0.00362129
C14orf169	-1.07491	0.00726301
ZNF680	-1.07497	0.0249762
C15orf41	-1.07533	0.00720629
HDHD3	-1.07577	0.00419761
DSN1	-1.07608	0.00587309
AGPAT5	-1.07652	0.0101095
ASTE1	-1.07954	7.10418e-06
ALAD	-1.07955	0.012408
NUP188	-1.08025	0.000488075
DIS3L2	-1.08172	0.000195013
WDR47	-1.08175	0.000242193
ZFP90	-1.08226	0.000815515
CDC40	-1.08286	0.000132951
ARHGEF1	-1.08555	0.000221419
CACYBP	-1.0859	0.00993091
WARS2	-1.08672	1.77158e-05
PRPF39	-1.08748	0.00105595
SNRPG	-1.08863	4.64902e-05
TRMT2A	-1.08923	0.000674912
UQCC2	-1.08937	0.0177196
OXNAD1	-1.08961	3.06146e-11
PGBD1	-1.08966	0.0144683
HRAS	-1.0899	0.000142315
B9D1	-1.09146	0.00128921
TAF1A	-1.09297	0.00129964
MRPL13	-1.09314	5.39214e-06
AK3	-1.09366	3.75745e-05
NDUFV1	-1.09376	0.00834686
HNRNPH3	-1.09446	7.78671e-07
KIF18B	-1.09471	0.0390929
CASP6	-1.09522	4.79532e-05
HSPH1	-1.09547	0.0458857
NUP43	-1.09568	0.0123635
RAD51	-1.09645	0.0162947
TXNL4B	-1.09739	1.89334e-07
PRIM1	-1.09847	0.0427357
ABHD2	-1.09898	0.00729361
CDC20	-1.09913	0.0204878
DNAJC24	-1.10183	0.000204498
ZNF512	-1.1027	0.000480416
NUDT5	-1.10353	0.000224664
ZDHHC18	-1.10623	0.00921082
BCS1L	-1.10639	0.00564152
DNAJC15	-1.10644	0.00947467
POLE	-1.10722	0.00258608
RPP30	-1.10818	0.000404597
ANAPC15	-1.10862	6.68101e-06
CEP120	-1.10937	0.00257413
SRPRB	-1.10992	0.0218529
PARP16	-1.11011	1.07219e-05
WDR7	-1.11066	0.012254
TOR2A	-1.11107	8.54028e-05
MRPS25	-1.11184	5.23374e-07
PKD2	-1.11207	0.00338132
GFM1	-1.11279	2.71456e-06
MSH3	-1.11288	0.000196637
EIF2B3	-1.11288	0.00280031
CRB1	-1.11342	0.0420026
BCOR	-1.11379	0.00263093
BIRC5	-1.11461	0.0230872
CNOT10	-1.11554	0.00495983
TMEM110	-1.11571	2.5213e-06
ARGLU1	-1.11592	0.00824843
PAICS	-1.11612	0.0192358
C8orf33	-1.11703	0.00593723
RNF219	-1.11732	0.00454024
TOB2	-1.11976	0.000158808
URGCP-MRPS24	-1.11987	0.0011601
ALG9	-1.12001	3.62246e-08
SLC2A3	-1.12004	0.0165431
NUP155	-1.12041	0.0163101
MUM1	-1.1206	0.0073164
SMC6	-1.12106	0.00190858
CAMKMT	-1.12144	0.00471212
LCAT	-1.12151	0.00582544
CCDC167	-1.12271	0.00455046
C9orf64	-1.12293	0.000215226
PPIL1	-1.12363	0.00384413
SIK2	-1.12369	1.98169e-06
C17orf85	-1.12383	2.05655e-07
PRPS2	-1.12485	0.015696
UBE2T	-1.1255	0.0311021
TLE1	-1.12576	0.0183958
SS18L1	-1.12606	0.000493157
CEP162	-1.12623	0.000177266
NUDCD3	-1.12754	0.00013101
ANP32A	-1.12756	0.00119127
PEX7	-1.12783	4.14916e-05
TGS1	-1.12856	1.8848e-09
ANKRD32	-1.12896	0.00147557
CCDC68	-1.12993	0.021671
SNRNP70	-1.13093	0.00286703
DEK	-1.13139	0.00392826
METTL16	-1.1317	1.23529e-05
RIMKLB	-1.13247	0.00200763
STK3	-1.1343	0.00263963
ESD	-1.13446	0.0049819
PIR	-1.13512	0.000145627
AP5S1	-1.13702	0.000145169
HIST2H2BF	-1.13903	0.0151783
NCAPG2	-1.14134	0.0216571
HMGB2	-1.14346	0.00958294
GINS4	-1.14418	0.00444196
RAI1	-1.14535	0.0119624
OLA1	-1.14732	0.000229247
ADO	-1.14781	0.00160872
L3MBTL2	-1.1484	0.00127003
TYMS	-1.14919	0.0162133
NME1-NME2	-1.14924	0.0397328
SCFD2	-1.15019	0.0139668
STAG1	-1.15077	0.000800907
MZT1	-1.15092	0.01092
ZNF85	-1.1513	0.0404538
ZNF83	-1.15252	0.0012154
TIMELESS	-1.15274	0.0078263
MPC1	-1.15305	0.000108323
ABHD11	-1.15348	7.5828e-05
SDF2L1	-1.15355	0.00641159
DARS2	-1.15522	0.00522109
PINX1	-1.15578	7.80914e-05
COQ3	-1.15596	0.000826952
CABIN1	-1.15605	0.0135686
RNGTT	-1.15624	0.00402036
SNRNP48	-1.1565	1.78084e-05
GCSH	-1.15704	0.0268907
NFKB1	-1.15729	5.72643e-05
CCHCR1	-1.15762	0.00110928
FAM98B	-1.15785	0.0109278
SLFN13	-1.15841	0.0155201
KIAA0391	-1.15866	1.42307e-05
ATAD3B	-1.15867	0.00188413
INAFM2	-1.15872	0.00671115
ABHD10	-1.15965	0.0191255
BRF1	-1.16049	4.30782e-05
DDX55	-1.16081	0.000248305
XPO1	-1.16237	0.000297395
LMO2	-1.16305	0.000675537
COMMD4	-1.16332	1.37048e-05
NFS1	-1.16333	1.53245e-05
PUS7L	-1.1634	0.0095224
AKAP1	-1.16422	0.00248276
NUP205	-1.16519	0.00520614
PAK1	-1.166	0.00127825
DDX19A	-1.16654	1.21217e-05
KHSRP	-1.16703	4.05274e-05
ZFP62	-1.16763	0.000910295
METAP1	-1.16809	5.4598e-08
CENPH	-1.16826	0.0191634
WDR41	-1.16912	0.00373593
TTI1	-1.17007	2.81892e-05
PRELID2	-1.17035	9.01361e-06
TXNDC15	-1.17196	0.000189761
ITGB1BP1	-1.17224	0.00153797
HSPA2	-1.17252	0.000525548
EHMT2	-1.17263	0.000306175
TBC1D5	-1.17392	0.00051673
RGS12	-1.17459	0.00265617
HIST1H2AE	-1.17515	0.00131881
WDHD1	-1.17536	0.0232076
SLC9B2	-1.17561	0.00160799
SMARCB1	-1.17615	0.000190784
HNRNPA2B1	-1.17685	3.79547e-12
SMC5	-1.17714	0.00521491
ISY1	-1.1772	1.25694e-18
MRPL16	-1.17725	0.000710887
WHSC1	-1.17781	0.0031372
UNK	-1.17819	9.04199e-09
BTBD6	-1.17852	5.61574e-06
COA1	-1.17861	0.000429789
TSPAN17	-1.1788	8.95901e-06
NOTCH2	-1.17886	0.000797532
MTHFD1	-1.17916	0.0155585
TMEM143	-1.17953	9.87815e-09
MCM9	-1.17967	4.29474e-05
C14orf93	-1.17976	1.68606e-06
CEP41	-1.18264	0.000998422
DGKD	-1.18448	0.00254586
NCAPD3	-1.18596	0.0119244
HAUS5	-1.18764	0.00656054
AURKB	-1.18774	0.0168878
PON2	-1.18822	0.00179498
ASL	-1.1889	6.57647e-06
RDX	-1.18957	0.00158495
WDR5	-1.1907	0.000265361
GSTK1	-1.19109	0.00352799
FAM50B	-1.19109	1.02983e-05
MPRIP	-1.19256	0.000200651
CCBL1	-1.19382	1.39477e-06
C22orf29	-1.19473	0.000107431
SLC25A11	-1.19515	1.79689e-06
SLC25A10	-1.19556	0.00131627
KIF15	-1.19578	0.021069
ADCY7	-1.19617	0.00106999
NUDT12	-1.19796	0.0217781
ZNF772	-1.19883	0.00662161
DZIP3	-1.19964	0.0236149
PRIM2	-1.19978	0.00202073
CBWD2	-1.20058	0.00030505
F8A1	-1.20113	7.27444e-07
FAM118A	-1.20136	0.00013616
HNRNPR	-1.20151	9.9152e-05
MMS22L	-1.20168	0.0116046
C9orf142	-1.2017	0.0161012
RAD18	-1.2019	0.00326952
H1FX	-1.20194	0.00206592
RRP7A	-1.20241	0.000338265
PDLIM7	-1.20296	0.000653604
NEIL3	-1.20333	0.0271379
ARV1	-1.20394	0.000215207
ABCB10	-1.20478	0.00908398
SAC3D1	-1.20724	3.33251e-05
HNRNPL	-1.20868	2.15812e-06
RPA3	-1.2101	0.00327533
RBM3	-1.21159	1.9759e-05
ADSS	-1.21197	8.22211e-06
RCN2	-1.21511	0.000783491
TSPAN3	-1.21567	1.22595e-05
KLHL8	-1.21748	0.00651515
TIMP3	-1.21889	0.00460839
MTERF3	-1.21926	1.51402e-06
HSPE1	-1.22086	0.00487844
FAM136A	-1.22152	6.39595e-05
BTG3	-1.22224	0.00047503
ZNF486	-1.22348	9.32739e-06
GUSB	-1.2238	0.00354636
AGFG2	-1.22506	1.17924e-05
ZNF134	-1.22602	0.00060201
HEY2	-1.22676	0.00145011
KLHL18	-1.2276	4.17352e-06
MYB	-1.22872	0.022034
C9orf16	-1.22883	0.000212018
IGFLR1	-1.22949	0.00124333
MAP4K3	-1.23008	0.000804813
DDX46	-1.23009	1.32549e-09
BAZ1A	-1.23016	0.000119414
HIST1H2BJ	-1.23115	0.0104043
ANAPC10	-1.23127	1.64529e-06
SNRPD3	-1.23127	1.14918e-05
HSPB11	-1.23128	0.000169533
FHOD1	-1.23162	0.00202073
SIGMAR1	-1.23197	3.72713e-05
YBX1	-1.23227	1.67733e-06
VRK1	-1.23257	0.00173603
ZNF606	-1.2329	1.76616e-07
SRSF3	-1.23325	0.0171272
KAT2B	-1.23359	4.71478e-05
RNF138	-1.23706	0.0017053
RABL3	-1.23803	3.21605e-07
ORC2	-1.23822	3.81213e-05
ZNF101	-1.23839	7.67025e-05
PPP5C	-1.23971	0.000150624
PREB	-1.2402	0.000921043
POLA2	-1.24021	0.00663977
SEMA4D	-1.24047	0.0294678
XRCC3	-1.24147	0.00100392
MTAP	-1.24151	0.000531273
ABAT	-1.2418	0.0128734
BOP1	-1.24239	0.000319233
CHAC2	-1.24439	0.00103011
SETD4	-1.2445	0.000917652
SMS	-1.24451	0.00484282
RECQL	-1.24602	0.000466228
TMEM14C	-1.24823	0.00157881
ANAPC5	-1.24871	4.49641e-05
GEMIN2	-1.24932	0.000566444
USP54	-1.2496	1.86974e-07
SNAPC3	-1.25003	0.000452389
COL18A1	-1.2509	0.00319422
TCOF1	-1.25168	0.00137243
TRIT1	-1.25171	0.000357243
FKBPL	-1.2521	8.79706e-06
IPO5	-1.25264	0.00136225
LRRCC1	-1.25329	0.0172538
NOM1	-1.25406	6.20298e-06
CNP	-1.25425	0.000148412
RNASEH2C	-1.25553	5.18907e-09
TRMT11	-1.25795	0.000187523
GMNN	-1.26028	0.000801947
GTF2H4	-1.26041	1.29868e-11
ACTR1B	-1.26082	0.000442571
ATG4C	-1.26204	0.00294122
CABLES2	-1.26293	0.00129714
CEP78	-1.26325	0.00661772
FUT10	-1.2636	0.0025193
ESCO2	-1.26421	0.0222788
GGCT	-1.26427	0.0115038
TIMM8A	-1.26529	1.8326e-07
MTO1	-1.2657	3.07517e-06
GGA2	-1.26612	9.03005e-05
HAUS2	-1.26637	1.22439e-07
ARHGEF39	-1.26661	0.00232941
SLC25A19	-1.26681	0.00152118
GADD45G	-1.26697	0.014814
RBM17	-1.2686	6.89185e-11
USP14	-1.26901	0.000217805
GMPPB	-1.27151	0.00581672
ZNF133	-1.27174	1.57565e-06
TCTEX1D2	-1.27259	0.00393473
NUP93	-1.27286	0.00135312
LMF2	-1.27388	0.00431446
PPP2R1B	-1.27392	4.75334e-07
SHQ1	-1.27499	0.00232941
ZNF681	-1.27574	0.00596052
TUBGCP3	-1.276	0.000658338
GTF3C6	-1.27624	1.92561e-06
BRIP1	-1.27647	0.000666131
SRRT	-1.2773	0.000484132
RNASEH2B	-1.27854	0.0040057
HNRNPH1	-1.28045	3.75636e-05
ADAL	-1.28062	3.57793e-07
NIPAL3	-1.28128	0.000339768
FN3KRP	-1.28248	0.00967696
COMTD1	-1.28346	0.00250222
PGAM5	-1.28412	0.000579738
DUSP1	-1.28433	0.00492476
FANCI	-1.28712	0.0135233
FTO	-1.28759	0.000158278
MYH10	-1.28785	0.000539687
CHEK2	-1.28842	0.00191522
TUBB	-1.29134	0.00970745
SP4	-1.2918	0.000128915
FXN	-1.29447	0.000655127
C1orf112	-1.29598	0.0011352
STRA13	-1.29618	9.08255e-05
PDSS1	-1.29726	0.000982983
NUP62CL	-1.29754	0.00627915
ZNF180	-1.30018	7.04179e-05
SLC26A6	-1.30021	0.00201577
ZNF761	-1.30096	0.000149212
NIP7	-1.3023	2.01225e-08
ASMTL	-1.3029	0.00593723
CDCA4	-1.30295	0.00456302
FSCN1	-1.30305	0.00522576
GART	-1.30415	3.02892e-06
ORC5	-1.30437	0.000191973
CEP135	-1.30446	0.00100776
PTCD2	-1.30548	0.00016532
EXO1	-1.3064	0.0102334
DHFR	-1.3081	0.00864291
RCC1	-1.30935	1.2325e-05
EXOSC10	-1.31314	1.4344e-07
NUP160	-1.31515	0.000226972
EBP	-1.31541	0.00162107
JMJD7	-1.31719	0.000550607
C7orf25	-1.31927	0.000328172
NANP	-1.32017	0.000235499
SLC43A1	-1.32022	2.32124e-08
ZNF236	-1.32133	0.000327964
PAK1IP1	-1.32283	3.24639e-06
CMIP	-1.32284	3.17854e-05
ZNF468	-1.32472	0.00102678
IPO9	-1.32506	4.78162e-06
DCLRE1A	-1.32597	0.00127087
UCHL5	-1.3261	0.000111022
A4GALT	-1.32629	0.0121232
RAD51C	-1.32665	0.00014347
CPPED1	-1.32669	0.000721439
PIGC	-1.32737	0.00442084
SRSF1	-1.33154	0.00220922
ARHGAP42	-1.33174	0.0206616
PSIP1	-1.33337	9.56114e-08
NASP	-1.33362	9.77317e-05
POP5	-1.33391	0.000535899
DPP3	-1.33409	1.21728e-09
BLM	-1.33486	0.00292653
CCDC28B	-1.33533	3.24639e-06
RBM14	-1.33537	9.51575e-06
ESYT2	-1.33574	0.000253712
HIST1H2BE	-1.33578	0.00229784
CCND3	-1.33595	0.00113287
ZNF471	-1.33605	0.000477425
RNF166	-1.33711	2.79198e-05
ISOC1	-1.33766	1.5198e-06
HIRIP3	-1.33796	1.08542e-05
GIN1	-1.338	9.75418e-07
ENOSF1	-1.33802	0.000103583
HAT1	-1.33828	0.00131627
DDT	-1.3385	4.65601e-09
E2F8	-1.33854	0.0131906
GPAM	-1.33931	4.48693e-05
SUV420H2	-1.34252	2.11054e-05
DNAJC9	-1.34285	0.00157351
CKLF	-1.34414	0.000312249
S100PBP	-1.34548	1.83179e-05
DHRS4L2	-1.34595	0.00140074
ALDH18A1	-1.34606	0.00127468
PDS5B	-1.34726	0.000218194
CDCA7L	-1.34727	0.00246303
TIGD2	-1.34908	0.000620168
CCDC34	-1.3519	5.85904e-06
GNA11	-1.35224	0.000266138
ARMCX6	-1.35305	0.00024278
NRGN	-1.35494	0.00746648
ARMCX3	-1.35721	1.47635e-08
TFDP1	-1.35779	0.00258404
FTSJ2	-1.35821	0.000538914
NUP107	-1.35881	2.98585e-06
TTC8	-1.35951	7.66548e-07
ANKRD54	-1.3597	6.66274e-08
ATP5G1	-1.36005	0.000697877
GTPBP3	-1.36074	2.77644e-05
C19orf48	-1.36302	0.000857068
ARHGAP33	-1.36414	0.0189538
OGG1	-1.36646	2.06509e-07
SLC35D1	-1.36651	0.000728309
RIC8B	-1.36724	8.54746e-11
IQCB1	-1.36861	2.02547e-05
ZW10	-1.36914	3.41618e-07
APMAP	-1.3694	7.66548e-07
HIST1H3C	-1.36957	0.00864291
IMP3	-1.36959	2.73981e-07
PGM2	-1.37055	0.00533016
TRIM65	-1.37079	8.98299e-05
RBM14-RBM4	-1.37206	2.85733e-06
IFNAR2	-1.3725	9.76116e-05
HGH1	-1.37389	2.367e-05
SNRPB	-1.37705	3.49462e-05
REXO4	-1.37839	9.93223e-08
AMD1	-1.37929	7.0871e-06
HNRNPU	-1.37989	3.28016e-06
GINS1	-1.3801	0.00244711
PPRC1	-1.38035	0.00070345
MGST3	-1.38173	0.000177251
BUD13	-1.38191	1.03684e-07
TONSL	-1.38207	0.000523671
NAP1L5	-1.38314	0.0183958
HIST1H3J	-1.38407	0.0134652
LIN9	-1.38427	0.000343534
CASP2	-1.38514	9.20473e-05
POLE2	-1.38728	0.0046579
THOC1	-1.38779	3.72332e-07
FITM2	-1.38809	3.13136e-05
POMC	-1.38838	0.0115647
BNIP3	-1.38923	0.0133461
PKDCC	-1.39028	0.00628221
MGMT	-1.39121	0.00477472
KDM1A	-1.39122	2.73697e-05
PSTPIP2	-1.3926	0.000151672
FBXO45	-1.39447	0.000739133
ARHGAP19	-1.39537	0.004218
UXS1	-1.39977	7.12524e-05
LAS1L	-1.40039	6.52195e-07
KIAA1467	-1.40046	4.13901e-05
TMEM70	-1.40067	3.8659e-06
KNTC1	-1.40075	0.00119636
HNRNPD	-1.40141	3.38253e-07
COPG2	-1.40409	0.000199763
NCL	-1.40506	2.41087e-08
RRM1	-1.40521	0.00457231
FAM65A	-1.40566	0.000177886
AK7	-1.40697	0.000836335
EEFSEC	-1.40749	0.000780963
SNRNP25	-1.40937	0.000188141
TSPO2	-1.41031	0.00858921
[truncated: 618 more rows]

## Sheet: OrthoE_CvsP
Table S6 DEGs of same stage comparison between FL in vitro and in vivo terminal erythropoeisis
	OrthoE_CvsP, DEGs between FLC_OrthoE and FLP_OrthoE
Note: Log2(fold change), ratio of gene expression in primary erythroblast relative to cultured erythroblast at the same stage. Padj, Adjusted P value.
Gene name	Log2(fold change)	Padj
TRIB3	11.3786	9.48597e-51
KLF9	10.8755	4.00826e-64
HMOX1	10.5665	2.03044e-23
RRAD	10.4394	5.83426e-14
DLG5	9.77736	8.84131e-50
SP6	9.73913	3.53043e-25
PAPPA	9.58326	8.8545e-15
PANX2	9.50874	2.99396e-20
OLFML2B	9.2586	2.45942e-14
BCAR1	9.21651	1.30133e-69
SLC6A6	9.1768	1.10682e-12
TNNI3	9.16746	1.23508e-12
FAM83G	8.88198	1.75519e-12
S100P	8.74934	9.58105e-15
KLHDC7B	8.68942	2.49987e-09
PLEKHF1	8.6834	7.83681e-14
FOSL1	8.6591	8.15689e-21
OSGIN1	8.59127	1.48277e-47
CDKN2B	8.52994	5.13522e-17
TSC22D3	8.4571	4.07209e-40
DBP	8.41915	7.23019e-27
SLCO2B1	8.3146	5.65058e-12
SESN2	8.3082	6.92787e-51
KISS1R	8.28073	2.6557e-10
IFI30	8.22379	3.37709e-50
CDKN1A	8.21694	4.04436e-22
CSDC2	8.08875	6.89199e-21
TKTL1	8.06839	5.57828e-07
KIF5A	8.0605	6.47252e-25
IL1RN	8.0093	1.90271e-11
ATF3	7.99817	2.5537e-30
KLF15	7.97329	6.71158e-38
OSR2	7.9606	1.74012e-09
AMHR2	7.90499	1.41103e-20
TMEM233	7.85042	5.27479e-07
APOL3	7.84744	2.63143e-49
KRT19	7.83773	4.48379e-10
COL9A2	7.83718	1.59238e-10
IRF2BPL	7.83062	2.57715e-26
PDK4	7.82597	2.02068e-19
PTPRJ	7.81347	7.17341e-48
BEX2	7.7219	4.96164e-18
PLA2G4C	7.67209	3.12198e-12
LZTS3	7.66029	1.51013e-18
MAP1A	7.62574	8.21632e-26
STX1A	7.58353	1.27035e-20
PHF1	7.50262	6.64466e-32
ANKRD33	7.49868	2.45429e-05
KDM6B	7.49658	6.11203e-65
DDIT3	7.48439	7.93273e-62
ANXA1	7.46956	1.63615e-16
C5AR1	7.43954	7.13481e-15
RENBP	7.40601	4.54652e-35
CEBPB	7.37149	4.53714e-37
MARCH9	7.36739	5.30685e-32
IL10RA	7.35589	8.46687e-14
VASN	7.29485	3.61403e-19
CPEB1	7.27302	7.63438e-27
KIAA1683	7.24938	1.53199e-15
VWA5A	7.23634	1.42872e-18
MVP	7.21825	3.9704e-58
ACVR1	7.20674	5.48296e-15
SEL1L3	7.18036	6.60255e-15
ST3GAL4	7.16975	1.1935e-19
TMCC3	7.1301	4.09594e-16
SYNJ2	7.0989	2.16835e-24
RARRES3	7.07112	5.33693e-09
TBL1X	7.0216	1.15393e-33
CREB3L1	6.87905	3.17546e-11
IFIT2	6.87022	1.03653e-36
SELPLG	6.81901	5.19908e-29
TRANK1	6.74177	3.40433e-52
CBX4	6.59044	1.61102e-54
EIF4EBP3	6.56433	3.54686e-19
FAM83A	6.56419	1.14789e-23
LMOD1	6.49323	1.47875e-08
HS1BP3	6.44389	3.52033e-55
TTYH2	6.43577	3.84892e-61
NPIPB6	6.42414	4.42405e-06
DDIT4	6.40825	7.62005e-15
UGDH	6.40375	5.23908e-22
BCL3	6.3951	7.67168e-14
KLHDC8A	6.38984	5.96796e-17
NR1D1	6.37562	9.51614e-23
PIM3	6.37061	6.63298e-51
ZNF467	6.36393	5.98954e-17
TCF15	6.33913	5.52495e-11
FAS	6.28934	8.88388e-17
MICALL1	6.23243	6.76727e-15
CIART	6.232	3.64688e-07
CCNG2	6.17589	2.28856e-30
BCAR3	6.16578	3.17349e-10
RHOC	6.15276	9.1184e-22
ANKRD53	6.14879	2.9294e-27
CTIF	6.13617	4.23434e-27
UCHL1	6.11314	1.32518e-05
PIK3IP1	6.09987	4.29735e-23
BRI3	6.0728	1.34676e-98
TNFRSF10B	6.07191	2.1627e-08
PELI2	6.06947	4.717e-32
DYNLT3	6.05996	1.56272e-23
CREB3L3	6.04735	1.40839e-10
SLC35C1	6.00292	7.9569e-50
IDS	5.99562	2.10379e-19
CDC42EP1	5.99303	2.94625e-33
GGT1	5.98806	2.40222e-26
GAB2	5.97077	1.07614e-11
GDF15	5.95766	2.49893e-15
ACSM1	5.94655	1.95978e-16
NUMBL	5.94394	6.81448e-39
ORAI3	5.9245	7.51661e-80
BBC3	5.91371	1.31159e-21
CDC42EP2	5.90984	7.11755e-29
PGF	5.90212	5.70191e-20
PLIN2	5.89154	3.99271e-56
MSRB1	5.87801	6.16353e-38
BMP6	5.87798	6.73169e-10
MUC20	5.8301	3.27022e-06
SMIM3	5.82024	1.05472e-22
MARK4	5.8198	2.42583e-48
FAM129A	5.81672	2.21214e-41
LOC102723859	5.81196	6.18668e-11
LOC101060389	5.81047	1.34991e-10
LOC102724862	5.81047	1.34991e-10
TBC1D3K	5.81047	1.34991e-10
NRARP	5.78588	3.54297e-15
PTGR1	5.75714	6.68309e-20
C22orf23	5.75145	8.33795e-08
FOSL2	5.73409	6.7264e-19
SERINC2	5.72258	2.69608e-23
DAPK1	5.69705	2.71762e-17
SERPINE2	5.68741	2.65785e-09
ZFP36	5.66508	1.96165e-18
ANXA4	5.65294	1.96447e-11
GPX3	5.65151	1.34533e-16
SLC7A11	5.64752	1.94658e-11
MAFK	5.61836	1.12327e-53
ERF	5.61463	3.67396e-35
RRAS	5.61333	4.0518e-13
NT5C2	5.57902	2.76165e-32
C6orf1	5.57547	1.23191e-23
PRKCB	5.55338	5.64729e-20
NFKB2	5.52826	1.718e-33
CD247	5.51865	0.000102294
RHBDF1	5.51821	3.17266e-23
MLLT11	5.5102	2.38342e-08
DENND5A	5.50882	3.37142e-71
ELF3	5.48189	4.03423e-11
PLXNA2	5.47407	1.73232e-15
POR	5.45736	5.91643e-90
C5orf45	5.44569	1.70773e-18
ESR2	5.44184	4.48221e-17
ZBTB7B	5.43453	5.47989e-39
ZNF165	5.42925	1.61285e-23
MAPRE3	5.42851	1.77197e-14
CBS	5.4212	2.74101e-09
TMEM88	5.39832	8.84394e-09
RELB	5.3944	8.8545e-15
RAB39B	5.38505	2.88731e-48
CHAC1	5.35225	2.12724e-06
PAWR	5.34989	2.16148e-10
IFIT3	5.3328	6.11266e-35
THBD	5.32283	8.57907e-27
VEGFA	5.32132	1.32405e-18
MAFF	5.30257	1.37475e-17
KLF5	5.28234	3.12552e-17
TMSB4X	5.27784	2.57715e-26
TGFB1	5.27341	5.39295e-20
TMEM140	5.2563	1.94344e-67
TBC1D3B	5.2417	9.38797e-05
KCTD11	5.24106	3.01524e-22
DOCK11	5.2386	6.71788e-26
SAT2	5.23081	5.08087e-19
ATF5	5.22998	1.41402e-23
TYRO3	5.2278	9.86836e-09
UBTD1	5.21323	6.14334e-14
HLA-G	5.20813	9.78072e-05
TMEM241	5.204	2.7209e-40
RTN2	5.19771	1.09936e-14
PPP1R3B	5.19393	1.91697e-21
SDC3	5.1816	1.01804e-05
MAPKAPK3	5.1749	1.5079e-38
TYMP	5.14558	1.03492e-16
B3GNT8	5.13925	3.16193e-17
PYGB	5.13403	3.67282e-22
FOXO1	5.124	1.14897e-25
TMED7-TICAM2	5.11093	5.65851e-26
IL3RA	5.10497	4.05489e-08
IFI27	5.10494	1.31234e-17
SLC45A3	5.07298	4.13037e-19
SELM	5.06734	3.34026e-05
CBFA2T2	5.06274	7.78835e-17
MANF	5.04831	1.3482e-19
TNFRSF12A	5.03111	2.31686e-09
NCS1	4.97694	2.40522e-10
PRSS3	4.97606	2.43513e-06
NSMF	4.95829	1.08483e-27
C8orf58	4.94962	1.79625e-16
ZNF609	4.94783	4.2885e-21
AMDHD2	4.94148	6.67621e-29
IRF6	4.93218	7.571e-20
SQSTM1	4.92212	1.33605e-48
HTATIP2	4.91862	1.61554e-09
ZSWIM4	4.91844	2.49976e-36
APOL1	4.87732	6.28339e-32
ASB13	4.8748	1.33517e-06
RNF208	4.87404	3.92178e-17
NR2F1	4.86928	4.87479e-10
ARG2	4.84828	9.86155e-42
IRF1	4.84312	3.09182e-14
PROS1	4.83849	3.42734e-21
ELL3	4.83793	1.90841e-16
TES	4.82719	5.99497e-14
CLIP1	4.82277	7.88437e-27
ABLIM1	4.819	1.79247e-06
SNN	4.80482	1.22735e-10
TRIM62	4.80178	1.54944e-33
DIRC2	4.80109	9.42804e-29
CDIP1	4.78832	6.36213e-17
TAX1BP3	4.7572	3.09363e-46
TMEM86A	4.75518	2.44495e-21
ZNF296	4.75284	4.77368e-12
GFPT1	4.7528	1.12541e-16
KLHL21	4.75185	8.50438e-29
GS1-259H13.2	4.73361	2.10075e-12
TXNDC12	4.72839	8.56855e-31
PTGIR	4.72228	6.25837e-06
PACSIN2	4.71356	6.81323e-36
ZNF57	4.71175	3.42411e-24
ERN1	4.71131	1.23464e-23
DENND2D	4.70731	7.54303e-13
XBP1	4.70685	1.17562e-26
KIF13B	4.6842	5.94651e-45
ALOX12	4.68181	1.15465e-23
KLC2	4.64335	3.61356e-26
PCYT1B	4.63696	1.0814e-14
CTSF	4.6325	5.51658e-21
SPATA2L	4.63014	3.46972e-26
NAMPT	4.61915	1.03021e-45
CLEC2B	4.61725	6.96914e-11
DLGAP4	4.59271	4.91152e-21
IRF7	4.59185	1.42342e-27
KIAA0513	4.58797	1.86016e-17
HCN2	4.55028	1.22255e-09
EPAS1	4.53962	9.49033e-08
DUSP5	4.52859	1.00739e-11
TMEM52	4.5077	1.25368e-10
STK40	4.5065	3.98282e-79
TUBA4A	4.49979	5.53949e-11
ISG15	4.4902	6.07195e-21
RRAGC	4.47153	3.58068e-58
TRIM38	4.45985	1.86723e-24
TMEM91	4.44355	2.1626e-17
KCTD21	4.4331	2.07991e-30
CLIP2	4.42705	2.74183e-07
BEST1	4.42642	8.61742e-17
PLD6	4.4249	2.5633e-15
HSPBAP1	4.42437	1.38264e-22
SPINK4	4.41202	0.000617483
FADS3	4.40815	7.27767e-13
NR4A2	4.4059	1.07593e-11
SMIM14	4.40527	9.21004e-12
CEMP1	4.39595	8.77447e-22
CFD	4.3892	5.01412e-16
SLC29A3	4.38782	4.52161e-16
AAK1	4.37713	2.83177e-27
HSD11B1L	4.37523	5.32951e-17
LMNA	4.3574	1.81759e-23
AVPI1	4.35142	9.39033e-17
MBOAT7	4.35026	1.98672e-29
VCL	4.34738	8.92999e-23
ARRB2	4.3456	1.67549e-15
TSKU	4.3416	1.72417e-21
EMILIN2	4.33948	2.8711e-20
IDH1	4.32906	8.51903e-18
GNPDA1	4.32869	1.86147e-18
RNF24	4.31618	4.25789e-39
FANK1	4.30966	4.96856e-13
TPRN	4.30757	1.31316e-27
SNTA1	4.30216	3.35095e-14
SLC38A2	4.28484	9.36094e-44
CMBL	4.28197	1.64602e-07
TMEM180	4.26616	1.00157e-12
THAP8	4.24631	1.3128e-28
SPNS1	4.24363	8.9108e-62
HDAC5	4.23572	8.70147e-29
ATXN7L3	4.21468	1.24521e-57
C10orf10	4.21466	3.10775e-05
TUFT1	4.2105	8.94794e-16
COPRS	4.19891	1.40127e-12
CSRNP1	4.1778	6.47608e-10
SYDE2	4.17544	2.05768e-13
IFITM10	4.17281	3.2809e-08
CKB	4.16164	4.64027e-18
CTNS	4.15775	5.68479e-55
CCDC69	4.14814	9.82493e-56
SPAG9	4.12963	7.29224e-25
CEBPG	4.12278	3.64472e-34
PDXK	4.10937	1.10796e-17
SEPHS2	4.10857	3.9312e-39
FDXR	4.10562	6.78183e-13
SRGN	4.10377	3.44103e-18
PHGDH	4.09361	1.50321e-07
CTSA	4.08969	1.01332e-51
FAM132B	4.07912	4.63919e-11
ZNF771	4.07068	3.15031e-12
WWC3	4.06218	8.97437e-30
EDEM1	4.05679	6.71788e-26
CDKL3	4.04406	5.33901e-15
LATS2	4.04394	2.20595e-22
TGIF1	4.04029	2.08208e-16
LASP1	4.03796	1.85555e-35
ABCC1	4.03722	1.42286e-14
FAM109A	4.03662	5.20264e-27
MAP7D1	4.03495	3.75366e-19
MGAT4B	4.0322	1.31641e-20
LSM10	4.02289	7.80191e-42
BMF	4.02094	1.36551e-21
AREG	4.01354	5.5201e-05
LOC101060321	4.00621	1.46586e-07
ERRFI1	4.00104	4.07261e-09
BEX1	3.99972	5.43989e-09
SRC	3.99913	9.16386e-10
ARHGAP12	3.96938	7.24282e-29
ITGB5	3.96711	2.18938e-09
LTBP3	3.93533	2.17206e-10
ITPKC	3.93398	1.13075e-56
METTL1	3.89596	2.68386e-09
CTSD	3.89175	1.78495e-42
NFIL3	3.88947	3.67831e-11
PER1	3.88353	2.60252e-12
DRAM1	3.88201	2.88581e-16
COLEC11	3.87957	8.74463e-06
EMP3	3.86917	7.63562e-26
CTXN1	3.86563	2.97292e-08
SPHK2	3.86344	4.5932e-22
SORD	3.85863	1.04501e-12
MNT	3.8425	2.22072e-21
ARID5A	3.84246	3.55942e-12
SCO2	3.84058	9.26235e-12
KIFC2	3.83667	2.98885e-08
MEF2B	3.83063	7.36256e-10
SLC38A7	3.82844	2.56689e-34
DNPEP	3.8178	1.45268e-44
GADD45B	3.81625	2.51706e-06
NAB2	3.79518	2.31699e-06
IRS2	3.79334	2.75129e-24
ALKBH7	3.78134	2.68157e-33
FLAD1	3.77769	4.4958e-39
CDR2	3.77478	3.62061e-21
ICAM2	3.77188	1.00455e-15
PNKD	3.76928	1.39e-12
UBE2Q1	3.74898	5.42952e-75
LPIN1	3.74827	1.00679e-20
PNMA1	3.7465	3.32545e-21
UBQLN4	3.74498	1.07596e-14
RASGEF1B	3.7438	5.42291e-11
E2F3	3.73337	4.13563e-63
LRP11	3.72841	9.17712e-17
SCYL1	3.72818	3.37026e-46
RELA	3.72744	5.39584e-57
CSTB	3.72722	2.20075e-06
CHST7	3.72366	5.72319e-05
WARS	3.71969	6.67343e-29
CRIP1	3.71603	1.02775e-05
TMCO3	3.71057	1.94676e-31
VAT1	3.70549	1.17746e-14
FRMD8	3.70152	7.44855e-21
RNASET2	3.6956	2.4721e-09
ULBP1	3.69463	2.64373e-06
SLC26A2	3.69429	7.10085e-16
MBNL2	3.68736	4.21288e-26
CAMK1D	3.68566	8.71079e-09
CC2D1B	3.6775	6.67355e-13
TNFAIP3	3.6687	3.49915e-06
SPTAN1	3.66653	3.05126e-06
NEU1	3.66581	3.2919e-43
ASPH	3.64959	2.13283e-15
MEPCE	3.64918	5.80543e-25
NFKBIE	3.64893	6.13103e-17
MGST1	3.63907	2.6424e-06
MFI2	3.63848	5.13364e-11
CLDN15	3.63579	4.32938e-10
SLC35C2	3.62711	1.16585e-34
RETSAT	3.62544	1.31311e-10
ZC3H12A	3.62013	1.32789e-11
RHBDD2	3.61512	6.6729e-17
SIK1	3.60831	2.45609e-06
METTL9	3.60629	1.15426e-22
CCR7	3.5973	4.71369e-13
FTH1	3.59699	1.02924e-37
MAP3K15	3.59575	2.65212e-10
MTHFR	3.59069	1.43413e-29
NFE2L3	3.58126	1.46963e-17
FDX1L	3.57791	1.58608e-38
NMB	3.5744	3.40346e-07
ZFAND2B	3.56893	5.3613e-22
TRIM2	3.55784	1.07669e-05
C4orf32	3.55244	2.639e-19
SAT1	3.5515	7.315e-13
ARRDC1	3.5498	6.28626e-20
MYDGF	3.54957	8.79372e-11
BIRC3	3.54602	1.99487e-08
GNAI2	3.54482	8.58221e-31
VAMP5	3.5434	1.6863e-09
ZC3HAV1L	3.53818	1.72871e-13
TNK2	3.53693	8.39695e-11
JAK1	3.53218	9.40691e-39
CSF1	3.52279	1.18797e-09
RGL2	3.52151	3.71334e-17
RRAS2	3.5158	7.97906e-23
DHRS7	3.51535	2.71534e-12
RTN4	3.50766	4.51594e-17
AEN	3.50365	4.61171e-18
SMYD5	3.50182	1.79929e-10
SLC35F6	3.50111	4.66007e-38
PLSCR3	3.49055	6.66833e-07
PSMB10	3.48544	1.82965e-29
MAPKAPK2	3.47965	1.28107e-52
ISOC2	3.47885	4.51094e-30
ACTA2	3.47649	1.18371e-06
CLN3	3.47234	8.26829e-26
TDP2	3.46242	1.13101e-22
ALDOC	3.45363	1.70859e-12
CNDP2	3.45322	2.24154e-11
PTPRH	3.45084	1.99042e-05
TRPV2	3.45052	2.12952e-06
UBE2R2	3.45033	3.24118e-36
MECP2	3.44683	4.81159e-27
GBE1	3.4425	4.69816e-16
TESK1	3.4393	1.01792e-22
ACSM3	3.43441	1.04231e-10
ENG	3.42875	4.18509e-10
BAIAP2	3.42688	2.87865e-13
ZNF292	3.42476	3.7274e-22
CDK4	3.42278	7.6935e-26
NRIP1	3.41702	6.38818e-20
NPEPPS	3.41614	9.59295e-28
C19orf73	3.41184	6.24935e-10
RUFY3	3.41166	1.39449e-18
HSDL1	3.40015	1.83568e-16
OSER1	3.39703	5.58639e-15
EPHB6	3.38891	5.9171e-18
FLNA	3.38663	6.07789e-12
SMURF1	3.38351	2.34817e-25
NFE2L1	3.38295	4.92293e-27
DNLZ	3.38224	3.50636e-08
RTN3	3.38106	2.58101e-29
SWAP70	3.36009	1.44425e-21
MAPK6	3.35721	9.96583e-41
LOC81691	3.35056	1.58253e-12
SERPINF2	3.33548	7.5014e-06
LRRC8D	3.33357	2.03286e-33
SLC39A6	3.3211	1.11551e-10
PQLC2	3.32051	2.07314e-26
MIB2	3.31963	6.17761e-17
SLC9A1	3.31112	2.81171e-12
STX18	3.31052	1.84227e-17
TRABD	3.30877	2.10552e-21
TMEM134	3.29909	3.80333e-17
VEGFB	3.29885	6.48118e-13
C9orf69	3.29412	5.29827e-27
SCARB1	3.29365	3.38558e-11
ASAP3	3.2911	2.1989e-09
HPD	3.29029	3.11728e-10
CTH	3.28608	5.15929e-21
SLC35E1	3.27154	1.01969e-18
HSPA5	3.26871	2.94109e-08
PLK3	3.26842	4.64098e-10
LITAF	3.26546	8.56365e-05
TP53INP2	3.24273	7.56535e-17
HLX	3.23666	4.71437e-10
IFI35	3.22969	6.88231e-19
XPOT	3.22823	3.17765e-31
HS2ST1	3.22797	3.01524e-22
OGFR	3.22387	8.49535e-31
VIMP	3.2187	7.25867e-13
ADA	3.21535	1.00978e-06
IRAK1	3.20892	3.1276e-32
PSME2	3.20322	7.51217e-20
HECA	3.20171	1.14484e-24
STAT6	3.20159	9.33399e-13
TP53INP1	3.19902	9.47552e-17
ANKRD18B	3.19834	4.16697e-11
PLLP	3.19389	5.98602e-07
LAT	3.19219	3.45436e-07
ARHGAP27	3.18809	6.62016e-06
PRKRA	3.18358	3.92178e-17
FBXO42	3.17514	6.88231e-19
LOC401052	3.17452	7.49172e-07
SH3BGRL3	3.16904	4.08298e-13
CORO1B	3.16601	1.34518e-06
S100A10	3.1635	6.07588e-09
CD63	3.1628	3.32823e-09
NECAB3	3.15849	7.23686e-32
RBCK1	3.1545	6.32199e-16
NOL6	3.15356	8.43512e-14
FGF19	3.1499	0.00747654
GATA2	3.14542	2.74183e-07
OSTF1	3.14197	6.10524e-12
CARD6	3.13912	3.14788e-08
SLC10A3	3.13792	1.23348e-30
FLII	3.13531	5.19213e-28
HBE1	3.1352	0.000326964
SLC9A3R1	3.12886	5.70067e-25
EGLN2	3.12663	1.15221e-32
PIP5K1C	3.12616	8.80821e-28
KIAA0226	3.11759	1.95223e-15
STK17A	3.11632	8.83474e-15
ANXA5	3.11361	4.99487e-07
GPX4	3.11077	7.89573e-12
HIVEP1	3.10612	9.95273e-20
IGF2R	3.10553	2.01978e-44
ARL13B	3.10214	4.71605e-18
PDIA4	3.09814	5.31806e-07
DHDH	3.08874	8.65829e-10
ELF4	3.08514	9.6005e-16
ADAM17	3.08369	8.13098e-23
ORAI1	3.08346	1.41972e-11
NUB1	3.08326	8.24978e-19
RASD1	3.07535	1.37683e-07
NR1D2	3.07463	1.91212e-16
MAP3K2	3.07417	6.20337e-72
ZNF768	3.07145	7.80218e-31
FAM83F	3.06933	3.1761e-13
PDPR	3.06849	3.62504e-07
TSEN34	3.06709	3.42669e-32
FBXO46	3.0659	2.26529e-33
HES6	3.04353	3.21109e-10
GLMP	3.04246	7.70053e-25
TICAM1	3.04232	4.6953e-08
AIP	3.03794	4.95567e-35
CEP164	3.03012	3.12662e-14
PIK3CA	3.02889	1.5702e-21
GATSL3	3.02172	3.48709e-16
RAB11FIP1	3.01049	5.41721e-18
TM7SF2	3.00622	5.28611e-17
TMEM135	3.00587	1.7989e-15
PRKAB2	3.00453	1.17143e-25
SPP1	3.0045	0.00997155
FGF22	3.00034	0.000710743
VASP	2.99978	5.47853e-20
KDELR1	2.99909	5.03826e-129
DHX32	2.99865	9.40691e-39
ZBTB2	2.99819	1.58389e-25
BCKDHA	2.99429	4.00575e-36
SPPL3	2.98587	3.51873e-21
ACP5	2.98326	7.2563e-05
GNA12	2.98078	2.47597e-25
ENTPD6	2.97707	1.18566e-16
MAP3K10	2.97536	2.64632e-17
GCHFR	2.97306	3.2267e-09
IRF2BP2	2.97283	1.66043e-11
TMUB1	2.97099	1.19575e-26
INPPL1	2.9608	5.11845e-16
PARP14	2.95779	6.10155e-20
PVRL2	2.95668	8.67749e-17
NFKBIA	2.9548	3.74538e-08
ZNF777	2.9548	2.92221e-27
SLC25A33	2.94663	6.02646e-15
TMEM120A	2.94247	2.44056e-20
RAB24	2.94126	3.15878e-22
BST2	2.93962	3.63824e-12
RNF185	2.93821	8.15378e-24
SGTB	2.93813	1.63899e-12
CCDC85B	2.93559	9.4148e-13
ITGA5	2.91766	3.4292e-05
XPC	2.91148	8.57498e-17
EZR	2.91113	1.44888e-13
USP36	2.9093	1.63898e-14
CUTA	2.90901	6.30152e-16
DCUN1D3	2.90887	4.76463e-16
CCDC86	2.90827	4.02227e-13
SERTAD1	2.90771	4.54511e-06
PGPEP1	2.90652	6.6319e-24
VPS37B	2.90632	1.70532e-16
IFIT1	2.9062	8.58151e-08
CCSER2	2.90464	1.92608e-10
ADORA2B	2.90407	3.09724e-07
TRIM25	2.90187	9.44676e-12
PRR7	2.90102	4.71967e-08
FOXP4	2.89988	1.06146e-12
TAP1	2.89724	3.88627e-11
SAMSN1	2.89609	1.91046e-07
TP53BP1	2.89307	8.75674e-21
MPV17L2	2.8926	8.5143e-15
GNE	2.8791	2.49067e-23
ELMO2	2.87859	5.16085e-25
THUMPD1	2.8774	5.28912e-24
C9orf72	2.87545	1.77383e-14
PIAS4	2.87376	3.24348e-34
LONP1	2.87291	8.1319e-15
DDB2	2.87128	4.63213e-09
ADNP2	2.86755	1.97414e-33
BAX	2.85737	9.975e-14
INPP5A	2.84846	4.18288e-15
NCDN	2.847	4.22169e-10
SPI1	2.84495	0.000391202
RNF213	2.84335	2.01575e-05
BOD1	2.83703	8.98158e-10
PGD	2.83542	2.82232e-16
NAT6	2.83492	6.31237e-08
ABHD3	2.83475	2.19353e-28
PKD1	2.83074	3.03279e-08
PHF23	2.82899	5.4213e-17
MDM2	2.82876	1.92628e-11
ZCCHC11	2.82601	4.19666e-11
MIDN	2.82386	1.92299e-26
SNAP23	2.82302	4.83163e-23
GBA	2.8187	2.72996e-26
NACC1	2.81805	9.97758e-18
TRAF4	2.81438	2.54395e-08
TFE3	2.81248	1.95514e-13
C19orf24	2.79943	6.04693e-15
PYROXD2	2.79758	0.00010196
LACTB	2.79515	9.3853e-15
PLEKHA4	2.79511	2.73386e-08
KLF16	2.79499	2.17136e-13
HIST2H2AA3	2.79359	6.34824e-07
HIST2H2AA4	2.79359	6.34824e-07
MEGF9	2.7862	4.84994e-10
FNIP1	2.78217	4.24657e-55
ZBTB21	2.77683	4.96856e-13
KMT2A	2.77611	1.08607e-16
C8orf82	2.77452	2.7686e-13
HIST2H2BE	2.77038	2.63498e-09
NME1-NME2	2.77028	1.50705e-05
CPTP	2.76907	5.79933e-40
NPIPB9	2.7685	3.66409e-12
NEU3	2.76665	6.97414e-16
ZFAND3	2.76588	8.25711e-35
HLA-C	2.76429	2.40112e-07
ZNF554	2.76318	4.83332e-16
RAB9A	2.7603	1.08466e-20
FBRS	2.75975	7.19801e-19
RASL11A	2.75933	8.009e-06
ZNF628	2.75822	3.65837e-19
INAFM1	2.75398	2.67003e-10
TRIAP1	2.75308	1.35463e-13
PDP2	2.75193	5.42681e-13
CCDC115	2.74712	6.75619e-16
BTBD2	2.74626	3.31087e-11
TAGLN	2.73994	2.97625e-10
BCKDK	2.73763	1.25174e-34
TBC1D14	2.73508	4.56988e-14
CRELD1	2.735	2.87614e-09
RAB33A	2.73406	0.000466875
ARHGDIA	2.7322	1.44679e-25
FAM222B	2.72857	3.30603e-11
SEL1L	2.72046	1.33435e-18
ANKRD37	2.7194	0.000223097
MICALL2	2.7182	5.51698e-07
HSPB1	2.71724	1.62947e-07
LMO4	2.71148	7.19749e-16
PNKP	2.70903	5.43082e-19
SRGAP2	2.70724	1.69502e-15
SLC27A4	2.70393	1.85086e-13
TMEM192	2.70153	1.88906e-13
AARS	2.69992	4.19718e-11
FTL	2.69457	1.01909e-12
SIDT2	2.69288	2.91457e-14
SERTAD3	2.69019	5.021e-08
SLC35B2	2.68963	6.23544e-28
CCDC88B	2.68796	0.000459948
TAPBP	2.68444	7.08159e-50
FAH	2.68358	1.82998e-17
GNL1	2.68156	4.70316e-33
ATXN7L2	2.67867	1.12146e-10
BHLHB9	2.67182	3.97711e-14
UAP1	2.67104	1.43377e-07
GRB10	2.66582	4.01313e-06
ATN1	2.66479	6.09407e-12
ZNF593	2.66442	4.89496e-11
AKR1C1	2.66213	3.56946e-08
HOMEZ	2.66181	6.65026e-08
GULP1	2.65941	2.59592e-06
GLA	2.6591	2.31192e-11
HEXA	2.65596	1.05927e-11
TMEM8A	2.65512	2.55111e-22
CNNM4	2.65324	2.41162e-13
SNURF	2.65029	4.80661e-08
KLHL24	2.64729	5.65623e-15
ETFB	2.64594	8.20317e-33
PRRT3	2.64593	6.34294e-06
POMT2	2.64516	3.64308e-16
ZNF784	2.64183	5.18265e-20
CREM	2.63961	6.80618e-24
TRIM8	2.637	2.20657e-22
MEF2D	2.63483	7.14914e-18
TGFBR1	2.63198	4.98511e-05
AFG3L2	2.63028	1.07076e-22
OR2T8	2.62968	1.52345e-05
SLC43A2	2.62817	9.40022e-11
PCSK6	2.62799	3.57163e-07
SPSB2	2.6259	1.20291e-14
MTMR4	2.62208	1.97667e-17
GNS	2.62201	1.86288e-09
CHST12	2.61977	2.97835e-14
RNF19B	2.61626	8.47616e-18
RNPEP	2.61439	5.76553e-08
JUP	2.61422	2.13353e-09
WSB2	2.61403	8.66424e-08
REEP3	2.60987	8.99189e-09
PPIB	2.60915	4.10787e-11
MBD6	2.60704	3.10226e-19
CREG1	2.60696	3.34622e-06
C7orf49	2.60346	1.72305e-21
HIST1H3H	2.6016	9.26194e-10
C6orf47	2.6002	2.53348e-18
PPAPDC1B	2.59934	1.46359e-06
NAPG	2.59888	3.98784e-11
PPP1R16A	2.59455	2.62366e-08
CCDC24	2.59156	2.51837e-05
BET1L	2.58997	2.13905e-07
ALDOA	2.58515	1.48874e-16
FAM134A	2.57975	3.85074e-13
MAP3K11	2.57889	5.35444e-33
RAD9A	2.57875	3.55706e-08
LDHD	2.57611	1.09277e-07
EPS15L1	2.5731	7.21399e-24
GET4	2.56962	8.95661e-12
BCAP31	2.56538	2.95559e-28
CDC42SE1	2.56404	6.40283e-30
C7orf61	2.55361	4.69179e-07
GZF1	2.55216	1.77495e-21
CREB3	2.549	2.96908e-16
AMPD2	2.54891	3.49967e-06
B4GALT2	2.54678	8.66452e-10
PSAT1	2.544	0.00460208
LAMP1	2.54222	1.32736e-25
REPIN1	2.54091	1.44249e-16
PILRB	2.5329	0.000237907
RNF44	2.53055	5.10424e-20
RHOB	2.52935	0.000144655
EPM2A	2.52579	6.91418e-06
BCL6	2.52326	0.000188791
FKBP2	2.52277	3.5697e-15
TMEM41A	2.52271	9.2792e-19
FICD	2.52144	1.58749e-07
AP5Z1	2.51883	1.11737e-10
SARS	2.51833	1.85377e-27
RUNDC3A	2.51811	0.00071757
AFF4	2.51795	7.16689e-28
DVL2	2.51679	1.58357e-20
ZNF787	2.51667	4.46326e-26
ZNF598	2.51529	7.44994e-20
MFSD5	2.51288	1.43757e-21
NCKAP1	2.51208	5.16774e-11
PLIN3	2.50931	3.79565e-12
TLE4	2.50527	5.76444e-14
SLC31A2	2.50185	3.03406e-11
FAM122C	2.50163	5.14422e-21
DNAJB13	2.50042	5.71592e-06
SHC1	2.49424	1.15221e-32
GALNT2	2.49315	1.99184e-14
DNASE2	2.49196	3.79537e-10
WDR74	2.49162	1.75015e-12
G6PD	2.47527	3.34997e-17
MSI2	2.47502	4.04189e-15
CES2	2.47444	6.02355e-11
ZNF746	2.47212	7.66262e-19
RAB43	2.4708	5.08099e-09
SYNE3	2.47033	1.39363e-13
DHX34	2.46884	9.37343e-10
BCAT2	2.46665	3.50446e-11
TLCD2	2.46449	3.24144e-08
RABAC1	2.46091	2.98092e-11
TXNDC11	2.45425	5.51505e-15
CXCL8	2.45424	0.0110065
ZNF518B	2.45407	1.78047e-11
REM2	2.45283	0.000643973
IRF2BP1	2.44951	2.50549e-19
MED17	2.44525	1.54748e-13
ATP6V0E1	2.44087	3.08849e-15
C3orf58	2.43977	3.4132e-09
B3GLCT	2.43699	2.18437e-17
CSNK1D	2.43667	1.68692e-19
ZBTB22	2.4342	1.52757e-11
RNASEK	2.42737	1.03203e-23
GZMM	2.42269	0.00207529
CDK2AP2	2.42134	8.08736e-13
ATG101	2.42014	1.17653e-17
SNRPN	2.41948	2.78171e-06
MAP1LC3A	2.41591	4.06577e-06
SGTA	2.41451	1.57423e-19
B3GALT6	2.41412	4.07703e-05
AKR1B1	2.41283	1.74283e-06
DDAH2	2.4123	1.64791e-06
CLCN7	2.41208	3.5893e-14
RRNAD1	2.40881	2.58722e-15
GNPTG	2.40678	4.80262e-20
EMID1	2.40638	1.17496e-06
FKBP4	2.40418	9.80358e-06
UBE2I	2.4038	4.62738e-27
FLYWCH2	2.40111	4.62841e-10
PLEKHM3	2.40047	1.2778e-07
SMCR8	2.40013	2.9567e-17
MCFD2	2.39744	1.66618e-07
NDRG2	2.3944	0.00354718
CD68	2.38931	3.47656e-05
KTN1	2.38789	1.49044e-25
RRM2B	2.381	1.91791e-07
FYTTD1	2.37925	4.64878e-05
PDIK1L	2.37907	5.43093e-11
TPD52L2	2.37514	1.75259e-20
DIP2A	2.3743	5.46564e-16
OSBPL11	2.37285	3.46141e-18
HSPA9	2.36961	8.01499e-21
FES	2.36836	6.99376e-06
ARHGAP35	2.36649	3.75855e-25
PLD3	2.36462	8.17885e-24
C15orf39	2.36154	2.97747e-08
CISH	2.35995	1.23632e-06
RASA4B	2.35637	0.000220804
ALDH6A1	2.35215	5.22834e-21
QDPR	2.35141	1.74293e-06
PRKCI	2.34888	1.57992e-16
MAP3K8	2.34729	2.59434e-05
KLHDC8B	2.34354	1.16293e-05
APOL2	2.34206	1.77822e-07
DMWD	2.34126	6.0623e-13
ZNF865	2.34072	8.53115e-28
TRUB2	2.3391	9.69875e-11
JMY	2.33661	4.43847e-17
LRRC58	2.33317	5.83525e-08
MGA	2.3318	1.59125e-09
MPZL1	2.3315	4.81308e-07
PCBP1	2.32026	4.57512e-30
SLC38A6	2.31805	1.78616e-10
PTP4A1	2.31803	6.26225e-10
ERGIC1	2.31635	1.44471e-07
FAAP20	2.30888	6.73103e-16
TRIM44	2.30801	1.24815e-09
TMEM55B	2.30714	4.38941e-11
RFNG	2.30673	7.51742e-20
PNPLA2	2.30455	1.3787e-07
ZNF581	2.30179	7.27043e-24
AP1AR	2.29835	2.45423e-06
NFKBIB	2.29683	9.97096e-12
GJC2	2.29339	0.000170992
CBX6	2.29005	2.0141e-13
HEXB	2.28205	2.03347e-06
PCYT2	2.28055	1.26195e-16
GRSF1	2.27996	2.1419e-08
MVB12A	2.27772	7.14541e-11
G0S2	2.2753	0.0027264
MAP1S	2.27406	5.42877e-61
C18orf8	2.27272	4.22477e-10
PTPN12	2.27234	3.4266e-11
MEF2A	2.27228	2.11344e-35
C17orf62	2.26965	1.175e-31
ECE2	2.26339	3.28681e-05
CHPF2	2.26085	1.10994e-08
CLSTN3	2.25464	7.4061e-06
B4GALT3	2.2528	5.0473e-08
ENO1	2.25119	1.98555e-07
EHD1	2.25065	1.49077e-12
VCPIP1	2.24393	3.63165e-11
SIAH1	2.24293	1.00198e-16
RRP1	2.24241	1.28424e-11
ING2	2.24134	5.05116e-09
TMEM189	2.24034	3.23979e-19
C7orf43	2.23928	5.16144e-11
MAP1LC3B	2.23813	3.6741e-14
WDSUB1	2.23763	5.62925e-09
ZNHIT2	2.23726	6.57311e-13
SNAPC2	2.23627	2.59108e-21
PSENEN	2.22985	7.19678e-08
SIK3	2.22928	8.60369e-11
PEX10	2.22259	2.93675e-17
ARID1A	2.22151	2.71279e-16
B4GALT7	2.22088	1.01291e-08
KANSL3	2.22057	2.63692e-07
MT2A	2.21788	6.14184e-07
PPP1R14B	2.2158	2.03399e-05
RIC1	2.21344	6.55807e-21
PPP1R35	2.21169	1.90854e-18
YARS	2.2068	8.12858e-10
SETD1A	2.20356	2.70112e-14
ATP6V1B2	2.19909	1.13412e-19
LOC100996693	2.19882	0.000258292
PMF1-BGLAP	2.19558	9.06499e-05
GORASP2	2.19369	1.34711e-08
ITPRIP	2.18857	1.38965e-13
CANX	2.18497	3.41065e-06
GATAD2A	2.18483	1.74761e-13
RAPGEF1	2.18178	6.07191e-06
PAF1	2.17922	1.48874e-16
TRIP6	2.17919	3.87648e-06
HIST1H2BD	2.17399	7.01724e-13
CAMLG	2.17197	2.52455e-22
THAP4	2.16958	7.4914e-15
MAST3	2.16952	1.13892e-06
COA7	2.1692	2.25399e-06
HBP1	2.16705	1.25967e-11
ZBTB43	2.16702	2.56878e-12
TMEM208	2.1667	2.21568e-09
PPTC7	2.16638	1.44225e-15
CHRM4	2.16566	0.00013945
PBXIP1	2.16385	8.27492e-07
NR3C1	2.16172	4.03616e-23
THRA	2.15906	6.14281e-11
ZNF580	2.15877	1.29537e-18
C19orf66	2.15709	4.89664e-10
CHP1	2.15692	1.46146e-17
MAP3K12	2.15447	5.36903e-06
ARPC1B	2.15439	7.27563e-07
PIKFYVE	2.15354	7.53097e-18
GKAP1	2.151	1.14714e-12
OR2T33	2.14901	0.00953305
MAP1LC3B2	2.14237	3.66015e-05
STX5	2.13508	1.95978e-16
TAGLN2	2.13402	1.25065e-06
CCDC9	2.13086	5.44257e-12
IRGQ	2.1297	9.35067e-10
PRAF2	2.12884	1.24627e-12
GNL3	2.12785	3.41568e-05
ADAR	2.12301	1.84942e-24
TULP3	2.12174	9.24564e-07
CREBRF	2.12038	6.7376e-06
DOT1L	2.11976	1.01674e-10
UBIAD1	2.11955	1.30462e-09
LRRC8A	2.11884	9.86557e-07
NUDT15	2.11854	6.70888e-05
PSME1	2.11684	4.93139e-22
KHNYN	2.11548	5.70968e-14
KLF11	2.11508	1.36429e-05
SLC3A2	2.11471	9.86517e-10
C1orf116	2.11306	0.00066456
CIB1	2.10901	2.66162e-17
PTOV1	2.10357	2.33694e-19
HLA-E	2.10306	1.24539e-05
UBE2M	2.10231	8.93596e-33
HIST1H1C	2.10191	4.46716e-05
CPSF4	2.10157	1.6871e-20
STUB1	2.10016	3.57012e-20
CXCL3	2.09887	0.00555754
MLEC	2.09867	0.000579507
HIST1H3A	2.09707	0.000731178
FRAT1	2.09192	0.000321256
PCIF1	2.09036	1.27391e-32
ATP6V1C1	2.0891	7.41576e-13
SEC11C	2.08891	2.46814e-06
MGAT1	2.08823	4.00764e-10
ULK1	2.08719	3.58259e-06
PARD6B	2.08285	7.82028e-08
TLK1	2.08163	2.78635e-18
CHCHD10	2.08053	0.0143858
SEPT6	2.0799	4.24467e-07
SAMD4B	2.07919	9.10213e-12
TIMP1	2.07787	0.000355029
FAM102A	2.07708	3.78055e-06
TMEM203	2.07425	1.93049e-19
TMEM164	2.07304	7.26902e-09
ISCU	2.07219	1.57769e-08
HSP90B1	2.06957	1.60805e-07
SOS1	2.06934	1.73232e-15
SLC39A7	2.06887	1.72309e-14
RFX7	2.06801	1.53819e-18
ZBTB4	2.06798	1.05173e-12
FZR1	2.06723	2.78789e-07
LTA4H	2.06486	0.000117629
PRR14	2.06326	1.8716e-12
TMEM219	2.06235	6.21303e-08
CTAGE5	2.06105	3.32636e-24
ZFPL1	2.06002	4.83141e-14
YDJC	2.05815	9.85021e-15
SSU72	2.05806	5.14641e-21
ANKRD27	2.05731	1.78923e-08
ELK1	2.05721	4.37313e-10
TNKS1BP1	2.05665	1.15682e-05
TRMT61A	2.05489	8.4332e-06
GOLGA7	2.05376	1.14788e-12
NQO2	2.05171	5.94384e-09
FIZ1	2.04523	4.32968e-25
CYHR1	2.04416	3.08845e-29
GRN	2.04219	3.13115e-13
CCDC71L	2.04126	3.37289e-07
UFSP1	2.04005	3.98286e-05
GTF2H1	2.03598	2.60539e-14
BLOC1S4	2.03591	8.87886e-13
ACADVL	2.03541	1.97956e-08
DYRK1B	2.03494	4.92176e-07
TSR3	2.03313	4.00044e-16
TFPT	2.02489	2.73463e-09
CXCL2	2.02403	0.00608731
FAM89A	2.02387	0.000477292
CYTH2	2.02135	6.17347e-11
SHMT2	2.02014	6.53107e-07
DHFRL1	2.01842	3.4883e-07
UNKL	2.01619	2.20954e-07
CLIC4	2.01477	3.62004e-09
ZCCHC2	2.01247	7.69237e-07
SIN3A	2.0109	6.40168e-24
HERPUD1	2.01068	1.40386e-06
SLC50A1	2.01009	2.31232e-09
GTPBP6	2.00986	5.49818e-14
HLA-B	2.00866	5.23461e-05
PSAP	2.00729	2.20463e-11
WDR25	2.00441	4.16675e-11
HIST1H3E	2.00386	0.000220329
IRF3	2.00051	6.93258e-09
KCTD20	1.99939	8.12944e-10
TPP1	1.99845	5.41494e-10
GOLGA3	1.99684	0.000528979
ARHGAP17	1.9967	1.29685e-19
DMPK	1.99656	9.00203e-06
FAM195A	1.99632	9.46328e-05
TXN	1.99476	3.45701e-09
PYGO2	1.99318	6.55857e-22
DNAJC21	1.99266	4.94404e-23
FBXL14	1.98863	0.000685248
HSD3B7	1.98815	0.000142051
LIN37	1.98814	5.98603e-07
SIRT7	1.98804	3.17966e-06
PHF13	1.98646	3.77874e-10
TSTD1	1.98617	0.00118472
AGTRAP	1.98616	0.000153197
ADI1	1.98553	0.00129085
MRPL41	1.984	7.12303e-14
ANKRD12	1.9805	1.16727e-14
DAPK3	1.97054	6.82813e-23
TNPO1	1.96979	1.01291e-08
CUL7	1.96668	7.1283e-05
HMOX2	1.96413	7.7718e-09
FAM3C	1.96388	1.98022e-05
WDR6	1.96257	1.51311e-09
NCOA3	1.96146	3.78236e-16
TNIP1	1.96089	1.995e-07
LMAN1	1.95892	1.76522e-10
ZNF513	1.9541	5.13013e-06
RBM15B	1.95381	3.7779e-11
RPP40	1.95293	1.534e-05
CTNNAL1	1.95256	1.53283e-25
SARAF	1.95155	7.72963e-21
GAS2L1	1.94992	0.00283426
SETD1B	1.94957	1.32923e-07
DAXX	1.94804	2.15976e-30
NPC2	1.94552	5.85863e-19
SCRN2	1.94545	1.76462e-05
TSPAN31	1.94523	3.25511e-09
C12orf49	1.94462	9.67391e-09
SEC13	1.94411	8.98104e-10
PTPN23	1.94309	9.43808e-13
PYCR1	1.94257	0.00033792
IRAK2	1.94242	0.0316098
KANSL1L	1.94158	3.20853e-13
OCEL1	1.94157	5.49073e-09
LRIF1	1.94041	1.83997e-19
ZC3H3	1.93976	3.41241e-17
FOXN2	1.9365	2.13756e-08
PEPD	1.93457	5.81656e-13
TRIM11	1.9316	2.31206e-06
C16orf46	1.9313	3.95069e-05
TNFRSF1A	1.93083	0.00386947
POLR3E	1.92857	1.43716e-06
TPGS1	1.92837	1.43183e-06
PDZK1IP1	1.92833	0.00133306
TMEM39B	1.92804	1.11831e-16
ZNF346	1.9239	6.35611e-07
USP21	1.92296	1.61779e-10
UBN2	1.92045	7.16247e-13
RCE1	1.91917	7.42561e-27
B2M	1.91883	1.11113e-40
TEN1	1.91851	2.98533e-10
HIST1H2AC	1.9131	4.51377e-05
ANKMY1	1.91302	6.61979e-06
HPS1	1.91223	7.3426e-06
ZNF655	1.91136	2.35921e-10
ZDHHC16	1.91102	6.91185e-09
SLC25A28	1.90904	6.37232e-12
CTDNEP1	1.90896	8.50054e-32
ATP6V1E1	1.90644	4.35587e-14
SLX4	1.90544	6.72967e-06
HYAL3	1.90177	0.000170114
KLF6	1.90168	2.04246e-07
SYVN1	1.89941	4.16675e-11
SCAMP3	1.89747	9.07647e-10
ZNF395	1.89348	1.48455e-05
HYPK	1.8894	1.43913e-12
GPR108	1.88671	1.36288e-24
DCAF5	1.88558	2.11604e-15
ZNF324	1.88008	2.34012e-13
TBL2	1.87837	1.77411e-06
FXR2	1.87377	5.69744e-12
CAPNS1	1.87333	1.05118e-19
TARBP2	1.87226	4.04436e-22
PLD1	1.87219	2.30734e-06
STRN4	1.8677	5.01894e-10
C9orf89	1.86755	1.64881e-05
KRT18	1.86429	0.000655686
NT5C	1.84899	8.64229e-11
ARID3B	1.84884	8.23322e-06
CUX1	1.84745	6.43686e-07
SH3GLB2	1.84735	1.00889e-08
TOM1	1.84574	9.39224e-20
ZMYM2	1.84402	1.03479e-07
YY1	1.84252	2.15976e-30
DDX59	1.84124	1.37263e-08
TMEM251	1.83954	0.000383515
C1orf122	1.83675	7.01612e-14
DPAGT1	1.83621	1.04287e-06
NFATC2	1.83547	4.02209e-14
TAF6	1.83479	3.55618e-10
LOC730183	1.8345	1.22868e-06
LAMTOR4	1.83358	1.3361e-15
OTUD1	1.82992	5.54366e-07
TRIM5	1.82957	1.9745e-09
ATXN2L	1.82898	2.85317e-08
AACS	1.82888	2.98522e-07
RNF149	1.8278	5.34724e-09
ADPRHL2	1.82396	4.23166e-12
ING1	1.82226	2.51241e-07
PERP	1.82225	7.16499e-08
SMAD2	1.82224	3.10081e-11
C10orf54	1.82169	0.000275701
TRIB1	1.82159	0.00869133
FAM127B	1.81972	2.07908e-07
ZNF687	1.81828	1.97118e-11
RPS27L	1.81508	1.81361e-05
NMRK1	1.81409	0.000421753
UIMC1	1.81393	2.17035e-05
SERINC5	1.8135	2.00407e-05
DYNLL2	1.80942	9.84586e-15
GSN	1.80872	0.000944623
DALRD3	1.80261	1.11792e-09
HIGD2A	1.80248	1.74246e-12
MBD3	1.80243	1.76738e-15
MAP3K3	1.79953	1.99203e-18
ESYT1	1.79913	1.84287e-07
RAB7A	1.7984	7.28011e-17
PXK	1.78954	1.06405e-20
RPS19	1.78777	1.04993e-08
RDH11	1.78757	1.92204e-10
MRGBP	1.78718	3.88417e-11
ESRRA	1.78554	1.93141e-09
STARD10	1.78524	0.000495103
MGRN1	1.78311	7.12041e-19
UBE2G1	1.78272	1.79073e-12
DYNC1LI2	1.78063	7.23427e-12
EXOSC6	1.77804	1.84813e-07
INSIG1	1.77767	4.43656e-06
DOLK	1.77747	3.56297e-09
TMEM127	1.77665	2.97374e-12
ZBTB34	1.77562	4.42666e-08
HIST1H4H	1.77484	0.000875256
SLC5A6	1.77444	3.07557e-09
SCD	1.77291	0.00584399
C11orf68	1.77137	7.63438e-27
FAM101B	1.77098	0.0144643
GCC1	1.76728	1.00679e-20
MLXIP	1.76695	4.5393e-06
DRAM2	1.75982	4.09485e-07
MAFG	1.75758	4.28741e-15
UBL3	1.75633	1.62746e-06
SUN1	1.7561	3.60291e-05
WIZ	1.75517	5.9827e-12
SLC52A2	1.7551	0.000575869
MLLT3	1.75441	2.66092e-05
ZNF316	1.75341	1.04602e-08
TPI1	1.75303	5.44769e-08
CNPPD1	1.75213	0.000356679
NCK1	1.74614	1.36456e-12
SLC25A1	1.74363	1.88305e-07
KPNA1	1.73743	6.92396e-07
CASC4	1.73734	1.93858e-14
PRR13	1.7362	6.34925e-17
NDOR1	1.73488	2.03068e-11
ZNF639	1.73341	1.03455e-13
AXIN1	1.73307	7.67168e-14
TJP2	1.73256	6.15397e-05
YWHAZ	1.73065	2.02991e-07
PGM3	1.7264	0.000244157
RUFY1	1.72499	8.03593e-09
FBXL15	1.72483	2.60045e-09
ACSL1	1.72272	0.00145391
ATG9A	1.72097	5.9716e-07
TBC1D13	1.72078	6.19828e-06
NCOA6	1.72047	7.95272e-08
HIST1H2BN	1.71821	5.94379e-05
DPH2	1.71806	0.00019278
KCTD13	1.71685	8.24349e-08
SERF2	1.71494	1.86243e-08
MED29	1.71455	4.1422e-09
NME3	1.71395	8.34768e-06
SLC39A4	1.7135	0.000204813
FAM89B	1.71213	3.00045e-16
CLCN6	1.71008	0.00026399
ASNA1	1.7095	1.1028e-11
CBX7	1.70823	8.99257e-09
GNA13	1.70767	1.72927e-08
NTMT1	1.70596	2.10207e-08
CRTC2	1.70513	1.0628e-06
WDR46	1.70479	1.28116e-07
REV3L	1.70314	1.87638e-07
BACH1	1.70185	9.80799e-12
SNX21	1.70141	0.00225034
ARRDC2	1.69932	0.00094118
HPS6	1.69792	5.00144e-06
IER2	1.69659	0.00109
YPEL2	1.69302	0.00283843
FAM177A1	1.69186	7.60335e-07
C15orf61	1.68953	4.39406e-06
TBC1D15	1.68914	4.03423e-11
SETD9	1.68726	0.000721516
TOLLIP	1.68697	1.08853e-13
DAP	1.68495	6.16617e-06
FKRP	1.68493	6.07582e-21
GYS1	1.68295	1.28693e-11
WDR83OS	1.68202	4.43244e-10
SBNO2	1.68192	1.03298e-09
SPATA2	1.68065	3.62525e-22
KBTBD2	1.67903	3.43813e-15
GOT1	1.67839	1.66661e-12
SEC14L1	1.67554	2.0449e-05
DCTN2	1.6754	2.28123e-18
MADD	1.6753	5.20082e-08
SLC25A36	1.67496	1.05685e-08
TMEM43	1.6748	1.45378e-08
USO1	1.67421	1.06235e-05
MOB3A	1.67372	1.46374e-09
KAT5	1.67362	5.2821e-14
TECTA	1.67321	0.0232837
RRP12	1.66972	0.0041495
RFC3	1.66942	2.11142e-07
NCOA1	1.66768	1.41078e-13
ZC3HAV1	1.66555	3.24497e-05
TMCO6	1.66446	2.35521e-06
TBC1D10B	1.66161	3.55236e-09
CLN8	1.66086	0.000371627
DBI	1.65746	8.65485e-05
ATXN1L	1.65727	7.12006e-28
MAGED2	1.65592	1.26405e-05
TMUB2	1.65526	6.75203e-06
EEF2	1.65471	6.22629e-20
KMT2D	1.65221	1.36752e-05
TMEM147	1.65164	1.66801e-07
METTL23	1.65086	3.10668e-12
ATP13A3	1.64938	7.27399e-05
COX19	1.64919	5.20763e-07
P4HB	1.64771	0.000168926
HIST1H2BK	1.64743	0.00886717
SEC31A	1.64725	6.62249e-06
TMEM115	1.6452	6.80781e-10
EXOSC4	1.64487	1.96411e-12
ARID3A	1.64184	0.000593889
LACTB2	1.63979	8.51038e-05
TOR1AIP2	1.63935	3.31202e-11
TRIM27	1.63923	0.00017575
RNF181	1.63883	7.21699e-10
AP5B1	1.63761	4.51569e-06
NFAT5	1.63553	7.94764e-05
JOSD2	1.63067	2.13124e-10
PTRH2	1.62914	0.000321583
B9D2	1.62872	1.32974e-05
UBALD1	1.62663	0.000100567
SPEN	1.62268	6.0807e-05
NGLY1	1.62267	1.43253e-10
TBC1D17	1.62049	8.87541e-07
YBEY	1.61917	0.000118294
DNAJA3	1.61869	2.60439e-06
DNAJC3	1.61754	5.09376e-05
PCGF1	1.61649	6.14509e-06
CDK9	1.61499	4.1779e-10
CENPV	1.61472	1.21703e-06
IMPA2	1.61356	0.0134293
RHEBL1	1.61136	0.0010896
AIMP2	1.61117	1.10156e-06
ASH1L	1.60969	5.85729e-08
MTCH1	1.60968	5.32985e-14
TMEM184B	1.60897	2.31367e-05
MYLIP	1.60697	0.00333793
ADNP	1.60589	3.49017e-29
UCK1	1.60545	6.61048e-16
WBSCR22	1.59888	6.56735e-13
RPS19BP1	1.59827	4.45905e-17
POLR3D	1.59782	2.19714e-07
HIST1H2BC	1.59775	1.43791e-06
KANSL1	1.59292	4.08633e-10
MLLT1	1.59281	6.66041e-05
ANP32B	1.58988	4.57156e-08
NCOA2	1.58796	3.48781e-07
UBE2L6	1.58707	3.63922e-18
NUDT4	1.58664	2.30806e-07
SLC25A45	1.58438	1.68625e-10
CHERP	1.58394	5.29687e-09
IL6ST	1.58265	0.00100772
PLEK2	1.58257	0.000164287
SBF1	1.58126	2.1205e-18
CORO1C	1.58033	5.4081e-05
GLUD1	1.57964	6.38557e-09
HMGA1	1.57949	3.04779e-08
SFXN5	1.57798	1.95255e-07
TMED9	1.57577	0.000154433
WDR45	1.57435	7.23082e-05
ZCCHC6	1.57207	9.52432e-06
ECHS1	1.5718	3.81996e-05
C7orf50	1.57021	1.00771e-06
CORO7	1.56536	1.09326e-05
YPEL3	1.5652	0.000571134
SPATA24	1.56433	0.00165485
TIGD5	1.56407	8.82776e-05
TLE3	1.56377	0.000244721
STARD3	1.55944	1.15643e-09
CTU1	1.55778	3.94068e-07
FURIN	1.55628	1.41798e-05
ZAK	1.55485	6.75685e-09
PPP2CB	1.55358	3.05045e-06
TMEM217	1.55139	0.0118794
OFD1	1.5513	6.16915e-06
PRKD2	1.55026	1.34318e-06
TMED2	1.54864	6.05405e-05
MZF1	1.54845	0.00203545
GPR137	1.54769	2.77053e-07
MCOLN1	1.54544	8.96351e-05
MLF2	1.54537	4.37767e-13
ASAH1	1.54488	0.00475953
C19orf53	1.54446	5.63086e-10
ZFAND5	1.54439	0.000223097
KDELR2	1.54416	6.94963e-05
GSR	1.54346	2.72926e-06
NAA25	1.54029	5.20429e-05
LRCH4	1.53835	1.29465e-08
ACSS2	1.53356	1.45573e-09
SPSB3	1.53202	5.05994e-05
GMPPA	1.53078	6.78086e-05
SMIM6	1.52953	0.0312538
DUS3L	1.52932	2.10486e-06
SET	1.52912	3.38253e-06
C19orf25	1.52887	2.05265e-09
NAT9	1.52761	1.15629e-07
TSSC4	1.52708	8.98104e-10
EIF1	1.52708	9.68676e-07
OPTN	1.52594	2.14688e-05
TCEA1	1.52522	0.000447482
DHTKD1	1.52475	0.00175833
NUDT9	1.5232	1.13678e-05
SGSM3	1.52276	1.49879e-06
FYN	1.52091	0.0180298
REXO1	1.52021	6.39921e-07
APBA3	1.51963	2.03887e-10
ARID1B	1.51927	6.42441e-09
JOSD1	1.51793	7.18662e-11
MSMO1	1.51751	0.000363868
PNO1	1.51573	2.08296e-05
CLTB	1.51497	6.80454e-09
TAF1D	1.51215	0.00105203
ZBTB18	1.51089	1.14342e-05
VTI1B	1.50978	2.76912e-07
IFRD1	1.50928	6.70099e-07
NAT14	1.50906	3.41297e-06
TST	1.50638	0.000307527
TNIP2	1.50561	9.78027e-09
BFAR	1.50477	4.04092e-19
VDAC2	1.50397	1.27495e-10
MEA1	1.5039	3.24996e-11
TOR3A	1.50267	0.00102822
RSPH9	1.50244	0.038058
SWI5	1.50235	0.0039916
LAMTOR1	1.50058	3.28769e-06
USP22	1.49966	2.16147e-19
SSSCA1	1.49879	4.20348e-09
REEP4	1.49843	1.31652e-05
FBRSL1	1.49812	2.62948e-07
SH2B3	1.49799	0.000404027
PCNXL3	1.49796	6.98216e-10
TVP23B	1.49706	1.07946e-05
CCDC71	1.4964	4.67674e-09
GLTSCR1L	1.49421	6.90248e-13
CUL4B	1.49394	1.12636e-06
CDIPT	1.4929	1.34305e-07
EGR1	1.49261	0.0476008
CFLAR	1.48911	1.6851e-10
TNFRSF25	1.48907	0.00880317
ZNF646	1.48895	2.55563e-10
TAP2	1.48744	0.000123749
CIC	1.48639	7.47754e-09
TARSL2	1.48623	1.44105e-05
NFE2L2	1.4858	4.58665e-07
PLTP	1.4856	0.00323968
CAPN15	1.48512	2.65008e-07
HYOU1	1.48371	3.63803e-07
GPI	1.48336	0.000187436
HIST3H2A	1.48274	0.000512659
CALR	1.48234	1.7775e-11
GLT8D1	1.48161	0.00108856
GALE	1.48157	4.67327e-10
MAP2K7	1.4802	3.766e-05
NACA	1.47918	4.02943e-08
HIST1H3D	1.4791	4.05253e-05
MTHFD2	1.47899	0.00139613
PMVK	1.47802	0.00046208
USE1	1.47654	1.80261e-18
UHRF1BP1L	1.47644	1.37557e-15
KSR1	1.47514	0.00188634
OR2W3	1.47419	0.0169841
HNRNPH2	1.47401	4.70362e-10
MXD4	1.4735	7.56189e-06
AP3D1	1.47291	1.41094e-10
MIER3	1.47245	3.90892e-10
TMED10	1.47187	0.00108382
TMEM170A	1.47162	8.86072e-05
CLIC1	1.47129	1.94214e-14
PDCD4	1.46806	2.25567e-06
FAM21A	1.46607	8.98305e-06
LGALS8	1.46599	6.02646e-15
ASCC1	1.46571	1.1436e-07
METRN	1.4655	0.00262483
DEXI	1.46358	0.00026399
C17orf59	1.46271	1.52648e-07
SURF4	1.46267	1.68996e-11
THAP11	1.46233	1.50409e-08
GRK6	1.46229	1.96274e-08
TMC5	1.46148	0.00089418
TREML2	1.45952	0.0165377
RMND1	1.4593	7.7441e-06
MAT2A	1.45917	5.88587e-05
TIMM13	1.45872	4.505e-06
IGF2BP2	1.45624	0.000301926
HMCES	1.45579	1.38126e-05
MTX1	1.45573	1.56098e-07
TAF6L	1.45485	5.03405e-08
SRCAP	1.45482	3.75828e-12
RNF187	1.45451	4.4069e-11
TOB1	1.45442	0.000454911
ADAM9	1.45379	0.000131874
REEP6	1.45	0.000152598
RABGAP1	1.44974	6.07588e-09
FOXK2	1.44951	4.46898e-06
WBP5	1.44816	0.00315887
C1orf43	1.44722	1.51667e-09
NOP16	1.44693	0.000242533
HGS	1.44663	1.43338e-07
DVL1	1.44487	0.000366578
TCEAL8	1.44473	0.000512708
TAF4B	1.44312	0.00163638
BLOC1S3	1.44204	5.08716e-05
SOCS5	1.44142	1.45137e-07
SIAH2	1.44035	0.00606068
GAPDH	1.44018	4.57911e-11
CYP3A5	1.43964	0.0230555
NRBP1	1.43821	2.2226e-08
ARL8B	1.43761	6.42108e-07
PPFIA1	1.43727	0.000858847
CMC2	1.43489	2.13823e-10
B4GALT1	1.43425	1.44052e-07
DSTN	1.43351	7.83324e-08
SECISBP2L	1.43319	7.19197e-07
DIMT1	1.43282	0.00419447
RXRB	1.43234	9.22154e-20
CCDC97	1.4315	1.14695e-07
GABARAP	1.43089	0.000125685
E4F1	1.43088	0.000196411
LYPLAL1	1.42893	1.46824e-05
FAM3A	1.42639	6.93094e-08
PDF	1.4247	0.000931265
DNAJC13	1.42362	1.21751e-07
CLP1	1.42308	8.83289e-09
FOXP1	1.42287	0.000100863
TMEM2	1.42205	5.37088e-06
DND1	1.42084	8.6852e-06
ABHD17B	1.41982	1.08357e-12
E2F6	1.41681	0.000123243
OSTM1	1.41664	6.52035e-05
ZNF706	1.41629	1.03355e-05
ARFGEF1	1.41545	1.15209e-06
TSC22D4	1.41443	1.18458e-06
NUCB1	1.41296	1.09281e-05
GSDMD	1.41223	0.000657003
DCUN1D2	1.41182	4.00164e-05
RAP1GAP	1.41145	0.0480209
RNH1	1.41139	1.81795e-06
IGF1R	1.41055	5.00144e-06
RAB35	1.41054	5.89859e-16
KIAA0319L	1.41053	2.13756e-08
TIPARP	1.40938	1.80618e-05
LYSMD4	1.408	0.000266093
TCF25	1.40786	0.000442943
SAP130	1.40685	5.38303e-14
ELMSAN1	1.40682	1.08065e-06
IKBKG	1.40528	2.64115e-07
AMMECR1L	1.40482	1.05063e-08
CPD	1.40367	1.01327e-05
VEZF1	1.40342	1.71364e-17
KMT2B	1.40339	0.00094987
AP3S1	1.40172	1.01703e-05
EMD	1.40003	5.99478e-08
TMED5	1.39993	0.000405989
LSM14B	1.39947	5.95713e-06
SMIM19	1.39928	0.00230544
RAP2B	1.39851	2.9732e-05
SSR2	1.39836	6.02991e-05
RSL1D1	1.39775	6.35649e-05
RNF214	1.39718	9.74806e-17
CHPF	1.39632	0.0029685
DUSP28	1.39591	8.4951e-07
CDV3	1.39562	1.05776e-17
MAPRE2	1.39445	5.05214e-05
PATL1	1.3929	3.81597e-06
CD44	1.39131	0.0199337
ELP5	1.39124	1.39146e-11
ARFIP2	1.39029	4.04906e-08
RANGRF	1.3902	3.887e-08
DPP7	1.38833	0.00119911
ZNF672	1.38785	3.73469e-06
MLYCD	1.38629	0.000229501
POLR3H	1.386	8.95477e-05
DCAF10	1.38394	6.61979e-06
NEK7	1.38193	0.000101875
ACAP2	1.38168	1.95214e-07
CFDP1	1.38145	1.77314e-07
HMGCS1	1.38009	0.00254352
SEC61A1	1.3791	6.77733e-05
BRPF3	1.379	1.43791e-06
VAMP3	1.37741	5.48296e-15
SF1	1.37602	4.82855e-09
ZSWIM7	1.37477	0.00223413
USP42	1.37441	1.68045e-05
LDLR	1.37328	0.000291606
LEMD2	1.37219	4.74085e-08
HIST3H2BB	1.37127	0.0110195
TMEM258	1.3709	0.000527977
RYBP	1.37015	2.33881e-05
UBE2A	1.36761	2.85602e-14
ATG2A	1.36694	9.26666e-05
LAP3	1.36683	0.000388619
RNF114	1.3655	1.38264e-22
TBCB	1.36471	1.87543e-05
TPT1	1.36357	3.93913e-22
FOPNL	1.36205	0.000222247
CCNY	1.36047	0.000224082
SRGAP2B	1.36017	1.7464e-11
ITPK1	1.35875	9.71617e-06
YIPF1	1.35745	0.000179022
OTUD5	1.35679	0.000177348
ATF4	1.35618	9.7902e-05
AVL9	1.35601	3.85653e-09
MAF1	1.35544	0.000333638
SPG21	1.35454	3.82965e-05
TM9SF1	1.35359	0.000702869
MMD	1.35247	0.0230721
NFKBIL1	1.35039	3.70296e-08
EPT1	1.34945	0.000284555
POLRMT	1.34726	2.09521e-07
EXOSC5	1.34515	0.00655242
HPS5	1.34386	4.06358e-08
NUDT22	1.3418	7.69476e-05
BRD4	1.33804	2.69522e-06
TRAFD1	1.33799	2.2598e-06
SSNA1	1.33792	2.4847e-11
ZBTB5	1.33437	8.80895e-09
CLTA	1.33243	2.77004e-20
PELO	1.33066	7.49573e-10
ABHD17A	1.32839	1.95635e-08
FAM96B	1.32792	1.33517e-06
STX10	1.3274	5.08296e-06
SIRT1	1.32651	9.21327e-08
NAPB	1.32495	0.000817872
FPGS	1.32301	4.00972e-05
RNF126	1.32274	9.24917e-10
SYF2	1.3215	2.15939e-06
FBXO31	1.32119	1.52648e-07
UBOX5	1.32014	3.96224e-10
SCAMP2	1.31911	3.25818e-09
SLC30A1	1.31784	9.00902e-05
TIMM9	1.31714	0.00109485
LAPTM5	1.3169	0.016525
TAF9	1.31191	7.49095e-09
NSUN3	1.31168	0.0210459
IARS	1.30995	2.94688e-05
WDR45B	1.30885	1.11296e-12
CAMK1	1.30851	0.00808942
ATG14	1.30774	0.0137942
P4HTM	1.3071	9.90505e-06
BTG1	1.30608	0.000194924
VPS35	1.30554	4.68199e-10
EIF6	1.30524	2.04041e-06
RABIF	1.30519	1.49487e-09
RAB4B	1.3049	5.2818e-06
TMEM223	1.30178	0.00212676
WBP1	1.30091	6.88298e-08
CSNK2A2	1.30064	2.12228e-07
PHF20	1.30029	8.57145e-07
WBSCR27	1.30023	0.0368683
HIPK3	1.2996	2.55648e-07
PINK1	1.29838	0.00251542
SCAF1	1.29743	2.14485e-12
GRPEL1	1.29707	1.12962e-05
UBE2E1	1.29704	0.00158722
CACUL1	1.29666	1.24583e-05
ADAT3	1.29394	0.000271283
CSRNP2	1.29368	9.81168e-06
OTUD4	1.29272	6.04231e-07
PNRC1	1.29256	0.0158021
PTGES3	1.29253	0.000679922
ACAP3	1.28906	0.00909539
PHOSPHO1	1.28899	0.0200622
ELOVL6	1.28896	0.00795297
CANT1	1.28851	5.56359e-08
TTC4	1.2859	0.000543599
DDX52	1.28404	1.03005e-05
TRAPPC10	1.28155	1.8003e-17
CD81	1.28052	0.0265845
GARS	1.28013	0.00109461
POFUT2	1.27748	8.47421e-05
TAOK3	1.27618	1.38791e-05
ZNF507	1.27487	1.4746e-08
AFF1	1.27416	0.00123746
ZNF747	1.27339	4.62129e-06
GMPR	1.27239	0.0109673
GLRX3	1.27165	8.15293e-11
UCKL1	1.27154	0.000198054
C18orf32	1.27076	2.98197e-05
OGFOD2	1.26925	5.53331e-06
CRAMP1L	1.26779	0.000844371
MRFAP1L1	1.26774	0.000355675
LAPTM4A	1.26722	2.71436e-05
ERAL1	1.2657	0.000439874
SYS1	1.26501	1.61482e-06
CD151	1.26455	0.029761
DERL2	1.26431	2.41405e-05
CEPT1	1.26418	2.08088e-05
STAT5B	1.26261	4.69652e-05
FAM168B	1.26256	1.0725e-08
LIMK2	1.26242	0.00511955
FAM160B1	1.26125	4.78146e-08
KEAP1	1.26041	7.03921e-10
CITED2	1.25847	0.000123396
TTC9C	1.25777	2.9369e-08
PEBP1	1.25771	0.0222036
DAZAP2	1.25742	1.6676e-07
PIP4K2C	1.25527	1.40949e-08
STON2	1.25217	0.00900965
PSMD10	1.25056	4.77646e-07
PLEKHB2	1.25003	0.000204431
FNBP4	1.24931	0.0379886
KCMF1	1.24883	1.88522e-09
CCDC101	1.2458	0.00128859
SHARPIN	1.24532	0.000730009
SBNO1	1.24453	5.50062e-08
DHPS	1.24388	4.9385e-10
ZNFX1	1.24361	0.00116726
IDI1	1.24197	2.11041e-06
TMEM265	1.24121	9.25651e-05
YWHAG	1.24107	1.03586e-05
LNPEP	1.24027	0.000545429
FAM199X	1.23864	0.000173702
MARCH5	1.23815	6.83104e-10
KDM3A	1.23783	7.45424e-07
ASPSCR1	1.2356	4.9273e-07
GLRX2	1.23432	0.000185398
PKIG	1.23418	2.37829e-06
VPS37A	1.23384	2.4737e-07
GIGYF1	1.23263	0.0244936
MAT2B	1.23238	0.00127608
AKT1S1	1.23127	0.000820205
TSC1	1.23105	0.0143812
RNF31	1.23033	4.25521e-05
TMEM259	1.22959	0.00106348
MEN1	1.22933	1.50515e-05
DCAF13	1.22777	0.0060537
MUL1	1.22714	3.10424e-09
GTF3C4	1.22509	0.000707344
NUDT18	1.22455	3.31566e-05
PMAIP1	1.22442	0.00236617
SDCCAG3	1.22395	0.000248338
CAPN7	1.22326	1.33132e-08
ID2	1.22234	0.0328874
FBXO11	1.222	1.4868e-07
MBTD1	1.2216	0.000101681
PI4KA	1.22065	1.58005e-05
UBAP1	1.22006	0.0125125
QPRT	1.21908	0.00920404
ZNF408	1.2183	6.42263e-11
HEXIM1	1.21424	0.00202055
C1orf198	1.21296	2.23914e-06
UBL4A	1.2129	1.52524e-05
TSPYL1	1.21286	3.64563e-12
SOD2	1.21183	9.00572e-07
C16orf87	1.21067	2.15463e-05
SDF4	1.2078	5.27106e-06
ZNF574	1.20744	0.000158461
JUND	1.20737	0.0140154
MXD1	1.20692	0.00103679
SMIM4	1.20679	0.000150858
GMFB	1.20627	0.0162599
C11orf95	1.205	0.00615032
ZNF384	1.20433	1.31774e-07
PPP1R12C	1.20303	5.18008e-05
TEC	1.20197	0.00912545
TIMM17B	1.20112	7.97291e-07
CDC34	1.19721	0.0110826
FUNDC1	1.19534	5.56885e-05
DNAJB9	1.19509	0.0108032
TBCC	1.19507	0.000977723
ERLEC1	1.19443	6.6932e-07
CYSTM1	1.19423	0.0194026
TRIM24	1.19393	2.42221e-07
TKT	1.19301	3.58437e-12
CBR1	1.19293	0.000371654
CARS	1.1922	0.00497937
PI4K2A	1.19216	9.02215e-05
MORF4L2	1.18972	4.30172e-06
HACD1	1.18904	0.00569364
ARIH2OS	1.18901	0.00251528
CHCHD4	1.18766	0.000191616
NUDT19	1.18764	1.08141e-05
GOLGA5	1.18722	3.2061e-05
ARMCX6	1.18639	0.0017715
SLC2A8	1.18621	0.000982001
RIT1	1.18559	0.0042764
SRF	1.18529	1.88037e-05
CDC42EP4	1.18522	3.78944e-09
NHEJ1	1.18388	1.86077e-12
MIF4GD	1.18321	0.0035341
RB1CC1	1.18313	0.00207777
BEX4	1.1827	0.00260433
PRDX5	1.18244	0.000133217
MRPL14	1.18239	5.88587e-05
CCDC127	1.18115	0.019231
COASY	1.18063	5.31449e-09
MAP2K2	1.17815	0.000444094
ZNF217	1.1769	0.00584846
SERP1	1.17611	0.000315499
HUWE1	1.17596	1.74406e-05
ATP5SL	1.1759	1.33416e-07
TADA3	1.17575	2.11529e-10
MOGS	1.17457	0.00554759
NEURL4	1.17412	0.00069208
FAM13B	1.17395	0.000609757
STRIP1	1.17385	0.000247249
TMEM104	1.17372	0.00527449
NUP88	1.17313	0.00020954
OSBP	1.17153	1.51689e-08
UBC	1.17137	0.0142868
BCL7B	1.17075	3.48245e-07
NCOR2	1.17012	0.0106072
WEE1	1.16958	0.00365068
ZZZ3	1.16956	0.0039011
DPH1	1.1695	0.0197331
NXT1	1.16929	0.000115038
SNX16	1.16875	0.0034555
TMEM126B	1.16626	0.00208534
ALG2	1.16494	0.00935417
MEMO1	1.16199	4.46426e-08
TXNDC17	1.16138	0.000156073
TPRG1L	1.16101	9.6082e-06
AMBRA1	1.16101	0.000954918
SRGAP2C	1.1595	1.43133e-05
ZMYM5	1.15933	2.68089e-07
RHOG	1.15541	1.12398e-06
GATSL2	1.15529	0.0193851
DIP2B	1.15522	5.60953e-05
BAG6	1.15464	3.62178e-05
RAC2	1.15386	0.00321874
OAZ1	1.15245	0.00202616
GOLGB1	1.15225	0.00113957
ARHGAP21	1.15151	0.00076896
TAF3	1.15098	1.24008e-05
PCGF5	1.14977	0.0151512
ARL2BP	1.14922	0.000376723
IFT20	1.14804	0.00156558
MBNL1	1.14738	0.000495228
TTC17	1.14681	0.00168573
WDR24	1.1452	0.000272785
LEPR	1.1443	0.0402879
LIG3	1.14418	5.44229e-05
SUSD6	1.14367	2.88203e-08
UBXN6	1.14358	0.0132554
SOD1	1.14345	8.45491e-05
ATE1	1.14322	0.000349012
AAMP	1.14209	1.68604e-09
HEXIM2	1.14176	0.00252433
GPANK1	1.14121	1.09661e-07
HMG20B	1.13999	1.0558e-05
UBR5	1.13986	6.27193e-05
HYAL2	1.13962	2.94916e-05
CDK13	1.13958	1.20226e-07
WDR1	1.13919	2.13391e-07
NME2	1.13852	0.00669544
DNAJC8	1.13818	2.23661e-12
POLR1C	1.13678	0.00627781
RING1	1.13607	1.47555e-05
MOV10	1.13555	0.00270448
ABCF3	1.13511	0.00099996
ATMIN	1.13442	4.41625e-06
SLC44A2	1.13399	2.20371e-05
BRMS1	1.13385	2.41904e-07
LIN52	1.13348	0.0141982
DERL1	1.13189	4.15047e-05
ZC3H10	1.13095	6.54474e-09
BUD31	1.13033	7.4314e-07
SLC39A3	1.13015	0.00756599
FASTKD5	1.12986	2.28923e-11
BLOC1S2	1.12795	0.000967397
TRMT1	1.12675	0.000219725
NIT2	1.12623	0.000325159
PEX11B	1.12619	2.58723e-05
HSP90AB1	1.1253	0.00775448
C21orf33	1.12384	8.10392e-09
DNAJB12	1.12191	2.88274e-06
CLPTM1	1.12176	2.48209e-07
JMJD8	1.12059	0.00317276
RPAIN	1.12056	2.8174e-05
PIAS3	1.12011	1.00442e-06
NPIPA5	1.11978	0.0222508
PPP2R2D	1.1192	3.34326e-05
LIMS1	1.11851	0.00767281
FUT1	1.1185	0.02596
CAPZB	1.11815	6.68782e-07
ID1	1.11797	0.00937769
RNPEPL1	1.11631	9.61246e-09
SIRT2	1.1163	0.000445545
BMI1	1.11477	0.0376157
MORC2	1.11154	0.000356679
FBXW11	1.11092	1.70486e-11
WDR81	1.11058	0.00237421
AURKAIP1	1.11036	1.5306e-13
SLC35B1	1.11026	0.0004725
KCTD5	1.10879	6.40228e-05
RAB11B	1.10872	7.0665e-05
ADRM1	1.10803	1.89917e-05
ABCF1	1.10761	4.41852e-06
NAPA	1.10724	0.000797174
ZBTB48	1.10658	0.00385976
DSCR3	1.10405	9.20214e-08
CYTH1	1.10389	0.000191328
KDM3B	1.10266	9.26432e-07
MRPL36	1.10249	0.00782693
STX4	1.10151	0.0254337
GPBP1	1.1002	4.64009e-07
ARIH1	1.09916	5.28453e-07
ATP6V0B	1.09849	7.3973e-08
GTPBP2	1.09749	0.00342196
IARS2	1.09573	0.00312897
CPNE1	1.0955	0.00032655
ISG20L2	1.09501	1.16784e-07
RPS12	1.0929	0.000142342
BRAF	1.09144	0.001902
TMEM42	1.09113	0.000141398
C16orf91	1.09066	0.000495057
FOXO3	1.09053	0.0383387
ADCK4	1.08902	9.7902e-05
PCK2	1.08887	0.0282248
RPL36AL	1.08823	0.0156756
DDA1	1.08802	4.00432e-10
DKC1	1.0877	0.000413986
SLC39A8	1.08761	0.00227976
BLOC1S1	1.08736	4.20285e-06
CALCOCO2	1.08696	0.0119701
SURF2	1.08655	2.88453e-06
GADD45GIP1	1.08522	0.000129933
MTURN	1.08419	0.00048551
PHKA2	1.08418	0.00708063
MYC	1.084	0.0253827
GNB2	1.08194	6.4376e-05
ARPC5L	1.08131	0.000900101
MIA3	1.08128	3.17292e-08
PRMT1	1.07744	0.000419061
ACBD3	1.07741	6.11142e-05
RCOR1	1.07712	0.000390417
ZNF274	1.07662	1.45582e-05
PPM1D	1.07551	1.05826e-05
ATP6V1A	1.07458	0.0059152
GGA1	1.07364	1.6675e-11
FBXW9	1.07356	0.0273891
BRWD1	1.07293	7.81496e-07
AMFR	1.07206	9.1121e-06
ELF1	1.07154	3.29962e-08
NMI	1.0711	0.00269682
AGFG1	1.07018	0.000545083
COG1	1.06757	0.000379585
WTAP	1.06585	1.10682e-12
JARID2	1.0642	0.00195876
UBR4	1.06364	0.00331639
ZNF511	1.06353	1.09471e-09
SH3GL1	1.06248	0.000628383
ZNF446	1.0618	0.00065703
GOLGA2	1.06134	0.00120562
CPEB4	1.06121	0.0249907
GPS2	1.06084	0.000263805
MSMP	1.0601	0.0107771
PAPD5	1.06006	0.000113819
ZNRF2	1.05828	0.000368581
PCID2	1.05568	9.32551e-11
N4BP1	1.05542	0.00318753
ABHD4	1.05295	0.0373974
GPATCH8	1.05173	5.08919e-06
YIPF3	1.05117	0.0048168
ATP6V0C	1.04945	0.0152602
EXOSC9	1.04876	4.60652e-05
SETD2	1.04865	5.74345e-05
CREBBP	1.04843	0.000640153
PRRC2A	1.04679	0.000227812
RPP25L	1.04669	0.00331639
CNOT3	1.04634	0.000124496
ISY1-RAB43	1.04579	0.0219091
SPG20	1.04564	0.000478383
DYNC1H1	1.04505	5.11805e-08
CCDC84	1.04372	0.00257681
TRAPPC6A	1.04268	0.0231431
PI4KB	1.04191	0.000333404
PABPC4	1.04161	1.67312e-05
SLC39A1	1.04123	0.00188314
INTS5	1.04084	0.00102265
PRADC1	1.04081	0.000805967
DTX2	1.04007	1.07001e-07
RRAGB	1.03858	0.0117857
PTEN	1.03829	0.00991208
MED16	1.03717	0.000780055
MTMR14	1.03634	5.23204e-06
ZNF668	1.03601	0.00126628
C14orf2	1.03576	4.35874e-09
SND1	1.03561	0.000120904
MED10	1.03474	3.68345e-06
UBALD2	1.03208	0.00410988
PFN1	1.03057	1.45876e-05
JUNB	1.03044	0.0238952
PRDM11	1.0302	0.026156
PCMTD1	1.02777	0.0236311
FBXW7	1.02668	0.00028443
SNRK	1.02645	1.54949e-14
HSD17B8	1.0264	0.000714428
UBE4A	1.02334	1.20216e-07
STARD3NL	1.02277	0.00337113
COL4A3BP	1.01908	2.43199e-05
MSN	1.01834	0.00235108
HIST1H3B	1.01788	0.0189986
KRAS	1.01714	0.00248773
OSTC	1.01694	0.0235312
H3F3B	1.01161	1.84041e-06
KIAA1033	1.01161	0.000285063
MRPL54	1.00902	0.00810549
NISCH	1.00844	0.000322578
BAHD1	1.00795	0.00820106
ABHD5	1.0079	6.71276e-05
VAMP7	1.00739	0.0355951
MED11	1.00617	0.000485483
GATAD2B	1.0043	6.95686e-06
ZNF131	1.00336	1.73771e-05
ZNF444	1.00317	1.7765e-06
TRPT1	1.00258	0.0200175
NDST2	1.00145	0.0034482
UBAC2	1.00028	3.17131e-05
ULK3	-1.00049	0.0103859
CSNK2A1	-1.00066	0.000628766
RAB8A	-1.00139	0.00012991
MFAP1	-1.00209	8.32932e-09
CYB5R4	-1.00211	0.000775593
CLK3	-1.00244	0.0387299
GNL2	-1.0065	1.92319e-06
CXorf40B	-1.00698	1.0305e-06
RAE1	-1.00868	3.08655e-05
C17orf85	-1.00885	4.33581e-06
FAM204A	-1.01025	0.000295733
RITA1	-1.01044	0.000570916
PAN2	-1.01202	0.00693161
GATB	-1.0148	9.01896e-11
ACSL3	-1.01545	0.0451402
C12orf60	-1.0157	0.00916446
ATAD2B	-1.01627	7.03746e-05
UTP6	-1.01664	4.23492e-07
NUP133	-1.0173	0.00312665
SLC25A11	-1.01959	7.32452e-05
TPGS2	-1.02066	0.000364853
LCOR	-1.02094	7.45173e-05
ILF2	-1.02206	2.82224e-06
PLP2	-1.02211	0.00134979
FBXO3	-1.02232	0.000408114
MAD1L1	-1.02318	0.000260947
PPP6R3	-1.02322	4.3152e-11
EPS15	-1.02372	0.00252545
ATP1B3	-1.02473	0.00654667
RSC1A1	-1.02523	0.0009256
LRCH3	-1.02535	3.73573e-05
STRADB	-1.02634	0.0271565
CBX1	-1.02706	0.0161256
SSBP3	-1.02758	8.93467e-07
EMC1	-1.02804	0.00137039
COX20	-1.02923	0.00193277
SCAF4	-1.02988	0.00011514
ABHD12	-1.03057	0.00251198
SUPT16H	-1.03073	0.0025476
PPP1R12A	-1.03205	8.54463e-05
MAPKAP1	-1.0321	2.85065e-07
LGR4	-1.03231	0.000120951
SREBF1	-1.03246	0.0211126
BCOR	-1.033	0.00728626
DDI2	-1.03319	0.000887044
L3MBTL2	-1.03657	0.00528212
NDUFA7	-1.03705	5.51902e-09
ITGB1	-1.03708	0.0003656
GTF3C1	-1.03762	1.32725e-10
HEATR5B	-1.03802	0.0107103
ASAP1	-1.03835	0.00101818
POLR2M	-1.04057	0.00484035
[truncated: 1,603 more rows]
