# Supplementary material for: Comprehensive Characterization and Global Transcriptome Analysis of Human Fetal Liver Terminal Erythropoiesis
Source: Genomics Proteomics Bioinformatics. 2023 Aug 30;21(6):1117–32. doi: 10.1016/j.gpb.2023.07.001 (PMC11082260; doi:10.1016/j.gpb.2023.07.001)
Supplement: Supplementary Table S8 — DEGs between CB-iEry and FL-iEry [file mmc13.xlsx]

## Sheet: DEGs
Table S8 DEGs between CB-iEry and FL-iEry
Note: Log2(fold change), ratio of gene expression in FL-iEry relative to CB-iEry. Padj, adjusted P value.
Gene name	Log2(fold change)	Padj
EIF1AY	13.3552	1.50841e-40
RPS4Y1	13.0464	1.87287e-142
PEG3	12.8499	2.99282e-71
CA3	12.762	2.36614e-70
KDM5D	11.9948	4.4255e-62
DDX3Y	11.725	1.97344e-59
PSMA8	10.9926	3.0946e-21
TRHDE	10.5647	1.83489e-19
ZFY	10.293	2.30991e-24
C1orf61	10.2063	3.90837e-18
HNF1B	10.1809	7.90242e-54
ZNF141	10.1552	6.31115e-18
PLCH1	10.0505	2.30467e-52
FAM50B	9.96418	4.15373e-17
OR3A2	9.94326	5.93482e-17
ZIM2	9.91113	1.21252e-16
GABRB3	9.69653	3.99821e-39
FAM159A	9.61554	1.76858e-16
TRIM71	9.46515	6.00732e-80
G0S2	9.46062	1.99295e-71
SULT4A1	9.4403	7.56124e-16
MYO1H	9.41952	1.96807e-45
NPC1L1	9.28891	7.70218e-231
CAMKV	9.13356	2.11892e-102
MEF2C	9.0356	8.56568e-34
ZNF93	9.02161	2.63126e-14
HNF4A	8.994	8.76393e-41
PRODH2	8.76259	1.8088e-12
RNF212	8.74255	3.02503e-107
LAMB1	8.6224	4.25875e-182
ZNF415	8.55026	2.06188e-22
PHKA1	8.46866	1.30319e-40
PRTG	8.45743	6.83938e-48
ROBO1	8.39505	5.83933e-37
APOC3	8.38672	5.17167e-11
RUNX1T1	8.26871	6.17014e-45
GPX7	8.21864	1.18189e-10
LINGO1	8.11881	2.8607e-14
ADAMTS19	8.06233	3.44872e-254
OR3A1	8.02203	5.67257e-10
GCNT3	8.01238	2.30574e-30
MAP1LC3A	7.82354	4.20124e-83
DDX25	7.68518	9.43358e-80
SVEP1	7.64394	3.56762e-84
STK32A	7.63507	6.22563e-120
ALX1	7.59598	7.60338e-27
VCAN	7.59187	2.29297e-15
VENTX	7.58609	2.24375e-46
EYA1	7.57956	3.58537e-196
SLC7A2	7.56322	4.15904e-37
SERPINB8	7.47439	7.62651e-12
RAPGEF4	7.44942	3.57271e-47
ZNF844	7.4454	6.30878e-43
CLDN11	7.29713	0
PRTFDC1	7.1731	7.97828e-15
CLIP4	7.05136	3.41444e-24
AQP2	6.99266	5.07267e-34
WNT5B	6.92553	2.2303e-36
TFAP2C	6.87561	7.84179e-49
SOD3	6.72869	1.20011e-51
ZNF385B	6.64891	2.57434e-25
SLC37A2	6.52248	0
PHLDA1	6.4206	5.0268e-99
BMP6	6.37005	1.82729e-89
APLNR	6.31923	1.63198e-14
GABRA2	6.29563	1.06825e-23
RIMKLB	6.28751	5.70003e-65
DUSP21	6.2858	4.29614e-06
PRKD1	6.27384	1.4176e-19
HAS1	6.27345	2.77824e-15
TMSB4Y	6.2217	7.33237e-14
CACHD1	6.19382	4.55525e-17
FPR3	6.15482	7.37195e-36
LPL	6.07046	2.41082e-17
TIMP4	6.04072	3.95825e-10
HBZ	6.0387	4.19204e-60
PGA5	6.0342	4.9408e-20
MYO18B	6.03305	3.20611e-51
CCNJL	6.01993	4.22016e-119
INA	5.99433	2.9916e-116
DES	5.96765	0
C11orf85	5.93806	7.34177e-18
SLC41A2	5.82605	6.20705e-39
FRRS1L	5.79251	6.4173e-16
CR1L	5.71309	3.32159e-33
TBKBP1	5.69135	1.94883e-227
LRRK2	5.6813	0.00019866
UTY	5.67915	9.68723e-88
PCK1	5.66433	2.47346e-49
SLC6A15	5.62447	2.95795e-23
SALL4	5.57381	2.25837e-39
TLE4	5.55965	6.89648e-16
ZNF100	5.5588	2.26356e-44
CAMK2D	5.53189	1.09161e-05
PKP2	5.52338	8.48413e-52
FBXO17	5.52275	1.22325e-147
RGPD5	5.52092	1.4763e-05
PLTP	5.47726	1.44609e-11
FAM184A	5.46543	1.46888e-50
PTPRK	5.31961	4.40342e-17
RAB9B	5.3172	1.13185e-27
RAMP2	5.30816	1.85183e-62
ZNF736	5.30428	1.91928e-61
RASL10B	5.30427	2.15668e-11
MYRF	5.29637	0
ZNF658	5.28544	4.56023e-16
IRX4	5.28064	4.66403e-15
CCDC8	5.27969	5.15616e-66
TUSC3	5.23746	3.46496e-12
INHA	5.2316	1.21478e-10
PDK4	5.20424	1.28388e-20
KLHL23	5.20244	3.74191e-09
SOX30	5.20026	2.14215e-16
DAB2IP	5.19739	2.27438e-117
SPINK4	5.18591	3.7255e-24
PKDCC	5.16406	1.97177e-168
GSTP1	5.08757	2.22151e-08
GPR75-ASB3	5.06876	1.17449e-05
SYT3	5.06279	3.39685e-18
ZNF570	5.04746	2.25241e-13
MDK	5.04571	1.48261e-38
WASF3	5.03631	0
SOX8	4.94495	2.38993e-25
SHE	4.9161	4.81027e-60
KLHL5	4.88957	6.06137e-45
PIK3C2B	4.87336	4.49205e-45
HPSE2	4.8573	2.33558e-27
PEG10	4.84546	1.05072e-79
DPYSL3	4.83608	5.17317e-36
LRRC4B	4.80563	1.77907e-12
TDRD10	4.77867	3.70483e-05
C11orf96	4.77117	3.06039e-34
HTR1D	4.764	5.11627e-49
GATA4	4.74113	2.07963e-39
LDOC1	4.70777	4.55402e-13
TAF7L	4.69372	1.17421e-09
ENAH	4.66878	7.45938e-11
ZNF568	4.66104	4.69638e-29
FCGRT	4.64646	7.27583e-13
NEXN	4.62538	1.51911e-09
MXRA8	4.61717	8.30869e-80
PPM1H	4.59592	1.89421e-08
RAI14	4.59484	5.34842e-07
OBSL1	4.56233	2.98191e-71
RNF208	4.55226	4.14687e-89
CD302	4.53854	6.26565e-44
B3GNT9	4.53022	2.30897e-96
PLEKHG6	4.51878	1.4393e-51
ZNF615	4.45944	1.96255e-34
TUBB1	4.45406	6.04454e-110
ARMCX4	4.4344	4.16359e-21
GPC3	4.43131	3.71999e-07
TRIM67	4.40524	6.13513e-79
PPAP2C	4.37368	7.62857e-18
ST3GAL5	4.34419	9.67375e-36
PDGFB	4.33319	8.83424e-24
RAC3	4.32884	6.83088e-100
ID4	4.32658	2.30919e-20
CITED4	4.27236	6.17533e-26
GPM6B	4.26911	6.07677e-15
BIRC7	4.23476	1.46261e-09
CREB3L3	4.23151	7.21999e-51
SNCA	4.19501	3.60848e-10
ASIC1	4.15719	5.99241e-45
ZNF649	4.14423	7.25621e-22
DOK3	4.13276	7.00428e-132
FNDC4	4.12534	8.94373e-61
PRRG1	4.10605	5.10968e-35
ZNF432	4.10301	1.6176e-09
MID2	4.06451	2.58307e-15
SORD	4.05529	5.2201e-07
CREB3L1	4.03827	4.03368e-07
ZNF607	4.03045	1.05573e-17
ZNF350	4.02032	1.26557e-14
NPM2	3.9976	6.4778e-16
JPH1	3.9703	4.12105e-28
KIAA0040	3.96215	2.62538e-05
DNALI1	3.91957	1.03454e-53
RGS20	3.90725	2.4993e-18
ZNF254	3.89918	1.95978e-16
BAIAP2L2	3.88884	7.09239e-131
SH3BGRL2	3.86056	4.82188e-08
FAM135A	3.83842	0.00047206
RHOBTB1	3.81503	5.00961e-05
UCHL1	3.78498	1.71282e-05
KCNJ8	3.7724	2.85339e-84
CKAP4	3.76703	1.3196e-16
ST6GALNAC3	3.72244	2.64103e-06
MEX3A	3.70836	5.41132e-161
LRRC4	3.70453	0.000278774
ZDHHC19	3.7037	7.32492e-21
RRAS2	3.68903	2.5094e-06
PPFIBP1	3.6883	1.45545e-59
INPP1	3.68716	4.47665e-74
ZNF714	3.66858	2.70035e-27
NOVA1	3.6631	1.29795e-07
SLC16A9	3.63718	7.55051e-14
DENND2C	3.62312	1.6501e-31
SLC10A4	3.6228	2.14259e-24
PTPRF	3.60639	1.05248e-70
CHSY3	3.60176	6.76138e-16
SHOX2	3.6	8.39394e-40
HBE1	3.58304	2.07611e-23
PPP2R3A	3.57691	9.47361e-47
C17orf107	3.56564	2.05894e-13
ZNF160	3.56174	1.46361e-05
ASCL2	3.54533	8.00703e-26
ZNF429	3.5305	9.19523e-10
GAMT	3.49519	1.03122e-119
AFF2	3.46128	7.14834e-22
TEX15	3.46044	1.94316e-83
KRT19	3.45707	3.58849e-84
CRYM	3.44896	9.96345e-43
ATP1B1	3.43623	1.2196e-32
NOS2	3.4359	2.09034e-31
ZNF385A	3.41605	9.15149e-14
PNPLA3	3.41438	5.65308e-39
PCOLCE2	3.40198	2.53524e-08
ZNF613	3.39815	5.62695e-15
ZNF214	3.39656	7.75779e-16
SESTD1	3.35373	6.33578e-56
PROCA1	3.32222	6.11437e-12
FAM131A	3.30176	2.30623e-05
INPP5F	3.29342	6.3581e-116
PNMA3	3.28651	3.6239e-14
FUT4	3.28493	0.000218649
GALNT13	3.28076	4.27479e-13
NOSTRIN	3.27922	2.72779e-11
MTMR11	3.26148	4.91321e-23
FAXDC2	3.25152	3.13872e-07
SERPINB6	3.24128	6.86959e-07
LRRC73	3.21907	4.98464e-13
FBXO41	3.21813	4.89648e-19
LTBP1	3.2173	3.73363e-08
ACSM3	3.20889	1.36231e-61
TCF7L2	3.20664	1.85413e-15
ZNF433	3.20481	1.93778e-20
SIMC1	3.2025	1.38398e-20
ENPP1	3.19667	2.83241e-41
ZNF816	3.19337	0.00186278
ZNF470	3.18479	3.14864e-10
NRCAM	3.17121	4.2282e-10
PTGR1	3.14049	7.14003e-28
GCKR	3.13968	1.37698e-15
PTGES3L	3.10428	1.1365e-30
RTKN	3.09747	8.28925e-33
SALL2	3.09703	1.84762e-10
ZNF431	3.09401	3.68263e-27
ZNF841	3.09032	2.30561e-16
ZNF878	3.08903	4.09923e-05
ANKRD13D	3.07717	3.89243e-147
ACADS	3.05673	1.6143e-101
PRKD3	3.04713	1.31493e-10
NEK3	3.04227	2.89362e-17
NEK11	3.0126	3.32499e-09
PDK1	3.00679	1.06816e-119
SLC9A2	2.9935	7.63475e-14
FAM222A	2.99025	5.33438e-68
NT5C3B	2.98538	3.07447e-39
TMEM185A	2.96388	3.61339e-36
GSTT2	2.96096	3.5989e-05
TMEM74B	2.95502	2.02372e-11
EFCAB13	2.95489	1.2783e-24
PCOLCE	2.94694	2.3804e-140
GSTT2B	2.94159	0.000216902
PCSK1N	2.90742	0.000232648
ZNF569	2.9054	2.54728e-09
FAM101B	2.89714	1.37271e-27
RAB31	2.89426	1.68639e-23
ZNF320	2.86792	2.26363e-20
SPDYA	2.86165	2.83202e-14
WWC1	2.81956	2.27146e-27
NR6A1	2.81416	8.9784e-79
BCL2	2.81284	6.44365e-14
CCDC103	2.80974	9.96904e-21
SMIM14	2.80659	1.92372e-09
CRISP3	2.80553	5.06454e-08
GATM	2.80132	6.38046e-38
FAM122C	2.79921	7.50089e-21
PKP3	2.7934	0.00177637
KNTC1	2.78063	5.80678e-199
SERPINI1	2.77972	5.77191e-44
C19orf26	2.77011	3.78076e-11
SFRP5	2.76014	3.09598e-05
REEP6	2.75185	1.39183e-146
WASF1	2.75162	6.46101e-32
CCDC120	2.7177	0.00213771
VWCE	2.70568	4.58129e-25
ZNF273	2.68338	1.33572e-13
ARHGAP5	2.6768	9.30561e-49
CASS4	2.64186	4.18371e-11
SEMA6C	2.64067	4.21436e-17
NRSN2	2.6336	1.15741e-29
COL5A2	2.63151	1.04981e-18
HIF3A	2.61259	2.53789e-08
MEI1	2.60802	1.26684e-23
TRIB1	2.60626	1.24371e-69
ZFP28	2.58923	2.46492e-06
TYW1B	2.58056	5.71087e-19
ACP6	2.57654	4.2519e-25
BCAR3	2.57201	4.56765e-62
S100A13	2.55609	1.00914e-14
PALM3	2.55059	2.17297e-06
ATP10D	2.54351	4.26438e-12
UNC119B	2.53884	0
ZNF358	2.52919	3.16887e-54
RUNDC3B	2.52858	4.67126e-08
CTNNAL1	2.52742	3.50484e-50
ZFP82	2.51818	2.09552e-06
RELN	2.50938	5.89438e-64
FGFR3	2.50135	1.84029e-35
TTLL7	2.4888	8.7247e-11
ZNF563	2.48169	2.3162e-11
METTL21B	2.47729	3.19552e-32
SNTA1	2.47365	1.80226e-39
PABPC1L	2.46812	6.59891e-09
GJC1	2.46412	1.24231e-48
NFE2L3	2.45457	4.45441e-31
VWA1	2.45264	6.22536e-12
ISPD	2.4495	2.2445e-06
PEX11G	2.44857	8.11121e-15
TMEM198	2.43884	8.24955e-18
CILP2	2.42724	1.16547e-08
BSCL2	2.42517	5.30123e-38
ZFP30	2.4192	2.52448e-19
ZSCAN18	2.41805	2.37894e-05
EPB41L5	2.41187	1.35021e-51
NUDT13	2.4018	6.33608e-13
DGKH	2.39761	3.63979e-41
RNF24	2.39385	1.49963e-42
SNAI1	2.38743	1.44875e-25
SERHL2	2.38712	1.2815e-06
DOK4	2.3692	1.44617e-10
LMLN	2.36569	6.46452e-55
TLCD1	2.35839	2.89237e-26
BARHL2	2.35622	1.45787e-06
PBX1	2.33089	0.00145607
SS18L1	2.33075	1.18531e-43
IL17D	2.32559	7.13122e-10
TRANK1	2.32214	7.55637e-06
MYL9	2.3185	0.000118083
PSEN2	2.31138	1.48059e-19
TMEM220	2.31019	2.012e-06
F10	2.30559	1.82429e-05
TMEM150A	2.30022	5.45788e-28
SLC16A8	2.29398	1.2564e-10
MYL4	2.29314	1.70469e-36
ZNF708	2.28688	5.87928e-09
ZNF808	2.2859	1.96596e-09
WWTR1	2.27717	1.49576e-29
CACNA2D1	2.27114	2.70778e-05
PTGR2	2.26564	1.84441e-27
MMP23B	2.26361	1.25452e-06
LRRC34	2.26092	5.21105e-66
FAM69A	2.25351	4.19863e-09
ZSWIM5	2.2503	1.49482e-12
PHLPP1	2.24943	3.40187e-64
TRIM9	2.24209	0.000896687
EFR3B	2.23431	3.04059e-10
FAM162B	2.23381	0.00447364
LIN28B	2.22819	3.97872e-93
CAMK1	2.22696	2.86775e-39
RRAGD	2.22583	3.36416e-05
CLCN2	2.21278	3.52024e-23
ARHGAP39	2.21103	3.64615e-30
MFAP3L	2.2056	3.35536e-63
USP43	2.18455	1.79794e-19
NR5A1	2.16643	1.5193e-08
SLC12A8	2.16612	6.96293e-07
ABCD1	2.15907	1.7765e-11
ST8SIA1	2.15617	2.47871e-11
PIGZ	2.15552	5.06704e-08
PPM1J	2.14487	1.27992e-06
MARCKSL1	2.14457	2.37984e-75
ARL10	2.14439	3.49648e-25
H1F0	2.14425	0.00205838
HBG2	2.11248	1.31194e-08
PTGES3L-AARSD1	2.11091	2.18465e-11
MAVS	2.10739	1.24009e-58
PTPN13	2.10652	1.32849e-14
DOCK7	2.10627	1.07544e-37
USP27X	2.10096	2.75522e-12
ZNF468	2.0975	5.29221e-05
KCNS1	2.09593	9.86084e-14
PACS1	2.08998	7.26463e-19
FRMD1	2.08469	1.77105e-06
PAQR7	2.08262	3.632e-61
QPRT	2.07144	1.33923e-42
ZNF430	2.06884	6.74957e-05
CDKN1C	2.06231	1.65795e-10
LYRM9	2.06225	8.24505e-09
MOK	2.05729	5.66932e-18
HS6ST2	2.05247	5.39922e-06
NCKAP5L	2.05026	2.19247e-37
D2HGDH	2.03913	1.25852e-43
PYROXD2	2.03817	1.94874e-07
WDR27	2.02123	1.04287e-32
PLEKHA4	2.01578	2.31174e-29
ZNF341	2.0004	1.76383e-64
ZNF671	1.99749	0.000931646
NPL	1.99432	1.76159e-68
PTPRS	1.97727	4.06382e-26
RBP5	1.97518	9.26251e-07
GPSM1	1.96492	1.10576e-14
CTTNBP2NL	1.96284	2.16429e-11
CORO2A	1.95994	3.04486e-129
KIAA1549	1.95825	5.8087e-08
IGF2BP1	1.95367	4.38933e-158
PLAG1	1.95204	4.22518e-41
HIC2	1.94951	1.13208e-71
LANCL3	1.94945	1.42652e-06
NEURL2	1.93629	8.20386e-09
WNT3	1.93133	8.2035e-10
ZMIZ2	1.927	3.27009e-46
HYI	1.92623	0.000444552
TSPAN12	1.92453	6.99735e-07
ZNF215	1.92347	8.64095e-32
KCNK1	1.9115	1.14769e-20
SYP	1.90812	3.64139e-12
LY6G5B	1.90683	4.74718e-09
TXNRD3	1.90209	8.15895e-25
TMEM52	1.90199	4.96232e-23
TCTN1	1.90195	5.71527e-31
TGFB1I1	1.89996	0.00142955
CDC42EP4	1.8915	2.89507e-59
C4orf36	1.8801	7.75517e-05
KCNH4	1.87932	1.32398e-11
HENMT1	1.87001	1.02436e-67
C9orf172	1.86154	7.63831e-12
KCNC3	1.86132	3.98953e-21
H3F3A	1.84539	8.43414e-18
NPIPB4	1.84283	1.13283e-13
RBKS	1.84231	1.20788e-09
SYCP2	1.84158	3.98476e-47
FAM24B	1.83179	8.36146e-08
NPIPB5	1.82465	1.83882e-18
RHOBTB3	1.82209	9.92015e-164
TEAD3	1.81908	1.14227e-18
RAB30	1.80847	1.03415e-26
CLCF1	1.80492	1.53872e-06
TMEM180	1.79694	3.63125e-33
ZNF76	1.7953	7.54857e-32
PRG2	1.79514	5.40782e-119
ZNF550	1.79467	4.09311e-05
MROH8	1.79016	2.33552e-06
ZNF778	1.78848	4.77674e-18
CCNJ	1.78572	5.68859e-49
SPAG6	1.78443	1.07385e-18
ZNF345	1.78305	0.000349635
SLC46A1	1.78223	2.60883e-15
DIRAS1	1.77635	5.75279e-06
ZNF573	1.77617	3.66962e-08
PTBP2	1.77573	5.08071e-11
MYLIP	1.77187	2.75087e-22
TRIM66	1.77184	4.10169e-27
RGS2	1.76954	2.68891e-09
TSPAN32	1.76441	3.40312e-36
EXOC3L2	1.76043	1.66086e-05
ARL16	1.75953	2.63971e-57
GPHN	1.75886	0.000794892
SLITRK4	1.75758	0.00742492
ZNF426	1.75343	2.59101e-06
MBTD1	1.75016	7.38584e-40
ANKRD18B	1.74505	1.8883e-25
H6PD	1.73987	3.26306e-41
DDN	1.73987	2.89423e-15
OPN3	1.73137	9.55738e-13
USP40	1.72935	4.96719e-56
PGBD5	1.7281	1.65956e-05
GYPB	1.72803	9.85453e-17
CLTCL1	1.72269	4.34083e-40
PLXNA3	1.72065	7.35445e-13
LRP5L	1.71855	4.66055e-06
ITPRIPL1	1.71021	1.13932e-13
RBBP9	1.70684	8.25115e-20
CYP27B1	1.70116	2.45003e-07
DHTKD1	1.70105	1.97189e-38
C20orf194	1.69947	6.31627e-34
ZCCHC11	1.69857	3.69077e-48
CBL	1.69709	5.5324e-29
IL11RA	1.6871	8.81419e-11
GBX1	1.68497	4.26678e-07
LRIG3	1.68408	3.95135e-28
IL6ST	1.68405	2.44138e-41
SLC39A8	1.68338	3.18397e-18
FLRT1	1.68207	1.23767e-07
GYPE	1.66647	2.15823e-32
SNPH	1.66396	8.81833e-08
NT5DC3	1.65939	1.6522e-52
TTC8	1.65641	1.37941e-32
ZNF541	1.64853	1.14166e-10
TVP23C	1.64363	5.24887e-06
ADAMTS1	1.64197	9.74866e-06
KREMEN2	1.63837	1.15173e-05
FAM65C	1.63715	1.98878e-16
CLYBL	1.63458	4.28142e-29
GDPD1	1.63316	3.68677e-15
SLC25A25	1.63175	1.57474e-37
ZBTB34	1.63155	2.66754e-47
FECH	1.62724	1.04419e-26
FAM149B1	1.62657	2.27019e-38
FZD7	1.62489	7.66337e-12
POLR2A	1.62191	2.47456e-80
ARHGAP18	1.61986	2.19915e-31
DMC1	1.61864	2.44735e-12
KIAA0895	1.61779	1.01673e-05
DUS4L	1.61501	1.83626e-18
CEBPA	1.61033	1.80821e-17
GLB1L2	1.60457	2.35099e-44
XRRA1	1.60454	9.3981e-33
SLC25A13	1.60019	3.55695e-64
ABAT	1.59821	1.52721e-06
LGR4	1.59759	4.11059e-17
CUL4B	1.59075	2.43068e-49
CGN	1.58902	1.15828e-09
PCYT1B	1.58649	1.64695e-11
C14orf79	1.58399	1.6472e-10
MLF1	1.58089	8.02934e-19
WDR78	1.57986	4.65196e-11
SLC30A10	1.57931	0.000336214
SLC36A4	1.5736	1.91929e-19
ACTN2	1.57134	1.16353e-07
KCTD12	1.57017	3.93291e-14
PRKACB	1.56659	7.0788e-13
IFRD1	1.56534	1.42733e-98
NPW	1.56463	9.9199e-29
TNFRSF21	1.56385	6.04973e-09
ARFIP2	1.55898	2.98779e-68
C11orf21	1.55351	3.90915e-06
ZNF789	1.55255	6.37738e-11
ACVR2B	1.54956	6.64751e-32
PM20D2	1.54649	6.67453e-05
C11orf95	1.54591	2.07755e-24
PLLP	1.54586	1.48419e-05
EEPD1	1.54504	9.76049e-06
PEX10	1.54429	2.79225e-24
LRRC6	1.54391	5.4539e-08
PARS2	1.54182	3.96955e-47
PAPSS2	1.54025	0.00324519
TMEM230	1.53705	5.11547e-43
ACAD8	1.53695	1.69395e-51
ZC3HAV1L	1.53387	1.00884e-36
PIH1D2	1.53032	2.41002e-06
GALE	1.5302	5.84336e-92
C1orf122	1.52742	4.84595e-44
HIST1H2BC	1.52731	6.0012e-08
ANKRD16	1.52673	1.58188e-38
GCSH	1.5236	6.93139e-22
ZNF10	1.51482	3.87022e-12
RGAG4	1.50932	0.00015576
EFCAB2	1.50813	3.62007e-11
PUSL1	1.49675	1.00337e-53
TNFRSF19	1.49456	1.20184e-27
ECI2	1.49279	1.40806e-141
HILPDA	1.49262	1.28604e-32
ENDOD1	1.49137	2.74853e-58
ADGRA3	1.49113	1.7017e-40
FAM212A	1.4889	6.2957e-10
SEPT6	1.48396	2.37877e-05
PYGL	1.48293	1.0141e-12
FAM92A1	1.48224	7.60336e-05
TMC5	1.47998	3.72878e-09
LRRC37A3	1.47749	2.22017e-09
PNPT1	1.47532	2.86688e-78
TGIF2-C20orf24	1.47493	9.04133e-07
TUSC1	1.47372	1.64851e-17
DYNC2H1	1.47359	1.1986e-13
CHML	1.47353	4.05832e-37
PFN2	1.47175	2.83195e-05
GSN	1.47136	1.60157e-11
RNF32	1.47079	1.42208e-10
CDC14B	1.46689	1.15037e-23
ZNF616	1.45755	9.08227e-10
DIS3	1.457	5.35378e-61
MORC4	1.45469	5.70457e-13
MPC2	1.44692	0.000385975
TRMU	1.44564	3.7851e-47
RAB3IL1	1.44085	2.73479e-52
IFT52	1.43982	4.2318e-73
SYDE2	1.43873	1.21918e-13
LOC81691	1.43729	2.49535e-26
OCLN	1.43291	4.4431e-15
FAM110B	1.42927	0.000249742
CEP85L	1.42781	3.94945e-25
ZNF512B	1.42583	1.33878e-18
FAM109A	1.42578	3.86428e-30
METTL23	1.42341	1.87464e-20
IFT81	1.42094	4.01878e-14
MTCP1	1.42091	5.86057e-06
ZNF471	1.42047	2.21878e-06
MOSPD1	1.41471	4.6032e-09
POLR3F	1.41453	1.89793e-28
FAM86C1	1.40924	2.21059e-21
TSPAN6	1.40456	5.71536e-23
B3GAT3	1.40366	1.09877e-46
CTCFL	1.40354	2.84384e-05
MYSM1	1.40343	1.61007e-35
GFPT1	1.40297	4.96645e-59
RAD9B	1.40006	5.48269e-06
SUPV3L1	1.39657	5.89352e-74
DPM1	1.39205	4.23706e-55
ERV3-1	1.38733	2.12568e-06
IQCG	1.38443	7.19282e-08
IFT57	1.38363	2.15673e-31
PDF	1.3803	1.82349e-25
PHOSPHO2	1.37988	3.91847e-07
RUFY3	1.37943	6.75944e-31
IDH3B	1.3788	1.52939e-91
KLHL22	1.37779	4.37936e-13
DNAJC10	1.37567	2.00266e-47
NPIPB11	1.37382	1.05182e-06
ASF1A	1.37266	5.26323e-27
SNX30	1.37252	1.95044e-25
ZNF669	1.37129	8.89485e-05
TUBD1	1.37108	1.54712e-21
TMTC3	1.36803	2.14544e-18
GPCPD1	1.3672	6.0006e-36
NANP	1.3667	1.07942e-63
ACOX3	1.365	6.55164e-34
NT5C2	1.36114	3.24652e-16
HLX	1.36047	9.6317e-13
STAP2	1.35982	1.02637e-06
HK2	1.35955	8.43351e-15
CEMP1	1.35853	1.33181e-08
FAM127C	1.35802	2.69075e-27
MDN1	1.35231	1.77883e-111
FAM120AOS	1.3484	1.62995e-41
STMN3	1.34753	2.07068e-34
STAU1	1.34703	6.83088e-100
DEPDC7	1.34689	1.66113e-23
REL	1.34649	2.59526e-19
ZSCAN31	1.34608	1.82416e-18
USPL1	1.34429	1.44684e-30
MFI2	1.34288	3.14365e-10
ORAI2	1.3413	1.77376e-14
EID3	1.34106	8.71075e-10
HMGCL	1.34072	7.82861e-27
FAM114A1	1.33924	9.84249e-05
UBL3	1.33336	1.43277e-14
APLF	1.33181	7.78866e-10
GPR75	1.33124	7.64892e-05
KCTD7	1.33023	3.21737e-27
EPS8L3	1.32921	2.77299e-07
LAMC1	1.32779	3.02468e-20
FAM45A	1.32595	2.3577e-08
WDR19	1.3254	2.41501e-22
THNSL1	1.325	1.19727e-23
PTPDC1	1.32364	2.18017e-16
ANAPC4	1.32171	9.96035e-26
WDR77	1.31875	2.73654e-46
SCML2	1.31606	9.56311e-28
TMSB15A	1.31446	0.000414607
ARRDC4	1.30992	4.7471e-15
ACTL8	1.30834	0.000113053
PVRIG	1.3081	0.000235563
GTPBP10	1.30691	1.91505e-33
CEP290	1.30416	1.49545e-06
LRRC56	1.29879	9.32625e-10
ZNF26	1.29814	8.50755e-19
LONRF2	1.29807	6.97283e-15
FAM89A	1.29789	2.23979e-14
ERICH2	1.2964	0.000754912
CEP250	1.2952	1.61739e-11
DLGAP4	1.29479	3.48464e-39
TTC26	1.29229	2.57696e-34
SOX12	1.29032	7.82437e-30
YES1	1.28992	4.46988e-27
NAT6	1.28981	1.50697e-14
AGBL5	1.28808	3.41463e-64
NARF	1.28706	9.39504e-57
BAZ2B	1.28608	2.6039e-13
GIGYF1	1.28594	1.2012e-15
ACACB	1.28583	3.58852e-18
FBXW9	1.28426	9.22621e-36
CDCA7L	1.28403	1.03295e-38
IGSF3	1.28326	0.00870802
NPIPB3	1.28174	5.63544e-09
DCUN1D2	1.28013	4.2585e-20
NECAB3	1.27853	1.3451e-24
KLRG1	1.27803	1.52584e-05
FGFR4	1.27788	6.24795e-16
HRSP12	1.27667	5.72831e-39
CMTM7	1.2763	0.00116038
LRRC27	1.276	1.51414e-06
PLXNA1	1.27596	4.78525e-37
OR2AT4	1.27426	0.00364728
TIGD4	1.27411	0.000338127
CTDSPL	1.27349	1.34056e-07
ZNF611	1.27302	0.000498749
MLLT3	1.27228	1.27392e-98
SLC25A16	1.27129	8.11375e-18
TRIM5	1.26952	1.23455e-30
MLEC	1.26884	3.74502e-118
CTNNBIP1	1.2667	1.55538e-12
ZNF83	1.26531	1.06306e-06
RNF166	1.26517	3.16749e-25
SOX21	1.26338	3.82765e-15
LBH	1.26296	4.89252e-25
SZT2	1.26131	1.38951e-25
CD151	1.25675	9.2679e-41
DENND5A	1.25456	1.25583e-55
NMI	1.25352	4.00614e-16
CERCAM	1.25258	9.75559e-07
KLHL21	1.24806	5.31967e-49
AMER1	1.24448	1.5526e-53
MGME1	1.24446	3.47334e-48
GAB1	1.24396	4.71154e-66
PPARD	1.24362	3.22562e-21
KBTBD8	1.24359	3.57195e-30
GPRIN1	1.241	3.2625e-16
NANOS1	1.24098	4.09205e-15
SERPINH1	1.23772	0.00154789
DYRK3	1.23711	3.95093e-15
ZNF680	1.23619	1.97644e-07
HIST1H2BJ	1.23574	6.24157e-05
GLIS2	1.23572	1.21323e-05
ZSCAN30	1.23425	8.06502e-10
ARFGEF2	1.22991	1.86588e-95
FZD4	1.22913	2.12532e-11
UGGT1	1.22908	1.03285e-35
ZBED6CL	1.22805	1.45171e-37
ZBTB49	1.22631	1.19593e-08
GTPBP2	1.22536	1.9052e-22
EHD1	1.22465	1.1067e-74
STEAP1	1.22449	0.00011851
LAMA5	1.22294	2.20657e-10
PDDC1	1.22092	6.17307e-19
BLOC1S5	1.22045	1.63362e-26
CRLS1	1.21986	3.46201e-28
PPAT	1.21926	1.24676e-30
CCDC84	1.21906	5.21457e-09
RBM43	1.21903	1.2866e-06
NEFH	1.21859	8.78274e-15
EDRF1	1.21697	4.18234e-07
PMPCA	1.21671	5.48154e-115
C17orf99	1.21653	0.00839237
NAA35	1.21553	1.56274e-35
TTLL11	1.21407	7.71851e-25
FAM102B	1.21323	7.20825e-15
CRIPAK	1.21176	7.38657e-08
NDUFAF7	1.21126	1.80241e-23
PRH1	1.21016	0.00677305
USP2	1.2086	5.95273e-08
PARD6B	1.20776	1.08771e-10
GDF11	1.20581	6.34183e-12
PRRT1	1.20579	0.000115803
HOMER3	1.20556	0.000129083
PPM1F	1.20497	6.58056e-33
PHF6	1.20461	7.57369e-68
TMEM14B	1.20411	5.19376e-26
ZNF510	1.20285	3.29734e-13
KDSR	1.20211	1.77358e-28
RGPD8	1.20045	2.61748e-15
DUSP2	1.19933	9.43886e-23
CDK5RAP1	1.19882	7.56535e-62
L3MBTL3	1.19827	1.70948e-06
RGL4	1.1977	6.08591e-05
NLN	1.19634	1.81989e-38
STX7	1.19596	1.34931e-23
NELFCD	1.19593	1.07843e-69
TMEM254	1.19115	3.35656e-05
GID8	1.19065	1.50591e-90
TMEM182	1.19047	2.07582e-08
OR2A7	1.189	0.00542386
TGIF2	1.18697	4.00484e-39
TMEM223	1.18582	3.46248e-27
IL17RB	1.18567	2.74476e-05
RRBP1	1.18456	1.49837e-07
ADAMTSL4	1.18129	3.3341e-06
TMEM186	1.18127	1.19742e-21
BTBD9	1.17904	2.19015e-09
KDM6B	1.17894	4.58535e-11
ABCC5	1.17763	9.56977e-38
MOB1B	1.17759	1.05226e-22
LRTOMT	1.17701	7.43317e-12
CLK1	1.17475	1.06575e-20
ATM	1.17347	4.40298e-66
TRMT6	1.17316	1.52655e-31
MYH10	1.17277	9.44277e-19
LOC100289561	1.17161	2.67843e-08
FOXRED2	1.16686	3.00868e-26
GABARAPL1	1.16548	0.000941064
ZNF354A	1.16439	6.53805e-10
RHD	1.16411	0.0145358
RPUSD1	1.16368	3.51575e-49
ZNF571	1.16107	2.98526e-05
TMEM234	1.16018	1.5653e-05
MOCS3	1.15983	4.89371e-30
HOMER1	1.15747	4.09986e-28
ARRDC3	1.15741	5.86243e-11
AQP11	1.1573	1.24283e-05
DNMT3A	1.1542	3.77303e-09
PPM1L	1.15331	5.25742e-07
PBLD	1.15288	1.42392e-06
TTI1	1.15174	2.51949e-56
NREP	1.15148	6.27938e-14
SEPT5	1.15031	3.57156e-09
AHSP	1.15007	1.5211e-05
KIAA0922	1.14995	1.03342e-56
FES	1.14995	0.00547208
ZNF624	1.14961	2.73495e-07
TRIM33	1.14697	1.1223e-61
ZNF675	1.14543	2.638e-05
PLA2G4A	1.14493	3.16077e-13
IL18BP	1.14233	4.5977e-06
DNTTIP1	1.14218	4.21743e-43
NICN1	1.13895	3.24518e-12
NAA40	1.13737	5.6911e-43
TAF4	1.13704	1.21208e-21
PLIN2	1.13673	1.16689e-24
PDCD2	1.13592	8.50456e-30
NCOA3	1.13444	3.34849e-44
STK35	1.13431	7.9439e-64
HIST1H2BK	1.1319	1.63384e-13
SPATA2	1.13125	1.73736e-33
ZNF248	1.13119	1.43564e-06
ST7L	1.12856	7.79008e-15
AGFG1	1.12812	1.39646e-44
ZNF514	1.12807	5.21352e-06
RLF	1.12694	5.86359e-32
CCDC106	1.12553	1.06099e-10
MKI67	1.1247	0.000131174
ZC3H8	1.12059	8.34865e-10
CD36	1.11959	1.1629e-11
ATRN	1.11891	2.71418e-41
XRN2	1.11757	1.22496e-73
MED20	1.11679	1.06971e-27
KDELR3	1.11612	4.50277e-10
SLMO2	1.11495	5.92168e-41
B4GALT5	1.11452	3.07125e-11
RMI1	1.11434	4.36115e-20
PLAGL2	1.11319	1.91696e-68
ART4	1.11214	2.14737e-06
ZNF71	1.11104	0.000410418
SOX4	1.11076	2.89184e-08
ULK2	1.10857	4.05227e-08
FZD9	1.10834	0.000424977
FZD5	1.10808	8.65315e-12
UTP20	1.10638	5.83413e-38
FAM210B	1.10461	1.13496e-16
LIPT2	1.09977	0.00010974
RBFA	1.09974	1.66226e-32
CLDND1	1.0993	1.65893e-21
VAPB	1.09915	1.88662e-54
LRP4	1.0991	6.40374e-09
SCML1	1.09884	6.71078e-08
HYAL2	1.09724	5.18557e-38
SMAD5	1.09691	3.21841e-11
MASTL	1.09617	2.84803e-20
CCZ1B	1.09548	3.86511e-23
USP51	1.09491	1.01775e-06
CRAT	1.09453	1.75351e-13
IFFO1	1.09429	1.17034e-05
TSPAN5	1.09364	0.0297717
KMT2D	1.09272	2.80342e-17
ACTR5	1.09261	1.07562e-37
FOXK1	1.09164	1.09922e-11
TIGD7	1.0902	6.38183e-11
ZNF440	1.08959	0.00349699
USP15	1.08736	6.17611e-60
PGM2L1	1.08636	5.84547e-13
GSE1	1.08392	1.6798e-21
TRIAP1	1.08041	2.73297e-16
PQLC2	1.07876	1.78586e-14
PAQR9	1.07859	0.0191445
LARP4	1.07592	4.88675e-48
GATB	1.07369	6.9347e-40
TMEM91	1.07304	0.000417847
CCDC138	1.07211	5.83286e-09
CERS1	1.0701	0.000492322
PFKFB3	1.06963	2.14396e-32
C1orf109	1.06874	1.30418e-34
DPH3P1	1.06791	0.000619238
SLC23A2	1.06787	2.68411e-24
RBL1	1.06749	4.14197e-39
CTSZ	1.06742	5.94742e-20
ANKRD42	1.06694	3.99246e-10
ENTPD6	1.06623	2.2174e-46
CPNE7	1.06584	7.27274e-06
CTPS1	1.06479	4.33416e-28
KCNIP2	1.06264	0.00381361
RPP40	1.06195	7.72812e-11
KCTD3	1.05906	2.6908e-24
CITED2	1.05803	1.88199e-73
FASN	1.05751	4.66765e-32
DSN1	1.0574	9.57076e-43
SEPSECS	1.05706	2.63496e-11
ZNF785	1.05672	2.0888e-06
CYB5D2	1.05655	5.23355e-15
CTH	1.05642	5.00973e-09
RMND1	1.05544	1.37169e-10
ZBTB9	1.05466	2.72686e-29
FAM109B	1.05454	4.60307e-05
ATP7A	1.05421	2.61451e-22
ZNF606	1.05389	0.00193905
CLDN12	1.05208	6.79512e-06
LIMD2	1.05186	8.12529e-11
SRRD	1.05149	1.08178e-23
PRR35	1.05132	0.00413264
ANKRD33B	1.05068	0.016633
ICK	1.0495	1.48599e-08
PPP1R21	1.0488	4.49853e-20
CASD1	1.04871	2.90395e-05
ZNF292	1.04846	1.53785e-11
PFDN4	1.04837	4.81546e-07
VPS33A	1.04789	1.08622e-49
CHP2	1.0473	7.33857e-06
CCNT1	1.0454	8.2099e-50
QPCTL	1.04422	7.29854e-13
TRMT10C	1.04259	7.12874e-26
NT5DC2	1.04207	8.14088e-32
AGTPBP1	1.03808	2.7385e-19
SPSB2	1.03607	3.66567e-09
TP53I13	1.03555	3.9551e-07
ATP11A	1.03549	8.07022e-28
ZNF614	1.03439	0.00123992
MXRA7	1.03389	0.000684315
DTD1	1.03323	1.07909e-41
PET117	1.03321	1.95532e-16
ODC1	1.03234	1.79234e-34
NOCT	1.03095	2.27162e-09
C17orf100	1.03086	7.56956e-06
PHACTR1	1.03042	1.75689e-11
LYST	1.02997	7.78587e-09
NME3	1.02986	3.51203e-07
TOP1	1.02908	3.33031e-23
ARL5A	1.02849	5.35075e-16
TOMM34	1.02809	4.54161e-45
SLC25A17	1.02788	4.36273e-30
C12orf75	1.02732	2.10497e-17
RAE1	1.02439	5.16119e-31
TMX4	1.02309	2.51105e-37
SPRN	1.0226	2.08814e-06
ZSWIM3	1.02234	2.95373e-10
SENP5	1.02104	6.0851e-35
ST6GAL1	1.02014	0.00943164
PUS7	1.01986	3.57631e-32
GALNT1	1.01928	4.90496e-24
ZSWIM7	1.01852	5.53592e-11
C1orf27	1.01763	1.97525e-12
LOC728485	1.01705	0.000592941
MCCC1	1.01598	4.85622e-30
EMG1	1.01419	1.29882e-26
GAL	1.01416	7.6317e-06
PIK3R3	1.01402	3.1145e-34
LHX6	1.01365	3.21422e-18
TMEM120B	1.01285	4.36929e-16
THEGL	1.01232	0.00177364
AK9	1.01216	4.5539e-07
ZSWIM1	1.01152	3.13393e-06
PICALM	1.01093	4.6915e-18
ABCB6	1.0103	1.19545e-12
UBTD1	1.00965	2.48041e-05
MYCBP	1.00875	2.89973e-12
GFM1	1.00813	1.54682e-28
LIN9	1.00709	2.40848e-14
GYPA	1.00696	3.3664e-09
ZNF513	1.00667	1.33717e-06
ZCWPW1	1.00663	1.60121e-23
C11orf65	1.00567	0.0127071
MRPL49	1.00518	5.77407e-38
CPNE1	1.00502	9.83131e-54
DNAJC5	1.00498	8.19754e-41
GPAM	1.00403	5.13548e-17
MYL5	1.00315	0.00045546
TIGD2	1.00251	4.95479e-08
ZNF133	1.00244	4.22135e-08
ZFAND3	1.00231	8.1962e-26
ZNF790	1.00226	0.0348536
MRPL50	1.00165	2.17232e-26
PRRC2C	1.00154	6.66003e-07
NR1D2	1.00026	8.20738e-08
SCO2	1.00021	1.03847e-15
CDC42SE1	-1.00009	1.82704e-25
LEO1	-1.00022	1.4159e-10
PFKM	-1.00037	2.13365e-09
SNAPC2	-1.00069	2.85839e-06
PRDM7	-1.00107	0.000592102
IKZF1	-1.00217	1.77573e-60
TMEM155	-1.0022	0.000409895
HOOK1	-1.00277	4.68454e-07
ABHD2	-1.00282	2.49269e-44
MROH1	-1.00292	7.08045e-18
THG1L	-1.00371	7.00788e-27
EMC4	-1.00481	2.63399e-22
ARPC1B	-1.00501	1.91057e-75
MAPKBP1	-1.00527	5.55967e-07
PRKAG2	-1.00577	1.63619e-07
WNK3	-1.00588	2.04092e-21
JAM3	-1.006	2.55458e-07
MAP1S	-1.00683	1.6501e-31
RBM14-RBM4	-1.00716	2.60852e-06
PVRL2	-1.00783	6.70844e-09
SIK2	-1.00829	1.0571e-20
MTHFR	-1.00895	2.09973e-41
QARS	-1.00897	3.30683e-37
PPP1R12C	-1.00906	5.88874e-24
NF2	-1.00963	1.05316e-22
CBS	-1.01002	9.02163e-47
ANXA11	-1.01053	5.77871e-09
MAN2A2	-1.01061	1.92074e-22
FLOT1	-1.01063	1.00747e-36
ASB7	-1.01093	1.09052e-10
CEP72	-1.01164	2.76676e-18
WDR25	-1.01206	3.67444e-11
FAM19A2	-1.01265	0.00482694
RPLP0	-1.01389	1.22778e-24
MORC3	-1.01521	1.15471e-11
PNPLA6	-1.0167	1.26445e-49
PMF1-BGLAP	-1.01809	6.34432e-07
XRCC1	-1.01919	7.35537e-28
ACOT1	-1.01929	1.59239e-10
HIST2H2AC	-1.01982	4.02123e-06
ZNF169	-1.01996	0.000376927
ADAM10	-1.02026	6.24156e-20
SRPK2	-1.02029	2.18304e-09
GLI4	-1.021	7.25168e-08
DDX26B	-1.02105	1.86069e-10
ZNF814	-1.02125	2.00394e-05
GTF2E1	-1.02173	2.13485e-27
KANK2	-1.02239	1.00158e-12
FAM83G	-1.02325	4.37573e-08
AKTIP	-1.02346	0.0015912
WHAMM	-1.0263	1.89222e-07
HNRNPUL1	-1.02922	2.92184e-26
TSPYL2	-1.0298	1.54961e-06
SH3GLB2	-1.03041	7.28137e-22
ZNF496	-1.03075	7.74542e-14
PCYOX1L	-1.03077	1.69205e-21
FLCN	-1.03087	3.11727e-38
STOML1	-1.03096	9.54351e-11
YIPF2	-1.03147	8.25824e-46
SMPD1	-1.0317	6.97458e-17
SEC11A	-1.03174	3.27349e-41
BUB1B	-1.03215	3.12745e-36
TUFT1	-1.03352	9.77946e-07
CLN6	-1.03371	1.251e-49
MSH3	-1.0344	8.46817e-25
SEPT9	-1.03548	7.97876e-18
NUCB1	-1.03554	6.0184e-31
UHRF1	-1.03563	1.79344e-15
XKR8	-1.03644	1.92769e-06
CLDN7	-1.03741	0.00673545
ALS2	-1.03781	1.02414e-11
MOV10	-1.03808	2.85728e-21
CCDC97	-1.03903	3.80222e-33
NHLRC1	-1.04049	0.00167164
MIF	-1.04145	4.82145e-68
CTNND1	-1.04375	1.57217e-12
ZNF787	-1.04441	2.39578e-26
ACBD7	-1.04477	7.08913e-05
RCBTB1	-1.04616	3.51808e-35
P2RX5	-1.04705	2.84757e-16
ZNF414	-1.0487	7.68929e-09
NUP62	-1.04876	3.08916e-36
MFSD2B	-1.04992	6.73649e-15
LRRFIP1	-1.04997	6.43582e-15
ARL6IP5	-1.05071	6.30175e-41
PFKL	-1.05187	4.04083e-25
NOD1	-1.05205	3.53702e-07
AKIP1	-1.0526	1.01004e-12
TERF1	-1.05298	7.98112e-31
TUBB	-1.05422	8.45938e-75
TYK2	-1.05433	1.70173e-36
FAH	-1.05499	1.58214e-21
MTDH	-1.05557	2.37401e-49
MUS81	-1.05596	9.62525e-25
IRF2BPL	-1.05668	1.89431e-15
SUSD6	-1.05729	2.04913e-33
LAT2	-1.0596	0.00198207
PAPSS1	-1.05977	3.93181e-20
VPS28	-1.06107	1.27456e-37
ADAM8	-1.0613	0.013137
DNASE2	-1.06207	1.36507e-25
DCK	-1.06228	1.32663e-24
GGACT	-1.06322	2.07766e-07
KCTD15	-1.06418	6.59525e-29
WDR41	-1.06428	3.27271e-20
MREG	-1.06553	8.50533e-05
ASNS	-1.06591	1.28075e-15
FAN1	-1.06608	4.50564e-19
TBC1D17	-1.06639	5.01098e-16
PABPC1	-1.06713	5.7038e-86
MINOS1	-1.06717	6.50966e-20
TINF2	-1.06725	1.20366e-23
PPM1M	-1.06818	3.826e-09
ATP5O	-1.06824	1.13791e-16
WDR76	-1.06865	2.21565e-26
CGREF1	-1.06907	6.4408e-17
RPS19	-1.06959	1.48521e-51
SERGEF	-1.07009	2.87051e-09
UBA52	-1.0712	5.64662e-43
GNPTAB	-1.07126	1.48515e-18
TTBK2	-1.07241	3.04109e-12
PPIB	-1.07343	3.90474e-59
FADS2	-1.07502	3.29933e-50
CHMP7	-1.07551	7.54222e-40
BCAS3	-1.07557	4.15618e-12
RNF135	-1.07581	1.19916e-06
FAM96A	-1.07585	3.69882e-33
ZNF784	-1.07699	6.2382e-09
CLIC2	-1.07856	2.73678e-14
CCNB2	-1.07947	1.15029e-43
ISYNA1	-1.08057	2.54689e-19
ZNF428	-1.08062	4.9881e-17
RABL3	-1.08065	5.83096e-23
OSTF1	-1.08067	5.69701e-26
PRR14	-1.08257	1.1015e-22
GDPGP1	-1.08316	5.95118e-05
FDPS	-1.08617	1.36604e-60
CMIP	-1.087	7.1815e-32
KDM5C	-1.08914	1.52525e-42
SPTLC2	-1.09026	7.74729e-40
ECSIT	-1.09047	1.45746e-57
FKBP8	-1.09145	2.43068e-49
TP53INP1	-1.09154	4.08725e-05
CHRNB1	-1.09262	7.58627e-05
AGMAT	-1.09265	0.00679384
PTRHD1	-1.09431	6.12143e-12
WWOX	-1.09558	1.45781e-07
UNC119	-1.09644	4.26046e-14
CDK2AP2	-1.09688	1.49181e-30
XKR6	-1.09895	0.000136697
UBXN8	-1.09903	1.4594e-25
WDR62	-1.10084	3.9557e-29
UNK	-1.1014	7.81854e-15
EMP3	-1.10309	6.73725e-89
KIAA0141	-1.10313	9.39193e-40
PARP11	-1.10397	3.2435e-14
KDELR1	-1.10479	2.5107e-74
HIST3H2A	-1.10639	9.67455e-06
SPAG4	-1.1068	3.0427e-05
SAT1	-1.10779	1.71493e-10
MANBA	-1.10814	2.06356e-12
RABAC1	-1.109	8.01717e-39
NFATC1	-1.10957	2.94213e-25
ESYT1	-1.10995	1.86578e-63
TECR	-1.11091	5.16285e-90
RAD23A	-1.11202	2.13371e-25
RPS20	-1.11278	5.05013e-26
RFX5	-1.11324	3.79113e-24
RPL36	-1.11372	1.35317e-48
PDGFD	-1.11431	5.16713e-05
GAD1	-1.11624	5.86008e-23
SDCBP	-1.11647	9.22321e-29
SMAD1	-1.11679	6.1109e-05
CINP	-1.11749	6.42365e-28
ETV5	-1.11882	5.0134e-08
TRIM58	-1.11952	1.53337e-38
LSS	-1.1215	2.13066e-11
FUT8	-1.12172	4.79302e-05
ARHGAP11A	-1.12245	3.68465e-42
GINS3	-1.12267	8.97163e-47
CSNK1G1	-1.12345	1.85858e-33
MYO18A	-1.12461	5.94005e-18
MFHAS1	-1.12564	5.47077e-15
CHD2	-1.12701	1.20677e-16
KLHDC8A	-1.12743	0.00015503
BRF1	-1.12767	2.4877e-19
POLD4	-1.1328	5.54758e-12
COMMD10	-1.13384	8.37596e-21
CHURC1	-1.13432	1.71255e-32
FAM178B	-1.13457	4.08484e-31
DHRS7	-1.13467	8.24171e-16
ZNF274	-1.13535	9.33751e-18
SARS2	-1.136	3.36959e-38
NPTN	-1.13677	1.68423e-14
HEXB	-1.1368	6.15599e-55
GALT	-1.13752	4.10302e-19
UBL7	-1.13752	1.88769e-38
TSNARE1	-1.13765	6.2647e-08
TBC1D9B	-1.13824	5.45476e-20
TP53I3	-1.13986	5.42075e-10
CDKN2C	-1.14018	1.11186e-39
GABPB2	-1.14079	4.18112e-08
UBALD2	-1.14198	1.37705e-14
JUNB	-1.14215	4.56283e-17
PACS2	-1.1448	4.20444e-18
ANXA2	-1.14498	3.01887e-22
POLM	-1.14507	8.42044e-06
DERL3	-1.14511	3.55562e-11
ZFP36L2	-1.14532	4.78757e-40
PRR7	-1.14789	3.58288e-13
LPIN3	-1.14792	0.000380591
BLVRA	-1.15004	2.76025e-67
INHBE	-1.15068	0.00417368
EFNA1	-1.15097	0.00407329
LTBP4	-1.15209	2.41754e-28
DDB2	-1.15324	1.41003e-22
PDLIM4	-1.1534	7.44111e-08
TSC22D3	-1.15354	5.10985e-24
RILPL2	-1.15364	4.73594e-13
HIPK2	-1.15368	1.12119e-16
C2CD2	-1.15491	4.41588e-10
RPS4X	-1.1554	7.59648e-57
GALNT10	-1.1566	3.62086e-20
DPP8	-1.15755	6.98633e-29
SMARCB1	-1.16011	4.78448e-66
HSBP1L1	-1.16156	0.0147663
IFITM3	-1.16244	0.038836
MYO9A	-1.16344	5.38642e-28
DTWD2	-1.16454	1.90639e-07
ZFAND6	-1.16465	6.79005e-24
RPS11	-1.16586	7.94051e-53
TIGD3	-1.16637	0.000150103
SLC9B2	-1.1675	3.39713e-27
EIF3K	-1.16859	1.81062e-70
GNB2L1	-1.16873	1.22892e-53
TICAM2	-1.17135	0.00105278
DEPTOR	-1.17201	0.00045421
DBNDD2	-1.17281	1.05533e-05
SOD1	-1.17333	1.1672e-25
LRP3	-1.17437	1.31911e-06
EOGT	-1.17466	2.4724e-21
IRAK3	-1.1761	5.67927e-41
SARAF	-1.17698	3.22181e-32
WBP1L	-1.17871	1.40673e-62
NR3C1	-1.17876	2.13292e-37
GIPC1	-1.18035	1.32711e-35
RPLP1	-1.18146	1.4562e-30
IMPA1	-1.18651	2.13464e-14
FEM1B	-1.18663	2.02226e-42
NRL	-1.18993	8.41034e-06
COX5A	-1.19005	2.30896e-36
C17orf49	-1.19014	1.72262e-46
CUL9	-1.19048	5.78173e-15
ARPP19	-1.19067	1.37191e-32
PIK3CB	-1.19084	2.18988e-24
EFNB1	-1.19101	1.92979e-09
OXCT1	-1.19155	6.73688e-37
ZBTB45	-1.19396	3.37806e-22
PLEKHM2	-1.19416	3.20556e-47
SLC35F6	-1.19496	5.33211e-41
NMB	-1.1958	3.33609e-06
GPKOW	-1.19818	3.64674e-14
TRIM41	-1.1982	1.63352e-28
TMEM8B	-1.19829	2.10421e-05
RPL7	-1.19916	9.47318e-55
LANCL2	-1.20013	1.57675e-33
E2F2	-1.20141	2.75665e-31
KREMEN1	-1.20189	3.2184e-27
FBXO25	-1.20255	1.83489e-19
PPAPDC1A	-1.20265	1.71207e-13
DSCR3	-1.20265	7.37533e-21
ARF6	-1.20282	1.42271e-81
HNRNPA1	-1.20293	4.7017e-143
CHP1	-1.20351	1.21007e-37
RPS9	-1.20418	1.00651e-38
CDKN2AIPNL	-1.20466	2.66404e-46
COX6C	-1.20474	6.02554e-47
GDPD5	-1.20502	3.77261e-22
NDUFAF1	-1.20616	1.0399e-20
TRIM21	-1.20767	8.53878e-24
BTN3A1	-1.20792	0.000104539
POMK	-1.20828	6.83276e-14
NR1H2	-1.20855	7.19113e-21
TICAM1	-1.20923	9.14636e-19
RASSF7	-1.21034	8.29442e-19
PSME1	-1.21195	2.22857e-24
BCAT2	-1.21382	8.88592e-49
DCAF11	-1.21398	1.87815e-31
PIGBOS1	-1.21699	1.13243e-09
TCF12	-1.21777	2.02567e-60
SERF2	-1.21812	3.76899e-65
ZDHHC2	-1.21824	4.11991e-41
FAM84B	-1.21944	0.00361588
FAM65A	-1.22026	6.19372e-14
SETDB2	-1.2208	8.348e-12
APBB1	-1.22192	0.000192837
MRPL34	-1.22326	1.72543e-49
RNH1	-1.22327	1.71255e-32
GAS2L3	-1.22349	5.18657e-17
HMG20B	-1.2257	2.37765e-31
SLC44A2	-1.22626	9.05281e-45
AP1S3	-1.22835	1.51571e-05
PSME2	-1.22905	1.19839e-24
ZFYVE21	-1.22959	6.00955e-16
LAMP3	-1.23295	0.00108223
KIF23	-1.23315	4.71189e-46
AGTRAP	-1.23439	3.95269e-64
POMZP3	-1.23516	5.1832e-20
IL27RA	-1.23525	8.35263e-12
SGMS1	-1.23852	3.63218e-35
AKAP2	-1.24171	1.48777e-05
TBC1D10A	-1.24369	6.03357e-08
RSL24D1	-1.24398	3.88378e-25
VEGFA	-1.24616	3.84452e-56
HIST1H4K	-1.24691	3.74303e-10
ZBTB21	-1.24741	4.10964e-09
GPR157	-1.24915	0.00450239
C14orf1	-1.24939	4.17535e-30
SPN	-1.24942	4.55072e-16
C14orf80	-1.24964	4.68374e-24
MRPS28	-1.25166	2.96053e-43
KIF5A	-1.25225	0.000176635
PPCDC	-1.25324	2.71969e-11
SLC6A8	-1.25349	5.86935e-63
RPL37	-1.25404	4.07532e-51
MICB	-1.25733	5.40014e-15
YIPF1	-1.25861	4.57408e-12
SPC24	-1.25943	7.65991e-29
CPT1B	-1.25994	0.000672393
CSRNP1	-1.25995	4.81413e-15
DYX1C1	-1.26366	0.00119187
UNC13D	-1.26401	4.74503e-51
NCOA7	-1.26591	1.21926e-19
TLE3	-1.26718	1.09729e-19
RPL10	-1.26771	1.39875e-50
COPG2	-1.26771	6.11006e-21
SHKBP1	-1.26807	5.32475e-81
RPL8	-1.26889	1.21963e-40
SNX1	-1.27	2.39787e-47
PLCG2	-1.27105	7.58556e-13
KCNK6	-1.27174	2.42099e-31
KLF10	-1.27346	7.48814e-25
FLNA	-1.27513	1.17768e-67
SCAMP2	-1.2752	1.12811e-52
CTSL	-1.27788	8.65143e-16
INAFM2	-1.27813	1.14261e-26
LAPTM5	-1.28065	4.13391e-61
TXNDC16	-1.2815	7.69004e-25
ZHX2	-1.28173	2.75832e-07
DDX39A	-1.28241	3.50219e-84
GANC	-1.28544	6.59004e-14
HACD2	-1.28647	1.93424e-25
RDH10	-1.28782	9.53955e-23
KHK	-1.28836	6.1106e-16
PIP4K2A	-1.29106	6.07188e-87
ARSB	-1.29128	3.36162e-69
R3HCC1	-1.29345	1.06039e-54
TULP1	-1.29367	0.000138622
AAAS	-1.29369	8.75919e-59
LRCH4	-1.29479	3.17072e-53
ZNF142	-1.29526	1.0414e-08
EIF4B	-1.29574	2.22965e-166
EVL	-1.2978	1.65591e-13
SMG9	-1.29803	1.38073e-26
ZBTB16	-1.29819	1.06316e-05
SUMO3	-1.29828	7.79856e-49
NGRN	-1.29874	2.07755e-24
EPHX1	-1.29879	2.18343e-48
TP73	-1.29987	6.20352e-07
UBE2Q2L	-1.3009	0.00828446
BTN3A2	-1.30127	9.04249e-12
IFT46	-1.30159	7.73479e-17
PROSC	-1.30269	1.59968e-54
SLC39A4	-1.30272	2.1074e-25
RABGGTB	-1.3039	2.73417e-23
NRIP1	-1.30505	1.15729e-22
FLNB	-1.30713	1.45281e-52
TYMP	-1.30803	3.25107e-09
ODF3B	-1.30931	0.00404933
SLC12A6	-1.30979	7.19617e-39
DENND2D	-1.31026	1.13431e-11
EMID1	-1.3123	5.03993e-23
PECR	-1.31532	1.91219e-15
ARL2	-1.3154	7.61393e-28
ZNF280D	-1.31823	1.47458e-16
CCDC61	-1.32098	5.26227e-24
MBOAT1	-1.32128	3.20733e-15
TCAP	-1.32204	1.15941e-06
KIT	-1.32286	6.05261e-23
FBLN1	-1.324	0.000917078
HS1BP3	-1.32403	4.02079e-14
RPL18	-1.3251	9.34597e-47
TOB1	-1.32549	6.12924e-20
UBE2L6	-1.3269	1.69695e-27
ISCA2	-1.33119	8.14495e-22
TP53BP1	-1.33214	5.69041e-31
PLEKHG2	-1.33305	6.71608e-13
ZFX	-1.33332	2.1898e-42
BTBD10	-1.33338	5.84965e-10
SPRED1	-1.33344	3.53218e-31
CRTAP	-1.33448	1.93671e-83
PSPN	-1.33569	0.0283658
SLC27A2	-1.33794	8.35602e-76
C14orf93	-1.33917	8.97764e-25
RAB11B	-1.34012	1.07892e-49
PLAUR	-1.34119	1.22475e-05
CDKN2AIP	-1.34147	2.21107e-62
CCNE1	-1.34381	9.66092e-22
TRERF1	-1.34461	2.88195e-10
QSOX1	-1.34618	6.29203e-16
ARHGAP4	-1.34855	1.61751e-30
EIF2S3	-1.35047	8.24137e-64
AHNAK	-1.35156	5.35857e-23
TRIO	-1.35159	2.12912e-17
FAM214A	-1.35238	1.94073e-05
TRIM25	-1.35284	4.09561e-24
LXN	-1.35285	6.59432e-24
NNT	-1.35456	7.80002e-104
CBR1	-1.35664	6.49786e-26
PRMT2	-1.35819	1.19376e-23
MTHFS	-1.3586	5.62721e-18
SAPCD2	-1.35864	9.3905e-26
DUT	-1.36052	2.479e-41
TLDC2	-1.36122	0.0165575
LRFN4	-1.36132	3.142e-50
MAP2K1	-1.36285	3.46065e-33
CD247	-1.36364	2.31962e-15
ALDOC	-1.36472	1.00357e-17
PRPS2	-1.36485	4.96232e-23
CASP6	-1.36564	1.22577e-15
SGPL1	-1.36608	9.37641e-10
HYPK	-1.36648	3.33564e-55
SLC16A13	-1.3673	2.75247e-10
NRROS	-1.36764	1.24957e-54
RHOG	-1.37041	2.19694e-94
PKM	-1.37064	1.70405e-14
PRKX	-1.37136	2.10952e-70
GCNT1	-1.37291	2.54537e-16
METRN	-1.37309	8.65315e-12
TGFBR3L	-1.37355	5.86213e-10
FANCI	-1.37428	4.69211e-117
SIDT2	-1.37575	2.08427e-22
ABO	-1.37771	1.69649e-05
HIGD2A	-1.37896	3.50593e-53
CD59	-1.37897	2.09313e-64
LATS2	-1.37906	2.9764e-20
DCAF15	-1.37974	4.12993e-42
LITAF	-1.38071	2.38461e-15
ZNF653	-1.3822	2.55768e-13
P4HTM	-1.38343	3.49648e-25
YIF1B	-1.38454	3.63951e-77
KPTN	-1.38465	9.53955e-23
ARNTL	-1.38559	3.08885e-12
SLC39A14	-1.38666	3.50851e-55
APOBEC3D	-1.38924	2.81307e-15
WARS	-1.38987	1.03431e-18
RPL17-C18orf32	-1.39322	9.83626e-08
RNPEP	-1.39438	9.94561e-41
AP2A1	-1.39524	1.28646e-36
NRDE2	-1.39583	1.93494e-22
GALNS	-1.3969	7.97964e-29
CARD6	-1.39691	6.17314e-16
VAT1	-1.40111	4.58086e-15
SCPEP1	-1.40156	8.58136e-11
SRA1	-1.40329	3.24741e-31
LMBRD2	-1.40385	2.0302e-65
TUBB2A	-1.40426	4.03124e-17
EHD4	-1.40457	9.71568e-31
RPS14	-1.4077	3.63658e-81
TMEM87A	-1.40796	1.48606e-15
MTMR10	-1.4104	2.59847e-15
CHSY1	-1.4181	5.39932e-46
FAM102A	-1.41871	9.19703e-19
GCHFR	-1.41908	1.21392e-12
MR1	-1.42118	3.03161e-20
TOR4A	-1.42195	4.13735e-54
RPL3	-1.42196	1.27228e-109
PCDH9	-1.42522	4.29917e-13
SLC25A43	-1.42529	1.06175e-27
ACOT2	-1.42653	2.0005e-51
KANK1	-1.42754	1.56816e-27
SFXN3	-1.42771	3.27116e-40
BEX2	-1.42835	3.44383e-12
BNIP2	-1.43058	3.67426e-44
NSMAF	-1.43137	6.86294e-26
SLC39A11	-1.43203	2.30574e-30
HES6	-1.43227	4.18086e-18
GCA	-1.43423	1.59112e-06
PTPN18	-1.4359	6.29218e-47
PCBP4	-1.43669	4.19536e-06
SLC25A6	-1.4392	2.15944e-42
SPTA1	-1.44118	4.12766e-54
LIME1	-1.44197	5.02564e-08
C15orf65	-1.4456	0.000333906
KIAA0101	-1.4474	2.52825e-31
ZNF524	-1.44956	5.48691e-16
AGPAT3	-1.45173	9.15519e-38
KLF9	-1.45335	3.34476e-43
TMEM55A	-1.45383	4.43284e-16
ELL	-1.45529	4.80951e-67
MACF1	-1.45764	5.70104e-19
ITPK1	-1.4591	3.20096e-71
TMEM164	-1.46	2.34581e-66
MLC1	-1.46016	2.14424e-113
MAGEH1	-1.46153	7.27725e-26
EVI5L	-1.46239	3.10142e-13
BATF3	-1.46317	0.00111716
TRAF3	-1.46387	3.71553e-90
FSCN1	-1.46395	1.38976e-76
MESDC2	-1.46406	2.38991e-35
WIPI1	-1.46532	6.15092e-15
LGALS3	-1.46592	2.4964e-16
FOXO3	-1.46738	5.6834e-14
RPS16	-1.46955	4.13009e-49
MKNK2	-1.47079	1.41507e-27
ZNF551	-1.47211	1.34403e-15
AKR1B1	-1.473	8.99794e-82
TBCB	-1.47584	4.14252e-71
SLCO4A1	-1.47603	4.89197e-31
CCDC94	-1.47734	2.74755e-26
NDST2	-1.48184	7.74823e-12
MPV17L	-1.48498	4.86984e-07
LDLR	-1.48751	3.14557e-134
NDNL2	-1.4912	1.44618e-32
ATP9A	-1.49273	3.92252e-08
C15orf57	-1.49289	2.37358e-26
AACS	-1.49321	1.30984e-11
FNTB	-1.49652	5.32632e-17
HAGH	-1.49677	1.72696e-21
SIGIRR	-1.49738	8.09758e-25
TUBG2	-1.49893	1.84026e-11
TRAPPC9	-1.49996	8.26079e-89
RELL2	-1.50072	5.96237e-10
UNC45A	-1.50084	4.70989e-81
MOB3B	-1.50117	5.41019e-19
CRTC3	-1.50163	1.15257e-66
PIR	-1.50228	1.05465e-10
MXD1	-1.50494	3.4299e-28
HLA-A	-1.5051	7.63988e-43
VPS13C	-1.50764	3.7345e-41
HDDC3	-1.50798	6.41977e-34
NDUFS7	-1.50834	2.03461e-136
NUTM2B	-1.50983	9.48091e-09
RAB4B	-1.51099	2.07306e-27
FRAT1	-1.51171	4.2677e-11
ERBB2	-1.51449	3.18383e-08
ETHE1	-1.51518	1.22675e-34
ARHGEF2	-1.51606	2.25927e-68
WDR4	-1.51629	2.28785e-64
ECHDC2	-1.52179	3.63343e-09
ARRB1	-1.52308	1.27302e-12
CAMLG	-1.5249	5.85296e-78
HLF	-1.52702	7.2529e-14
CSF2RB	-1.5278	1.03409e-16
GRAMD1A	-1.52908	8.38921e-43
SNX24	-1.53176	1.55656e-26
RALB	-1.53308	2.50681e-32
STAT6	-1.53457	5.78167e-67
IL4R	-1.53681	2.85107e-32
RPS23	-1.53888	6.15509e-108
RAB39B	-1.53911	3.79887e-08
IDUA	-1.54337	5.93234e-10
TRIM39-RPP21	-1.54356	0.00333309
FDFT1	-1.5464	1.49207e-91
MTM1	-1.54693	6.07232e-23
LRG1	-1.54772	0.0018277
CPNE8	-1.5479	1.98264e-10
DBN1	-1.54842	6.29144e-25
TAPBP	-1.54844	1.58434e-38
IL1RL1	-1.54964	0.000209268
EPB41L4A	-1.55005	4.82645e-37
SPG11	-1.55061	4.904e-100
HES1	-1.5515	7.06258e-22
FSD1L	-1.55264	2.31986e-12
CDH24	-1.5533	1.23169e-12
TYRO3	-1.55475	1.8836e-10
PJA1	-1.55532	1.51194e-18
COBLL1	-1.55794	8.40277e-19
RBM23	-1.55873	2.13451e-68
NOS3	-1.55904	1.53932e-25
KLHL42	-1.55918	2.06753e-35
TNFSF13	-1.56041	6.94032e-08
PTPRJ	-1.56152	6.86229e-09
PPIC	-1.56266	3.17431e-21
GDF15	-1.56323	2.79525e-43
REEP2	-1.56415	6.55819e-07
GPSM3	-1.56762	4.56955e-05
OBSCN	-1.56831	3.00428e-10
CPEB4	-1.56874	9.9516e-27
KANK3	-1.57095	1.22313e-05
RRAS	-1.57292	6.31711e-12
TMC6	-1.57359	1.28314e-53
CHAC1	-1.57362	1.73128e-10
GPR108	-1.57683	2.14306e-71
GATSL2	-1.57722	1.03409e-16
DCTN3	-1.58106	1.87075e-67
TSPAN7	-1.58154	1.83892e-09
ISG15	-1.585	1.96421e-13
CACNB1	-1.58509	2.07877e-08
NME1-NME2	-1.59108	3.51648e-17
CPEB1	-1.59136	6.65516e-43
MYADM	-1.594	2.7011e-08
CXorf57	-1.59499	1.26304e-37
DNAJC17	-1.60006	2.07208e-18
AQP1	-1.60156	0.000792287
NEDD4	-1.60277	3.47759e-33
PIK3R2	-1.60334	1.02838e-39
HMBS	-1.60654	1.05591e-46
CCDC169-SOHLH2	-1.60791	5.9541e-18
MAGIX	-1.60866	0.00372675
LDLRAP1	-1.61114	6.9342e-31
GLTSCR2	-1.61127	1.03587e-61
ZFHX3	-1.61184	1.34854e-09
STPG1	-1.6133	7.93603e-07
MROH6	-1.6136	4.38578e-06
ICAM2	-1.61679	8.35883e-05
ZNF155	-1.61767	1.28386e-12
EEF2	-1.61897	3.05851e-137
FKBP5	-1.62198	5.12804e-183
HIST1H1D	-1.62324	0.00692796
EGR2	-1.62829	1.84115e-14
IQGAP1	-1.63084	4.13011e-33
ALDH16A1	-1.6326	3.75621e-99
DEXI	-1.63262	4.61322e-33
MYH14	-1.63492	0.000878283
IL17RC	-1.63688	3.68908e-07
HDGFRP2	-1.63763	2.00832e-39
C4orf48	-1.63896	8.17664e-16
ADAM22	-1.64029	1.93765e-25
HLA-B	-1.64171	3.06829e-09
CRYBA4	-1.64336	6.46668e-06
FOXN3	-1.64688	7.25712e-58
PARP15	-1.64846	2.18022e-12
USF2	-1.64862	3.82534e-62
TK2	-1.65253	8.72682e-24
ZNF596	-1.65254	5.53628e-07
SP110	-1.6535	2.29618e-22
ROGDI	-1.65447	5.52307e-56
EPX	-1.65562	0.00274446
C4orf32	-1.65603	5.72046e-24
CCNDBP1	-1.65776	1.30488e-43
APP	-1.65855	1.33143e-27
TMSB10	-1.6599	7.86726e-68
CNKSR3	-1.6599	5.52009e-75
EXT1	-1.66143	9.46399e-27
HSD3B7	-1.66272	1.78753e-07
ABHD4	-1.66506	3.56513e-37
NCF4	-1.66515	0.000358794
SEPT8	-1.66857	2.1751e-96
ZNF16	-1.66938	4.66566e-19
AIG1	-1.66959	1.99146e-22
ULK3	-1.67251	2.73463e-45
THEM6	-1.67354	6.39509e-74
RELB	-1.67589	1.31194e-08
PPOX	-1.67632	6.34828e-34
TBL1X	-1.6783	2.36623e-92
PDLIM5	-1.67871	7.25929e-57
LIPG	-1.68008	7.0507e-09
ITSN1	-1.68321	4.47052e-12
KLC2	-1.68469	6.20096e-19
HINT1	-1.68717	1.28916e-61
KCTD1	-1.69068	4.11787e-14
FOS	-1.69179	0.000113985
CRYL1	-1.69489	1.4307e-13
STK17B	-1.69623	1.40632e-11
MTERF1	-1.70701	2.21222e-14
AQP3	-1.70722	2.11618e-38
LGALS9	-1.70941	0.0001647
TLE2	-1.71471	0.000111989
VWA9	-1.7157	6.96514e-14
TMEM102	-1.71613	4.3945e-20
GUCA1B	-1.71846	6.89006e-05
NLGN2	-1.72325	2.84385e-08
RPL28	-1.72465	3.67814e-81
ZNF575	-1.72509	0.000413927
TSPYL5	-1.72935	3.59127e-07
METTL7A	-1.72942	1.11367e-44
TGM2	-1.73523	9.74687e-44
TEC	-1.73557	6.79823e-34
PARP4	-1.73572	2.30637e-56
ESCO2	-1.74156	7.04017e-46
DHRS4L2	-1.74172	2.93203e-37
RAC2	-1.74546	9.91953e-96
FBXO6	-1.74768	1.2133e-06
EXD3	-1.75724	2.38016e-12
SLC9A3R1	-1.75728	1.12918e-57
HIST1H3C	-1.76078	4.59061e-05
NXPE3	-1.76796	1.56393e-71
PRC1	-1.76894	5.30766e-87
DTX3L	-1.76948	1.03643e-71
DOCK6	-1.76963	1.06832e-21
OSBPL5	-1.77092	3.13861e-09
IFI6	-1.77103	3.16538e-15
LRTM2	-1.77172	6.79686e-55
SLC22A5	-1.77516	2.85167e-26
RGS10	-1.77702	4.02579e-52
IRF9	-1.77973	2.8881e-11
SPRY2	-1.78053	1.03249e-32
ANXA2R	-1.78075	5.73114e-08
S100A4	-1.78319	9.13003e-121
RPL18A	-1.78365	2.28894e-80
NFIA	-1.78378	2.74571e-106
LRRN2	-1.7879	3.73343e-43
ABCG2	-1.79237	3.53737e-22
B2M	-1.79389	6.49279e-66
PDE4DIP	-1.79806	4.03651e-40
SLC6A19	-1.79928	1.88263e-60
AAMDC	-1.80322	2.73806e-20
HSPA2	-1.8035	3.64615e-30
SLC2A4	-1.80657	2.66089e-13
IER3	-1.80918	2.40239e-14
SGK1	-1.81183	5.60762e-30
CASP4	-1.81757	0.000321751
CCPG1	-1.82012	5.18648e-38
MRPL54	-1.82171	1.11675e-71
DNASE1L1	-1.82313	1.17286e-28
PLEK2	-1.82986	4.84528e-151
LLGL2	-1.83022	1.48679e-35
EFTUD1	-1.83683	2.83351e-82
PVR	-1.84222	3.41644e-61
PEX6	-1.84313	3.37699e-67
GXYLT1	-1.84689	6.08801e-30
LRAT	-1.84716	7.72567e-19
DOPEY2	-1.84825	4.95217e-20
NQO1	-1.85127	3.43738e-09
PML	-1.85252	2.77008e-87
ENHO	-1.85287	0.000163415
ATP7B	-1.86044	2.25817e-05
EMC9	-1.8667	1.92051e-26
MXD4	-1.87038	4.37581e-35
CASC4	-1.87145	2.4282e-69
PLSCR3	-1.87199	1.27133e-13
RNF157	-1.8727	2.42103e-84
TFEB	-1.87427	6.28466e-14
ITPR2	-1.87582	1.77381e-40
SNX22	-1.8788	2.1951e-14
MGAT5	-1.88032	2.91755e-106
FAM83H	-1.88129	1.98148e-40
ACTG1	-1.88249	1.43141e-282
ANKRD9	-1.88311	5.85187e-13
FZD6	-1.88463	4.53595e-18
PTGER3	-1.88465	4.97046e-142
HDAC11	-1.88489	4.86107e-14
SYNGR1	-1.88587	1.39093e-22
NFIX	-1.8862	1.59473e-82
SATB2	-1.88734	2.64834e-13
CYTH1	-1.89032	1.02498e-24
HPCAL1	-1.8908	6.63179e-39
CFD	-1.89146	3.0496e-50
PFKP	-1.89147	9.65254e-95
S100A10	-1.89626	1.12264e-62
PNRC1	-1.89783	1.00251e-18
SLC25A29	-1.89891	3.42607e-12
GRTP1	-1.90158	3.19002e-07
DNAJC15	-1.90215	4.75837e-16
BST2	-1.90647	3.04255e-103
DNAAF3	-1.90926	5.8086e-31
RCBTB2	-1.9098	1.84126e-15
SEMA4B	-1.91006	2.29884e-24
MLPH	-1.91166	0.0100588
CERK	-1.91211	4.05344e-32
ZNF710	-1.91863	1.68658e-21
RPL4	-1.9227	5.5884e-177
ADCK2	-1.92821	2.78069e-55
ENO3	-1.93237	1.44361e-49
STS	-1.93417	1.68019e-45
IRF1	-1.94165	2.40186e-14
PIF1	-1.9427	7.91848e-16
KCNE3	-1.94543	5.01918e-37
ZSCAN20	-1.94622	2.56686e-10
RPS17	-1.94729	5.34793e-96
PRR22	-1.95631	7.75013e-09
TNNT1	-1.96221	2.63808e-07
MFSD6	-1.96258	5.07691e-68
TMEM14A	-1.96879	1.64947e-27
ALDH3B1	-1.96974	5.83341e-64
PHF11	-1.9761	4.79e-08
DUSP16	-1.97784	3.0654e-21
MGAT4B	-1.98165	1.07332e-211
CCNG2	-1.98762	3.13665e-16
SELENBP1	-1.99435	8.10988e-20
TBC1D2B	-1.99637	2.87893e-30
ADA	-2.00194	0.000264336
AKAP13	-2.00347	2.17264e-106
FAM83A	-2.00622	1.47796e-113
C22orf34	-2.01552	4.29972e-21
CAND2	-2.02005	2.30079e-20
SLC7A11	-2.02015	9.56112e-40
NGFRAP1	-2.02434	6.98203e-125
HOXB7	-2.02727	2.54596e-13
TRAF5	-2.03042	1.00499e-10
PRDM8	-2.03238	3.43689e-09
PLXNB3	-2.03547	4.88779e-14
TSPAN31	-2.03966	3.43917e-16
FAM49A	-2.0415	1.06473e-15
BNIP3L	-2.04168	1.5982e-71
JAKMIP2	-2.04204	6.02857e-10
NPTX1	-2.04538	2.20792e-08
ZNF391	-2.04571	6.23795e-06
GLCE	-2.04673	1.52917e-97
ELOVL2	-2.04745	8.41507e-42
NRTN	-2.04801	3.95579e-08
DDIT4	-2.04864	1.27015e-49
GRAMD4	-2.05143	2.79665e-50
PDGFC	-2.05313	6.62731e-12
MSN	-2.05755	7.09422e-211
PLEKHH3	-2.05987	1.21078e-25
NPAS1	-2.0628	0.000115706
TAP2	-2.06373	1.67906e-101
FGFR1	-2.06404	3.75785e-19
ATP8B2	-2.06548	8.77129e-65
P2RY11	-2.06813	1.12884e-17
PLEC	-2.07105	2.80138e-98
MICAL2	-2.073	7.96534e-85
PARP9	-2.07847	1.78805e-39
CPED1	-2.08132	1.74291e-11
SKIL	-2.08542	7.02753e-31
LRRC16A	-2.09137	4.38856e-31
LPGAT1	-2.09317	4.90178e-36
UTF1	-2.09349	2.34051e-05
CLIC3	-2.09546	0.0019144
LPCAT2	-2.09702	6.88922e-79
KDELC2	-2.09948	1.01952e-17
BTNL9	-2.10031	5.34048e-16
MAP3K3	-2.10124	5.00011e-84
MOCOS	-2.10219	4.18284e-09
RIN3	-2.10507	2.79479e-31
PPP1R26	-2.10641	7.57101e-17
NINJ1	-2.10843	1.8782e-10
NUDT14	-2.10928	1.93426e-18
JAG1	-2.11338	9.43562e-10
LGALS1	-2.12764	1.92665e-18
MICA	-2.13181	3.91359e-22
RPS6KA5	-2.13291	5.88582e-14
HDGFRP3	-2.13504	1.28269e-53
RABEP2	-2.14323	6.63583e-17
FXYD1	-2.14562	0.00419255
EZR	-2.14763	1.81386e-139
ZNF521	-2.15472	3.07447e-39
EML2	-2.16986	2.74103e-73
RASA4	-2.17335	1.60579e-53
HLCS	-2.1766	2.72385e-45
CDR2L	-2.18273	2.46463e-37
NCR3	-2.18651	9.07291e-06
SLC13A4	-2.18686	0.000771582
STK32C	-2.19259	3.33204e-36
TMEM243	-2.19649	0.000977579
TNFRSF10B	-2.19668	2.40845e-98
TRIM62	-2.19716	1.22038e-18
S100A1	-2.20786	0.000270447
ASAH2B	-2.20829	0.000423035
NDUFA4L2	-2.21146	1.50637e-05
CLSTN1	-2.21417	4.72779e-88
PKN3	-2.21504	7.68029e-109
HES2	-2.21872	4.43473e-13
DOCK11	-2.22338	9.89608e-25
GSTM2	-2.22759	1.73342e-23
RAB27A	-2.22907	1.11299e-17
IFI30	-2.23687	1.44813e-60
CDC42EP1	-2.23836	1.06353e-05
RPL39L	-2.23871	8.43155e-05
CYLD	-2.24507	9.23346e-46
PPP1R18	-2.24807	4.78279e-10
MBP	-2.2564	1.37981e-58
IDH2	-2.2575	4.47688e-184
APOL2	-2.25821	4.65403e-50
BCL7A	-2.26107	2.3461e-79
SOGA1	-2.26368	4.03387e-25
RPP25	-2.26968	1.03267e-53
RECK	-2.2773	2.33323e-10
RAB11FIP1	-2.28247	3.21097e-241
AP1G2	-2.28265	7.02752e-91
PIM1	-2.28437	8.17663e-113
SLC30A3	-2.28635	9.45324e-08
SMIM5	-2.2949	6.15752e-20
TRIM68	-2.29853	2.70567e-41
MTURN	-2.30089	1.15053e-32
CHST12	-2.30305	2.88311e-32
SPAG1	-2.30532	1.01686e-07
HHEX	-2.31203	1.00602e-77
NPC2	-2.3134	7.20808e-125
RNF43	-2.3245	1.60887e-10
PDE6A	-2.32564	1.38746e-12
TRIM7	-2.32673	2.9297e-152
ITM2A	-2.3269	1.91183e-09
TMCC2	-2.32796	2.94801e-39
S100A11	-2.3329	1.59248e-47
PLEKHO2	-2.34252	2.82186e-59
FZD8	-2.35414	5.78959e-17
CXXC5	-2.36361	2.0323e-224
NIPAL3	-2.37006	1.58503e-125
ALAD	-2.37872	7.36113e-40
ATP13A2	-2.38117	4.73407e-76
EPB42	-2.3825	7.01798e-58
AASS	-2.38618	6.94814e-09
CBX4	-2.38659	2.73487e-92
AMN	-2.3912	1.51663e-18
PTMS	-2.3912	7.76262e-30
SLC29A3	-2.39242	1.06471e-14
KLHL25	-2.3989	2.42401e-10
ANKH	-2.39948	3.01142e-27
IFITM2	-2.40783	3.73442e-09
RNASE1	-2.40799	9.97861e-13
NFKBIA	-2.40983	1.19457e-86
TMEM238	-2.42315	2.23484e-09
NMT2	-2.43101	6.62007e-32
HMGCS1	-2.44488	4.82036e-84
FLT3LG	-2.44843	1.37372e-07
TPST2	-2.45108	0
SLC11A1	-2.45488	2.44513e-50
RPL22L1	-2.45724	1.29221e-173
TESK2	-2.45949	1.74289e-24
SLC38A1	-2.46394	2.16421e-107
LMO7	-2.46441	2.02077e-39
RSAD2	-2.47305	1.84449e-89
SDC4	-2.47565	1.31298e-38
PAQR5	-2.47788	1.76339e-21
MLLT11	-2.4835	4.49942e-05
ELMO1	-2.48413	2.11944e-133
MAN2C1	-2.48532	7.88739e-87
TSLP	-2.48677	5.0839e-06
KLRG2	-2.48854	4.29653e-54
ARHGEF6	-2.49451	5.60004e-145
TMEM53	-2.50299	6.80784e-21
ORAI3	-2.51073	2.88429e-87
MFSD12	-2.51739	8.24748e-63
ADCY3	-2.52114	2.64239e-150
VWA5A	-2.52489	8.02065e-08
NAPRT	-2.52517	2.02235e-168
GNAI2	-2.52945	9.22822e-95
SESN3	-2.53125	1.0694e-104
ZFP36	-2.5319	4.1275e-70
F12	-2.54246	3.52308e-47
ZBTB42	-2.54268	6.15726e-28
RHOF	-2.54542	1.10035e-30
AMOT	-2.54868	1.81922e-48
MUC1	-2.55081	1.3274e-54
GSPT2	-2.55789	6.10795e-16
GALK2	-2.55998	1.07544e-43
UBE2C	-2.56112	6.77825e-108
KIAA1522	-2.56412	3.47828e-130
ANTXR2	-2.56809	6.05503e-23
ETS2	-2.57753	4.11035e-53
BTNL10	-2.58592	5.92102e-05
RASA4B	-2.58668	6.62228e-38
NR4A1	-2.59041	1.20375e-11
ZCCHC24	-2.59557	2.34535e-31
DAPK1	-2.59987	0
KLF13	-2.60665	1.36791e-126
CACFD1	-2.61809	1.08643e-20
HS6ST1	-2.64654	1.95e-29
STK39	-2.64851	2.69574e-34
SMAGP	-2.64948	4.09689e-08
CAPN5	-2.65319	2.44961e-07
GM2A	-2.65668	1.02065e-16
PDK2	-2.66118	4.72862e-27
CES3	-2.68207	1.46533e-10
AMPD3	-2.69362	1.10208e-71
AKNA	-2.71163	1.20677e-16
SPHK1	-2.71555	3.28837e-68
PTK2B	-2.71557	1.14036e-121
HIST1H2AJ	-2.71998	3.68773e-10
IL1R1	-2.7209	2.13829e-20
PEAR1	-2.72144	7.1119e-67
SPRR2F	-2.73078	1.1618e-09
FSTL3	-2.73689	6.11148e-45
KCTD17	-2.73907	3.89193e-35
PRKCB	-2.75683	2.07527e-135
SOCS1	-2.76223	1.41658e-24
RPS6KA1	-2.76263	1.18999e-207
STAC3	-2.76381	1.44101e-06
SHB	-2.76903	4.85725e-26
SORT1	-2.77142	2.9149e-55
HSD11B2	-2.77398	2.15981e-05
MAP2K5	-2.77641	2.8545e-80
PEX11A	-2.78557	6.89504e-13
DHRS4	-2.79793	1.052e-85
MINOS1-NBL1	-2.80154	4.76748e-09
TSPO	-2.83057	7.11339e-146
RTN4RL1	-2.83234	0.0122741
DDX60	-2.83399	3.69657e-24
DUSP10	-2.84026	3.61476e-24
FAM151B	-2.84299	4.22068e-05
GTF2IRD1	-2.86131	7.52145e-09
SLC12A7	-2.86534	2.04934e-71
C16orf86	-2.87188	9.11441e-05
C12orf57	-2.87867	6.02668e-71
DYRK1B	-2.88064	5.48548e-31
AGPAT2	-2.88087	1.75712e-48
SMARCA2	-2.88196	4.09466e-48
RCSD1	-2.88624	1.01475e-169
CD83	-2.88913	8.61244e-10
CYR61	-2.9023	4.99164e-18
ANXA9	-2.90448	1.42233e-19
NDUFC2-KCTD14	-2.90927	7.82219e-11
NDFIP1	-2.91069	2.56771e-168
DOCK2	-2.91164	3.78735e-107
SAMSN1	-2.91423	3.03549e-64
PGF	-2.91525	4.21325e-05
RPL13A	-2.91686	0
CCDC69	-2.92032	5.64351e-109
SLC35E4	-2.9272	1.57455e-10
CYP4V2	-2.93045	3.74048e-25
NOTUM	-2.93119	2.75273e-08
FAM129A	-2.93174	4.50863e-63
CLIP1	-2.94015	1.77883e-33
HEMGN	-2.94122	8.61116e-66
FAM159B	-2.94981	7.14425e-05
ABCC1	-2.9595	1.47662e-130
SMN2	-2.97011	4.23982e-47
PLA2G6	-2.97349	1.80952e-125
CASKIN2	-2.97518	2.02265e-18
PPP1R1B	-2.9774	0.000291545
TEAD4	-2.99523	7.51861e-12
PHOSPHO1	-2.99721	1.03674e-47
ITGA5	-2.99857	3.9071e-48
ADARB1	-3.00572	9.99099e-19
SMOX	-3.00677	2.49227e-23
AGPAT4	-3.00742	7.78268e-12
CCDC66	-3.01247	1.88662e-54
TEP1	-3.01291	8.06518e-60
LY6E	-3.01725	0
SLC16A3	-3.02139	2.73792e-05
GSTO2	-3.0228	2.1576e-17
[truncated: 642 more rows]
