# Supplementary material for: Comprehensive Characterization and Global Transcriptome Analysis of Human Fetal Liver Terminal Erythropoiesis
Source: Genomics Proteomics Bioinformatics. 2023 Aug 30;21(6):1117–32. doi: 10.1016/j.gpb.2023.07.001 (PMC11082260; doi:10.1016/j.gpb.2023.07.001)
Supplement: Supplementary Table S9 — DEGs between OrthoEs with and without enucleation capability [file mmc14.xlsx]

## Sheet: common DEGs
Table S9 DEGs between OrthoEs with and without enucleation capability
Note: imCBvsFLCB_log2(fold change), the ratio of gene expression in CB-iEry-OrthoE relative to FLC-OrthoEs and CBC-OrthoEs. ESvsFLCB_log2(fold change), the ratio of gene expression in ES-OrthoE relative to FLC-OrthoEs and CBC-OrthoEs.
Gene name	imCBvsFLCB_log2(fold change)	ESvsFLCB_log2(fold change)
PARD3	7.21696	8.07822
C19orf38	6.74666	3.70293
NDRG4	6.12025	4.74551
RELN	5.65547	2.87037
IER3	5.62587	1.05114
APOC1	5.53104	5.72773
CRIM1	5.51762	4.74877
ICA1	5.48976	2.75798
S100A4	5.42058	3.87606
PARP6	5.37932	4.83067
LY6E	5.3739	3.09467
TIMP1	5.29234	2.35885
TMSB10	5.19056	4.54806
CD70	5.18124	1.68655
B3GAT3	4.89319	1.71887
NDRG1	4.88012	3.82153
POLE4	4.87766	2.02521
CDKN2A	4.82642	1.3854
EPS8L1	4.66803	3.26966
MRPS6	4.64867	4.50437
S100A11	4.61155	3.67724
STX3	4.54593	2.45033
TUBA1A	4.47108	4.06912
CD52	4.44486	2.54872
SEPP1	4.44271	2.80817
S100A6	4.38085	1.12441
AAED1	4.35288	6.03977
SLC5A3	4.29817	2.17404
PKM	4.23088	4.19076
HHEX	4.2242	3.27511
TMEM102	4.21008	5.17177
ANXA2	4.17922	4.75536
UBE3D	4.17572	2.07108
EML2	4.17559	5.2816
TNFSF9	4.13984	1.39791
C9orf16	4.1141	3.82906
SMN2	4.02122	4.69392
DGCR6	4.01368	4.6846
CPQ	4.01256	6.52781
GPD1L	3.97535	1.24482
VIM	3.97427	6.00136
METRNL	3.9475	2.69458
FEZ1	3.8739	2.38292
FAM188B	3.85879	3.54875
SOCS6	3.84483	3.21057
CMC4	3.74192	4.25563
RNASE1	3.72644	3.65044
BHLHE40	3.71829	4.71125
KLHL26	3.7146	3.77395
HES4	3.71142	2.73434
VAT1	3.66078	4.27813
PCED1B	3.64674	2.8248
PITX1	3.64449	2.90622
TAC3	3.62848	3.92838
TJP1	3.58231	3.53138
HOXB9	3.58148	2.75662
DNASE1L1	3.53749	2.76126
DUSP23	3.53728	3.73809
CRYZ	3.50826	2.32852
TBC1D4	3.49364	3.60559
LONRF3	3.45557	2.92958
FAM129B	3.45278	1.40476
HES1	3.45135	2.54359
ISYNA1	3.4456	3.31902
SLC7A8	3.4144	2.79894
IFT46	3.37434	3.87467
FBXL8	3.35328	3.02958
FAM57A	3.33547	3.27406
LOC113230	3.32903	2.31077
FSCN1	3.3109	3.65992
C19orf48	3.30725	2.8077
PRKAR1B	3.30334	1.5379
PLK2	3.24766	3.37123
POLB	3.23777	3.94226
NUDT14	3.22756	3.61518
CDK2AP1	3.19601	2.07883
DUSP14	3.19541	3.45052
CSRP2	3.19215	4.20175
CISD1	3.18271	1.71986
HIST1H2AE	3.16821	1.44783
OSGIN2	3.16222	1.61132
UBE2D1	3.14607	1.93535
ZNF16	3.12138	2.95032
ENO3	3.09743	1.86505
PIGT	3.09616	1.19064
FAHD2B	3.08271	4.36586
ETS2	3.02946	1.38449
TAGLN2	3.01098	2.2094
ACY1	3.0084	1.94625
EPHX1	2.98932	2.18657
SPRYD4	2.98388	2.60985
EVI5L	2.94999	1.54848
PPCDC	2.94255	1.33339
BSCL2	2.84234	2.82999
TNFRSF10D	2.83622	2.13717
PAFAH1B3	2.83273	1.97811
CDKN1C	2.83227	5.00057
UPK1A	2.82347	3.84179
MRPL15	2.80345	3.39413
MIF	2.75347	3.01115
PIK3R3	2.74526	2.80971
DGCR6L	2.74444	4.6383
ZC3H8	2.73212	1.57063
MYD88	2.72775	4.77423
ABHD14B	2.7238	3.5808
AAMDC	2.71474	1.85445
APLNR	2.71373	2.98237
C11orf1	2.69034	4.0908
GALT	2.66115	1.5931
MACROD1	2.65138	2.06503
C12orf57	2.62973	1.80451
UBE2Q2	2.6193	3.26708
ZSCAN9	2.6005	3.92594
NDFIP2	2.5868	3.11047
FHL3	2.58607	5.09654
SEPW1	2.57752	2.45156
PPP1R18	2.57379	5.31734
FEZ2	2.56977	2.86265
PIGP	2.54185	3.57086
PRKX	2.53631	2.17132
RAP1GDS1	2.52463	2.8655
CALM1	2.5092	2.32721
ZFP36L1	2.49431	1.38386
RPP25L	2.48726	2.38285
IQGAP1	2.48324	2.44802
EIF2B2	2.48316	1.35626
POGK	2.47149	4.75964
BLOC1S5	2.46636	2.17409
C8orf33	2.46443	3.22474
CLEC11A	2.46093	2.87879
GTF3C6	2.44574	1.62708
NDUFA12	2.44284	2.11274
LDHA	2.44051	2.34653
RND1	2.43698	1.63036
PPFIBP2	2.42573	4.20006
DTNBP1	2.41078	3.70901
ETHE1	2.40264	2.82711
GYG1	2.39582	3.91047
WDR41	2.39375	2.20862
EIF4EBP1	2.38171	2.86716
PIR	2.37474	1.4587
GSTO2	2.36844	1.98271
RPA2	2.36677	1.19157
FIBP	2.35671	3.34367
AVEN	2.3508	3.9247
FAM162A	2.35006	3.24437
TMEM216	2.34948	2.20662
C19orf81	2.34158	2.54213
UQCC2	2.33516	2.02303
RETSAT	2.3305	1.64857
SENP8	2.33007	1.72125
IFI16	2.31793	4.109
NDUFAF2	2.30697	1.7755
ACTG1	2.30333	2.67405
AKAP1	2.29043	2.93225
PRIMPOL	2.2893	1.58292
DHRS4	2.28108	3.73185
C17orf49	2.28014	1.98373
FBXL12	2.2742	2.44594
ATOX1	2.26415	2.87095
IFI27L1	2.25032	2.57949
CYP2R1	2.24764	1.06132
WDYHV1	2.24677	3.24602
TCEAL4	2.24325	3.39407
FAM189B	2.24313	2.92509
SLC25A19	2.24254	1.42658
BCL7C	2.23189	3.21697
ZMAT3	2.22015	2.55095
SLC27A1	2.21426	1.55182
TMEM38B	2.21258	3.15975
RCBTB2	2.20811	1.20936
SIGIRR	2.20761	2.26823
MRPL17	2.19874	3.43759
TMEM99	2.19833	3.54263
CEP19	2.19439	1.26183
SMIM19	2.19024	2.11312
PLCD3	2.17112	1.07856
ACVR1B	2.16975	2.09104
TFEB	2.16794	1.33584
SMPD1	2.14443	1.83986
PTRH1	2.14279	1.33963
TMEM147	2.14276	2.45054
PRMT2	2.14125	1.97082
QTRT1	2.13279	2.84476
SMAD3	2.13046	2.43946
NT5M	2.13024	1.56833
MRPL46	2.13012	1.72056
CHMP4C	2.12843	2.17011
LYPLA1	2.12809	2.76906
SIVA1	2.11492	2.48394
AZIN1	2.11428	1.27739
HMGN4	2.11282	2.05383
FAAP24	2.11154	1.41774
IL10RB	2.10901	2.38014
MT2A	2.10056	1.69897
NPC2	2.08619	2.95748
PPIA	2.07787	2.21518
TRADD	2.07634	1.90131
GSN	2.07194	2.69721
DTD1	2.07165	2.29478
PFDN1	2.07165	1.65469
HNRNPAB	2.06737	1.11604
LYN	2.06357	2.60182
ORC5	2.05905	2.01238
PARP2	2.05739	2.17626
RDH10	2.04116	1.21789
PRICKLE3	2.03959	3.05381
G6PC3	2.03492	4.03596
NPM1	2.03413	2.54794
MSH6	2.03408	2.21283
ILVBL	2.03003	1.74217
TRAPPC6A	2.02718	2.57042
RNF168	2.02278	1.00154
TRIM16	2.02186	1.8657
EBAG9	2.02096	1.37189
FBXO45	2.01972	1.27057
SCAMP3	2.01052	2.90913
SIGMAR1	2.01006	1.64657
ROMO1	2.00167	3.14385
MVB12A	1.9995	1.84185
MAP2K5	1.99878	2.72638
TSPYL2	1.99803	2.6407
IFNGR2	1.99715	1.4877
TCEA2	1.99298	1.99339
AKR1A1	1.98956	3.82237
CCDC92	1.98578	3.30635
CREB3L4	1.97889	3.72059
SNAI1	1.97839	1.68505
SNRPG	1.97515	1.20752
MON1A	1.96909	2.42384
AGAP3	1.96341	3.1836
KIAA0391	1.9591	1.3793
MDP1	1.95873	2.33818
NDUFAF4	1.95455	2.12437
CYB5B	1.95384	2.35503
PLA2G15	1.95331	1.78002
XRCC4	1.95266	2.70106
APOA1BP	1.94737	4.09757
RPL26L1	1.94679	1.95605
IMPDH2	1.94223	2.43539
ZDHHC24	1.94183	1.81402
FGFRL1	1.94135	2.38873
SLIRP	1.93838	1.71726
IFI6	1.93707	1.56888
BOLA3	1.93536	1.3762
CLTB	1.93306	1.58313
APMAP	1.93221	1.51703
POLR2I	1.91846	1.76226
PRKCD	1.91364	2.11306
PHC2	1.91237	2.82333
WDR53	1.90312	2.11829
TMEM205	1.90215	2.4682
PINX1	1.90159	2.03146
NAF1	1.89565	1.16227
LSM3	1.89366	2.01225
TTC3	1.89201	2.77432
MRPL13	1.89193	1.45184
FUOM	1.88913	1.83509
RPS20	1.88837	2.127
ANXA1	1.88356	1.4452
VPS45	1.88304	2.28909
NME2	1.88067	3.12771
TMEM219	1.8801	3.71764
SLC25A17	1.87974	1.52448
PLCG2	1.87958	1.78458
TATDN1	1.8789	2.4616
LDOC1L	1.8769	1.80576
KLF10	1.87632	1.94457
PDCD5	1.87544	1.75448
NDUFS5	1.87425	2.6472
MRPS33	1.87304	2.67916
VAMP8	1.87253	2.21372
STAU2	1.86971	2.09738
MRPL51	1.86892	1.61737
MGST2	1.8627	1.9816
EEF1E1	1.86131	1.2854
MRPL34	1.85072	2.1895
ASMTL	1.85041	3.02526
DLGAP4	1.85036	2.32487
MFSD10	1.84729	1.87678
GART	1.84621	1.081
FKBP3	1.84552	1.28714
MRPS25	1.84396	2.88474
COMMD10	1.84334	1.36536
CBL	1.84109	2.19255
SHFM1	1.84049	2.58817
DHRS12	1.8387	2.09434
EMP3	1.83774	1.86265
SRSF7	1.83105	1.4908
PFKP	1.82806	2.44903
C1orf53	1.82775	2.42427
SMIM4	1.82711	2.69127
NDUFB2	1.81986	1.94358
UBR7	1.81916	1.39948
ARMC7	1.81207	1.90732
BCDIN3D	1.81157	2.00431
ECE2	1.81155	2.86812
FAM98C	1.8008	2.946
ACD	1.79886	2.63582
BTBD6	1.79792	1.12051
SHQ1	1.79772	1.91305
ZNF689	1.79746	1.17376
METTL12	1.79517	2.24439
ATP5G1	1.79405	2.7711
PFKL	1.79359	2.62767
FAM35A	1.79212	2.71047
DYNLT1	1.79179	2.4548
PRADC1	1.79106	1.98893
SFXN3	1.78868	2.31319
GGCT	1.78598	2.36572
SPTSSA	1.78551	2.17399
ZNF184	1.77876	1.45592
TMEM14C	1.77781	2.37059
MIF4GD	1.77753	2.43559
UBXN8	1.77744	1.30254
TCTN3	1.77672	1.73543
ACOT9	1.77302	2.89268
TAMM41	1.77237	2.44933
PLGRKT	1.76986	1.52636
FAF1	1.76969	1.81524
NDUFS7	1.76937	1.4818
NRM	1.76611	3.02748
C14orf142	1.76292	2.29589
CD320	1.76145	1.41499
ZNF780A	1.76022	1.26933
ARHGAP23	1.76017	1.51971
PXN	1.75623	1.80155
ABHD12	1.75422	2.22747
TMEM70	1.75291	2.52571
CBX8	1.75223	1.52784
OXA1L	1.75089	2.73638
NSF	1.74788	2.59716
SLC35A4	1.74452	1.49357
PELP1	1.74418	3.3865
APP	1.74134	1.50452
EXT1	1.74017	1.11539
FLYWCH2	1.74006	2.1511
RNF130	1.73821	2.90335
COX7C	1.7372	1.20742
PGRMC1	1.73568	2.01482
EBP	1.73266	2.29553
TMEM5	1.72313	2.10209
HSPBP1	1.72141	1.67374
SMIM20	1.71626	2.06794
FAM195B	1.70832	2.86047
HCFC1R1	1.70826	2.31251
CD81	1.70738	4.016
DBR1	1.70357	1.59586
TBCB	1.69948	1.13899
HIATL1	1.69493	1.626
TXNL4B	1.68823	1.91338
POLR3GL	1.68701	2.25576
DCTPP1	1.6859	2.31015
RPS23	1.68486	2.40318
NUDCD1	1.68307	1.18006
CTBS	1.6761	1.1731
LSM7	1.67276	1.88109
ADAM15	1.66828	1.54897
PIGU	1.667	1.74136
TRIM44	1.66661	1.86114
TMEM263	1.66385	1.13287
CIRH1A	1.6638	2.09366
CCDC6	1.66378	2.64091
LENG9	1.66243	2.33222
MRM1	1.66068	1.8886
MAD2L2	1.65836	2.11463
C9orf142	1.65629	2.98897
AARSD1	1.65125	2.49196
NSUN5	1.65103	3.52765
PHF7	1.64832	1.47496
STOML1	1.64625	2.67525
SSH2	1.64181	2.14567
TXN2	1.64123	1.75175
ATP5O	1.64074	1.52447
ENOPH1	1.64002	2.48636
ALKBH2	1.63548	1.9372
TSPAN13	1.63509	2.32297
SUMO2	1.6342	1.66018
PBDC1	1.63398	1.52617
NXT1	1.63388	1.51259
C19orf54	1.62973	1.58582
PPIE	1.62894	1.39995
RFC2	1.62625	1.27524
MRPS30	1.62578	1.27052
HGH1	1.62575	2.84593
SRD5A1	1.62566	2.08399
LCMT1	1.62391	3.32573
LACTB2	1.62253	1.87476
ZBTB45	1.61799	2.75291
ZFP62	1.61631	2.25656
CBFB	1.61606	1.23746
CNPY3	1.61577	3.41326
MED6	1.61456	1.6091
COPS8	1.61302	1.29236
HEXB	1.61082	1.49451
SOX12	1.60885	2.52451
PDCD2L	1.60278	1.64388
RPF2	1.60214	1.52781
HLA-C	1.60044	1.69736
FAM220A	1.59891	2.39146
COBLL1	1.5989	1.96616
GM2A	1.59884	3.36803
CST3	1.59401	2.7121
ZNF473	1.59391	1.32824
PRPS1	1.59243	1.02782
RPL36	1.59238	1.8435
SNRPB	1.59208	1.96208
GLI4	1.58733	2.34884
TMEM109	1.58669	2.50282
ZNF200	1.58638	1.4107
ELP3	1.58579	1.80867
RFT1	1.58463	1.66097
FUCA2	1.58451	3.11704
MRPL40	1.58388	2.79847
NARS2	1.58242	2.16475
LAP3	1.58027	1.05893
MFSD3	1.57805	1.92691
PPDPF	1.57661	1.9025
RPS2	1.57526	1.7079
SPR	1.57223	3.94456
ZNF622	1.57222	1.57207
PNPLA4	1.56897	2.39879
C8orf59	1.56838	2.08375
MRPL39	1.56712	2.04058
MBD2	1.56607	1.6594
DUSP16	1.56517	1.4713
SEPT1	1.56514	2.25077
IL18BP	1.56489	1.27516
METTL17	1.56309	2.16621
TTC27	1.56138	2.19319
SLC2A4RG	1.55902	2.59581
SLC9A1	1.55817	2.06359
COQ10A	1.55688	2.81545
CYB561A3	1.55477	1.75326
BOP1	1.5513	1.95419
TSPAN17	1.55023	1.44221
EIF3E	1.54982	1.86139
NOP56	1.54938	2.93237
GTF2H4	1.5447	2.98758
VPS25	1.54397	2.44425
ECH1	1.54308	1.81696
MRPS11	1.54063	2.17421
TIMM9	1.53592	1.12187
TTI2	1.53495	1.49699
HEATR5A	1.53454	1.70922
AGO3	1.53	1.05984
REEP5	1.52894	1.61944
DPP7	1.52894	1.92303
ZNF688	1.52809	2.41012
HSPB11	1.52791	1.55031
ATP5G2	1.52607	3.29447
ZNF524	1.52236	1.32711
AHCY	1.5191	2.10239
NFKBIL1	1.51846	2.18123
ENDOG	1.51697	1.69224
CHCHD10	1.51259	1.82638
ALG8	1.51043	2.57127
SEC24D	1.51034	1.15559
MAPK3	1.50996	1.15391
NQO1	1.50963	1.28789
ICT1	1.50373	2.41823
ERH	1.50342	1.74545
DDX20	1.50316	1.66947
MRAP2	1.50212	2.86991
ZDHHC12	1.5013	2.32039
SRFBP1	1.4998	1.33368
STK3	1.49855	1.09887
VKORC1	1.49783	1.89181
HLCS	1.49749	1.83691
TEX264	1.49395	3.66041
SFT2D2	1.49228	1.24288
MTERF2	1.49149	1.13809
DUSP3	1.48989	2.69346
APRT	1.48914	1.52495
PRDX4	1.48794	2.53045
PDCL3	1.48666	3.27182
VRK2	1.48537	1.65171
FYTTD1	1.48178	1.21681
HSCB	1.47866	2.09792
DHRS4L2	1.47803	3.31943
MCUR1	1.47801	1.47969
URB2	1.47631	1.21617
NME6	1.47517	2.87761
RIPK1	1.47435	1.42809
COX16	1.47287	2.43202
FAHD2A	1.47203	3.01599
RPP21	1.47104	2.68076
NIFK	1.4687	1.63051
IPO7	1.46782	1.71532
KRTCAP2	1.4677	2.13251
AGTRAP	1.46004	1.94272
TRIM37	1.45835	1.42365
TBCA	1.45461	1.58988
AK2	1.45277	1.96935
ALDH18A1	1.44773	2.32532
ADCK5	1.44611	2.02784
RPP25	1.4448	3.30816
MPC1	1.44241	1.46126
FAM178A	1.44155	2.06351
DERA	1.44059	2.93395
EXT2	1.44041	2.48029
UQCRQ	1.43986	1.85157
SAE1	1.43355	1.09991
HACD3	1.43232	2.19452
RPUSD2	1.43211	2.26903
AP4M1	1.42752	1.96716
CINP	1.42747	1.36189
NUDT3	1.42358	2.40697
SLC25A5	1.42145	1.93659
RPS16	1.42082	2.15538
COMMD5	1.41921	1.28746
PHYH	1.41706	3.35067
SMPD2	1.41385	2.19833
FBXO22	1.41118	2.79049
RALB	1.41039	2.39935
HDHD3	1.40787	2.64616
AP5S1	1.40753	1.24206
DNAAF2	1.40636	1.2076
C11orf31	1.40299	2.80924
TRMT12	1.4029	1.49754
PPP4R1	1.40237	1.79873
GLTP	1.40095	1.48132
CLIC1	1.40018	1.68834
FAM207A	1.39943	2.14716
LGALS1	1.39863	1.30833
GUSB	1.39642	1.98171
EXOSC5	1.39521	1.76756
ECI1	1.39354	2.02263
RBMX2	1.39335	2.49716
TTC5	1.39312	2.03264
GOLIM4	1.39153	1.41563
THAP7	1.39054	1.6686
MYL6B	1.39038	1.89545
ZCCHC9	1.38527	1.82412
RUSC1	1.38232	2.24928
MYEOV2	1.38159	2.19965
RABEPK	1.37968	2.78435
NIP7	1.37826	1.02029
PSMG1	1.37786	2.28307
SERGEF	1.37519	2.71431
TTI1	1.37475	1.05626
TANC1	1.37024	2.27657
NTPCR	1.36974	2.62882
TOE1	1.36943	1.61789
POLR3D	1.36629	1.36023
TMEM161A	1.36626	2.52926
MZT2A	1.36593	1.01455
SLC25A26	1.36411	1.53049
GSS	1.36277	1.48598
MIS18A	1.36179	1.10393
PDE6D	1.36139	1.81613
SUMF2	1.36114	1.94104
WDR75	1.35823	1.2513
MTX2	1.35667	2.6086
FIG4	1.35514	1.63076
CCND3	1.35446	2.18631
NOC4L	1.3536	1.89599
ADCK4	1.35289	1.16605
MPV17	1.35255	2.87088
TIGD6	1.35191	2.26676
EMC7	1.35175	1.3127
RECQL	1.34734	1.00452
FAM49B	1.34647	1.23226
GORASP1	1.34361	1.84462
FANCE	1.34227	1.87154
CLNS1A	1.33989	2.4509
SMARCB1	1.33798	2.09835
DCAKD	1.33462	2.49297
GCHFR	1.334	1.40581
NDUFB7	1.33322	2.03542
USF2	1.33251	1.70201
COX10	1.33076	1.55347
MRPS28	1.3306	1.19663
ASS1	1.32918	3.71266
RPL7	1.32658	1.17048
CCNB1IP1	1.32644	2.20212
ACOT7	1.32288	1.27628
FAM46A	1.32174	1.20673
FBL	1.32145	1.88764
TIMM10	1.32096	1.18771
COX5A	1.31988	1.62551
BTBD10	1.31979	1.42477
RASSF7	1.31919	1.18128
RPS5	1.31872	1.25999
GMPS	1.31862	1.7036
CHCHD7	1.31758	1.38743
MALSU1	1.31621	2.10578
RNASEH2A	1.31497	1.34811
URI1	1.31271	1.59366
NMRAL1	1.31242	3.32564
TXNDC5	1.31199	2.75891
CCDC58	1.3113	2.5446
PSMB3	1.3084	2.34116
ZNHIT3	1.30662	1.27649
SCP2	1.30467	2.22601
CFL1	1.30467	1.3369
ZNF181	1.3025	1.42715
MRPS24	1.30171	2.77048
PGGT1B	1.29855	1.7236
NDUFB5	1.29754	1.69082
NHP2L1	1.29731	1.74299
ALG3	1.29651	3.06947
STRA13	1.29535	1.31758
SDR39U1	1.29368	1.19886
FUS	1.29357	2.43996
SMIM15	1.29304	1.24271
OLA1	1.29279	2.06053
RPL18A	1.29224	1.72758
TM2D2	1.2898	2.03293
MRPL9	1.28906	2.66811
RNFT1	1.28849	1.67272
NDUFA7	1.28783	1.69203
DDX10	1.28716	1.98775
MRPL57	1.28675	2.02079
MRPL41	1.28548	1.38391
RPL37	1.27994	1.638
GNL2	1.27965	2.03947
KLF4	1.27942	2.07099
NAB1	1.27903	1.14451
LRRC23	1.27868	2.54088
SERPINB1	1.27828	2.3138
GPD2	1.27789	1.07168
ULK3	1.27749	1.83012
SIL1	1.27661	1.43104
KRT18	1.27392	5.18017
MGAT3	1.27372	1.43401
MRPL33	1.27296	1.30474
CENPB	1.27224	2.21118
ADCK2	1.27176	2.1284
MRPL32	1.27022	1.50604
NUBP2	1.26941	2.21719
FSTL3	1.2686	1.76951
GTPBP3	1.268	2.56233
BCORL1	1.26667	1.55912
RMDN1	1.26616	2.06792
NSA2	1.26569	1.70951
NUDT9	1.26535	1.04268
SWI5	1.26309	2.46811
POLD2	1.26212	1.59954
RABGGTA	1.2602	2.23393
SLC38A1	1.25855	1.652
PHLDB3	1.25327	1.49168
LOC100652758	1.25319	2.77082
TMEM19	1.25173	1.48214
GTF2H2C_2	1.25121	1.42523
NCKIPSD	1.24888	1.8776
PTPN18	1.24574	1.40333
INTS10	1.23978	1.3132
LRRFIP1	1.23854	1.79074
INO80E	1.23713	2.61128
NHP2	1.23526	1.72425
RTN4	1.23401	2.02643
ZCRB1	1.23156	2.17079
FMNL2	1.23139	1.03682
PTMS	1.23016	1.39912
SNRPC	1.22851	2.15762
SMIM11	1.22824	1.9321
RAB13	1.22776	3.2879
NENF	1.22495	2.09322
RANGRF	1.22391	2.53435
MCMBP	1.22322	2.55924
NT5C	1.22294	1.02134
BRF2	1.22242	1.08683
PPIH	1.22151	2.44066
TXNDC15	1.2187	2.41758
ENDOV	1.21743	1.24432
CCDC107	1.21733	2.70936
ELK1	1.21581	1.91423
POLR1E	1.21566	1.91254
GIT1	1.21462	3.03822
GEMIN4	1.2141	2.07309
VKORC1L1	1.21314	1.20467
COMMD6	1.2117	1.89252
PDRG1	1.21082	1.2606
GTF2E2	1.2077	1.64735
MNAT1	1.20753	1.99146
PARL	1.20698	1.64736
WDR36	1.20682	1.2464
CDK5	1.20653	4.00604
FAM58A	1.20647	3.61326
OCEL1	1.20604	1.40177
STX8	1.20411	2.15754
UQCRFS1	1.20362	1.27067
PEX6	1.20204	1.95706
ZC3HC1	1.2011	2.47636
USE1	1.19774	1.39355
FAM222A	1.19761	2.0139
NOP58	1.19716	1.41927
IMP3	1.19523	1.99879
ZBTB9	1.19484	1.89271
ASL	1.19438	2.2964
TCAIM	1.19344	2.69282
EFNA3	1.19069	1.64823
MRPL10	1.18753	2.17744
C6orf203	1.18019	2.17181
WDR3	1.18001	1.87038
LMAN2	1.17438	1.28805
HDDC3	1.17386	1.08204
HTRA2	1.17298	1.09828
MTHFD1L	1.17191	3.94501
NDUFB4	1.17023	1.85882
RORA	1.17008	1.15753
MFAP1	1.16749	1.1363
ZNF574	1.16744	1.35034
LARS	1.16669	1.43491
TP53I3	1.16501	2.06569
SUCLG1	1.16414	1.08294
RRP1B	1.1638	3.15405
BAG4	1.16324	1.22087
C21orf59	1.15959	1.05275
SLC17A5	1.15613	1.18811
SLC5A6	1.1525	1.15267
COX8A	1.1516	1.61064
GLTSCR2	1.15138	1.93893
BOLA2	1.15116	1.60901
BOLA2B	1.15116	1.60901
TSR2	1.15042	1.97033
CFAP126	1.14829	1.33291
AIP	1.14589	1.08022
EEFSEC	1.14529	1.98195
MAPRE1	1.14426	1.00692
EIF3M	1.14389	2.28441
KDSR	1.14249	2.58854
TMA16	1.14249	1.74879
MRPL1	1.14227	2.58362
RBM4B	1.14119	1.80122
GANC	1.14085	1.24438
TRAM2	1.14054	1.89861
INIP	1.13864	1.05122
MRPL3	1.13728	2.10006
PDLIM1	1.13551	2.01934
RPL30	1.13542	1.11321
GLOD4	1.13538	2.21453
AP5B1	1.13409	1.0756
RPL3	1.13369	2.14429
SLC1A4	1.13292	1.28713
RPS14	1.13012	1.64109
NDUFB1	1.12925	1.03769
MRPS18A	1.12868	1.44106
APOBEC3B	1.12634	1.03487
MRPL4	1.12416	1.29626
LAMC1	1.11984	2.50898
ATL3	1.11948	1.03643
CTU2	1.11821	1.42688
TNNT1	1.11569	3.85089
PSTPIP2	1.11408	2.1087
AHCYL2	1.11386	1.44361
CERS5	1.11298	2.19878
CCDC167	1.11218	1.23305
RQCD1	1.11118	1.4558
ATAD1	1.1102	1.54951
GMPR2	1.10945	1.20212
RPAP1	1.10848	2.71595
ZMAT5	1.10792	2.02406
HSD17B8	1.10789	2.47429
C14orf166	1.10704	1.20069
TPRKB	1.10492	1.56298
BTBD2	1.10343	1.48427
SIRT2	1.10076	1.34224
GOT2	1.09687	3.33988
DPM3	1.09313	1.4694
GEMIN6	1.09278	2.46125
PHB	1.09128	2.78052
GIPC1	1.0903	4.71695
SHB	1.0895	1.33695
RNF25	1.08894	1.54603
RIOK2	1.08642	2.02297
NDUFA3	1.08633	1.36936
RPS29	1.08586	1.08256
POLR2F	1.08531	1.62822
PTTG1IP	1.08504	1.20518
NDNL2	1.0831	2.00138
ARHGAP18	1.08291	1.05225
THOC6	1.08252	1.28775
PSPH	1.07978	2.0722
NOMO1	1.07622	1.49677
NDUFS3	1.07254	1.86886
BCS1L	1.07134	2.85468
CDC123	1.0702	1.55527
RPL12	1.06788	2.2619
AKIP1	1.06564	1.22327
ST8SIA6	1.06338	1.00247
EDC3	1.0628	1.63672
PCED1A	1.06042	2.44085
ALDH9A1	1.05769	1.70009
PGLS	1.05622	2.50685
DAP3	1.05158	1.09384
SUFU	1.0505	2.25409
POLR2G	1.0488	2.112
RPS21	1.04589	1.88301
RFWD3	1.04552	1.04872
RPS4X	1.04544	1.54875
TOMM5	1.04542	1.5262
PPP1R3E	1.04381	1.83219
TNIP2	1.04195	1.58807
UBE2G2	1.03532	1.1755
ESD	1.03251	2.71576
SNRPF	1.03198	2.3209
CS	1.03189	1.13744
SLC39A6	1.03036	1.483
TYMSOS	1.02988	1.16848
PPA1	1.02981	1.68982
CSNK2A2	1.02891	2.01383
LSM4	1.02873	2.30217
MECR	1.02451	1.58039
ATP6V1F	1.02357	2.17877
WDR4	1.02	1.15033
EXOSC7	1.01944	1.7653
ARV1	1.01877	1.76658
RAN	1.01793	1.05988
TECR	1.01735	1.78196
RPL28	1.01698	1.2704
CBY1	1.01693	1.36698
ENO2	1.01265	2.04695
SLC25A11	1.01071	2.6072
MDH1	1.01017	1.0886
POP4	1.00948	1.02622
TRUB1	1.00878	1.20138
GPR108	1.00835	1.30397
COA4	1.00211	1.77056
LXN	1.0018	3.28379
RHOQ	1.00062	1.53414
TIMM50	1.00023	1.1593
OTUD4	-1.00295	-2.48315
KDM5C	-1.00421	-1.63009
BRWD1	-1.00551	-1.05658
SMIM1	-1.00741	-2.0231
TPM1	-1.00884	-2.53291
SNX13	-1.00908	-1.57962
IFRD2	-1.00916	-2.09711
CYB5A	-1.01194	-1.95318
LARP7	-1.01254	-1.16673
TSNAX	-1.01301	-1.32035
DLG1	-1.0133	-1.28138
CDYL	-1.01351	-1.24274
BROX	-1.01375	-1.85272
STK16	-1.01505	-1.18079
RABGAP1	-1.01549	-1.72248
USP8	-1.01558	-1.42853
CELF1	-1.01716	-1.36363
SON	-1.02041	-1.69757
COQ2	-1.02125	-3.04056
RHD	-1.0229	-3.51889
HAGH	-1.02367	-1.24788
TSSK3	-1.02535	-3.04651
ZNF628	-1.02716	-2.15226
KAT6B	-1.02795	-2.5732
PKN2	-1.02952	-1.33834
MTHFR	-1.02986	-2.46462
NFKBIZ	-1.03017	-1.83667
PTPN4	-1.03163	-2.28289
TSC22D2	-1.03251	-1.78238
PTEN	-1.03361	-1.35108
PAPOLG	-1.03791	-1.75473
SCAF11	-1.04022	-1.29264
HIPK3	-1.04334	-1.74652
DCP1A	-1.04517	-1.95528
ENDOD1	-1.04546	-1.10787
ATP6V1A	-1.04646	-2.13639
C7orf49	-1.04963	-2.30296
SP1	-1.05018	-1.2241
ZNF654	-1.05107	-2.44191
HEXIM1	-1.05262	-3.02866
SPNS1	-1.0527	-1.0807
DUSP1	-1.05377	-3.76273
ARMC8	-1.05392	-1.85712
ESPN	-1.05556	-1.89197
PHF3	-1.05731	-1.96007
TBC1D15	-1.05735	-2.36938
ZNF638	-1.05814	-1.1288
TTC17	-1.06139	-2.31289
PPP1R9B	-1.06216	-3.21403
CRNKL1	-1.06288	-1.13408
HLX	-1.06351	-4.06384
RGCC	-1.06355	-2.59504
C5orf22	-1.0639	-1.18851
SAFB	-1.06662	-1.75178
MAP3K3	-1.06701	-1.43881
GPBP1L1	-1.07512	-1.65454
ERI2	-1.07533	-1.54637
FAM126B	-1.07612	-2.22537
HBP1	-1.07682	-2.90656
LUC7L3	-1.07836	-1.79915
RANBP9	-1.07848	-2.68403
NAPB	-1.08277	-2.42021
AAK1	-1.08319	-3.18594
SECISBP2L	-1.08444	-2.75038
CLK3	-1.08478	-1.88047
PCGF5	-1.0857	-2.74407
CALCOCO2	-1.08579	-1.40852
KDM4B	-1.08619	-1.60376
CDIPT	-1.0865	-1.41753
TVP23B	-1.0868	-2.23294
PNKP	-1.08684	-1.10589
SNRK	-1.08805	-1.78049
ZFAND6	-1.08821	-2.47778
DYNLL1	-1.08903	-1.92211
GATAD2A	-1.09025	-2.1902
CEP350	-1.09522	-1.77451
LMAN1	-1.09534	-1.28328
BNIP3L	-1.09628	-2.98834
UBE4A	-1.09744	-1.37007
CNOT4	-1.09848	-2.08011
GSPT1	-1.09942	-3.76286
HBG1	-1.10164	-2.93356
GDE1	-1.10342	-3.38432
GRAP2	-1.10546	-2.28757
KIAA2026	-1.10548	-2.36086
VCPIP1	-1.10802	-3.44914
BCLAF1	-1.10837	-2.21642
BAG6	-1.10889	-1.24732
SP2	-1.10891	-2.01657
PSMD2	-1.11021	-1.36072
WAC	-1.11396	-1.70057
TMCO3	-1.11425	-2.46327
MAT2B	-1.11473	-3.38464
AKIRIN1	-1.11474	-1.46005
RLF	-1.1154	-2.33768
LRRC8A	-1.11656	-3.62602
CCNDBP1	-1.11884	-2.79544
VTI1B	-1.12093	-1.51856
NAPA	-1.12222	-2.17199
RAP2B	-1.12394	-1.53834
TFDP2	-1.12513	-3.41113
PITPNA	-1.12527	-1.09355
WDR46	-1.12872	-1.3194
PTPRF	-1.12885	-1.05368
U2AF1L4	-1.1293	-1.13816
ERAL1	-1.12936	-1.53768
CCDC69	-1.13034	-1.77805
ABHD5	-1.13079	-3.39065
RPL17-C18orf32	-1.13102	-2.03199
SLC16A1	-1.13236	-2.13988
YTHDC1	-1.13279	-2.02818
KDM5B	-1.13305	-1.77933
WDTC1	-1.13561	-1.12714
MAP2K7	-1.1358	-2.4537
ALDH5A1	-1.13619	-3.79255
MAD2L1BP	-1.13711	-1.02266
MAP4K5	-1.13913	-3.68903
GAB1	-1.13974	-1.99785
EPB42	-1.14006	-3.94372
RAB5A	-1.14013	-2.45534
RTN3	-1.14121	-2.17757
TBC1D17	-1.14143	-1.59071
RAB8B	-1.14208	-2.68049
TMEM265	-1.14534	-1.3193
USP38	-1.14854	-2.35099
EWSR1	-1.15144	-1.49225
AZI2	-1.15303	-1.07203
USP47	-1.1533	-1.69009
DCAF10	-1.15339	-1.7444
KIAA1033	-1.15625	-2.14652
SETD5	-1.15733	-1.00285
DCP1B	-1.15799	-1.89929
TPST2	-1.15844	-1.38156
RNF11	-1.16046	-3.41558
ZNF326	-1.16087	-1.64373
MED25	-1.16129	-3.399
TFRC	-1.16509	-2.94953
RIT1	-1.16555	-2.05353
PI16	-1.16583	-2.32831
PTP4A2	-1.16593	-1.01975
TFR2	-1.16646	-2.79125
CITED2	-1.16675	-1.88646
SMCR8	-1.16783	-1.2921
HES6	-1.168	-5.30683
DNAJB6	-1.16848	-1.73609
PHF12	-1.17058	-1.12852
IFT74	-1.17211	-1.94371
ZNF175	-1.17232	-2.59192
IRF2BPL	-1.17265	-3.35825
TRA2A	-1.17526	-1.43614
MED28	-1.17557	-1.06265
C3orf58	-1.17616	-6.0419
AFTPH	-1.17634	-2.19612
PPM1A	-1.17786	-3.63176
ZFAND3	-1.17843	-1.24871
FAM89B	-1.17935	-1.03267
TPR	-1.18191	-1.14493
NDST2	-1.18212	-2.17273
PNPLA6	-1.18472	-1.57773
C1GALT1	-1.18574	-2.73796
CYSTM1	-1.1869	-1.71046
RDH11	-1.18696	-2.00641
NOL6	-1.18702	-1.14621
VEZF1	-1.19257	-1.87186
MARK2	-1.19548	-1.13542
TCEANC	-1.2003	-4.19158
ISCU	-1.20111	-2.43506
EIF5	-1.20271	-2.63333
YPEL3	-1.20377	-2.43403
ATF7IP	-1.20517	-1.49409
CISD2	-1.2055	-3.23673
C10orf12	-1.20578	-2.36841
MTRNR2L6	-1.20784	-2.14885
RILP	-1.20974	-1.27385
KLF3	-1.21066	-3.08034
DAP	-1.214	-3.28308
MOSPD1	-1.21431	-4.40889
SMG1	-1.2155	-1.95062
CDKN1B	-1.21602	-3.33975
PARD6B	-1.21713	-1.96248
ERMAP	-1.21731	-2.17223
PI4KB	-1.21746	-2.09234
CBR3	-1.2176	-5.95118
METTL22	-1.21957	-1.89212
KDM3B	-1.22042	-1.81934
ACAP2	-1.22089	-1.4298
ATG2B	-1.2212	-3.30338
HECTD3	-1.2213	-1.20977
TRIM33	-1.22131	-1.38486
GATAD2B	-1.22402	-1.78859
SMIM5	-1.22408	-3.06561
WASF2	-1.22487	-1.48286
FKBP1B	-1.22574	-2.04498
NRIP1	-1.22628	-2.33748
VPS26A	-1.22669	-2.34001
OFD1	-1.22865	-2.95068
TSPAN5	-1.22952	-2.41759
SLC35E1	-1.22971	-2.02942
PINK1	-1.23143	-2.58214
TRIM11	-1.23164	-1.18011
PROS1	-1.23339	-4.05024
YPEL5	-1.23402	-2.45039
CHD9	-1.2361	-1.91349
BLOC1S6	-1.23633	-2.3098
HIST3H2BB	-1.23773	-1.89373
FBXO34	-1.23852	-2.71664
ZC3H3	-1.23897	-1.55485
GRK6	-1.2397	-2.18192
USP4	-1.2407	-1.03142
TRIM59	-1.24485	-3.12563
DCAF6	-1.24545	-2.5847
FGFR1OP2	-1.24577	-3.60167
LRP10	-1.24635	-2.46267
GFPT1	-1.24643	-1.4616
SLTM	-1.24689	-1.15427
USF1	-1.24722	-1.06361
ARID1B	-1.24893	-1.18663
HMBS	-1.25114	-2.60236
TRIM2	-1.25344	-4.85947
RBBP6	-1.25377	-1.69526
ATXN7L3	-1.2541	-2.00547
FXR2	-1.2544	-1.19733
TAB2	-1.2558	-2.1221
LANCL3	-1.25592	-2.45443
LIMK2	-1.25592	-1.15428
ZER1	-1.2574	-1.86756
DPH1	-1.25976	-2.35694
NFAT5	-1.26018	-2.8426
ZFC3H1	-1.26048	-1.16883
CEP164	-1.26087	-1.34353
ZC3H13	-1.26188	-1.69531
GABPB2	-1.26242	-2.75959
EXOSC9	-1.26261	-1.61992
STAT6	-1.26404	-1.31443
IREB2	-1.26434	-1.12902
REXO1	-1.26605	-2.00664
CORO1C	-1.26608	-1.06925
JMY	-1.27071	-3.17366
PCMTD1	-1.2708	-3.87838
PRKAB2	-1.27093	-1.75633
DDX3X	-1.27523	-2.86005
BBX	-1.27598	-1.46326
STX17	-1.27611	-1.65047
OTUD7B	-1.27635	-1.80252
TMUB2	-1.27668	-2.09045
CANT1	-1.27843	-1.3432
PTK2B	-1.28302	-1.60719
PBRM1	-1.28349	-1.17392
PPP3R1	-1.28382	-3.66499
STK40	-1.28441	-2.15393
SRCAP	-1.28549	-1.65098
ATAD2B	-1.28578	-2.05342
ABCF1	-1.28943	-1.4531
RGS16	-1.29041	-3.90627
ZBTB22	-1.29302	-2.02214
MSRB1	-1.29429	-2.18387
RFFL	-1.29478	-3.51062
ANP32B	-1.29824	-2.00635
ZCCHC8	-1.29833	-1.64333
NCOA2	-1.29856	-2.45167
SYNJ2	-1.29878	-2.38751
ELOVL6	-1.29888	-4.0039
SELENBP1	-1.29985	-2.88017
PRRC2A	-1.30269	-1.05695
PIP5K1B	-1.30496	-2.58176
MBTD1	-1.30566	-2.23051
SLC35E2B	-1.30599	-1.58245
ZNF346	-1.30695	-3.36487
TAOK3	-1.30974	-2.32825
RPA1	-1.3122	-1.76223
DMWD	-1.31274	-2.16716
ARRDC2	-1.31466	-6.01576
TPGS1	-1.31988	-2.4294
ARF4	-1.32137	-1.32879
SPTB	-1.32185	-1.63383
STAG2	-1.32201	-2.48368
UBE4B	-1.32247	-1.55465
FAM20B	-1.32416	-1.39302
B4GALT2	-1.32419	-2.50227
RAP2C	-1.32608	-2.21153
QRICH1	-1.32625	-1.03193
CLDN15	-1.32628	-5.68652
CYTH1	-1.32749	-1.10695
ZBTB48	-1.32848	-1.46517
FAM208B	-1.33042	-2.00757
NPIPA5	-1.3323	-4.24971
DYRK1B	-1.33291	-1.33813
DMPK	-1.33387	-2.36909
PRPSAP2	-1.33476	-2.18011
ZC3H11A	-1.3353	-1.46211
SLC2A1	-1.33611	-2.23634
TMEM55B	-1.33724	-2.29524
UNC45A	-1.33798	-1.68619
PLA2G4C	-1.33866	-1.8312
HK1	-1.33944	-1.60144
SERTAD3	-1.33967	-2.64789
ABCC5	-1.34089	-1.38067
RCOR3	-1.34246	-1.15081
CUL4A	-1.34311	-2.54181
PTGR1	-1.34492	-4.04371
BRD8	-1.34508	-2.68372
OSER1	-1.34551	-2.41414
IRF3	-1.34698	-2.46082
SIRT7	-1.34881	-1.91822
WWP2	-1.34919	-1.02726
RMDN3	-1.3503	-1.6962
LNX2	-1.35208	-3.91188
FBXO11	-1.35235	-2.2071
DHRS13	-1.35313	-1.3591
TRAPPC8	-1.35423	-1.80309
MICU1	-1.35568	-1.82914
SLFN14	-1.35596	-2.23778
ADD1	-1.35647	-1.26992
WHAMM	-1.35663	-1.1367
ANKLE1	-1.35893	-5.60896
TOPORS	-1.361	-2.89445
ID1	-1.3611	-1.33609
AURKA	-1.36112	-2.61816
SGMS1	-1.36215	-2.1221
FITM1	-1.36241	-2.84513
ALAS2	-1.36431	-1.65254
DLD	-1.36607	-1.0683
XPO7	-1.36764	-4.87802
DDX52	-1.36861	-3.6018
SYNRG	-1.36988	-1.78428
P2RY1	-1.37013	-1.4434
MPP1	-1.37196	-2.05325
TMEM242	-1.37539	-3.74658
MAFK	-1.37543	-4.08003
DNAJC6	-1.37636	-3.65788
HLA-G	-1.3772	-4.78702
CTSB	-1.37746	-1.59034
OSBPL11	-1.37875	-2.4193
AGAP6	-1.37947	-2.66267
ST3GAL2	-1.38194	-1.65836
JARID2	-1.38197	-1.60821
ATP6V0C	-1.38561	-2.23424
RBM3	-1.38675	-1.0566
MED13	-1.3878	-2.72384
MYLIP	-1.38945	-3.01099
MTMR10	-1.39167	-2.40647
SLC7A5	-1.39317	-3.02572
STK35	-1.39492	-1.70631
CHD2	-1.39611	-3.48498
PNISR	-1.39645	-1.47272
SLC43A2	-1.39712	-2.08851
C11orf30	-1.39998	-2.22365
RASGEF1B	-1.40026	-2.83253
RBL2	-1.40049	-1.1604
RSBN1L	-1.40209	-1.76626
REXO2	-1.40328	-3.87202
MARCH7	-1.40471	-1.84908
IDS	-1.40569	-1.77042
MOSPD3	-1.40654	-1.27344
HSD3B7	-1.40741	-2.66596
CHST11	-1.41034	-2.20912
AGTPBP1	-1.41054	-1.3893
CDK12	-1.41143	-2.10261
UBXN7	-1.4179	-2.98546
PDCD10	-1.42325	-3.36216
UBALD2	-1.42353	-2.43053
CHIC2	-1.42532	-3.30561
KRAS	-1.42609	-1.66077
IKBKG	-1.4265	-1.59859
TNPO1	-1.42828	-1.73473
SEMA7A	-1.43193	-2.85802
EHBP1L1	-1.43239	-1.82883
ATXN7	-1.43546	-1.59676
CIR1	-1.43626	-1.76378
PIKFYVE	-1.4371	-2.56282
FOXO4	-1.43713	-2.02638
SERPINI1	-1.43797	-3.18592
PPP6R1	-1.44236	-1.70151
IRF1	-1.44342	-1.91775
C1orf198	-1.44432	-2.17932
GLRX5	-1.44544	-5.08516
NCEH1	-1.44565	-4.96012
KDM6A	-1.44637	-3.74378
SLC40A1	-1.44806	-3.25158
MORC3	-1.45138	-4.32284
TLK2	-1.45197	-1.82728
MYNN	-1.45324	-3.08033
IGHMBP2	-1.45493	-1.23806
CREM	-1.45559	-1.59804
CYP3A5	-1.45623	-2.51336
INPP5D	-1.45666	-5.74022
TMEM180	-1.45699	-2.08107
PITHD1	-1.45742	-2.5647
GNAI3	-1.46081	-2.07588
LOC100130451	-1.46229	-2.63261
KHNYN	-1.4628	-2.93929
THOC2	-1.46289	-2.07768
SRRD	-1.46301	-3.1041
ZNF24	-1.46469	-2.01223
MYSM1	-1.46473	-1.86635
HDGF	-1.46489	-2.20226
PMAIP1	-1.46751	-2.78498
CD82	-1.46839	-1.49703
HCN2	-1.46906	-2.31211
FMR1	-1.4728	-1.56444
MICAL3	-1.47307	-1.24903
TNRC6A	-1.47514	-1.69482
DHX32	-1.47602	-3.55287
USP32	-1.47702	-2.13764
ATG13	-1.47909	-2.06782
LAMP1	-1.48039	-1.2646
E2F4	-1.48048	-1.98432
FAM117A	-1.48464	-1.9922
RRAGC	-1.48699	-1.80372
NAPG	-1.48842	-3.78189
MED13L	-1.48855	-1.89506
PPP1CB	-1.48909	-1.81091
KDM4C	-1.49062	-2.00049
UBQLN1	-1.49128	-1.77723
PLCL2	-1.49262	-3.3765
MTMR3	-1.49442	-2.94061
UBA3	-1.4956	-1.84569
USP19	-1.49569	-1.03205
BCAR1	-1.49674	-2.56737
DNASE2	-1.49956	-1.43136
AKT2	-1.50256	-1.31077
NFKBIA	-1.50672	-1.81627
ADIPOR1	-1.50912	-2.3336
PHF21A	-1.51081	-2.1484
SH3BP5L	-1.51176	-2.09676
ZBTB18	-1.51294	-1.13265
ATG14	-1.51384	-4.96121
TBC1D20	-1.51664	-2.27307
KATNB1	-1.51997	-1.09929
CHST2	-1.52092	-2.54705
SPTA1	-1.5214	-2.67599
C9orf69	-1.52341	-1.02385
BSDC1	-1.52579	-2.48227
RSRP1	-1.52655	-4.46267
TMEM245	-1.52794	-2.92755
DCTN4	-1.52866	-2.47208
CREB1	-1.53253	-1.6905
TESC	-1.53458	-1.55912
FOXP1	-1.53478	-4.51718
SLC25A42	-1.53506	-4.45293
KIAA0922	-1.53649	-2.03582
CSTF1	-1.537	-1.24392
RUNDC1	-1.53737	-1.11343
KDM5A	-1.53818	-2.16211
SBNO1	-1.53883	-1.93114
FAM132B	-1.53901	-6.82411
AMMECR1L	-1.54085	-2.43582
CWC25	-1.54146	-2.14784
XPR1	-1.54175	-1.64836
HEATR5B	-1.54351	-1.28457
ZRANB1	-1.54439	-2.18576
TUBGCP6	-1.54454	-1.50396
TUBA4A	-1.54616	-3.12861
KMT2C	-1.54665	-2.22478
GMPR	-1.54701	-3.16917
ZNF335	-1.54804	-2.68566
PPP3CB	-1.5483	-1.69144
PER1	-1.5491	-3.48132
WIPI2	-1.54996	-1.93882
SORBS1	-1.54999	-1.20536
ZCCHC2	-1.55052	-3.02141
SHC1	-1.55428	-1.84525
RC3H1	-1.56057	-2.41937
HSPA1B	-1.56195	-1.56638
EIF2AK1	-1.5622	-2.39307
E2F2	-1.56309	-7.80315
ASCC2	-1.56505	-2.76902
ZBTB7A	-1.56757	-3.4312
DOHH	-1.56806	-3.25847
BLOC1S4	-1.56828	-1.24539
ATP7A	-1.56874	-3.89777
FANCD2	-1.56881	-3.22583
CEPT1	-1.57159	-1.11545
FOXO3	-1.57438	-2.62764
TRANK1	-1.5751	-2.83125
FCHO2	-1.57567	-2.9827
SEC62	-1.57689	-4.1152
GYPA	-1.57762	-1.27429
EIF4G1	-1.5778	-2.40067
ARHGDIB	-1.57946	-1.74558
ACHE	-1.58455	-2.53136
UPF2	-1.58677	-2.06193
SLC6A9	-1.58787	-2.266
TYRO3	-1.58829	-2.93879
KMT2B	-1.59148	-1.65608
NKTR	-1.59201	-1.85512
KIAA2018	-1.593	-3.0503
ZAK	-1.59377	-7.74855
LYL1	-1.59445	-2.14743
MEGF9	-1.59729	-3.96332
GSDMD	-1.59802	-1.05835
ABCA7	-1.59824	-1.53216
LIN7C	-1.59878	-1.27318
KPNA1	-1.59879	-2.66369
TYMP	-1.59919	-3.18857
BRAF	-1.59932	-2.82956
PIM3	-1.60009	-1.52345
WNK1	-1.60233	-4.18698
STX18	-1.60279	-2.56754
TMF1	-1.60457	-1.5582
RMND5A	-1.60526	-2.72881
PNPLA2	-1.60609	-4.30174
SCARB1	-1.61058	-3.26451
ATP6V1D	-1.61105	-2.15844
STXBP5	-1.61141	-1.26902
E2F3	-1.61206	-2.18551
TOP2B	-1.61207	-1.81913
ARID4A	-1.61391	-1.9371
OSM	-1.61523	-2.25019
ISCA1	-1.61571	-2.76633
SLC6A8	-1.61917	-2.90175
SYVN1	-1.62005	-2.40186
BPGM	-1.6226	-2.51436
RBM33	-1.62277	-2.47461
ATG4D	-1.62318	-2.38919
FAM83D	-1.62384	-5.90022
ZBTB7B	-1.62743	-2.77175
MDM2	-1.62943	-1.12302
NFE2	-1.63018	-2.19737
ST3GAL1	-1.63055	-5.35277
NIPBL	-1.63196	-2.88847
SFXN5	-1.63528	-2.2593
KMT2E	-1.63683	-2.28559
MBD5	-1.6425	-2.87253
CPEB4	-1.64292	-4.61059
NUMA1	-1.64394	-2.13152
FOS	-1.64513	-3.54432
AP2M1	-1.64646	-1.3346
CCDC24	-1.64743	-2.84991
SLC2A4	-1.64773	-2.75198
PHC3	-1.648	-1.42259
HELZ	-1.64894	-2.14743
PPP1R12A	-1.64904	-2.06065
TNS1	-1.64913	-4.98712
NAT6	-1.6507	-1.82325
KRI1	-1.65276	-1.52608
TERF2IP	-1.6533	-3.51792
SGTB	-1.65333	-3.41476
TET3	-1.65393	-2.51694
ITPRIP	-1.65444	-3.89952
C7orf34	-1.65703	-1.09928
SMAP2	-1.65825	-3.5725
KPNA6	-1.66189	-1.06807
PLVAP	-1.66255	-9.02395
CRELD1	-1.66441	-1.46178
TCF3	-1.66589	-1.37857
ANK1	-1.66829	-2.10592
MXI1	-1.66836	-2.85023
FAM214B	-1.67319	-3.42128
USP15	-1.67434	-2.51864
CNPY4	-1.67644	-1.14872
EDEM3	-1.67668	-2.12572
PIAS4	-1.67728	-1.98816
MARCH8	-1.678	-4.31299
SRC	-1.68487	-4.48985
RNF213	-1.6852	-1.52355
KIAA0355	-1.6861	-2.37825
CXCL8	-1.68687	-4.97865
TRIP12	-1.68745	-2.21274
NPIPB4	-1.68872	-3.44824
PAN3	-1.69147	-2.76309
PDPK1	-1.69216	-1.24739
TAX1BP1	-1.69386	-2.72814
ARHGAP27	-1.69408	-5.16906
TFE3	-1.69475	-2.3
PPME1	-1.69611	-3.50102
UBB	-1.69878	-3.94236
USP42	-1.70125	-2.02548
TMEM88	-1.70253	-3.08812
RGS3	-1.70481	-2.11103
LUC7L	-1.7072	-2.03462
ORMDL3	-1.70739	-2.47883
ALG1	-1.70761	-1.09345
PFDN4	-1.71066	-1.88402
PCM1	-1.71191	-2.55868
MRFAP1L1	-1.71224	-1.44234
HUWE1	-1.71403	-2.50139
MGEA5	-1.71512	-1.5735
RNF14	-1.71592	-2.73284
CENPE	-1.71645	-4.61843
LARP1	-1.71769	-2.08094
WBP2	-1.71904	-1.3009
STXBP3	-1.7244	-3.21863
DCLRE1C	-1.72509	-2.49126
HECA	-1.72654	-2.729
RFC3	-1.7275	-5.17564
PCSK7	-1.7311	-1.56341
PHF23	-1.73257	-2.77958
NUB1	-1.7327	-2.17058
ASB8	-1.73308	-1.36601
NFKB2	-1.73324	-1.53276
PRR11	-1.73407	-2.03298
C10orf88	-1.7343	-2.33873
AHSP	-1.73493	-2.8153
OPTN	-1.73517	-2.79665
HDAC5	-1.73929	-1.88387
VPS13A	-1.74104	-3.07602
ICAM5	-1.7422	-1.65224
RICTOR	-1.74241	-3.93274
STK17B	-1.74253	-4.54728
ZNF451	-1.7426	-3.26867
SVBP	-1.74312	-1.43404
MARK3	-1.74726	-2.21125
ANKRD12	-1.7485	-3.73154
GIGYF2	-1.75343	-1.32424
JAK2	-1.75353	-1.43725
GNA12	-1.75556	-1.84165
KLF13	-1.75788	-1.08097
UGDH	-1.75803	-1.82085
CHPF2	-1.7609	-1.8677
PCMTD2	-1.76192	-3.06522
HPS1	-1.76201	-2.99215
NCOR1	-1.76451	-1.78521
YIPF6	-1.76527	-2.28885
ATRX	-1.7667	-1.79127
SNX29	-1.76844	-2.81112
SF3B1	-1.76892	-2.12491
FES	-1.76932	-2.09336
DHDH	-1.76947	-1.60802
DDHD1	-1.76968	-3.35346
PIK3R2	-1.77177	-3.19506
GCLC	-1.77322	-4.59472
RPL36A-HNRNPH2	-1.77399	-2.05962
FBXO30	-1.77715	-5.00337
MED16	-1.77766	-2.43883
NPIPB5	-1.77826	-3.35894
KDM7A	-1.77876	-3.16399
PRR5-ARHGAP8	-1.78388	-1.52588
KTN1	-1.78443	-2.50259
SLC4A1	-1.78471	-2.61689
FRMD8	-1.78606	-1.61553
RANBP10	-1.78674	-3.59919
EPS15L1	-1.78686	-1.71918
MBD6	-1.78897	-1.62764
C2CD3	-1.7907	-2.93187
RNF10	-1.79486	-3.67048
OSBPL2	-1.79864	-1.82818
ANKZF1	-1.8021	-1.39744
TBCEL	-1.80308	-5.9429
TMEM57	-1.81403	-2.79203
MEF2D	-1.81433	-2.51635
BIRC2	-1.81462	-4.6981
CREB3L2	-1.81549	-1.65814
STK11	-1.81553	-2.55488
CLASP1	-1.81696	-1.4322
FNBP4	-1.81841	-2.08555
GCDH	-1.81984	-1.4036
SRGAP2C	-1.82531	-3.46323
OTUD5	-1.82631	-2.14202
RALGDS	-1.82867	-2.44373
ZNF529	-1.82938	-2.00125
WWC3	-1.83236	-1.83839
USP21	-1.83292	-1.21597
BBS7	-1.83341	-1.97766
ASB7	-1.83439	-2.63948
RFX3	-1.83647	-3.09593
EZH1	-1.84023	-1.90987
PIK3CA	-1.84078	-3.13209
SH3GL1	-1.8449	-1.74864
CEP76	-1.84568	-3.00149
MICALL2	-1.8467	-1.16079
PNP	-1.84703	-4.91918
SH2B3	-1.84774	-3.31025
PCNT	-1.84809	-4.12192
DPCD	-1.84932	-3.73954
NCOA1	-1.85021	-1.89837
TANK	-1.85386	-2.85819
EPG5	-1.85422	-2.54597
OAZ2	-1.85434	-2.01383
RUFY3	-1.8599	-1.20288
SERTAD2	-1.86249	-3.44894
H1FX	-1.86326	-1.12903
C18orf8	-1.87113	-2.35585
WDR26	-1.87191	-4.40404
DHX34	-1.87434	-1.58439
MLXIP	-1.87823	-1.40744
ASAP1	-1.8808	-1.57671
RNF40	-1.88301	-1.81671
UBAC1	-1.88361	-1.30807
C3orf62	-1.88386	-1.48259
AGFG1	-1.88524	-1.1566
ITSN1	-1.88709	-3.74868
UBC	-1.89161	-1.72093
MAP2K3	-1.89223	-6.47191
BCL6	-1.89248	-3.54902
MKRN1	-1.89494	-2.83316
DYRK3	-1.90083	-3.25114
TAL1	-1.90128	-2.77236
TAGLN	-1.90221	-1.68578
PLSCR4	-1.90627	-3.6756
PRPF4B	-1.90712	-2.31597
HIST1H1C	-1.91291	-2.62779
ODF2L	-1.91465	-3.22594
SLC25A39	-1.91686	-2.59196
DGCR8	-1.91709	-1.08561
KLF5	-1.91752	-3.73524
NARS	-1.91764	-1.39459
CDC34	-1.91899	-2.77469
TBL1XR1	-1.91952	-2.77729
FECH	-1.92004	-2.49094
IRGQ	-1.92404	-1.9715
MAPK1	-1.92837	-2.86785
MORC2	-1.93196	-2.28353
CALCOCO1	-1.93262	-2.0924
DLG5	-1.93379	-1.10892
STX6	-1.93423	-2.51521
MSI2	-1.93541	-2.26652
POLL	-1.93778	-1.24488
SETD1B	-1.94064	-1.5013
PYROXD2	-1.94204	-3.95985
ARL4A	-1.94254	-5.12015
XRN1	-1.94699	-2.95812
SUDS3	-1.95004	-1.18754
FAM160B1	-1.95102	-3.21631
GPR146	-1.95122	-3.92156
SIK1	-1.95246	-3.90089
PIP4K2A	-1.95297	-4.55098
LPIN2	-1.95474	-6.14265
NPL	-1.95562	-1.04501
ZNF8	-1.95832	-1.70697
TMEM56	-1.95872	-1.37992
PRRT3	-1.9598	-5.09754
NUP88	-1.9615	-2.88959
MICALL1	-1.96199	-1.49084
FOXJ2	-1.96736	-2.33169
GJC2	-1.96808	-3.86273
TTPAL	-1.96931	-2.55747
TTC21B	-1.96951	-2.1598
SPEN	-1.97083	-2.16129
SLC35E2	-1.97303	-1.80587
R3HDM4	-1.97364	-3.03431
BMP2K	-1.9753	-2.60362
NCOA6	-1.97701	-2.51367
CLCN6	-1.98344	-1.31083
SEC14L1	-1.98534	-3.79492
CDK17	-1.98741	-1.02522
SOX6	-1.98887	-6.00433
GRIPAP1	-1.99051	-1.13022
GSE1	-1.99212	-1.2163
AKAP8L	-1.99529	-2.18461
SERPINF2	-1.99992	-4.11531
VHL	-2.00022	-2.1649
PKD1	-2.00082	-2.78132
RBM38	-2.00442	-4.06709
ARL13B	-2.00759	-4.53694
ELL2	-2.00773	-2.72697
SRGAP2	-2.01475	-2.27595
ZMYND8	-2.0163	-2.3603
TXK	-2.01673	-6.47444
SF3B3	-2.01944	-2.6175
AFF1	-2.0242	-3.95361
SETD2	-2.02726	-2.72562
PLEKHM3	-2.03454	-3.2631
LTA4H	-2.04028	-1.48066
NARF	-2.04135	-2.16768
HBQ1	-2.04149	-3.3297
GABARAPL2	-2.04454	-3.85154
CREBBP	-2.04548	-2.33233
SLC25A37	-2.04617	-2.8022
HBA2	-2.05092	-3.11215
UCP2	-2.05237	-2.54531
SETD1A	-2.05299	-2.61
ASH1L	-2.05667	-2.83503
UBR4	-2.05723	-3.5886
OR2T33	-2.05938	-5.03656
MSMO1	-2.05997	-1.67141
TRIM58	-2.06003	-4.72343
ZFAND2B	-2.06117	-1.6641
SPPL3	-2.06284	-1.88403
ZDHHC17	-2.06328	-2.98581
ATG9A	-2.0634	-3.31443
PM20D2	-2.06353	-3.59367
UBE2H	-2.06401	-2.99182
TMEM241	-2.06549	-4.19104
TMEM56-RWDD3	-2.06659	-1.90159
FAM214A	-2.06955	-3.74333
CTDP1	-2.07172	-1.90393
ATXN7L2	-2.07344	-2.21632
CLN8	-2.07544	-3.08717
TNIP1	-2.07693	-2.06288
NAB2	-2.07729	-1.36592
ERN1	-2.08061	-2.03542
RIOK3	-2.08098	-5.23658
C9orf78	-2.08123	-2.72845
HSPA1A	-2.08444	-3.2797
NT5C3A	-2.09301	-2.98467
CCNL1	-2.09532	-2.75246
LOC401052	-2.09758	-1.9738
HCFC1	-2.0978	-1.93789
UBN2	-2.10112	-4.25155
NUP153	-2.10655	-3.5071
THRAP3	-2.10899	-1.40932
FAXDC2	-2.11211	-1.58026
MICALCL	-2.11241	-4.61049
YOD1	-2.11587	-4.46915
PIK3R1	-2.11615	-2.36338
GAPVD1	-2.11851	-3.69275
ABCB6	-2.12134	-2.61078
GCC2	-2.12789	-2.66515
ZCCHC6	-2.12801	-3.05091
NCOA4	-2.12905	-3.32495
PSME4	-2.12962	-3.8691
ANKRD9	-2.13185	-3.19957
TOP1	-2.13259	-4.47363
RNF214	-2.13367	-1.56724
VPS11	-2.13796	-1.16896
ZDHHC7	-2.1396	-1.34847
DCUN1D1	-2.14026	-3.48814
CIT	-2.14086	-2.36063
PDDC1	-2.14233	-1.60435
ACIN1	-2.14336	-2.13718
CENPF	-2.14539	-3.59361
FAM46C	-2.1459	-3.2974
MIB1	-2.14598	-1.15635
KMT2A	-2.14873	-3.53016
MAP3K8	-2.14891	-2.08425
NPIPB9	-2.15121	-5.03238
NUCB1	-2.15591	-1.77232
B4GALT3	-2.16145	-2.44249
GOLGA4	-2.16372	-2.84963
GOLGA3	-2.16772	-1.94104
CRAMP1L	-2.17238	-2.4904
DNASE1	-2.1756	-3.81172
FUNDC1	-2.17648	-1.3962
MAP3K2	-2.17739	-2.53722
CEMP1	-2.17915	-1.13715
MST1	-2.18089	-3.0423
CHPT1	-2.18134	-2.28909
APOL3	-2.18237	-4.9691
ARID1A	-2.18457	-2.27576
USP24	-2.18459	-2.63491
BPTF	-2.19117	-2.22268
USP9X	-2.19937	-3.26253
CDKN2D	-2.2027	-4.38055
G6PD	-2.20295	-1.77736
PPP2R5B	-2.20319	-2.83991
HLA-A	-2.2035	-3.21439
KIAA0232	-2.20498	-3.19583
JMJD1C	-2.20612	-4.98526
ARHGEF12	-2.20754	-2.78939
FAM134A	-2.21239	-2.42541
ULK1	-2.21293	-3.60807
PHOSPHO1	-2.21515	-2.21169
PACSIN2	-2.21553	-2.11938
C5AR1	-2.21865	-4.39508
BAZ2A	-2.22033	-2.60604
BCL2L1	-2.22149	-3.09449
PLEKHM1	-2.22793	-2.40514
ZBED6	-2.23805	-3.3421
MAN1A1	-2.24244	-2.6325
LENG8	-2.24407	-1.7846
EPB41	-2.25011	-3.30907
UGGT1	-2.25086	-2.78367
MTMR4	-2.25786	-3.71204
TMEM212	-2.26086	-2.63331
USP48	-2.26094	-1.62521
FAM104A	-2.269	-2.74053
GNB2	-2.26934	-1.79896
MCM10	-2.27542	-4.31509
FBXL20	-2.27832	-2.66913
TNK2	-2.28434	-4.60791
MECP2	-2.288	-2.18851
SIAH2	-2.28826	-4.06796
ARHGAP8	-2.2885	-1.95998
CNPPD1	-2.29078	-4.16446
PPP1R35	-2.29372	-1.40632
DCAF8	-2.30511	-4.80568
SESN3	-2.3066	-3.93751
ZNF609	-2.30831	-1.91481
FAM122B	-2.30837	-1.93707
TRIM38	-2.31096	-3.98751
TMEM63B	-2.31161	-2.46138
KIAA0513	-2.31581	-2.32598
ATG2A	-2.31596	-2.69543
CREG1	-2.32535	-1.80223
ZNF23	-2.32718	-5.24066
SRGAP2B	-2.3363	-2.67765
FRYL	-2.33839	-3.36846
NPIPB3	-2.34168	-3.10977
BBS5	-2.34208	-2.11234
WDR6	-2.344	-1.2828
SDE2	-2.35221	-3.24372
TNRC6B	-2.35256	-2.90188
HBG2	-2.35565	-2.87833
DENND4A	-2.35639	-4.98745
KIAA1551	-2.35762	-2.42878
TSC1	-2.36408	-3.26768
SQRDL	-2.37143	-5.98909
USP7	-2.37288	-3.9125
LAT	-2.37336	-3.79604
AMBRA1	-2.37641	-3.2527
USP33	-2.37938	-3.26765
CTBP2	-2.38143	-1.80206
STRADB	-2.38827	-3.07771
VPS13B	-2.40081	-4.47692
KIDINS220	-2.40159	-3.33962
TCP11L2	-2.40177	-4.85379
STRIP1	-2.40411	-1.60214
BRD4	-2.4096	-2.10815
ELMO3	-2.41167	-4.33973
KDM6B	-2.4146	-2.53243
METTL9	-2.41652	-3.31722
GZMM	-2.41712	-3.9506
CUX1	-2.4178	-1.25088
PIP5K1C	-2.42027	-1.35034
SYNE3	-2.4442	-5.08918
EMID1	-2.45204	-1.56242
ABHD3	-2.45207	-1.30732
CCNL2	-2.45322	-2.19781
SCYL1	-2.46082	-1.77274
WDR19	-2.46959	-3.08301
TBC1D22B	-2.4701	-3.66018
LGALS8	-2.48876	-3.38538
TOR1AIP2	-2.4892	-3.10343
TECTA	-2.49616	-5.85974
TRPV2	-2.50568	-5.35758
C10orf10	-2.51381	-7.58235
UBAP1	-2.51511	-4.29681
CISH	-2.52139	-2.68716
CREBZF	-2.52554	-2.50267
GET4	-2.52557	-1.42412
ZSWIM8	-2.52673	-1.6017
SAMD9	-2.53449	-6.69426
SPECC1	-2.53556	-2.33454
FURIN	-2.54176	-2.01945
VPS51	-2.542	-1.0597
TAB3	-2.54204	-4.13065
STX2	-2.54665	-2.19371
ARID4B	-2.54792	-3.23304
GALNT6	-2.54824	-6.34513
HMP19	-2.55283	-6.83484
SLC22A23	-2.55312	-3.23396
FZR1	-2.5563	-4.04129
IFIT1	-2.55867	-1.72953
ACRC	-2.5599	-5.31598
FAM193B	-2.56498	-1.55196
ZNF746	-2.56582	-3.53335
UBR2	-2.56685	-3.71063
MBNL1	-2.56814	-4.70139
MBNL3	-2.56865	-4.54602
TSC22D4	-2.56892	-3.33882
YBX3	-2.57649	-1.81961
RAPGEF2	-2.59428	-4.17515
MICAL2	-2.59489	-3.18499
IFITM10	-2.597	-1.70587
FAM76B	-2.60131	-3.99337
CAMK1D	-2.60835	-3.6317
CENPV	-2.60919	-2.34263
FBRS	-2.60925	-2.4656
ZNF510	-2.60961	-1.55549
VCL	-2.61416	-2.93946
IGF2R	-2.62239	-1.3079
AKAP9	-2.62371	-3.35164
PBXIP1	-2.63912	-1.92274
DHFRL1	-2.65898	-2.21592
ST6GALNAC6	-2.67996	-2.23281
LTBP3	-2.68396	-2.00956
PLD1	-2.69835	-1.75055
DCK	-2.70758	-6.49184
ZNF217	-2.71289	-4.67306
SRSF8	-2.71441	-2.62331
TRAK2	-2.71644	-3.671
OGT	-2.71663	-2.57123
DCAF12	-2.71667	-4.52211
OSBP2	-2.72378	-3.13823
QSOX2	-2.72897	-4.04224
PIM2	-2.73908	-2.83423
C22orf23	-2.74005	-2.21661
IGF2	-2.74769	-3.43006
GOLGB1	-2.74784	-2.90974
MAPK8IP3	-2.75809	-2.17542
ENTPD5	-2.76328	-2.65235
ZFAND5	-2.7664	-4.4201
OR2W3	-2.77585	-3.41717
EP300	-2.7805	-3.73808
BOD1L1	-2.78111	-1.91375
TMEM189-UBE2V1	-2.78338	-5.10816
GIGYF1	-2.81097	-2.19239
MAP1A	-2.81274	-1.12156
IGF2BP2	-2.81627	-3.36454
H3F3A	-2.85231	-5.39054
GSDMB	-2.85867	-3.59767
FRMD4A	-2.86017	-2.33347
KCTD20	-2.8772	-2.2534
LRRC58	-2.88446	-2.76657
TMCC2	-2.88695	-10.27
PCSK6	-2.88738	-4.07225
LZTFL1	-2.89393	-3.55708
SIK3	-2.8996	-3.26019
EPM2A	-2.89993	-2.89813
PIP5KL1	-2.90984	-2.44464
IRF2BP2	-2.92801	-4.25084
C7orf61	-2.95287	-4.27015
CR1L	-2.95907	-10.5342
GATSL2	-2.98864	-3.65276
GRSF1	-3.00276	-2.9309
MKI67	-3.00405	-4.86798
KRT1	-3.0088	-10.0144
ARID3A	-3.01251	-1.21424
CLCN2	-3.01599	-3.9456
RSPH9	-3.02823	-1.49492
HERC1	-3.03072	-3.78106
ZNF777	-3.03533	-2.48289
GPCPD1	-3.03757	-2.91192
ANKRD18B	-3.04333	-2.10452
SEC14L4	-3.05135	-6.07384
KMT2D	-3.05413	-2.88921
IBA57	-3.05782	-5.47957
TNFAIP3	-3.07895	-2.45842
TVP23C	-3.11477	-1.11158
PLEKHF1	-3.1331	-1.58658
IFIT3	-3.14503	-2.41547
FANK1	-3.16031	-5.89295
ANKRD11	-3.166	-1.80321
PIM1	-3.17363	-4.80652
CDR2	-3.21523	-5.1844
PQLC1	-3.22495	-3.29849
MOB1B	-3.23129	-4.23974
POC1B	-3.26106	-4.47765
IFI30	-3.27258	-5.94168
PILRB	-3.27754	-2.17468
ZC3HAV1	-3.28166	-4.29416
LPIN1	-3.30041	-1.06839
FAM21A	-3.31825	-2.5126
IRS2	-3.39651	-2.70142
ELF3	-3.42161	-7.01281
FAM21C	-3.42166	-2.92695
MAP1LC3B2	-3.43412	-5.81205
ZNF844	-3.44191	-2.31373
CHRM4	-3.46492	-3.93113
APOBEC3A	-3.46929	-5.37772
FHDC1	-3.49954	-6.9664
FBXO9	-3.52299	-3.98715
PPM1L	-3.54177	-4.83795
GPR75-ASB3	-3.54789	-3.18388
NFE2L3	-3.55939	-1.74421
MED17	-3.56207	-2.85526
ALS2CR12	-3.57699	-7.49204
CCDC71L	-3.57744	-2.78023
CBFA2T2	-3.59912	-2.94107
CDK11A	-3.62003	-2.28951
NSUN3	-3.63415	-7.02705
PDK4	-3.66568	-1.71295
SNCA	-3.6843	-3.68705
TMEM158	-3.68646	-3.23759
UBE2O	-3.69701	-4.16345
IFIT5	-3.74304	-3.46084
IFIT2	-3.75743	-2.48692
ZFAND4	-3.76104	-4.12207
BIRC3	-3.76207	-6.07839
SLX4	-3.77023	-4.29261
PCYT1B	-3.78697	-6.91411
RNF19A	-3.80073	-4.81783
ZNF304	-3.84226	-1.00408
ANKRD61	-3.85755	-4.22861
C11orf95	-3.88935	-1.30091
CCDC176	-3.89091	-5.39416
HEBP1	-3.89554	-1.67575
FAM65C	-3.90725	-3.57994
CFD	-3.91022	-4.22488
DOCK11	-3.92208	-1.77254
CCL5	-3.93043	-4.1019
FAM131A	-3.93143	-2.61717
TNFSF18	-3.95721	-8.74543
CD247	-3.96439	-5.81697
RNF24	-3.97348	-3.52387
RAP1GAP	-3.97571	-3.52709
CREB3L1	-4.01993	-1.46513
HECTD4	-4.06029	-4.968
MTRNR2L4	-4.09292	-4.29728
FAM13A	-4.11768	-1.68846
GNGT2	-4.12144	-2.69177
SERPINE2	-4.13271	-5.26253
PNKD	-4.19181	-2.51773
GALNT4	-4.2091	-3.58817
RUNDC3A	-4.23274	-5.09147
TLCD2	-4.24077	-2.19266
CCDC88B	-4.35342	-1.24785
GPX3	-4.4637	-4.62167
PLBD2	-4.47088	-2.12389
IL10RA	-4.49459	-4.89666
TRIB2	-4.49747	-1.2957
B3GNT8	-4.66692	-5.51743
MTRNR2L3	-4.67692	-5.38228
LRP11	-4.85	-7.29081
S100P	-4.92426	-5.61161
COL9A2	-4.98919	-3.06548
COLEC11	-4.99177	-4.89088
MERTK	-5.10212	-2.0246
PAPPA	-5.14671	-1.20068
OLFML2B	-5.15491	-3.70849
MAST3	-5.21441	-4.84281
ANKRD53	-5.24813	-4.68229
ASAP3	-5.28293	-4.34977
RASGRP3	-5.67345	-2.87044
THBS1	-5.87313	-3.57785
TMCC3	-5.92446	-2.99762
TMEM200B	-6.37851	-6.82733
CLIP4	-6.61875	-1.88026
MAP1LC3A	-6.73836	-1.59258
ACP5	-7.13376	-5.46541
PF4	-7.91248	-5.55762
HIF3A	-7.96929	-4.09193
PPBP	-8.18205	-7.49688
TLE4	-8.94656	-2.21962
TBC1D3C	-10.326	-5.34452
